# Supplementary material for: Asymmetric expression of homoeologous genes contributes to dietary adaption of an allodiploid hybrid fish derived from Megalobrama amblycephala (♀) × Culter alburnus (♂)
Source: BMC Genomics. 2021 May 19;22:362. doi: 10.1186/s12864-021-07639-6 (PMC8132401; doi:10.1186/s12864-021-07639-6)
Supplement: Supplementary file 1 — Additional file 1. [file 12864_2021_7639_MOESM1_ESM.xlsx]

## Sheet: Sheet1
#ID	F1-C-I1(reads counts)	F1-C-I2(reads counts)	F1-C-I3(reads counts)	F1-C-L1(reads counts)	F1-C-L2(reads counts)	F1-C-L3(reads counts)	F1-H-I1(reads counts)	F1-H-I2(reads counts)	F1-H-I3(reads counts)	F1-H-L1(reads counts)	F1-H-L2(reads counts)	F1-H-L3(reads counts)
Culter_alburnus_newGene_1	0	0	0	0	4	2	10	0	110	7	0	5
Culter_alburnus_newGene_10	12	27	9	0	0	0	13	9	27	3	0	0
Culter_alburnus_newGene_10000	120	119	138	43	34	67	1080	910	613	80	95	89
Culter_alburnus_newGene_10006	276	281	453	0	16	0	175	306	143	10	7	12
Culter_alburnus_newGene_10011	1046	1568	1220	210	201	337	1674	1927	1531	492	599	425
Culter_alburnus_newGene_1002	33	20	14	0	0	0	24	38	15	0	7	0
Culter_alburnus_newGene_10025	12	0	385	0	0	0	0	0	0	0	0	0
Culter_alburnus_newGene_1003	226	153	116	91	31	37	708	626	653	64	45	25
Culter_alburnus_newGene_10030	0	0	0	0	0	0	12	0	0	0	0	0
Culter_alburnus_newGene_10035	24	12	19	10	0	0	0	188	157	41	52	22
Culter_alburnus_newGene_10036	6	8	0	0	0	0	8	4	11	0	1	0
Culter_alburnus_newGene_10037	0	0	5	0	0	12	0	3	0	0	0	0
Culter_alburnus_newGene_10039	779	971	797	4	0	0	685	974	826	0	0	17
Culter_alburnus_newGene_10041	10	8	11	2	0	0	85	58	52	0	0	6
Culter_alburnus_newGene_10043	266	348	285	151	248	92	733	482	526	216	244	302
Culter_alburnus_newGene_10046	0	1	0	0	0	0	10	11	0	0	0	0
Culter_alburnus_newGene_10047	358	562	457	47	38	61	107	329	267	55	87	48
Culter_alburnus_newGene_10048	0	0	0	0	0	0	29	3	0	0	0	0
Culter_alburnus_newGene_10050	5	0	0	0	0	0	0	0	0	0	0	0
Culter_alburnus_newGene_10051	0	0	0	0	0	0	12	19	2	0	0	0
Culter_alburnus_newGene_10052	4	0	5	0	0	0	34	40	24	0	0	0
Culter_alburnus_newGene_10054	45	26	51	53	20	20	330	169	280	65	41	30
Culter_alburnus_newGene_10055	211	190	453	219	347	358	307	224	320	161	282	208
Culter_alburnus_newGene_10056	47	32	56	18	35	13	198	102	100	25	40	27
Culter_alburnus_newGene_1006	10	19	14	6	5	2	8	31	4	14	9	5
Culter_alburnus_newGene_10061	9	6	0	0	0	0	0	3	0	0	0	0
Culter_alburnus_newGene_10063	13	0	0	0	0	7	12	6	15	0	4	4
Culter_alburnus_newGene_10065	110	1	0	0	0	0	1	0	4	0	0	0
Culter_alburnus_newGene_10067	14	2	11	0	0	0	31	51	45	0	0	0
Culter_alburnus_newGene_10071	0	7	0	0	0	0	9	12	30	0	0	0
Culter_alburnus_newGene_10072	45	69	77	59	26	37	100	67	92	65	76	133
Culter_alburnus_newGene_10075	0	0	0	0	0	0	0	0	0	0	8	0
Culter_alburnus_newGene_10076	0	0	5	0	0	0	11	18	10	2	18	11
Culter_alburnus_newGene_10081	2035	622	230	618	1126	330	1712	895	362	195	2172	237
Culter_alburnus_newGene_10086	19	0	0	0	0	0	0	0	0	0	0	0
Culter_alburnus_newGene_10092	10	8	20	4	0	0	0	17	15	2	0	4
Culter_alburnus_newGene_10093	0	0	0	0	4	0	0	0	0	2	13	3
Culter_alburnus_newGene_10095	54	51	62	11	4	0	87	176	157	14	7	7
Culter_alburnus_newGene_10096	127	213	226	0	11	0	51	191	129	17	5	10
Culter_alburnus_newGene_10098	96	144	123	0	0	0	335	364	179	0	0	0
Culter_alburnus_newGene_10100	146	136	159	128	95	148	232	336	248	121	335	250
Culter_alburnus_newGene_10109	51	4	5	0	0	0	190	52	22	0	0	0
Culter_alburnus_newGene_10117	1667	2127	1314	0	0	0	2042	2546	1509	0	0	0
Culter_alburnus_newGene_1012	19	25	46	10	0	0	258	145	127	47	43	24
Culter_alburnus_newGene_10123	19	16	39	0	0	0	31	49	41	0	0	0
Culter_alburnus_newGene_10124	3	8	14	3	5	0	0	14	9	0	0	5
Culter_alburnus_newGene_10125	11	0	0	0	0	0	144	11	4	0	0	0
Culter_alburnus_newGene_10127	7	1	0	0	0	0	14	5	11	2	0	0
Culter_alburnus_newGene_10145	0	3	7	0	0	0	0	10	0	0	0	0
Culter_alburnus_newGene_10148	20	30	11	7	2	0	112	44	50	0	4	0
Culter_alburnus_newGene_10153	9228	13466	12362	8389	6738	7050	22100	14760	13961	4397	5898	5104
Culter_alburnus_newGene_10155	13311	12277	18802	16327	9621	12409	17694	16145	12407	6259	13208	10020
Culter_alburnus_newGene_10156	9	6	0	0	0	0	5	0	0	4	9	2
Culter_alburnus_newGene_10168	10109	9095	6160	360	553	260	4102	6373	5769	273	1074	422
Culter_alburnus_newGene_10169	187	118	105	0	3	0	370	454	326	20	13	15
Culter_alburnus_newGene_10176	9	3	0	0	2	0	0	17	5	0	3	0
Culter_alburnus_newGene_10182	221	156	216	340	232	191	365	331	309	140	105	126
Culter_alburnus_newGene_10183	22	41	15	5	10	0	8	69	40	37	31	30
Culter_alburnus_newGene_10187	7	640	717	251	249	240	989	7	95	255	343	293
Culter_alburnus_newGene_10189	12	7	8	0	0	0	16	18	16	0	8	8
Culter_alburnus_newGene_10199	34	96	46	0	0	0	59	151	102	9	2	0
Culter_alburnus_newGene_10201	302	294	268	258	198	248	273	463	394	240	203	181
Culter_alburnus_newGene_10211	0	0	0	0	0	0	0	0	11	0	0	0
Culter_alburnus_newGene_10212	18115	21821	19299	13061	12894	10246	19296	15147	18201	8718	10584	9866
Culter_alburnus_newGene_10214	6	0	33	0	7	32	111	97	120	0	0	0
Culter_alburnus_newGene_10215	51	82	90	55	68	57	68	58	50	69	95	86
Culter_alburnus_newGene_10218	36	5	1	0	0	0	210	625	523	0	0	0
Culter_alburnus_newGene_10233	29	26	30	17	0	0	205	187	131	0	10	11
Culter_alburnus_newGene_10238	3	3	2	0	0	0	13	2	3	0	0	0
Culter_alburnus_newGene_10243	7	0	0	0	0	0	6	5	16	0	0	0
Culter_alburnus_newGene_10268	0	0	5	0	0	0	0	0	6	0	0	3
Culter_alburnus_newGene_10270	40	18	14	27	17	19	13	6	20	23	32	33
Culter_alburnus_newGene_10276	0	6	4	0	0	0	15	32	38	16	13	10
Culter_alburnus_newGene_10281	218	191	155	104	139	143	231	213	269	50	84	72
Culter_alburnus_newGene_10287	208	223	189	0	0	0	13	78	10	0	0	0
Culter_alburnus_newGene_10300	4	71	0	0	0	3	0	86	4	0	3	0
Culter_alburnus_newGene_10302	89	97	137	0	0	0	53	174	134	11	5	0
Culter_alburnus_newGene_10310	2	0	0	0	0	0	6	139	24	7	8	0
Culter_alburnus_newGene_10320	16	23	39	15	11	30	276	123	245	84	27	43
Culter_alburnus_newGene_10343	12	107	19	10	0	18	108	325	101	0	14	2
Culter_alburnus_newGene_10345	285	272	315	0	0	0	493	583	392	0	0	0
Culter_alburnus_newGene_10353	0	3	9	0	0	0	2	14	8	0	0	0
Culter_alburnus_newGene_10354	28	0	0	0	0	0	18	6	16	2	0	4
Culter_alburnus_newGene_10355	47	29	55	0	0	0	68	170	95	0	0	0
Culter_alburnus_newGene_10356	42	117	82	0	0	0	49	82	69	0	0	2
Culter_alburnus_newGene_10357	7	3	3	0	0	6	0	0	12	0	6	0
Culter_alburnus_newGene_10358	9	5	13	0	0	0	12	5	8	0	0	0
Culter_alburnus_newGene_10359	6	4	3	0	0	0	3	0	12	0	0	0
Culter_alburnus_newGene_10360	0	2	0	0	0	0	5	6	5	0	0	0
Culter_alburnus_newGene_10361	9	7	16	0	0	0	12	11	21	0	0	0
Culter_alburnus_newGene_10362	5	3	2	0	0	2	8	30	3	0	0	0
Culter_alburnus_newGene_10363	0	0	0	0	0	6	0	0	0	0	0	0
Culter_alburnus_newGene_10364	154	128	111	10	43	21	81	75	122	36	48	30
Culter_alburnus_newGene_10366	83	0	104	0	18	0	223	5	110	78	0	37
Culter_alburnus_newGene_10367	167	207	150	21	59	50	146	126	146	25	126	55
Culter_alburnus_newGene_10368	2613	3094	3280	2530	164	1639	7019	6024	4666	254	1125	285
Culter_alburnus_newGene_10369	113	277	86	66	3	92	271	844	175	6	105	15
Culter_alburnus_newGene_10370	947	1147	648	306	155	274	878	1025	1085	216	459	162
Culter_alburnus_newGene_10371	125	13	64	4	18	0	106	86	188	9	2	14
Culter_alburnus_newGene_10373	2	0	0	2	2	0	1	2	0	3	6	0
Culter_alburnus_newGene_10376	33	0	81	0	0	0	29	0	32	2	0	0
Culter_alburnus_newGene_10377	0	5	0	0	0	0	14	156	153	0	0	0
Culter_alburnus_newGene_10378	46	37	39	13	34	18	85	84	112	8	33	33
Culter_alburnus_newGene_10387	4	2	0	121	2	78	8	9	0	0	2147	87
Culter_alburnus_newGene_10391	0	7	0	33	3	47	0	142	17	18	77	31
Culter_alburnus_newGene_10392	12	10	0	5356	5450	3501	5	22	19	3809	4761	4224
Culter_alburnus_newGene_10399	96	69	52	6	0	7	349	238	245	14	4	20
Culter_alburnus_newGene_10402	0	0	0	69	134	44	0	0	0	52	46	49
Culter_alburnus_newGene_10403	2	6	2	0	0	0	3	2	7	0	0	0
Culter_alburnus_newGene_10404	1	0	3	0	0	0	4	7	1	0	0	0
Culter_alburnus_newGene_10411	10253	9903	9867	26415	14663	17460	16674	21801	29386	13844	13902	17297
Culter_alburnus_newGene_10415	53	18	48	34	50	42	763	924	840	36	18	40
Culter_alburnus_newGene_10416	8727	9505	9230	8314	7585	6994	9624	8444	8533	5854	5996	5201
Culter_alburnus_newGene_10425	148	235	185	279	218	230	270	278	202	124	351	196
Culter_alburnus_newGene_10435	0	0	0	0	0	0	0	4	9	0	0	0
Culter_alburnus_newGene_1044	953	1382	2092	9	0	10	794	880	470	3	2	11
Culter_alburnus_newGene_10442	162	286	262	95	104	80	255	220	224	52	138	47
Culter_alburnus_newGene_10443	26	85	60	67	46	55	70	104	81	62	223	121
Culter_alburnus_newGene_10445	11	0	27	4	0	86	0	0	0	0	30	0
Culter_alburnus_newGene_10448	371	277	313	175	212	357	353	473	358	248	340	189
Culter_alburnus_newGene_10449	0	0	5	0	0	0	3	16	3	0	3	0
Culter_alburnus_newGene_1045	237	126	207	86	30	23	718	664	277	100	101	102
Culter_alburnus_newGene_10450	0	0	0	0	0	0	9	14	16	0	0	0
Culter_alburnus_newGene_10451	0	0	14	0	0	0	18	17	14	0	0	0
Culter_alburnus_newGene_10455	47	28	55	37	32	30	84	63	121	133	191	122
Culter_alburnus_newGene_10461	428	388	303	0	0	0	385	489	224	0	0	0
Culter_alburnus_newGene_10463	684	63	402	0	0	0	685	1015	595	0	0	0
Culter_alburnus_newGene_10472	18	7	6	4	9	6	2	4	0	0	0	0
Culter_alburnus_newGene_10473	0	0	0	13	0	0	0	0	5	4	0	0
Culter_alburnus_newGene_10476	784	951	1048	1716	1827	1497	1825	1977	1707	1189	2985	1687
Culter_alburnus_newGene_10481	4	0	9	0	0	0	5	5	3	1	0	0
Culter_alburnus_newGene_10482	1319	1360	875	547	417	443	2030	1675	1744	543	511	493
Culter_alburnus_newGene_10483	429	439	448	270	226	231	943	670	1066	217	380	238
Culter_alburnus_newGene_10484	0	0	0	0	0	0	65	31	33	0	0	0
Culter_alburnus_newGene_10485	3	0	0	13	0	0	0	7	2	0	0	0
Culter_alburnus_newGene_10496	12	22	31	122	59	46	65	69	47	223	239	152
Culter_alburnus_newGene_10510	0	0	5	0	2	0	3	20	12	2	14	4
Culter_alburnus_newGene_10511	0	6	0	0	0	0	26	40	18	0	0	0
Culter_alburnus_newGene_10512	204	209	189	15	25	38	169	323	137	77	101	117
Culter_alburnus_newGene_10513	531	388	214	0	0	0	129	155	139	0	0	0
Culter_alburnus_newGene_10514	118	164	192	0	0	0	171	148	134	0	0	0
Culter_alburnus_newGene_10516	0	18	8	0	0	0	0	0	0	0	0	0
Culter_alburnus_newGene_10517	0	3	3	0	0	0	3	4	9	11	9	2
Culter_alburnus_newGene_10518	140	196	262	145	109	77	326	228	289	119	248	195
Culter_alburnus_newGene_10520	0	10	65	10	2	0	35	48	19	22	40	19
Culter_alburnus_newGene_10530	276	286	334	77	123	50	527	523	404	141	226	194
Culter_alburnus_newGene_10531	4	0	8	0	0	0	17	0	6	0	11	5
Culter_alburnus_newGene_10532	5	4	2	0	4	0	6	5	5	11	2	7
Culter_alburnus_newGene_10533	33	87	18	0	0	0	5	25	0	0	0	0
Culter_alburnus_newGene_10534	189	219	239	162	59	66	398	693	443	158	142	141
Culter_alburnus_newGene_10535	930	771	772	251	184	198	800	842	804	235	278	226
Culter_alburnus_newGene_10539	46159	63993	62783	0	0	0	19678	43845	33000	0	0	0
Culter_alburnus_newGene_10540	19500	17344	16022	0	0	0	3109	13243	6368	0	0	0
Culter_alburnus_newGene_10541	3082	3502	4133	3	0	11	850	2294	1503	0	10	0
Culter_alburnus_newGene_10542	0	11	0	0	0	0	0	0	0	0	0	0
Culter_alburnus_newGene_10543	21	230	292	0	0	0	0	9	0	2	0	0
Culter_alburnus_newGene_10545	167	753	1132	14	18	18	149	228	106	22	21	26
Culter_alburnus_newGene_10546	64	76	100	3	8	0	34	75	80	15	2	0
Culter_alburnus_newGene_10547	134	67	69	158	126	161	131	185	302	252	186	177
Culter_alburnus_newGene_10553	8	29	21	23	39	18	88	131	75	14	33	25
Culter_alburnus_newGene_10555	13	9	34	6	0	2	34	107	42	0	4	10
Culter_alburnus_newGene_10562	20	18	20	0	2	2	59	66	41	2	2	7
Culter_alburnus_newGene_10564	35	65	89	510	87	151	304	411	345	150	190	174
Culter_alburnus_newGene_10565	3	7	5	0	0	0	25	38	8	2	2	0
Culter_alburnus_newGene_10566	692	539	564	115	111	98	970	636	834	181	224	157
Culter_alburnus_newGene_10569	232	164	186	497	387	413	661	411	531	107	135	150
Culter_alburnus_newGene_10570	9	15	17	4	0	0	49	27	42	33	35	48
Culter_alburnus_newGene_10571	6	15	6	612	94	28	21	12	16	665	527	778
Culter_alburnus_newGene_10572	31	28	28	44	48	34	40	37	21	12	36	23
Culter_alburnus_newGene_1058	91	103	146	0	2	2	82	157	93	0	0	9
Culter_alburnus_newGene_10581	11	4	13	0	0	0	9	6	2	0	0	0
Culter_alburnus_newGene_10583	2	3	7	0	0	0	0	0	6	1	0	0
Culter_alburnus_newGene_10589	15	5	10	160	122	79	44	19	3	114	162	133
Culter_alburnus_newGene_1059	15	33	53	0	0	0	22	22	29	0	0	4
Culter_alburnus_newGene_1060	29	25	73	0	0	0	39	49	66	0	2	0
Culter_alburnus_newGene_10608	554	675	739	213	151	137	660	688	774	278	285	315
Culter_alburnus_newGene_10609	2184	1251	1218	413	387	373	2532	2422	2511	422	555	481
Culter_alburnus_newGene_10613	62	0	190	1	0	0	0	83	23	0	2	0
Culter_alburnus_newGene_10620	1232	1840	1818	1133	1568	985	1753	1708	1579	956	1379	1000
Culter_alburnus_newGene_10621	1	0	0	0	0	0	8	0	2	0	0	0
Culter_alburnus_newGene_10622	646	573	691	228	187	219	380	388	425	451	474	407
Culter_alburnus_newGene_10627	22	13	13	10	0	18	8	0	0	2	22	10
Culter_alburnus_newGene_10632	168	292	276	80	105	55	344	420	381	189	218	131
Culter_alburnus_newGene_10633	170	62	100	0	25	16	402	439	318	25	109	93
Culter_alburnus_newGene_10636	12	26	6	4	37	4	12	6	11	6	31	11
Culter_alburnus_newGene_1064	0	0	0	68	8	625	0	0	0	0	22	26
Culter_alburnus_newGene_10640	879	576	470	224	172	223	930	792	977	178	295	205
Culter_alburnus_newGene_10653	128	84	146	24	17	18	203	196	162	27	66	58
Culter_alburnus_newGene_10654	70	69	96	44	38	31	96	93	66	55	71	29
Culter_alburnus_newGene_10655	6	17	15	0	0	0	5	35	16	0	0	0
Culter_alburnus_newGene_1066	7	0	3	8	0	0	7	5	6	12	13	7
Culter_alburnus_newGene_10662	0	0	0	0	0	0	12	0	2	0	0	0
Culter_alburnus_newGene_10667	0	0	8	0	0	0	11	6	15	0	0	0
Culter_alburnus_newGene_10668	31	0	56	4	0	0	6	528	1580	0	3	0
Culter_alburnus_newGene_10670	53	44	27	72	53	61	189	136	116	49	66	80
Culter_alburnus_newGene_10671	1140	985	1160	736	658	768	2114	2060	1870	713	1062	802
Culter_alburnus_newGene_10672	8	2	3	0	0	0	0	0	0	19	8	33
Culter_alburnus_newGene_1068	0	0	0	0	0	0	18	15	6	0	0	0
Culter_alburnus_newGene_10683	93	73	92	12	26	20	148	181	145	53	62	35
Culter_alburnus_newGene_10688	30	28	66	50	98	20	161	80	102	47	87	40
Culter_alburnus_newGene_10690	26	56	49	49	13	5	188	167	198	82	101	78
Culter_alburnus_newGene_10693	2080	661	429	796	1306	786	435	561	807	836	2075	1230
Culter_alburnus_newGene_10694	926	1267	1007	135	81	101	1110	1491	2336	115	167	131
Culter_alburnus_newGene_10695	490	372	431	182	167	156	862	842	757	206	239	173
Culter_alburnus_newGene_10698	0	0	4	0	0	0	0	0	3	0	0	0
Culter_alburnus_newGene_10699	27	3	4	0	0	0	16	31	54	0	0	2
Culter_alburnus_newGene_10700	5	0	13	0	0	0	16	33	12	2	0	1
Culter_alburnus_newGene_10704	80006	38015	18445	3361	232	1350	7048	9747	2223	152	4060	1287
Culter_alburnus_newGene_10721	498	628	594	208	250	220	452	628	516	295	398	312
Culter_alburnus_newGene_10722	0	8	0	231	2289	203	0	17	12	498	972	578
Culter_alburnus_newGene_10723	33	16	25	26	23	20	40	61	39	14	11	10
Culter_alburnus_newGene_10726	119	53	31	9	0	0	183	167	173	0	0	0
Culter_alburnus_newGene_10736	31	4	0	1112	1381	1044	4	15	3	487	1478	517
Culter_alburnus_newGene_10745	21	0	32	0	0	0	0	19	40	9	0	0
Culter_alburnus_newGene_10747	95	87	80	81	40	40	311	220	239	62	131	80
Culter_alburnus_newGene_10755	2617	2852	3318	2513	1851	1299	1719	2625	2099	635	752	565
Culter_alburnus_newGene_10765	6297	14389	3236	6	3	9	4601	25875	17482	22	23	38
Culter_alburnus_newGene_10769	6768	3442	1574	269	23	102	628	1125	293	16	306	112
Culter_alburnus_newGene_1077	127	88	151	163	201	249	65	42	60	130	207	85
Culter_alburnus_newGene_10775	236	235	387	278	169	217	36	231	35	24	34	22
Culter_alburnus_newGene_10776	16	16	13	0	0	0	29	34	37	0	0	5
Culter_alburnus_newGene_10777	0	0	3	0	0	0	2	14	6	0	6	0
Culter_alburnus_newGene_10779	44	38	54	2	0	0	180	201	221	0	0	4
Culter_alburnus_newGene_10780	72	71	88	50	39	6	95	90	106	31	34	40
Culter_alburnus_newGene_10783	13	26	3	0	3	0	37	65	26	0	2	0
Culter_alburnus_newGene_10784	80	0	0	0	0	7	20	2	7	0	37	0
Culter_alburnus_newGene_10785	0	0	0	0	0	0	0	0	6	0	1	0
Culter_alburnus_newGene_10787	1423	723	585	2063	2128	1505	987	941	1742	1882	2555	2338
Culter_alburnus_newGene_10789	14	14	21	0	0	2	30	23	16	0	6	6
Culter_alburnus_newGene_10797	0	0	5	0	0	0	0	5	17	0	0	0
Culter_alburnus_newGene_10800	0	0	5	0	0	10	19	49	0	0	32	0
Culter_alburnus_newGene_10801	6	7	6	0	0	0	15	38	14	8	2	0
Culter_alburnus_newGene_10808	0	0	0	0	0	0	11	9	3	0	0	0
Culter_alburnus_newGene_10810	0	0	7	0	0	0	0	9	0	0	7	0
Culter_alburnus_newGene_10812	84	77	38	0	0	0	250	164	135	0	0	0
Culter_alburnus_newGene_10817	176	132	225	24	19	8	209	294	142	29	52	18
Culter_alburnus_newGene_10818	1297	1409	1573	756	501	659	2383	2011	2300	809	954	967
Culter_alburnus_newGene_10819	0	0	0	0	0	0	18	0	0	0	0	0
Culter_alburnus_newGene_10820	5	6	0	0	0	0	0	0	0	0	0	0
Culter_alburnus_newGene_10821	0	0	3	0	0	0	0	15	0	0	0	0
Culter_alburnus_newGene_10822	179	151	238	80	70	61	170	120	116	257	321	263
Culter_alburnus_newGene_10823	122	68	102	90	80	73	329	232	249	297	336	364
Culter_alburnus_newGene_10825	0	0	0	0	0	0	9	10	9	28	14	0
Culter_alburnus_newGene_10827	866	602	733	388	308	297	582	631	766	372	415	368
Culter_alburnus_newGene_10829	0	0	0	0	0	18	0	0	0	0	0	0
Culter_alburnus_newGene_10830	1811	3096	3031	57	6	39	285	155	480	63	17	84
Culter_alburnus_newGene_10833	597	399	614	446	714	360	987	1181	1223	246	258	426
Culter_alburnus_newGene_10834	242	200	282	298	278	178	753	610	726	183	168	222
Culter_alburnus_newGene_10842	295	324	332	224	215	231	537	452	507	159	313	274
Culter_alburnus_newGene_10843	5	9	40	0	0	0	42	385	195	0	0	5
Culter_alburnus_newGene_10845	107	164	568	53	36	42	766	278	284	64	98	82
Culter_alburnus_newGene_10847	147	100	138	70	33	43	131	172	190	60	44	75
Culter_alburnus_newGene_10848	144	127	225	4	0	12	327	284	304	10	7	0
Culter_alburnus_newGene_10849	0	0	13	0	0	8	21	18	7	2	8	0
Culter_alburnus_newGene_10852	72	79	59	0	0	0	180	130	74	0	0	0
Culter_alburnus_newGene_10855	16	27	36	1735	1491	753	219	149	154	2270	5705	2433
Culter_alburnus_newGene_10857	434	376	314	414	735	414	160	314	220	364	862	491
Culter_alburnus_newGene_10858	6	6	16	25	32	22	26	37	27	6	55	11
Culter_alburnus_newGene_10860	3	0	11	12	0	2	24	25	18	0	2	4
Culter_alburnus_newGene_10862	14	9	10	0	0	2	4	59	37	0	0	0
Culter_alburnus_newGene_10863	20	21	14	0	0	0	68	46	39	0	0	0
Culter_alburnus_newGene_10870	208	112	84	31	29	31	393	427	483	33	61	35
Culter_alburnus_newGene_10884	101	65	93	7	7	6	474	325	288	27	9	24
Culter_alburnus_newGene_10887	0	0	0	0	0	0	0	7	6	0	0	0
Culter_alburnus_newGene_10892	9	13	7	0	3	0	0	17	19	6	15	6
Culter_alburnus_newGene_10893	12	14	26	8	0	8	33	73	34	14	12	7
Culter_alburnus_newGene_10894	171	157	156	597	491	297	58	116	66	278	450	327
Culter_alburnus_newGene_10897	68	99	86	169	131	139	158	180	120	110	233	209
Culter_alburnus_newGene_1090	27	21	59	22	48	31	5	0	0	49	25	14
Culter_alburnus_newGene_10907	1335	1404	1350	1854	1620	1534	1628	1248	1756	1207	1472	1524
Culter_alburnus_newGene_10912	0	0	43	0	0	0	16	105	2	0	0	0
Culter_alburnus_newGene_10913	88	86	127	0	0	0	179	72	158	0	0	0
Culter_alburnus_newGene_10916	152	408	320	151	318	168	510	442	412	150	352	176
Culter_alburnus_newGene_10921	732	736	682	2506	2073	1744	1080	723	631	3318	2563	3225
Culter_alburnus_newGene_10922	0	15	34	39	291	26	31	5	6	192	558	223
Culter_alburnus_newGene_10923	2	0	0	0	8	0	3	0	0	4	9	10
Culter_alburnus_newGene_10924	0	0	163	0	0	0	11	269	24	0	0	0
Culter_alburnus_newGene_10931	0	3	0	0	0	0	10	12	11	0	0	0
Culter_alburnus_newGene_10933	618	585	710	284	299	257	2720	1956	2506	272	331	235
Culter_alburnus_newGene_10944	418	312	372	0	0	0	833	938	1148	0	2	6
Culter_alburnus_newGene_10947	149	137	24	0	5	0	64	46	16	9	0	24
Culter_alburnus_newGene_10952	0	0	0	0	0	0	0	0	0	2	6	5
Culter_alburnus_newGene_10954	60	856	1052	5	86	3	1103	466	76	9	61	16
Culter_alburnus_newGene_10955	599	0	1233	31	0	46	0	191	59	40	77	33
Culter_alburnus_newGene_10961	99	27	118	0	3	6	88	157	131	20	19	11
Culter_alburnus_newGene_10966	234	225	270	4	13	0	111	297	279	5	7	3
Culter_alburnus_newGene_10990	277	427	373	243	247	106	529	701	509	103	180	152
Culter_alburnus_newGene_10993	8	0	0	0	0	0	0	18	20	7	0	0
Culter_alburnus_newGene_10999	167	115	120	23	126	36	51	133	170	102	84	44
Culter_alburnus_newGene_11000	815	894	670	417	622	311	904	1233	1335	670	484	495
Culter_alburnus_newGene_11003	5	0	6	0	0	0	5	5	15	17	0	2
Culter_alburnus_newGene_11004	0	0	0	0	0	0	0	0	0	0	0	9
Culter_alburnus_newGene_11005	26	7	12	4	4	6	29	34	91	56	4	12
Culter_alburnus_newGene_11008	0	0	0	0	0	0	0	0	9	0	0	0
Culter_alburnus_newGene_11017	0	0	34	0	0	0	26	0	0	9	0	3
Culter_alburnus_newGene_11018	10	0	175	10	0	8	156	14	21	32	26	15
Culter_alburnus_newGene_11022	188	172	274	338	113	133	385	342	371	222	198	217
Culter_alburnus_newGene_11024	146	170	145	72	78	97	212	133	201	75	132	89
Culter_alburnus_newGene_11032	0	0	0	0	0	0	6	4	11	4	5	5
Culter_alburnus_newGene_11034	41	191	121	0	0	0	0	10	0	6	5	4
Culter_alburnus_newGene_11035	108	139	141	121	98	84	395	278	230	151	188	193
Culter_alburnus_newGene_11036	8	85	66	30	18	18	201	181	219	42	32	49
Culter_alburnus_newGene_11037	0	0	0	0	0	0	9	16	0	0	0	0
Culter_alburnus_newGene_11041	17	39	191	0	0	0	19	7	24	0	0	0
Culter_alburnus_newGene_11044	67	65	54	0	0	5	229	136	102	10	5	3
Culter_alburnus_newGene_11048	5	1	2	0	0	0	32	29	48	9	0	0
Culter_alburnus_newGene_11049	105	86	69	43	60	32	600	417	437	55	67	69
Culter_alburnus_newGene_11050	0	12	28	0	0	0	13	26	18	2	0	0
Culter_alburnus_newGene_11053	0	10	0	0	7	2	0	7	8	2	13	6
Culter_alburnus_newGene_11055	9	4	0	7	3	0	8	0	7	5	0	3
Culter_alburnus_newGene_11074	0	0	0	0	1	0	1	6	0	0	0	0
Culter_alburnus_newGene_11075	0	0	0	0	0	0	0	0	0	1	12	0
Culter_alburnus_newGene_1108	383	786	0	0	0	0	68	0	149	0	0	0
Culter_alburnus_newGene_11087	0	0	0	2	4	10	0	0	0	0	53	34
Culter_alburnus_newGene_11089	40	23	18	0	0	0	34	31	19	0	0	3
Culter_alburnus_newGene_111	574	350	394	188	111	153	463	421	378	142	163	60
Culter_alburnus_newGene_11103	208	91	111	0	0	0	269	256	188	0	0	5
Culter_alburnus_newGene_11104	0	0	1	19	23	105	0	0	0	14	92	13
Culter_alburnus_newGene_11105	387	573	249	435	484	532	65	10	135	126	279	118
Culter_alburnus_newGene_11106	0	18	0	29	0	0	0	195	0	0	0	0
Culter_alburnus_newGene_11108	34307	37730	34067	28821	25605	26370	41687	34293	32438	16845	24188	20175
Culter_alburnus_newGene_11109	49	49	11	39	50	15	119	46	44	87	118	56
Culter_alburnus_newGene_11111	231	229	479	233	284	224	577	425	569	263	391	373
Culter_alburnus_newGene_11116	14	4	2	0	0	0	8	4	10	0	0	0
Culter_alburnus_newGene_11121	54	2	5	0	0	0	7	24	29	0	0	0
Culter_alburnus_newGene_11124	214	267	203	67	41	45	648	967	566	96	122	121
Culter_alburnus_newGene_11128	21	22	20	142	167	88	136	87	92	117	178	107
Culter_alburnus_newGene_11129	11	14	5	3	0	0	40	47	43	0	0	0
Culter_alburnus_newGene_11131	32601	63721	49837	482	507	317	6585	19256	20069	838	1096	1003
Culter_alburnus_newGene_11132	30	21	13	14	0	0	25	27	50	10	2	0
Culter_alburnus_newGene_11133	0	0	0	0	0	0	5	20	18	0	0	16
Culter_alburnus_newGene_11134	0	5	12	0	0	0	0	3	13	4	0	0
Culter_alburnus_newGene_11137	3393	3290	3134	209	284	306	3734	6650	5302	79	216	120
Culter_alburnus_newGene_11139	35	41	139	113	51	21	121	256	120	186	117	106
Culter_alburnus_newGene_1114	28	75	47	24	5	16	131	153	140	17	25	21
Culter_alburnus_newGene_11143	46	50	92	7	13	3	416	425	367	20	33	22
Culter_alburnus_newGene_11146	0	12	3	0	0	0	13	10	7	0	0	0
Culter_alburnus_newGene_11147	2	7	3	0	0	0	26	18	29	16	0	4
Culter_alburnus_newGene_11150	1364	1178	1119	282	522	418	2390	2469	2095	949	729	666
Culter_alburnus_newGene_11151	41	122	208	5	3	15	290	156	57	9	16	13
Culter_alburnus_newGene_11158	230	274	256	26	65	56	786	738	789	29	31	59
Culter_alburnus_newGene_11159	0	0	0	0	0	0	35	20	18	0	0	0
Culter_alburnus_newGene_11160	12	30	19	3	2	0	31	37	24	4	0	0
Culter_alburnus_newGene_11162	84	80	95	128	99	76	164	104	126	162	166	197
Culter_alburnus_newGene_11167	0	0	0	0	0	0	4	0	19	0	0	0
Culter_alburnus_newGene_11170	27	3	5	4	12	0	14	19	9	9	16	9
Culter_alburnus_newGene_11172	6	2	0	0	0	0	19	14	9	0	0	0
Culter_alburnus_newGene_11174	37	23	9	5	3	3	38	52	16	3	22	14
Culter_alburnus_newGene_11176	63	53	76	49	55	37	309	182	222	156	223	145
Culter_alburnus_newGene_11177	2	13	5	0	0	2	28	29	28	15	13	7
Culter_alburnus_newGene_11181	70	70	29	113	0	8	42	18	20	8	188	14
Culter_alburnus_newGene_11182	7	12	0	0	0	0	0	1	2	0	0	0
Culter_alburnus_newGene_11184	81	38	104	0	0	0	64	18	61	5	2	3
Culter_alburnus_newGene_11185	4	0	3	8	2	5	36	31	12	21	13	2
Culter_alburnus_newGene_11188	31	40	30	20	23	11	235	97	130	59	73	85
Culter_alburnus_newGene_11189	0	13	41	0	0	0	12	18	12	0	0	0
Culter_alburnus_newGene_11190	50	19	12	0	0	0	9	8	12	0	0	0
Culter_alburnus_newGene_11192	100	87	90	0	0	0	85	105	138	0	3	0
Culter_alburnus_newGene_11193	0	4	0	0	0	0	0	11	0	0	0	0
Culter_alburnus_newGene_11195	7	40	0	0	0	0	0	26	0	0	0	0
Culter_alburnus_newGene_11197	15	24	45	3	0	2	12	33	25	4	0	3
Culter_alburnus_newGene_11199	0	0	0	0	0	0	0	6	0	0	0	0
Culter_alburnus_newGene_11201	0	0	0	0	0	0	0	7	0	0	0	0
Culter_alburnus_newGene_11202	6	24	13	0	0	0	13	29	10	0	0	0
Culter_alburnus_newGene_11204	31	28	71	5	3	0	35	8	51	0	4	0
Culter_alburnus_newGene_11209	194	112	92	0	0	0	527	493	514	39	4	15
Culter_alburnus_newGene_11211	0	4	5	0	0	0	0	13	5	0	6	0
Culter_alburnus_newGene_11212	0	3	0	2	0	0	7	8	15	4	5	11
Culter_alburnus_newGene_11215	40	48	50	11	11	10	35	34	38	13	33	29
Culter_alburnus_newGene_11217	32	20	42	8	2	0	49	47	50	3	0	0
Culter_alburnus_newGene_11229	0	0	0	223	179	229	1	0	0	640	1192	566
Culter_alburnus_newGene_11232	7	128	0	0	5	0	0	140	0	0	0	7
Culter_alburnus_newGene_11235	319	419	265	181	102	129	1385	1638	1121	108	196	135
Culter_alburnus_newGene_11236	369	834	476	403	631	517	596	892	620	462	744	467
Culter_alburnus_newGene_11238	2	0	0	332	363	818	0	2	2	1047	1989	888
Culter_alburnus_newGene_11256	161	147	202	210	89	44	1360	768	1065	176	71	169
Culter_alburnus_newGene_11259	11	5	21	14	0	19	38	45	24	4	17	4
Culter_alburnus_newGene_1127	71	28	36	0	0	0	101	376	209	0	0	0
Culter_alburnus_newGene_11272	0	18	7	0	3	0	6	33	27	3	0	0
Culter_alburnus_newGene_11273	0	0	6	0	0	0	6	0	0	0	0	2
Culter_alburnus_newGene_11274	61	0	72	17	0	0	102	14	79	32	14	38
Culter_alburnus_newGene_1128	0	0	0	0	0	0	0	12	6	0	0	0
Culter_alburnus_newGene_11285	58	24	32	7	5	0	88	84	39	6	8	0
Culter_alburnus_newGene_11287	158	226	232	3676	3857	1698	30	63	49	677	705	516
Culter_alburnus_newGene_11288	137	146	169	49	36	6	186	181	261	26	51	48
Culter_alburnus_newGene_11289	21	61	32	16	6	22	106	77	60	18	17	12
Culter_alburnus_newGene_11290	252	375	157	128	205	131	401	1235	429	91	202	125
Culter_alburnus_newGene_11292	12	30	6	23	3	3	42	50	42	7	8	5
Culter_alburnus_newGene_11304	12	33	12	23	5	2	71	80	39	7	8	15
Culter_alburnus_newGene_11305	262	195	144	91	96	109	302	228	304	43	161	170
Culter_alburnus_newGene_11306	380	326	254	482	519	374	253	349	360	381	553	471
Culter_alburnus_newGene_11315	6	3	7	0	0	4	32	3	9	0	0	0
Culter_alburnus_newGene_11317	21	41	43	2	5	2	73	66	89	17	48	5
Culter_alburnus_newGene_11318	397	83	182	0	0	0	129	170	148	0	4	8
Culter_alburnus_newGene_11319	9	32	7	12	16	9	818	2250	1195	11	51	4
Culter_alburnus_newGene_11323	0	0	0	0	0	0	26	71	32	0	0	2
Culter_alburnus_newGene_11326	63	12	160	12	6	19	205	381	206	50	62	31
Culter_alburnus_newGene_11329	5	0	0	0	0	0	0	23	0	0	0	0
Culter_alburnus_newGene_1133	34	15	43	11	3	0	137	270	182	8	8	3
Culter_alburnus_newGene_11330	5	0	8	0	0	0	0	23	0	0	0	0
Culter_alburnus_newGene_11331	0	0	0	0	0	0	7	2	4	0	0	0
Culter_alburnus_newGene_11332	5	6	2	0	0	0	14	9	0	0	0	0
Culter_alburnus_newGene_11338	181	249	245	430	355	271	347	358	415	365	605	500
Culter_alburnus_newGene_11339	0	0	0	6	5	0	0	0	0	0	0	0
Culter_alburnus_newGene_11359	0	0	32	0	0	2	0	0	0	2	3	0
Culter_alburnus_newGene_11366	30	13	23	0	0	0	0	8	4	2	4	0
Culter_alburnus_newGene_11369	46	552	33	0	314	241	4	299	20	0	455	13
Culter_alburnus_newGene_11387	0	5	0	37	18	18	155	108	125	30	17	37
Culter_alburnus_newGene_1140	0	0	0	80	81	54	0	0	0	54	180	26
Culter_alburnus_newGene_11406	0	1	4	0	0	0	2	4	13	0	0	0
Culter_alburnus_newGene_11410	0	0	0	0	0	0	0	10	0	0	0	0
Culter_alburnus_newGene_11413	0	0	0	0	7	3	0	41	2	0	0	0
Culter_alburnus_newGene_11416	3	0	6	0	0	0	0	2	4	0	0	0
Culter_alburnus_newGene_11418	0	0	0	988	1393	788	0	3	0	817	653	670
Culter_alburnus_newGene_1142	0	0	0	7	0	0	0	0	0	10	35	10
Culter_alburnus_newGene_11420	0	0	0	0	0	18	0	0	0	0	67	4
Culter_alburnus_newGene_11425	21	34	47	0	2	5	38	56	40	16	32	9
Culter_alburnus_newGene_11427	28	14	9	187	420	271	42	36	37	371	315	193
Culter_alburnus_newGene_11459	0	0	4	0	0	0	54	0	15	9	0	10
Culter_alburnus_newGene_11462	53	162	66	48	130	86	139	198	106	66	126	80
Culter_alburnus_newGene_11465	5	6	7	0	0	4	15	13	6	0	0	0
Culter_alburnus_newGene_11471	49	36	19	2	0	0	242	137	125	0	8	2
Culter_alburnus_newGene_11474	0	0	4	0	0	0	4	19	26	0	0	0
Culter_alburnus_newGene_11489	33	0	0	0	0	0	23	24	6	0	11	0
Culter_alburnus_newGene_11492	7	11	13	0	0	0	33	22	19	0	0	9
Culter_alburnus_newGene_11494	72	83	90	111	77	53	156	66	152	86	110	105
Culter_alburnus_newGene_11499	368	321	312	4	0	0	2390	1633	1397	0	4	0
Culter_alburnus_newGene_11503	115	47	39	21	11	0	29	59	39	21	26	7
Culter_alburnus_newGene_11510	207	303	231	0	0	0	309	287	302	0	0	0
Culter_alburnus_newGene_11512	8	4	8	0	0	0	18	21	24	16	17	19
Culter_alburnus_newGene_11515	27	37	20	11	0	23	34	84	60	6	133	32
Culter_alburnus_newGene_11516	0	2	15	0	0	2	115	98	65	2	21	8
Culter_alburnus_newGene_11518	0	0	0	1924	1283	866	14	35	0	1535	1386	1795
Culter_alburnus_newGene_11525	42	7	0	87	0	55	0	27	0	16	0	0
Culter_alburnus_newGene_11527	71	395	167	950	499	695	176	349	230	940	1547	994
Culter_alburnus_newGene_11539	0	0	0	338	151	267	0	0	0	188	670	281
Culter_alburnus_newGene_11540	828	573	54	5	4	2	816	7416	3908	12	7	0
Culter_alburnus_newGene_11548	243	241	299	128	134	135	367	354	506	196	204	143
Culter_alburnus_newGene_11549	268	123	157	38	170	27	151	138	496	10	0	12
Culter_alburnus_newGene_1155	0	0	0	0	0	0	0	13	0	0	0	0
Culter_alburnus_newGene_11552	944	3404	663	180	395	1014	75	1619	324	258	1898	431
Culter_alburnus_newGene_11556	8	14	19	0	0	0	37	60	76	0	11	6
Culter_alburnus_newGene_1156	30	26	23	2	0	0	45	87	53	6	5	9
Culter_alburnus_newGene_11560	6	89	79	21	24	0	70	120	117	52	31	35
Culter_alburnus_newGene_11561	0	3	13	0	0	0	3	0	0	0	0	0
Culter_alburnus_newGene_11567	20794	23308	19791	16527	14064	15029	21703	16543	19030	9607	10162	9512
Culter_alburnus_newGene_11570	1432	2794	3916	5564	4055	3648	543	1025	1316	2940	3455	3404
Culter_alburnus_newGene_11577	217	216	219	30	34	51	328	511	420	118	118	110
Culter_alburnus_newGene_11578	88	0	36	15	0	5	0	166	133	27	53	46
Culter_alburnus_newGene_11584	2	4	0	0	0	0	297	178	256	0	0	0
Culter_alburnus_newGene_11585	0	0	0	63	106	77	0	3	10	6	8	3
Culter_alburnus_newGene_11586	170	0	135	63	0	41	0	325	191	159	206	72
Culter_alburnus_newGene_11588	66	76	62	10	43	16	38	52	56	7	43	33
Culter_alburnus_newGene_11590	544	662	844	177	68	55	570	1226	616	138	117	154
Culter_alburnus_newGene_11593	9	0	12	0	0	0	0	6	9	15	0	0
Culter_alburnus_newGene_11598	7	19	34	0	0	0	2	0	0	0	0	0
Culter_alburnus_newGene_1160	25	13	0	0	2	0	0	0	0	0	0	0
Culter_alburnus_newGene_11616	20	18	27	41	7	0	30	9	33	0	35	23
Culter_alburnus_newGene_11619	5	4	0	0	0	0	10	21	12	0	0	0
Culter_alburnus_newGene_1162	14	15	0	7	0	0	58	4	44	3	0	0
Culter_alburnus_newGene_11625	112	246	388	6	14	0	561	316	177	12	7	8
Culter_alburnus_newGene_11627	6	0	4	0	2	0	27	43	23	0	24	0
Culter_alburnus_newGene_11628	197	151	162	22	25	29	317	289	283	68	104	72
Culter_alburnus_newGene_1163	4	8	14	0	0	6	0	3	7	0	2	0
Culter_alburnus_newGene_11642	124	124	141	98	101	91	222	188	249	109	158	115
Culter_alburnus_newGene_11652	6	0	46	0	0	0	0	0	0	0	0	0
Culter_alburnus_newGene_11653	0	15	0	0	0	0	0	23	0	0	0	0
Culter_alburnus_newGene_11654	0	15	0	0	0	0	0	0	0	0	0	0
Culter_alburnus_newGene_11670	26	49	65	7	0	0	166	148	76	0	28	3
Culter_alburnus_newGene_11672	7	42	21	0	0	7	0	29	37	0	0	0
Culter_alburnus_newGene_11674	0	0	0	46	112	52	5	20	0	86	109	76
Culter_alburnus_newGene_11684	23	21	14	0	0	0	55	38	29	14	8	7
Culter_alburnus_newGene_11685	0	0	0	0	0	0	0	10	4	0	0	0
Culter_alburnus_newGene_11686	22	23	8	4	5	5	11	18	23	3	7	0
Culter_alburnus_newGene_11689	0	0	0	0	6	0	0	0	0	0	0	11
Culter_alburnus_newGene_11694	0	0	0	0	0	0	2	5	0	0	0	0
Culter_alburnus_newGene_11704	12	5	5	0	0	0	7	7	3	0	0	0
Culter_alburnus_newGene_11705	0	0	0	0	0	0	21	3	0	0	0	0
Culter_alburnus_newGene_11708	462	637	381	211	137	170	821	659	847	223	281	234
Culter_alburnus_newGene_11710	3	0	0	0	0	0	7	0	0	0	0	0
Culter_alburnus_newGene_11711	295	290	312	314	284	316	400	393	454	522	973	517
Culter_alburnus_newGene_11715	21	0	0	0	0	0	0	11	3	0	0	0
Culter_alburnus_newGene_11716	41	24	27	77	45	65	127	106	146	48	53	78
Culter_alburnus_newGene_11718	24	14	23	707	1597	796	21	48	40	1015	1630	963
Culter_alburnus_newGene_11724	195	167	285	2	2	32	460	541	583	59	26	25
Culter_alburnus_newGene_11725	89	39	12	2	0	28	75	125	151	0	0	15
Culter_alburnus_newGene_11728	32	79	31	6	12	6	133	181	148	11	14	19
Culter_alburnus_newGene_11729	31	30	27	0	2	12	33	71	49	3	7	4
Culter_alburnus_newGene_11730	20	34	22	5	0	0	42	41	26	16	10	18
Culter_alburnus_newGene_1175	114	367	330	0	0	0	54	284	130	0	0	0
Culter_alburnus_newGene_11759	2	0	2	0	10	3	0	0	0	0	0	0
Culter_alburnus_newGene_11761	3069	2739	2549	57	166	137	637	1058	490	45	85	41
Culter_alburnus_newGene_11765	0	6	10	0	0	0	6	8	0	0	0	0
Culter_alburnus_newGene_11767	512	89	64	29	68	24	564	299	715	7	44	16
Culter_alburnus_newGene_11774	83	53	52	12	24	24	515	805	321	74	96	61
Culter_alburnus_newGene_11777	0	0	17	0	0	0	10	7	5	0	0	0
Culter_alburnus_newGene_11778	20	7	104	0	0	0	36	53	55	0	0	0
Culter_alburnus_newGene_11785	51	37	47	0	0	0	44	72	48	10	27	20
Culter_alburnus_newGene_11786	0	0	0	15	22	0	0	7	2	22	12	21
Culter_alburnus_newGene_11787	26	19	22	0	0	0	11	21	19	15	4	0
Culter_alburnus_newGene_11788	41	85	62	8	9	8	97	97	81	11	19	36
Culter_alburnus_newGene_11795	0	0	0	0	0	0	2	0	0	0	0	9
Culter_alburnus_newGene_11797	0	0	0	0	0	0	7	0	0	0	0	6
Culter_alburnus_newGene_11799	27	23	13	5	9	9	80	66	88	29	39	29
Culter_alburnus_newGene_11811	0	0	3	70	108	139	6	9	0	55	229	54
Culter_alburnus_newGene_11817	16	4	11	0	0	0	46	44	71	34	18	12
Culter_alburnus_newGene_11821	4	10	4	4	2	0	47	25	35	16	3	10
Culter_alburnus_newGene_11823	443	336	500	0	2	5	298	634	433	3	9	32
Culter_alburnus_newGene_11829	26	0	94	5	0	9	217	151	96	2	21	9
Culter_alburnus_newGene_11831	27	13	21	65	43	47	39	68	112	142	92	94
Culter_alburnus_newGene_11834	0	0	0	0	0	0	0	0	0	0	6	2
Culter_alburnus_newGene_11839	0	0	0	0	0	0	0	0	7	0	0	0
Culter_alburnus_newGene_11842	122	65	206	142	102	167	311	548	251	104	133	141
Culter_alburnus_newGene_11846	1548	1710	2224	10	14	33	152	615	482	114	121	27
Culter_alburnus_newGene_11863	0	0	7	0	0	0	21	14	22	8	0	0
Culter_alburnus_newGene_11874	117	92	46	11	3	0	129	178	200	11	0	21
Culter_alburnus_newGene_11875	2669	2117	3191	495	1435	1578	4506	4195	3396	232	476	290
Culter_alburnus_newGene_11900	10	10	29	0	0	0	0	23	18	0	0	0
Culter_alburnus_newGene_11911	2	0	0	0	0	0	15	5	0	0	0	0
Culter_alburnus_newGene_11913	0	0	0	2	0	5	0	0	0	0	0	6
Culter_alburnus_newGene_11924	112	45	50	0	0	0	259	209	113	0	0	0
Culter_alburnus_newGene_11927	184	589	702	0	0	0	830	645	227	0	0	0
Culter_alburnus_newGene_11929	884	924	859	166	138	180	435	443	831	265	304	292
Culter_alburnus_newGene_11930	2	0	0	0	0	0	0	3	2	0	5	0
Culter_alburnus_newGene_11931	0	0	0	0	0	0	5	8	0	0	9	0
Culter_alburnus_newGene_11932	4	15	0	4	0	3	8	15	18	0	2	2
Culter_alburnus_newGene_1195	19	19	20	78	115	11	115	101	105	19	22	4
Culter_alburnus_newGene_1196	586	573	816	368	355	252	1118	860	918	327	367	296
Culter_alburnus_newGene_11965	57	52	110	54	43	36	108	144	206	53	103	39
Culter_alburnus_newGene_11969	27	20	46	30	15	19	38	78	89	36	38	40
Culter_alburnus_newGene_11981	26	46	61	0	0	0	40	79	75	2	3	0
Culter_alburnus_newGene_11983	11	4	7	165	57	125	46	17	13	48	51	46
Culter_alburnus_newGene_11988	1574	1985	1909	10	0	0	1677	2382	1875	16	14	21
Culter_alburnus_newGene_11990	0	0	0	0	3	0	0	0	0	8	1	0
Culter_alburnus_newGene_11997	66938	31592	11945	1675	175	724	4035	6373	1555	150	2199	746
Culter_alburnus_newGene_11998	0	0	0	0	0	0	0	2	0	0	7	0
Culter_alburnus_newGene_12003	8	9	0	0	0	0	23	0	39	3	0	0
Culter_alburnus_newGene_12008	13	31	30	5	0	13	37	92	40	2	6	10
Culter_alburnus_newGene_12010	15	62	8	0	0	0	13	167	130	0	0	0
Culter_alburnus_newGene_12011	500	845	757	105	42	34	721	1164	873	36	46	66
Culter_alburnus_newGene_12012	16	0	3	0	3	0	13	51	24	0	3	0
Culter_alburnus_newGene_12014	214	166	530	303	203	375	813	635	618	460	444	422
Culter_alburnus_newGene_12016	12	7	24	2	2	0	12	27	0	14	0	0
Culter_alburnus_newGene_12018	19	501	0	129	137	128	0	0	835	186	0	207
Culter_alburnus_newGene_12020	7	32	0	10	13	11	0	0	24	23	0	55
Culter_alburnus_newGene_12026	2	0	0	0	0	0	12	12	5	0	3	1
Culter_alburnus_newGene_12028	88	114	88	66	56	31	380	332	374	76	195	136
Culter_alburnus_newGene_12029	2	0	12	0	0	0	6	5	16	0	0	0
Culter_alburnus_newGene_12037	70522	104728	89029	162480	140295	131974	66785	105361	115485	137250	143831	132151
Culter_alburnus_newGene_12038	209	240	211	282	1105	327	123	385	841	494	508	311
Culter_alburnus_newGene_12041	954	1598	1721	2823	1629	777	227	877	997	1798	2904	1750
Culter_alburnus_newGene_12046	11	24	7	86	145	75	5	17	8	99	464	147
Culter_alburnus_newGene_12048	637	1169	888	8002	4787	3923	159	781	523	5424	6094	6505
Culter_alburnus_newGene_12049	6	0	0	0	0	0	31	22	19	2	0	0
Culter_alburnus_newGene_12051	10	14	19	0	0	0	37	31	36	0	0	0
Culter_alburnus_newGene_12053	16	16	41	47	66	51	21	49	75	41	155	52
Culter_alburnus_newGene_12054	24	0	13	0	0	0	10	53	9	0	0	0
Culter_alburnus_newGene_12065	16	7	14	0	6	0	31	54	46	10	5	8
Culter_alburnus_newGene_12066	24	9	24	0	5	0	16	17	14	10	17	6
Culter_alburnus_newGene_12069	9	0	0	0	0	0	0	0	0	0	0	0
Culter_alburnus_newGene_12070	25	20	11	0	0	0	0	8	14	0	0	0
Culter_alburnus_newGene_12072	42	37	43	0	2	0	62	148	91	0	5	11
Culter_alburnus_newGene_12073	136	207	185	115	36	16	476	381	347	69	48	55
Culter_alburnus_newGene_12075	9	10	41	2	0	0	221	81	103	0	6	0
Culter_alburnus_newGene_12076	187	290	351	0	0	0	105	194	95	0	0	0
Culter_alburnus_newGene_12078	43	33	10	25	8	8	118	113	92	24	8	26
Culter_alburnus_newGene_12079	4	7	0	3	7	1	21	32	22	7	3	6
Culter_alburnus_newGene_1208	18	0	0	0	0	0	0	6	19	2	17	0
Culter_alburnus_newGene_12085	184	163	117	47	56	74	93	88	52	31	43	23
Culter_alburnus_newGene_12092	61	67	91	0	0	0	138	90	77	0	0	0
Culter_alburnus_newGene_12106	8	12	16	0	0	2	48	81	30	7	4	8
Culter_alburnus_newGene_12110	9	14	3	12	0	0	8	26	23	4	2	5
Culter_alburnus_newGene_12114	0	0	0	0	0	4	0	0	0	0	0	0
Culter_alburnus_newGene_12119	266	44	83	7	9	20	587	480	368	19	22	28
Culter_alburnus_newGene_12121	191	148	267	118	129	51	468	381	375	101	178	148
Culter_alburnus_newGene_12123	24	33	8	0	0	0	193	114	81	6	0	0
Culter_alburnus_newGene_12129	6	2	8	3	0	0	26	21	4	0	0	12
Culter_alburnus_newGene_12148	31	12	18	0	0	0	51	56	52	0	0	0
Culter_alburnus_newGene_12168	133	94	114	8	22	29	71	105	72	60	49	39
Culter_alburnus_newGene_12178	0	0	8	0	0	0	0	17	0	0	0	0
Culter_alburnus_newGene_12179	454	175	122	2	14	4	644	542	245	8	29	9
Culter_alburnus_newGene_12181	4	0	2	0	0	0	12	7	8	0	0	0
Culter_alburnus_newGene_12182	25	16	11	2	7	0	22	13	11	0	0	3
Culter_alburnus_newGene_12184	90	124	84	40	32	19	290	276	285	147	136	153
Culter_alburnus_newGene_12185	64	79	61	9	26	6	78	139	100	68	43	40
Culter_alburnus_newGene_12186	57	86	67	12	8	13	137	166	124	43	34	28
Culter_alburnus_newGene_12187	2	9	3	0	0	0	21	15	4	0	10	9
Culter_alburnus_newGene_12188	20	0	0	16	5	2	217	113	22	7	26	14
Culter_alburnus_newGene_12190	10	11	0	0	0	4	26	26	19	11	2	0
Culter_alburnus_newGene_12192	3	8	24	3	0	6	26	3	15	4	0	0
Culter_alburnus_newGene_12193	14	18	11	0	0	2	46	65	11	0	0	4
Culter_alburnus_newGene_12194	2437	3104	2757	0	0	0	1278	2107	1446	0	0	0
Culter_alburnus_newGene_12196	4	13	17	0	0	0	5	0	13	0	0	0
Culter_alburnus_newGene_12220	13	15	34	0	0	0	34	41	7	0	0	3
Culter_alburnus_newGene_12223	171	143	140	273	187	186	425	367	479	445	562	389
Culter_alburnus_newGene_12224	4	0	0	0	0	0	233	100	28	0	0	2
Culter_alburnus_newGene_12228	35	76	25	0	0	0	90	52	67	0	0	11
Culter_alburnus_newGene_12245	105	80	29	0	0	0	25	64	55	0	0	0
Culter_alburnus_newGene_12246	27	29	53	0	0	0	20	24	32	0	0	4
Culter_alburnus_newGene_12248	2	2	0	0	0	0	0	10	16	0	0	0
Culter_alburnus_newGene_12249	383	290	162	152	53	16	218	197	47	0	195	54
Culter_alburnus_newGene_12255	89	69	68	73	40	41	70	203	122	127	91	138
Culter_alburnus_newGene_12258	270	404	429	0	0	0	2446	1460	1637	0	0	0
Culter_alburnus_newGene_12260	4	0	7	3	0	0	5	6	1	0	0	0
Culter_alburnus_newGene_12264	97	113	142	14	21	11	238	153	171	11	70	24
Culter_alburnus_newGene_12266	2	6	4	0	0	0	5	4	20	0	2	0
Culter_alburnus_newGene_12268	112	122	159	91	97	80	132	203	141	149	170	101
Culter_alburnus_newGene_12273	4	9	3	0	0	0	4	17	6	35	3	21
Culter_alburnus_newGene_12274	62	75	115	212	44	180	351	3191	2780	97668	4719	93008
Culter_alburnus_newGene_12276	0	0	0	0	0	0	0	0	0	0	21	0
Culter_alburnus_newGene_12288	25	40	37	6	7	2	122	91	71	29	40	34
Culter_alburnus_newGene_1229	0	2	0	0	0	0	0	5	0	0	0	0
Culter_alburnus_newGene_12290	406	403	334	20	9	0	387	642	396	11	10	10
Culter_alburnus_newGene_12310	0	2	6	3	0	0	0	0	6	6	0	1
Culter_alburnus_newGene_12311	41	38	22	7	11	0	124	87	43	0	0	8
Culter_alburnus_newGene_12312	159	601	196	92	0	71	367	27	1129	122	0	117
Culter_alburnus_newGene_12321	11	0	7	9	0	0	19	67	12	5	5	3
Culter_alburnus_newGene_12324	0	3	2	3	21	0	24	17	19	7	45	15
Culter_alburnus_newGene_12325	0	0	2	0	0	0	2	6	8	6	13	4
Culter_alburnus_newGene_12328	27	0	0	0	3	0	57	84	14	5	13	3
Culter_alburnus_newGene_12329	249	736	666	203	137	147	741	724	614	352	387	345
Culter_alburnus_newGene_12332	4	3	0	26	10	0	16	30	30	14	29	11
Culter_alburnus_newGene_12336	50	106	104	37	15	18	219	170	171	50	81	75
Culter_alburnus_newGene_1234	247	65	644	2	0	0	11	488	108	0	0	0
Culter_alburnus_newGene_12340	220	260	291	728	533	216	399	206	359	284	375	327
Culter_alburnus_newGene_12341	0	0	0	27	0	0	0	0	0	0	0	0
Culter_alburnus_newGene_12345	2	9	0	0	0	0	40	7	2	0	0	5
Culter_alburnus_newGene_12347	15	12	12	0	0	0	49	11	3	0	0	7
Culter_alburnus_newGene_12349	4	7	91	0	0	0	53	29	10	0	0	0
Culter_alburnus_newGene_1235	495	98	1897	81	109	289	13	207	168	207	616	198
Culter_alburnus_newGene_12353	178	176	169	730	759	433	285	451	341	561	848	690
Culter_alburnus_newGene_12355	8	0	0	2	0	0	0	0	0	0	0	0
Culter_alburnus_newGene_12358	0	8	0	0	0	0	0	0	0	0	0	0
Culter_alburnus_newGene_1236	19	16	81	0	0	0	0	130	5	0	22	3
Culter_alburnus_newGene_12370	0	0	0	7	4	0	0	0	0	4	0	9
Culter_alburnus_newGene_12393	10	29	27	0	0	0	24	41	21	2	6	0
Culter_alburnus_newGene_12395	14	3	10	0	0	0	45	58	55	0	2	0
Culter_alburnus_newGene_12397	0	15	4	0	0	0	0	0	2	8	0	0
Culter_alburnus_newGene_12398	0	16	5	3	0	3	13	14	18	12	7	6
Culter_alburnus_newGene_12401	12	0	0	0	0	5	12	31	15	0	0	2
Culter_alburnus_newGene_12409	24	26	38	12	0	0	57	67	68	4	0	9
Culter_alburnus_newGene_12410	0	3	0	0	0	0	20	2	19	0	0	0
Culter_alburnus_newGene_12417	70	0	2	28	10	19	59	43	62	32	34	30
Culter_alburnus_newGene_12421	0	0	0	0	0	4	0	0	0	15	0	18
Culter_alburnus_newGene_12423	9857	13656	14529	3470	3396	3003	22908	21107	20959	3040	4194	3252
Culter_alburnus_newGene_12436	20	15	10	15	13	10	312	1653	512	23	55	21
Culter_alburnus_newGene_12439	10	0	0	1123	1881	213	25	0	0	640	2645	524
Culter_alburnus_newGene_12441	7	0	0	11	204	5	41	15	3	26	845	34
Culter_alburnus_newGene_1245	3324	3352	4663	38	26	16	13041	14389	14716	18	28	10
Culter_alburnus_newGene_12452	16	15	20	6	0	4	15	9	13	15	12	17
Culter_alburnus_newGene_1246	18	6	0	0	0	0	16	9	11	0	7	0
Culter_alburnus_newGene_12463	210	344	434	180	170	215	813	506	463	216	193	188
Culter_alburnus_newGene_12465	4	0	0	0	0	0	6	17	2	0	0	0
Culter_alburnus_newGene_12467	1950	2699	2389	3257	2767	2388	3939	3236	3873	2205	3205	2879
Culter_alburnus_newGene_12473	36	35	37	0	6	0	36	33	32	19	39	12
Culter_alburnus_newGene_12485	7	0	7	0	0	0	10	31	10	0	0	0
Culter_alburnus_newGene_12488	2	0	0	0	0	0	26	2	0	0	0	8
Culter_alburnus_newGene_12494	149	160	215	109	124	83	402	313	244	318	267	207
Culter_alburnus_newGene_12498	353	275	93	0	0	0	208	500	541	3	0	0
Culter_alburnus_newGene_12500	59	61	58	82	84	63	187	146	149	46	106	69
Culter_alburnus_newGene_12501	164	26	33	0	0	0	122	118	113	0	0	0
Culter_alburnus_newGene_12506	10	0	4	0	0	0	0	0	2	0	0	0
Culter_alburnus_newGene_12517	27	18	0	0	0	0	90	62	41	12	0	12
Culter_alburnus_newGene_12525	1	0	0	0	0	0	0	0	12	0	0	0
Culter_alburnus_newGene_12526	20	42	7	6	5	0	11	9	88	3	0	0
Culter_alburnus_newGene_12528	16	37	4	0	3	0	0	0	9	5	0	6
Culter_alburnus_newGene_1253	15	9	41	0	0	0	136	74	124	0	0	0
Culter_alburnus_newGene_12537	391	554	429	141	209	120	515	825	663	157	380	123
Culter_alburnus_newGene_12539	43	34	2	12	0	0	347	226	234	24	0	21
Culter_alburnus_newGene_1254	83	65	46	83	55	48	180	111	154	69	99	61
Culter_alburnus_newGene_12540	1	26	24	0	21	0	52	2	4	5	0	0
Culter_alburnus_newGene_12541	45	53	67	22	52	54	11	55	44	42	30	54
Culter_alburnus_newGene_12549	0	0	3	0	0	0	6	0	2	2	0	0
Culter_alburnus_newGene_1255	0	7	0	121	70	103	0	11	19	473	421	314
Culter_alburnus_newGene_12562	272	457	407	256	236	230	598	531	564	280	362	284
Culter_alburnus_newGene_12564	87	62	49	0	0	0	48	89	30	0	0	0
Culter_alburnus_newGene_12568	4	0	0	0	0	0	5	28	4	0	7	5
Culter_alburnus_newGene_12569	851	311	915	75	100	27	1147	1419	740	137	262	122
Culter_alburnus_newGene_12573	1	0	0	0	0	0	0	1	5	0	0	0
Culter_alburnus_newGene_12580	11	10	0	0	0	0	6	32	17	4	0	0
Culter_alburnus_newGene_12587	4	4	2	0	0	0	0	15	0	0	0	0
Culter_alburnus_newGene_1259	21	82	27	6	0	0	257	83	195	0	0	0
Culter_alburnus_newGene_12590	96	90	99	0	0	0	137	487	325	0	2	0
Culter_alburnus_newGene_1260	23	22	8	316	344	227	94	104	214	214	192	225
Culter_alburnus_newGene_12602	0	0	1	0	1	0	0	0	3	2	2	5
Culter_alburnus_newGene_12603	0	0	0	230	296	257	0	3	4	741	650	323
Culter_alburnus_newGene_12605	0	0	3	36	18	12	0	0	0	64	60	30
Culter_alburnus_newGene_12612	7	3	16	0	0	0	73	30	38	0	0	0
Culter_alburnus_newGene_12633	0	0	0	0	0	0	8	0	3	0	0	0
Culter_alburnus_newGene_12638	121	197	190	117	146	82	359	332	295	199	191	240
Culter_alburnus_newGene_12640	0	0	2	0	0	0	13	4	5	0	0	0
Culter_alburnus_newGene_12652	280	341	302	91	57	117	306	599	647	184	174	139
Culter_alburnus_newGene_12653	111	100	65	4	13	22	36	167	92	9	23	0
Culter_alburnus_newGene_12654	0	2	3	6	0	4	0	0	0	0	13	9
Culter_alburnus_newGene_12664	1	0	0	23	5	5	3	3	3	25	95	38
Culter_alburnus_newGene_12667	23	12	23	0	0	0	4	15	0	0	0	0
Culter_alburnus_newGene_12669	3	0	0	0	0	0	9	0	3	0	0	0
Culter_alburnus_newGene_12671	2302	1410	1448	1149	1259	1253	2716	2016	2035	791	1124	920
Culter_alburnus_newGene_12675	241	358	484	35	43	57	1555	759	761	76	75	61
Culter_alburnus_newGene_12677	128	146	73	0	9	0	59	100	69	0	7	3
Culter_alburnus_newGene_12685	0	0	24	0	0	0	43	97	6	0	0	0
Culter_alburnus_newGene_12688	41	19	12	0	0	0	44	46	14	0	0	0
Culter_alburnus_newGene_12691	0	0	0	0	0	0	9	0	0	0	0	0
Culter_alburnus_newGene_12692	13	5	0	0	0	0	9	10	0	0	0	0
Culter_alburnus_newGene_12693	10	0	29	0	0	0	7	0	4	0	0	0
Culter_alburnus_newGene_12694	0	18	58	0	0	0	29	0	0	0	0	0
Culter_alburnus_newGene_12697	0	0	0	0	0	0	0	0	0	6	0	0
Culter_alburnus_newGene_12698	2077	1967	2267	10	19	12	1092	1083	1378	34	39	52
Culter_alburnus_newGene_12700	2	0	8	5	7	6	17	29	27	0	8	2
Culter_alburnus_newGene_12701	2	6	2	2	4	0	0	5	4	4	0	0
Culter_alburnus_newGene_12702	15	26	17	13	10	5	12	18	0	8	11	25
Culter_alburnus_newGene_12703	0	0	0	16	15	13	0	0	0	4	6	6
Culter_alburnus_newGene_12706	355	95	207	0	0	0	76	17	220	5	0	0
Culter_alburnus_newGene_12709	110	0	80	0	0	0	216	505	244	0	0	0
Culter_alburnus_newGene_1272	85	246	219	0	0	0	98	78	132	0	0	0
Culter_alburnus_newGene_12723	21	0	0	4	0	0	3	0	24	10	3	2
Culter_alburnus_newGene_12724	719	669	680	91	70	69	595	786	293	332	193	297
Culter_alburnus_newGene_12725	46	37	40	2	5	4	92	59	68	50	39	43
Culter_alburnus_newGene_12727	15	13	28	0	0	5	37	47	46	0	50	18
Culter_alburnus_newGene_12728	27	566	566	67	0	69	1020	15	874	101	0	138
Culter_alburnus_newGene_12729	45	60	26	5	7	8	100	92	83	50	31	22
Culter_alburnus_newGene_12730	81	110	81	11	11	15	87	161	75	25	67	32
Culter_alburnus_newGene_12732	135	102	157	4	8	0	245	186	58	2	0	3
Culter_alburnus_newGene_12733	63	38	66	4	9	2	42	71	24	30	15	13
Culter_alburnus_newGene_12734	66	47	60	4	6	0	77	91	56	22	26	28
Culter_alburnus_newGene_12735	5	10	2	0	0	0	3	16	17	3	0	2
Culter_alburnus_newGene_12736	8	6	5	3	10	0	10	29	16	6	7	3
Culter_alburnus_newGene_12737	0	42	17	10	10	6	23	9	6	4	18	4
Culter_alburnus_newGene_12738	25	33	13	0	6	11	30	27	9	5	6	0
Culter_alburnus_newGene_12739	30	17	22	0	0	0	30	45	7	0	0	0
Culter_alburnus_newGene_12742	25	11	9	9	0	0	13	24	5	18	9	12
Culter_alburnus_newGene_12744	28	34	32	0	0	5	35	65	71	0	4	8
Culter_alburnus_newGene_12745	22	29	20	0	0	6	10	14	83	16	0	7
Culter_alburnus_newGene_12748	0	6	4	0	0	0	27	27	5	0	2	4
Culter_alburnus_newGene_12749	94	73	104	32	14	25	153	135	120	48	54	47
Culter_alburnus_newGene_12751	0	0	0	0	3	18	0	7	0	0	13	4
Culter_alburnus_newGene_12754	0	2	2	0	0	0	10	4	3	0	0	2
Culter_alburnus_newGene_12758	854	829	1645	150	179	149	955	912	589	149	205	172
Culter_alburnus_newGene_12761	3	9	6	0	0	0	17	0	3	0	0	0
Culter_alburnus_newGene_12762	0	10	0	0	0	0	8	34	0	5	3	5
Culter_alburnus_newGene_12763	80	26	72	14	5	5	463	371	280	52	58	40
Culter_alburnus_newGene_12767	482	450	362	365	366	235	1206	1123	1212	400	573	552
Culter_alburnus_newGene_12768	923	1044	943	369	648	398	708	1348	753	420	581	489
Culter_alburnus_newGene_12769	59	49	37	19	0	6	17	43	51	48	17	35
Culter_alburnus_newGene_12772	117	163	127	2	3	0	480	296	289	10	15	15
Culter_alburnus_newGene_12773	360	140	139	183	84	132	290	559	801	279	204	326
Culter_alburnus_newGene_12775	16	49	21	0	21	15	285	87	49	0	0	3
Culter_alburnus_newGene_12776	46	198	96	0	4	5	101	181	68	10	38	17
Culter_alburnus_newGene_12777	3	0	0	0	0	0	21	26	8	0	0	0
Culter_alburnus_newGene_12788	11	16	17	0	0	0	19	32	23	0	0	0
Culter_alburnus_newGene_12790	8	9	8	0	0	0	63	138	102	0	0	0
Culter_alburnus_newGene_12803	374	372	407	12	20	6	195	614	396	12	6	19
Culter_alburnus_newGene_12804	4	6	0	0	0	0	17	11	5	0	14	6
Culter_alburnus_newGene_12805	7	8	51	4	0	0	317	18	16	10	0	0
Culter_alburnus_newGene_12810	0	0	0	0	0	0	49	28	0	0	0	0
Culter_alburnus_newGene_12817	0	0	0	0	0	0	0	0	6	0	0	0
Culter_alburnus_newGene_12820	2	0	4	0	0	0	0	19	5	0	0	0
Culter_alburnus_newGene_12821	61	49	64	260	220	157	223	224	292	135	211	167
Culter_alburnus_newGene_12825	3041	3303	3133	0	0	0	818	2709	4247	0	0	0
Culter_alburnus_newGene_12829	213	349	313	126	87	96	358	281	332	218	201	192
Culter_alburnus_newGene_1283	0	0	0	0	0	0	24	53	3	0	0	0
Culter_alburnus_newGene_12830	98	123	220	11	5	0	117	68	51	8	36	20
Culter_alburnus_newGene_12831	41	147	143	28	0	14	41	55	62	25	19	15
Culter_alburnus_newGene_12840	0	0	0	3	0	0	0	0	2	3	7	0
Culter_alburnus_newGene_12843	219	106	187	81	56	43	98	214	165	100	113	97
Culter_alburnus_newGene_12845	389	770	720	830	979	731	780	681	873	521	628	577
Culter_alburnus_newGene_12846	3	3	12	0	0	0	2	5	2	0	0	0
Culter_alburnus_newGene_12847	3	8	4	0	0	0	27	38	42	0	0	0
Culter_alburnus_newGene_12851	3	0	0	0	0	0	13	3	19	0	0	0
Culter_alburnus_newGene_12854	13	59	9	20	9	14	73	46	53	21	36	18
Culter_alburnus_newGene_12860	36	71	85	11	3	25	70	66	77	25	6	34
Culter_alburnus_newGene_12871	25	5	0	0	0	0	44	57	41	0	0	0
Culter_alburnus_newGene_12872	128	112	111	74	98	43	264	169	201	103	155	107
Culter_alburnus_newGene_12876	80	0	57	36	50	9	91	68	58	37	68	46
Culter_alburnus_newGene_12877	40	36	53	0	9	29	26	54	23	0	17	17
Culter_alburnus_newGene_12878	65	69	46	4	25	36	29	44	20	19	20	16
Culter_alburnus_newGene_12879	71	40	49	15	14	19	40	63	30	26	19	25
Culter_alburnus_newGene_12882	0	2	0	0	0	0	18	15	13	0	0	0
Culter_alburnus_newGene_12883	5	3	3	0	0	0	19	0	10	0	0	0
Culter_alburnus_newGene_12885	0	0	0	0	0	0	0	13	0	0	0	0
Culter_alburnus_newGene_12887	25	0	0	0	0	0	57	86	48	0	0	0
Culter_alburnus_newGene_12889	0	0	0	0	0	0	0	0	7	0	0	19
Culter_alburnus_newGene_12890	0	0	0	0	0	0	9	5	0	0	0	0
Culter_alburnus_newGene_12891	0	0	0	0	0	0	5	8	2	0	0	0
Culter_alburnus_newGene_12892	0	1	2	0	0	2	4	24	22	3	0	3
Culter_alburnus_newGene_12900	75	73	42	5	9	11	83	99	23	42	65	38
Culter_alburnus_newGene_12902	15	5	32	0	0	0	93	84	54	4	0	0
Culter_alburnus_newGene_12906	0	2	0	0	0	0	89	72	106	0	0	0
Culter_alburnus_newGene_12909	2	2	13	0	0	2	0	6	6	2	0	0
Culter_alburnus_newGene_12911	171	281	213	38	13	6	83	164	157	14	18	18
Culter_alburnus_newGene_12921	545	456	468	99	91	66	1586	1233	1539	78	55	65
Culter_alburnus_newGene_12925	242	308	286	165	170	112	453	301	373	197	210	191
Culter_alburnus_newGene_12928	0	3	0	0	0	0	12	0	0	0	0	0
Culter_alburnus_newGene_12946	27	35	21	0	0	0	54	128	52	3	7	20
Culter_alburnus_newGene_12948	8	9	28	0	0	0	53	61	62	4	0	0
Culter_alburnus_newGene_12965	19	11	14	0	9	13	45	48	23	6	12	10
Culter_alburnus_newGene_12968	0	0	0	0	0	0	11	4	2	0	0	0
Culter_alburnus_newGene_12972	537	951	1317	0	2	0	640	606	607	0	2	0
Culter_alburnus_newGene_12974	17	8	18	32	6	16	126	152	119	40	58	30
Culter_alburnus_newGene_12975	346	404	449	208	121	91	550	516	531	165	204	209
Culter_alburnus_newGene_12977	0	31	44	0	0	0	145	6	0	0	0	0
Culter_alburnus_newGene_12978	225	241	164	16	8	8	132	118	225	14	48	17
Culter_alburnus_newGene_12979	360	213	359	95	54	33	1214	544	1122	20	5	17
Culter_alburnus_newGene_12982	116	151	137	34	10	0	574	347	357	0	15	10
Culter_alburnus_newGene_12983	0	0	0	16	24	17	1	6	0	22	36	49
Culter_alburnus_newGene_12984	52	24	54	4	0	0	148	91	111	2	0	0
Culter_alburnus_newGene_12986	1755	540	1001	89	81	96	1447	1120	1070	194	140	179
Culter_alburnus_newGene_12988	128	270	301	36	36	67	141	91	76	100	92	118
Culter_alburnus_newGene_12989	14	5	8	0	2	0	62	37	23	0	0	0
Culter_alburnus_newGene_12992	7	35	19	0	0	0	9	14	7	0	0	0
Culter_alburnus_newGene_12993	45	107	41	25	29	18	24	58	26	9	15	15
Culter_alburnus_newGene_12994	349	362	292	74	75	54	201	321	262	64	98	62
Culter_alburnus_newGene_12995	0	28	27	0	0	0	0	0	3	0	0	0
Culter_alburnus_newGene_12996	5	0	29	0	0	0	8	22	9	0	0	2
Culter_alburnus_newGene_12997	0	0	0	0	0	5	6	0	10	0	0	0
Culter_alburnus_newGene_12998	9	24	6	0	0	0	5	12	0	0	3	0
Culter_alburnus_newGene_13000	5	0	13	0	0	0	17	30	4	0	3	0
Culter_alburnus_newGene_13001	5	0	22	0	0	0	46	86	4	0	3	4
Culter_alburnus_newGene_13002	0	0	0	64	44	109	12	6	5	84	83	62
Culter_alburnus_newGene_13003	8	4	12	0	2	0	30	83	12	0	4	0
Culter_alburnus_newGene_13004	27	9	0	0	0	0	23	38	18	0	0	0
Culter_alburnus_newGene_13006	268	246	369	107	78	86	459	562	690	127	125	131
Culter_alburnus_newGene_13007	4	0	8	0	21	6	63	239	84	18	6	6
Culter_alburnus_newGene_13014	13	22	12	0	0	0	0	35	4	0	0	0
Culter_alburnus_newGene_13015	0	3	14	0	0	0	4	4	3	0	0	0
Culter_alburnus_newGene_13016	27	18	10	0	8	0	25	22	32	0	0	4
Culter_alburnus_newGene_13017	70	68	143	0	3	0	115	60	50	0	0	2
Culter_alburnus_newGene_13018	118	115	141	0	0	0	44	125	48	0	3	0
Culter_alburnus_newGene_1302	0	0	89	0	0	15	0	227	17	0	13	14
Culter_alburnus_newGene_13021	8	3	13	8	0	0	4	8	11	0	0	0
Culter_alburnus_newGene_13022	14	11	14	0	0	0	15	40	15	0	0	0
Culter_alburnus_newGene_13025	0	0	0	1640	1334	1205	9	0	0	2034	1869	1257
Culter_alburnus_newGene_13026	43	21	30	0	0	0	93	117	26	0	0	0
Culter_alburnus_newGene_13036	0	0	0	0	0	0	0	0	0	0	0	4
Culter_alburnus_newGene_13050	2587	2297	2521	566	519	724	849	1020	645	271	495	230
Culter_alburnus_newGene_13054	29	28	34	0	0	4	15	56	21	0	14	4
Culter_alburnus_newGene_13055	21	12	4	4	0	8	16	2	0	4	2	2
Culter_alburnus_newGene_13056	18	6	13	4	5	5	60	58	57	7	6	7
Culter_alburnus_newGene_13057	73	51	59	31	65	55	38	47	50	55	91	50
Culter_alburnus_newGene_13060	8	23	11	0	0	0	29	22	8	0	0	0
Culter_alburnus_newGene_13065	12	6	0	0	0	0	68	35	33	0	0	0
Culter_alburnus_newGene_13067	75620	95557	74234	0	0	0	6622	26376	17831	0	0	0
Culter_alburnus_newGene_13068	0	0	0	0	0	0	0	47	0	0	0	0
Culter_alburnus_newGene_13069	290	336	355	160	133	123	266	254	273	178	240	166
Culter_alburnus_newGene_13072	2	3	0	2	0	0	13	3	11	4	0	0
Culter_alburnus_newGene_13095	243	140	194	58	22	21	561	270	387	131	89	76
Culter_alburnus_newGene_13097	180	127	124	28	29	7	1535	1002	953	11	37	18
Culter_alburnus_newGene_13098	205	216	249	30	59	25	221	204	159	61	108	77
Culter_alburnus_newGene_13099	9	4	7	1	2	2	15	12	7	15	4	10
Culter_alburnus_newGene_13103	81	59	57	38	19	9	191	106	177	58	94	61
Culter_alburnus_newGene_13104	248	301	365	600	586	520	933	711	871	673	789	617
Culter_alburnus_newGene_13105	46	29	33	15	19	0	78	132	106	34	45	52
Culter_alburnus_newGene_13106	13	22	12	0	0	0	91	118	37	0	0	0
Culter_alburnus_newGene_13107	3	0	0	0	0	0	31	8	3	0	0	0
Culter_alburnus_newGene_13108	0	0	0	0	0	0	0	0	21	4	0	0
Culter_alburnus_newGene_1311	36	0	0	43	94	7	24	13	30	0	0	0
Culter_alburnus_newGene_13118	61	36	40	39	3	21	62	107	75	23	33	32
Culter_alburnus_newGene_1312	124	103	128	8	12	7	165	286	222	20	32	26
Culter_alburnus_newGene_13121	7	2	18	0	8	6	10	45	15	19	9	16
Culter_alburnus_newGene_13122	69	143	95	0	2	0	45	162	95	4	0	4
Culter_alburnus_newGene_13123	4	11	11	8	0	0	17	32	35	0	3	0
Culter_alburnus_newGene_13124	24	32	34	0	0	0	41	43	49	0	8	0
Culter_alburnus_newGene_13125	0	0	0	21	24	10	0	4	0	35	63	76
Culter_alburnus_newGene_13126	2	10	5	0	0	0	0	0	2	0	0	0
Culter_alburnus_newGene_13127	0	2	4	0	0	0	0	1	0	0	0	0
Culter_alburnus_newGene_13129	0	0	0	0	0	0	4	2	0	0	1	0
Culter_alburnus_newGene_13130	220	235	264	612	404	296	900	722	658	576	461	431
Culter_alburnus_newGene_13131	153	142	190	146	152	151	121	129	130	181	310	162
Culter_alburnus_newGene_13132	98	62	95	125	89	106	85	106	95	115	114	128
Culter_alburnus_newGene_13133	227	69	71	406	370	295	283	294	440	211	163	191
Culter_alburnus_newGene_13134	137	51	66	239	274	194	106	174	154	172	142	118
Culter_alburnus_newGene_13136	3983	675	137	14	9	9	3437	3900	5126	19	23	20
Culter_alburnus_newGene_13137	262	235	217	65	41	60	973	733	836	64	130	92
Culter_alburnus_newGene_13138	624	479	872	161	130	171	1437	1058	1061	391	333	453
Culter_alburnus_newGene_13140	131	114	137	294	231	247	33	71	135	89	118	115
Culter_alburnus_newGene_13141	344	335	458	606	632	389	362	0	653	584	0	0
Culter_alburnus_newGene_13142	0	10	10	0	0	0	0	0	30	2	0	0
Culter_alburnus_newGene_13143	0	10	7	3	0	0	0	0	2	0	0	0
Culter_alburnus_newGene_13144	100	129	102	28	40	12	295	304	230	109	123	124
Culter_alburnus_newGene_13152	1686	3082	3527	400	172	335	1161	1380	2168	195	257	235
Culter_alburnus_newGene_13153	12	16	18	0	0	0	77	71	35	0	0	0
Culter_alburnus_newGene_13154	112	233	135	0	0	0	97	198	112	0	0	3
Culter_alburnus_newGene_13159	804	820	997	71	64	45	917	1968	1959	100	73	128
Culter_alburnus_newGene_13167	18	17	31	5	0	0	51	49	35	0	4	9
Culter_alburnus_newGene_1317	0	0	0	8	15	10	0	3	0	0	55	0
Culter_alburnus_newGene_13172	2	0	0	0	6	2	0	0	2	2	0	0
Culter_alburnus_newGene_13174	13	8	2	6	9	6	50	17	61	19	36	23
Culter_alburnus_newGene_13175	2	0	19	0	15	13	76	122	5	3	36	5
Culter_alburnus_newGene_13176	36	43	30	10	0	4	246	153	183	21	20	21
Culter_alburnus_newGene_13178	728	809	1111	2789	1446	1626	807	706	1424	1265	1694	1484
Culter_alburnus_newGene_13181	1270	1082	139	10	0	0	2171	3099	5058	0	0	4
Culter_alburnus_newGene_13185	16	3	9	4	0	0	37	57	85	19	0	12
Culter_alburnus_newGene_13186	54	11	9	0	0	11	9	14	2	0	0	6
Culter_alburnus_newGene_13187	379	214	280	100	74	79	1246	810	887	88	115	150
Culter_alburnus_newGene_13192	23	13	31	0	0	0	51	20	45	0	0	0
Culter_alburnus_newGene_13193	186	230	147	32	33	45	346	285	387	31	56	37
Culter_alburnus_newGene_13195	1138	894	1010	374	281	401	526	1122	896	703	756	527
Culter_alburnus_newGene_13196	0	5	17	3	0	2	6	3	10	0	0	5
Culter_alburnus_newGene_1320	48	38	54	0	0	4	99	52	86	5	0	2
Culter_alburnus_newGene_13202	392	489	529	7	15	2	217	584	286	30	10	23
Culter_alburnus_newGene_13207	105	144	72	1178	560	830	293	345	240	432	508	387
Culter_alburnus_newGene_13208	95	86	102	792	418	318	125	121	135	418	458	514
Culter_alburnus_newGene_13209	102	118	131	22	4	13	973	560	466	9	19	33
Culter_alburnus_newGene_13210	0	5	9	0	0	0	0	6	3	0	0	0
Culter_alburnus_newGene_13211	5	4	4	0	0	0	7	7	0	0	0	0
Culter_alburnus_newGene_13216	37	41	4	5	0	0	11	0	38	0	0	2
Culter_alburnus_newGene_13217	431	328	368	0	2	0	218	386	1179	0	0	2
Culter_alburnus_newGene_13218	243	273	236	141	135	183	636	661	436	95	144	97
Culter_alburnus_newGene_13219	63	106	47	43	38	27	173	105	172	76	132	134
Culter_alburnus_newGene_13221	1085	219	153	16	7	19	3244	2748	2807	50	40	45
Culter_alburnus_newGene_13222	253	285	244	187	280	199	124	228	137	67	151	116
Culter_alburnus_newGene_13223	104	113	70	240	210	172	282	270	323	673	717	781
Culter_alburnus_newGene_13228	204	159	182	10	31	19	1089	467	515	28	18	21
Culter_alburnus_newGene_13229	58	87	87	78	41	21	329	250	175	86	117	73
Culter_alburnus_newGene_13231	183	79	18	0	0	3	38	88	65	2	0	0
Culter_alburnus_newGene_13233	34	10	28	0	4	0	3	23	7	0	8	8
Culter_alburnus_newGene_13235	647	677	667	500	516	600	1673	1071	1476	486	615	542
Culter_alburnus_newGene_13237	0	0	0	0	0	0	10	0	1	0	0	0
Culter_alburnus_newGene_13242	0	0	3	0	0	0	8	0	0	3	0	0
Culter_alburnus_newGene_13243	179	253	309	906	420	522	478	310	360	477	404	453
Culter_alburnus_newGene_13245	0	0	0	0	17	23	0	0	0	0	44	0
Culter_alburnus_newGene_1325	5	0	39	0	0	0	5	5	8	0	0	0
Culter_alburnus_newGene_13263	0	0	6	0	0	0	10	0	2	0	0	0
Culter_alburnus_newGene_13271	6	9	12	0	0	0	5	22	8	0	0	0
Culter_alburnus_newGene_13273	62	36	29	2	7	0	66	135	60	6	13	0
Culter_alburnus_newGene_13274	92	105	115	4	0	15	94	161	134	6	15	6
Culter_alburnus_newGene_1328	0	0	2	0	0	0	0	6	0	0	39	9
Culter_alburnus_newGene_13283	7	8	14	64	190	197	0	6	5	6	23	3
Culter_alburnus_newGene_13284	237	171	246	47	54	51	236	250	248	34	99	108
Culter_alburnus_newGene_13285	0	3	3	0	0	0	0	0	10	0	0	0
Culter_alburnus_newGene_13287	172	183	153	221	121	144	362	329	425	279	399	374
Culter_alburnus_newGene_13290	603	344	358	20	26	64	772	941	638	75	38	52
Culter_alburnus_newGene_13292	161	237	154	118	64	77	175	198	113	34	78	25
Culter_alburnus_newGene_13293	166	197	154	44	14	64	205	313	205	109	175	76
Culter_alburnus_newGene_13294	150	2	0	7	0	0	491	358	224	0	0	0
Culter_alburnus_newGene_13297	4	12	9	13	83	29	158	129	108	297	690	212
Culter_alburnus_newGene_13298	1869	2741	2351	961	821	588	1329	1984	1537	766	798	836
Culter_alburnus_newGene_13299	127	109	100	40	33	33	85	77	74	62	55	97
Culter_alburnus_newGene_13303	9	11	7	0	3	3	12	14	6	2	0	0
Culter_alburnus_newGene_13304	4	5	17	0	6	0	30	0	0	0	0	0
Culter_alburnus_newGene_13307	65	133	86	27	56	79	158	165	121	66	83	52
Culter_alburnus_newGene_13308	9	0	10	0	0	0	7	12	11	5	3	7
Culter_alburnus_newGene_1331	680	337	210	193	113	120	868	909	512	60	206	131
Culter_alburnus_newGene_13310	9	0	0	0	0	0	3	9	5	4	11	0
Culter_alburnus_newGene_13313	91	4	6	0	0	0	47	11	12	0	0	0
Culter_alburnus_newGene_13317	43	26	70	56	28	16	364	218	266	42	37	41
Culter_alburnus_newGene_13320	0	0	0	0	0	0	2	9	0	0	0	0
Culter_alburnus_newGene_13321	710	782	511	913	1171	939	719	928	1345	875	1222	1016
Culter_alburnus_newGene_13322	9	11	2	0	0	0	24	32	32	0	0	3
Culter_alburnus_newGene_13324	25	11	11	0	0	0	20	44	29	2	0	6
Culter_alburnus_newGene_13327	0	0	0	0	0	0	7	1	0	0	0	0
Culter_alburnus_newGene_1333	0	16	0	6	0	0	0	20	2	0	4	4
Culter_alburnus_newGene_13330	18	11	12	2	3	12	11	21	15	3	20	4
Culter_alburnus_newGene_13331	1535	1210	1094	1149	1228	1118	1202	1315	2579	2047	2447	2514
Culter_alburnus_newGene_13336	293	358	256	195	142	212	105	145	89	26	96	34
Culter_alburnus_newGene_13337	149	167	193	76	86	80	221	252	202	120	164	219
Culter_alburnus_newGene_13339	0	0	0	0	0	0	3	2	0	0	11	0
Culter_alburnus_newGene_1334	5640	861	540	56	34	19	9082	5548	16593	86	130	129
Culter_alburnus_newGene_13345	11	21	5	11	2	4	50	84	102	48	75	58
Culter_alburnus_newGene_13346	136	127	164	53	45	23	129	164	138	86	140	162
Culter_alburnus_newGene_13352	4118	1721	0	2	0	0	8677	13030	19098	0	0	0
Culter_alburnus_newGene_13358	25	27	29	42	18	4	56	56	47	30	39	59
Culter_alburnus_newGene_13359	0	0	0	2	0	14	0	0	0	0	0	0
Culter_alburnus_newGene_13368	0	0	0	4	0	0	0	2	0	0	17	0
Culter_alburnus_newGene_13372	2409	2047	2236	955	423	694	5777	5377	5530	880	1753	1671
Culter_alburnus_newGene_13376	209	186	201	195	277	131	721	682	665	346	369	326
Culter_alburnus_newGene_13378	0	0	0	0	7	0	0	0	0	2	0	0
Culter_alburnus_newGene_13383	5338	6915	8217	5432	5399	4937	4793	6989	6119	4085	5460	4325
Culter_alburnus_newGene_13384	65	52	66	23	38	15	100	98	178	131	85	58
Culter_alburnus_newGene_13387	42	0	25	0	0	0	0	0	0	0	0	0
Culter_alburnus_newGene_13398	147	145	102	106	91	153	186	178	260	118	223	176
Culter_alburnus_newGene_1340	35	32	36	3	0	0	31	106	61	0	0	3
Culter_alburnus_newGene_13402	14	0	15	0	0	0	34	19	16	0	0	0
Culter_alburnus_newGene_13405	0	0	0	0	0	0	18	7	23	0	0	0
Culter_alburnus_newGene_13406	115	184	115	250	126	116	210	222	199	133	198	194
Culter_alburnus_newGene_13408	0	0	5	0	0	0	14	9	0	0	0	0
Culter_alburnus_newGene_1341	283	102	496	389	402	407	731	578	792	651	365	577
Culter_alburnus_newGene_13410	1	1	3	0	0	0	15	15	8	0	3	0
Culter_alburnus_newGene_13413	234	104	160	19	51	10	433	881	844	102	101	78
Culter_alburnus_newGene_13414	55	0	0	0	24	0	0	285	168	31	27	31
Culter_alburnus_newGene_13416	0	6	0	0	0	0	0	0	3	0	0	0
Culter_alburnus_newGene_13417	19	42	31	17	6	3	48	67	62	19	24	14
Culter_alburnus_newGene_13418	546	728	745	699	664	628	860	736	829	424	837	610
Culter_alburnus_newGene_13420	135	117	66	42	59	39	437	377	457	70	88	84
Culter_alburnus_newGene_13427	0	0	0	0	0	0	0	10	0	0	0	0
Culter_alburnus_newGene_13430	501	696	597	3291	4095	3649	401	772	1093	793	748	779
Culter_alburnus_newGene_13433	95	167	91	65	20	28	266	270	191	97	187	109
Culter_alburnus_newGene_13434	8	0	0	0	0	0	0	0	0	0	5	0
Culter_alburnus_newGene_13435	12	8	262	0	2	3	1757	82	21	0	0	12
Culter_alburnus_newGene_13443	0	3	5	0	0	0	0	0	0	0	0	0
Culter_alburnus_newGene_13444	4234	4368	3732	805	802	829	4459	5380	4873	1149	1270	965
Culter_alburnus_newGene_13448	616	1164	1025	505	523	525	1693	1266	1325	340	411	376
Culter_alburnus_newGene_13449	147	135	171	54	39	22	438	290	259	160	172	129
Culter_alburnus_newGene_13452	14	13	2	6	4	0	44	18	10	20	0	15
Culter_alburnus_newGene_13453	2	9	13	32	24	25	31	74	42	41	74	20
Culter_alburnus_newGene_13455	220	133	169	204	91	131	567	468	532	243	353	321
Culter_alburnus_newGene_13457	332	347	509	218	164	168	602	463	412	123	207	194
Culter_alburnus_newGene_13461	354	146	236	1405	1298	968	386	690	520	1364	1605	1610
Culter_alburnus_newGene_13467	4	8	15	4	0	3	9	15	5	9	14	3
Culter_alburnus_newGene_13469	0	0	0	0	0	0	0	0	468	133	0	94
Culter_alburnus_newGene_13472	17	19	26	2	2	0	85	73	51	6	10	0
Culter_alburnus_newGene_13473	14	5	6	0	0	0	29	35	12	0	0	0
Culter_alburnus_newGene_13475	213	184	245	18	44	17	282	527	326	21	73	25
Culter_alburnus_newGene_13479	8	0	8	0	0	0	10	7	11	0	0	0
Culter_alburnus_newGene_13480	10	32	11	0	0	0	61	43	48	0	0	0
Culter_alburnus_newGene_13482	138	283	11	5	0	5	39	9	0	0	0	0
Culter_alburnus_newGene_13487	60	52	44	3	11	0	46	104	88	12	6	5
Culter_alburnus_newGene_13488	6	16	13	0	0	0	4	8	2	0	0	0
Culter_alburnus_newGene_1349	6	11	30	0	1	0	24	16	13	11	13	12
Culter_alburnus_newGene_13496	305	246	271	24	21	8	96	309	281	48	61	28
Culter_alburnus_newGene_13500	27	6	11	0	0	0	1	7	3	0	21	0
Culter_alburnus_newGene_13502	55	64	38	0	5	7	14	39	13	8	8	6
Culter_alburnus_newGene_13503	438	719	468	217	89	175	1300	2321	1861	277	259	182
Culter_alburnus_newGene_13504	2	0	0	0	0	0	11	0	4	0	2	0
Culter_alburnus_newGene_13508	173	258	173	12	18	9	441	272	441	218	349	107
Culter_alburnus_newGene_13509	787	643	528	128	113	72	620	882	578	88	139	113
Culter_alburnus_newGene_13523	9	5	0	0	0	0	0	6	0	0	2	0
Culter_alburnus_newGene_13524	31	25	26	3	0	0	23	39	6	0	0	0
Culter_alburnus_newGene_13526	0	0	0	0	0	10	0	0	25	0	0	5
Culter_alburnus_newGene_13529	0	3	0	0	0	0	0	3	28	0	0	0
Culter_alburnus_newGene_13535	117	104	81	16	11	0	190	160	192	29	38	47
Culter_alburnus_newGene_13537	1618	2650	2999	127	188	137	1798	1885	1799	335	547	287
Culter_alburnus_newGene_13544	4	22	0	0	9	0	0	24	38	0	24	0
Culter_alburnus_newGene_13558	113	86	9	27	7	18	147	123	81	21	20	15
Culter_alburnus_newGene_13559	17	33	25	7	14	2	77	52	47	18	18	20
Culter_alburnus_newGene_13562	33	55	17	0	0	0	76	63	41	0	0	0
Culter_alburnus_newGene_13564	112	25	54	7	0	0	71	88	37	11	0	6
Culter_alburnus_newGene_13565	19	11	5	1	0	0	5	17	4	0	0	1
Culter_alburnus_newGene_13566	37	18	164	225	130	813	5	8	10	635	2295	403
Culter_alburnus_newGene_13567	0	0	0	0	0	0	0	25	0	0	0	0
Culter_alburnus_newGene_13568	0	0	0	0	0	0	0	2	8	0	0	0
Culter_alburnus_newGene_13571	78	64	75	69	76	71	125	162	137	75	101	122
Culter_alburnus_newGene_13573	15	24	16	6	3	0	20	27	31	5	10	12
Culter_alburnus_newGene_13574	0	6	11	32	15	61	7	10	0	60	117	119
Culter_alburnus_newGene_13575	174	215	210	140	147	140	194	234	178	244	237	245
Culter_alburnus_newGene_13576	0	0	27	4	0	0	10	0	0	0	0	0
Culter_alburnus_newGene_13577	76	30	73	2384	2544	5634	0	0	0	3305	8598	2969
Culter_alburnus_newGene_13579	6490	13268	9231	82	22	11	919	4647	4388	24	8	20
Culter_alburnus_newGene_13582	35	78	37	0	2	0	112	66	106	4	0	0
Culter_alburnus_newGene_13585	6	0	0	0	0	0	0	0	0	0	0	0
Culter_alburnus_newGene_13586	0	0	11	0	0	0	0	0	5	0	0	0
Culter_alburnus_newGene_13589	0	4	2	0	0	0	11	3	6	0	0	0
Culter_alburnus_newGene_13591	229	187	214	370	148	240	2523	1581	2285	324	231	220
Culter_alburnus_newGene_13603	125	51	86	0	2	0	382	262	192	8	2	10
Culter_alburnus_newGene_13606	60	14	90	2	15	2	90	129	106	6	9	4
Culter_alburnus_newGene_13608	24	0	8	0	2	4	63	327	81	27	6	9
Culter_alburnus_newGene_13609	123	0	0	10	3	3	486	131	123	188	19	11
Culter_alburnus_newGene_13611	62	0	8	92	268	90	115	320	26	147	395	274
Culter_alburnus_newGene_13613	12	0	7	0	0	0	0	9	4	0	0	0
Culter_alburnus_newGene_13615	0	0	26	0	0	0	0	0	5	0	0	1
Culter_alburnus_newGene_13617	19	23	14	10	8	4	78	53	65	12	13	4
Culter_alburnus_newGene_1362	84	18	27	17	0	2	22	42	55	0	4	0
Culter_alburnus_newGene_13623	11	2	0	0	0	0	6	2	15	0	0	0
Culter_alburnus_newGene_13624	17	16	0	0	0	0	68	52	76	0	0	0
Culter_alburnus_newGene_13626	0	0	0	73	73	63	10	0	9	39	50	37
Culter_alburnus_newGene_13636	14	19	12	13	2	2	15	18	24	16	0	0
Culter_alburnus_newGene_13637	19	7	3	0	0	0	18	12	0	0	0	0
Culter_alburnus_newGene_13642	0	0	5	0	0	0	78	111	130	0	0	0
Culter_alburnus_newGene_13648	0	0	0	0	0	0	0	0	0	0	9	0
Culter_alburnus_newGene_13662	0	0	0	0	0	0	7	0	4	0	0	0
Culter_alburnus_newGene_13668	13526	17461	19124	3093	2236	1730	60974	39899	42280	2508	2620	2832
Culter_alburnus_newGene_13674	128	195	262	6	0	0	448	214	191	3	2	0
Culter_alburnus_newGene_13684	0	0	0	0	0	0	26	0	0	0	0	0
Culter_alburnus_newGene_13691	0	0	0	1	0	1	11	0	0	0	0	0
Culter_alburnus_newGene_13692	0	0	0	0	0	0	9	44	17	0	0	0
Culter_alburnus_newGene_13701	0	0	0	0	0	0	0	13	7	0	0	0
Culter_alburnus_newGene_13704	0	2	0	0	449	476	0	0	0	0	0	0
Culter_alburnus_newGene_13708	0	0	0	0	0	0	0	8	0	0	0	0
Culter_alburnus_newGene_13713	20	0	0	0	0	0	20	0	0	0	0	0
Culter_alburnus_newGene_13714	58	45	60	32	14	19	54	44	39	13	13	7
Culter_alburnus_newGene_13719	22	14	14	26	10	9	38	29	50	33	27	28
Culter_alburnus_newGene_13724	34	12	31	59	2	12	21	6	15	35	66	44
Culter_alburnus_newGene_13725	5	3	3	0	0	0	0	3	8	0	0	2
Culter_alburnus_newGene_13728	0	0	0	0	36	65	3	3	0	0	91	52
Culter_alburnus_newGene_13733	66	87	133	0	2	0	123	141	67	0	2	10
Culter_alburnus_newGene_13736	11	11	24	2	0	0	23	60	19	6	8	6
Culter_alburnus_newGene_13743	0	0	4	0	0	0	0	7	10	0	2	0
Culter_alburnus_newGene_13744	0	0	0	0	10	0	0	0	0	0	0	0
Culter_alburnus_newGene_13745	0	0	0	0	0	0	0	10	0	0	0	0
Culter_alburnus_newGene_13746	0	0	0	0	0	0	0	0	10	0	0	0
Culter_alburnus_newGene_13747	5	0	0	0	0	0	4	5	6	0	0	0
Culter_alburnus_newGene_13748	7	0	0	0	0	0	2	1	2	0	0	0
Culter_alburnus_newGene_1375	23	33	34	4	0	0	64	70	75	13	8	3
Culter_alburnus_newGene_13760	19	14	57	0	0	0	0	9	3	2	26	0
Culter_alburnus_newGene_13762	3	0	0	0	0	0	0	13	3	0	3	0
Culter_alburnus_newGene_13765	29	25	4	232	40	432	3	12	4	5	257	15
Culter_alburnus_newGene_13770	4	0	0	0	0	0	4	77	25	0	2	0
Culter_alburnus_newGene_13772	3	0	0	0	0	0	52	218	78	0	2	0
Culter_alburnus_newGene_13773	0	0	0	0	0	0	10	85	45	0	0	0
Culter_alburnus_newGene_13774	4	11	72	0	0	0	11	22	54	0	0	0
Culter_alburnus_newGene_13775	291	435	171	240	85	57	318	198	494	176	110	176
Culter_alburnus_newGene_13776	197	288	234	90	3	11	145	148	424	49	17	78
Culter_alburnus_newGene_13777	49	62	49	14	8	0	189	123	133	15	28	12
Culter_alburnus_newGene_13782	1213	4635	2020	2008	2469	1566	626	2327	2379	1743	876	2097
Culter_alburnus_newGene_13783	365	340	160	48	42	67	110	74	213	78	80	69
Culter_alburnus_newGene_13786	274	312	234	232	173	78	407	228	364	258	179	258
Culter_alburnus_newGene_13787	8	0	2	0	0	0	7	5	18	0	0	0
Culter_alburnus_newGene_13794	0	0	12	0	0	0	0	0	0	0	0	0
Culter_alburnus_newGene_13799	157	144	0	52	27	0	0	0	398	72	0	74
Culter_alburnus_newGene_13800	33	32	50	0	4	0	66	99	82	0	2	0
Culter_alburnus_newGene_13801	2682	2997	2887	1784	1684	1608	3657	4612	6237	1150	1697	1278
Culter_alburnus_newGene_13802	2	0	0	0	2	0	4	3	23	0	6	0
Culter_alburnus_newGene_13804	206	259	135	390	225	172	424	320	461	406	159	210
Culter_alburnus_newGene_13810	15	47	5	0	3	1	104	84	86	19	7	5
Culter_alburnus_newGene_13811	30	42	12	0	0	0	168	71	11	0	2	0
Culter_alburnus_newGene_13812	92	48	9	6	3	3	165	244	222	7	9	7
Culter_alburnus_newGene_13814	100	85	72	68	51	61	233	282	284	88	99	99
Culter_alburnus_newGene_13816	91	72	96	3	0	5	169	202	206	0	3	5
Culter_alburnus_newGene_13818	7	0	0	0	0	0	11	13	27	3	0	0
Culter_alburnus_newGene_13819	210	107	146	40	19	15	960	600	921	72	74	130
Culter_alburnus_newGene_13820	144	139	0	58	42	0	0	0	153	106	0	85
Culter_alburnus_newGene_13821	3	12	0	0	0	0	0	0	8	0	0	0
Culter_alburnus_newGene_13827	155	214	214	2	0	0	258	284	216	0	0	0
Culter_alburnus_newGene_13828	299	482	450	467	328	615	248	481	363	117	138	139
Culter_alburnus_newGene_13831	0	0	2	0	0	0	0	2	16	0	0	0
Culter_alburnus_newGene_13834	1491	1729	1086	1115	876	795	261	978	562	2180	2180	1709
Culter_alburnus_newGene_13835	0	0	0	11	11	3	0	0	0	11	11	12
Culter_alburnus_newGene_13839	9	4	2	30	4	4	7	9	0	27	11	14
Culter_alburnus_newGene_13843	798	740	1087	76	65	77	1568	2991	1922	162	198	107
Culter_alburnus_newGene_13855	0	0	0	5	9	0	0	0	0	38	110	55
Culter_alburnus_newGene_13856	8	13	9	2	0	2	25	10	8	18	22	21
Culter_alburnus_newGene_13857	0	7	0	0	3	0	2	17	3	0	0	0
Culter_alburnus_newGene_13858	15	6	21	0	0	0	15	25	25	6	8	4
Culter_alburnus_newGene_13861	4	0	0	18604	15070	15781	6	12	4	19480	26999	20684
Culter_alburnus_newGene_13863	0	0	0	310	137	299	0	1	0	284	341	254
Culter_alburnus_newGene_13864	29	19	49	12	4	4	22	43	14	14	23	10
Culter_alburnus_newGene_13865	0	0	0	4	0	6	0	0	0	13	9	12
Culter_alburnus_newGene_13867	0	0	0	668	702	584	0	0	0	651	1040	554
Culter_alburnus_newGene_13869	0	102	71	0	21	0	122	72	73	0	0	0
Culter_alburnus_newGene_13870	54	49	79	89	104	64	321	219	326	113	183	116
Culter_alburnus_newGene_13871	343	340	348	34	4	2	1701	2176	1993	10	11	14
Culter_alburnus_newGene_13872	34	27	33	0	12	0	104	513	0	32	17	30
Culter_alburnus_newGene_13873	221	183	238	25	20	0	500	486	674	37	24	40
Culter_alburnus_newGene_13874	0	0	0	0	0	0	0	10	0	0	0	0
Culter_alburnus_newGene_13878	221	239	215	145	203	207	220	248	260	199	329	257
Culter_alburnus_newGene_13880	0	0	0	0	0	0	0	0	0	0	7	0
Culter_alburnus_newGene_13881	2	0	0	19	2	0	0	0	0	6	0	45
Culter_alburnus_newGene_13883	2	0	0	12	37	33	0	9	0	18	39	4
Culter_alburnus_newGene_13885	0	0	0	2	7	9	0	0	0	4	7	1
Culter_alburnus_newGene_13886	0	0	0	5	21	8	0	2	0	2	8	9
Culter_alburnus_newGene_13887	3	0	0	0	0	0	0	8	14	0	0	0
Culter_alburnus_newGene_13889	9	28	27	3	13	8	39	87	37	8	22	22
Culter_alburnus_newGene_13890	19	18	32	0	0	0	94	76	40	0	0	0
Culter_alburnus_newGene_13891	7	13	0	3	0	2	13	17	6	5	10	0
Culter_alburnus_newGene_13893	106	16	10	171	136	163	157	308	33	342	855	547
Culter_alburnus_newGene_13894	109	79	95	63	61	53	120	90	146	71	98	89
Culter_alburnus_newGene_13895	7	0	0	5	8	0	0	2	0	155	160	15
Culter_alburnus_newGene_13896	0	0	0	9584	8147	6999	0	0	5	8953	8624	9907
Culter_alburnus_newGene_13898	0	0	0	43	6	35	0	0	0	27	54	39
Culter_alburnus_newGene_13899	0	0	0	52	89	27	0	0	0	94	48	62
Culter_alburnus_newGene_13901	22	17	0	22	27	43	3	12	0	182	449	112
Culter_alburnus_newGene_13902	139	131	114	37	41	31	199	202	173	44	66	55
Culter_alburnus_newGene_13903	69	74	133	19	14	10	81	158	48	16	21	18
Culter_alburnus_newGene_13904	232	236	304	123	154	172	443	425	433	111	160	193
Culter_alburnus_newGene_13905	36	33	18	13	21	13	163	123	78	15	21	16
Culter_alburnus_newGene_13906	241	71	42	234	320	217	53	105	23	2904	2120	1836
Culter_alburnus_newGene_13908	0	0	0	0	0	0	2	4	1	4	15	0
Culter_alburnus_newGene_1391	267	37	5	0	0	0	233	4	0	0	0	0
Culter_alburnus_newGene_13910	26	12	0	0	0	0	81	42	13	0	0	0
Culter_alburnus_newGene_13914	2	887	7	2	6	0	26	4732	1609	0	3	0
Culter_alburnus_newGene_13915	2272	2985	2688	175	176	116	893	1316	2579	96	218	172
Culter_alburnus_newGene_13916	0	2	0	3	0	0	0	0	0	0	10	4
Culter_alburnus_newGene_13917	168	167	0	168	0	0	7	0	315	117	0	158
Culter_alburnus_newGene_13919	4	5	36	0	0	0	0	0	0	0	0	0
Culter_alburnus_newGene_13921	90	59	42	0	0	0	96	60	80	0	0	0
Culter_alburnus_newGene_13923	5	9	4	101	19	154	39	27	11	155	223	151
Culter_alburnus_newGene_13924	2	3	0	4	4	53	3	10	1	6	40	10
Culter_alburnus_newGene_13925	70	51	37	43	15	23	38	44	35	43	56	49
Culter_alburnus_newGene_13926	7235	7600	5081	389	142	268	1547	5100	5378	710	661	696
Culter_alburnus_newGene_13927	135	251	132	32	2	0	87	171	183	27	0	0
Culter_alburnus_newGene_13930	867	872	687	2734	681	914	647	546	1374	2686	1271	2687
Culter_alburnus_newGene_13935	13	3	0	0	6	12	0	4	2	0	11	3
Culter_alburnus_newGene_13936	41	57	66	61	30	14	151	150	185	58	55	78
Culter_alburnus_newGene_13937	3	0	0	0	0	6	0	13	0	0	0	0
Culter_alburnus_newGene_13939	6	0	9	10	0	2	11	24	6	0	33	9
Culter_alburnus_newGene_13940	62	27	28	28	28	30	59	43	76	38	78	74
Culter_alburnus_newGene_13942	87	135	121	99	73	64	102	232	274	100	88	75
Culter_alburnus_newGene_13952	44	63	52	10	6	19	12	69	33	21	53	34
Culter_alburnus_newGene_13953	70	48	25	10	14	9	20	63	31	22	42	14
Culter_alburnus_newGene_13954	957	1055	860	2356	2575	2193	1897	1364	1357	1958	2040	2461
Culter_alburnus_newGene_13956	0	0	0	0	0	0	32	0	0	0	0	0
Culter_alburnus_newGene_13957	9	0	9	0	0	0	5	29	20	0	0	0
Culter_alburnus_newGene_13958	9	0	6	0	9	3	92	26	18	4	5	0
Culter_alburnus_newGene_13959	6	23	30	11	2	0	18	46	24	26	15	19
Culter_alburnus_newGene_13960	64	73	79	5	27	0	69	120	82	17	31	14
Culter_alburnus_newGene_13961	1	3	2	0	6	0	5	8	0	0	12	0
Culter_alburnus_newGene_13962	9	11	4	0	2	0	12	28	5	0	2	0
Culter_alburnus_newGene_13963	4	0	21	0	0	6	23	6	9	0	12	3
Culter_alburnus_newGene_13964	8	19	6	4	0	0	0	53	45	0	5	0
Culter_alburnus_newGene_13965	47	104	73	20	0	0	0	198	180	26	18	43
Culter_alburnus_newGene_13967	47	54	67	0	5	0	70	132	103	10	5	3
Culter_alburnus_newGene_13968	100	104	75	8	8	5	123	243	146	8	12	29
Culter_alburnus_newGene_13972	0	0	0	0	0	0	42	0	3	0	0	0
Culter_alburnus_newGene_13973	9	8	4	0	18	4	2	11	7	0	7	0
Culter_alburnus_newGene_13975	8	0	6	8	0	0	3	9	3	6	7	11
Culter_alburnus_newGene_13976	74	168	65	2	14	2	336	334	127	3	0	17
Culter_alburnus_newGene_13977	157	199	182	0	0	0	56	317	161	0	0	0
Culter_alburnus_newGene_13979	330	527	383	0	0	0	46	529	422	2	8	12
Culter_alburnus_newGene_13981	7	0	4	0	0	0	0	5	0	0	0	0
Culter_alburnus_newGene_13983	17	24	8	0	0	0	3	48	20	0	0	0
Culter_alburnus_newGene_13984	56	0	0	0	0	0	11	0	0	0	0	0
Culter_alburnus_newGene_13985	157	235	60	0	0	0	347	90	224	0	0	0
Culter_alburnus_newGene_13987	68	146	47	0	0	0	91	30	92	3	0	0
Culter_alburnus_newGene_13988	0	0	0	0	0	0	55	6	0	0	0	0
Culter_alburnus_newGene_13989	0	0	4	0	0	0	0	10	17	0	0	0
Culter_alburnus_newGene_13990	0	0	0	0	0	0	0	0	8	0	0	0
Culter_alburnus_newGene_13991	381	418	258	133	152	81	607	525	496	155	182	203
Culter_alburnus_newGene_13992	0	0	0	0	0	0	10	0	0	0	0	0
Culter_alburnus_newGene_13994	16	14	88	0	3	6	357	61	144	2	4	0
Culter_alburnus_newGene_13996	215	179	166	89	85	77	427	353	264	90	151	92
Culter_alburnus_newGene_13998	252	187	154	26	15	21	30	191	76	47	126	71
Culter_alburnus_newGene_14003	3	0	6	0	0	0	9	8	0	0	0	0
Culter_alburnus_newGene_14004	39	57	26	10	8	0	34	70	28	33	15	9
Culter_alburnus_newGene_14005	492	559	308	12	6	2	500	460	402	5	3	9
Culter_alburnus_newGene_14009	0	0	4	0	0	0	6	1	3	0	0	0
Culter_alburnus_newGene_1401	338	462	511	494	411	464	753	476	575	252	293	275
Culter_alburnus_newGene_14010	0	0	3	0	0	0	10	2	10	0	0	0
Culter_alburnus_newGene_14012	53967	26013	14658	2466	189	771	3683	7876	1277	61	3047	786
Culter_alburnus_newGene_14015	0	12	0	0	4	0	0	17	0	0	5	3
Culter_alburnus_newGene_14021	245	215	0	85	73	0	166	243	160	136	122	163
Culter_alburnus_newGene_14022	12	34	0	9	11	0	15	32	16	30	28	15
Culter_alburnus_newGene_14023	200	234	0	76	106	0	158	354	171	289	247	183
Culter_alburnus_newGene_14025	481	465	552	241	122	129	316	693	218	413	572	321
Culter_alburnus_newGene_14026	164	181	254	55	36	54	372	283	162	28	21	15
Culter_alburnus_newGene_14027	8	8	4	3	0	0	0	39	11	31	21	23
Culter_alburnus_newGene_14029	4	13	3	0	0	0	46	57	40	5	4	0
Culter_alburnus_newGene_14030	91	53	13	23	25	8	122	50	144	33	37	38
Culter_alburnus_newGene_14033	39	55	52	23	7	0	19	85	68	40	38	35
Culter_alburnus_newGene_14036	3	2	4	3	0	0	0	29	24	3	15	4
Culter_alburnus_newGene_14037	0	12	0	0	0	0	4	8	11	0	0	0
Culter_alburnus_newGene_14038	0	0	0	0	0	0	0	8	0	0	0	0
Culter_alburnus_newGene_14040	16	15	8	6	9	11	12	7	11	16	12	12
Culter_alburnus_newGene_14043	0	0	0	0	0	0	4	10	0	0	0	4
Culter_alburnus_newGene_14046	0	0	0	0	0	0	0	9	1	0	0	0
Culter_alburnus_newGene_14048	205	240	159	47	15	53	146	311	140	33	43	19
Culter_alburnus_newGene_14054	66	71	71	9	0	0	2	82	67	54	27	24
Culter_alburnus_newGene_14057	0	0	0	160	85	151	0	0	0	132	167	117
Culter_alburnus_newGene_14058	0	0	0	618	233	186	0	0	0	145	925	490
Culter_alburnus_newGene_14080	60	38	46	7	6	3	46	36	18	15	15	4
Culter_alburnus_newGene_14082	130	113	147	16	15	30	53	154	66	29	51	32
Culter_alburnus_newGene_14087	0	0	0	0	2	10	29	0	0	0	0	0
Culter_alburnus_newGene_14088	2	0	0	1738	214	252	0	0	0	592	1568	703
Culter_alburnus_newGene_14089	0	14	13	0	0	0	8	16	12	3	0	0
Culter_alburnus_newGene_1409	7	0	3	3	0	0	9	8	0	0	3	0
Culter_alburnus_newGene_14090	0	11	8	0	0	0	31	16	0	0	0	0
Culter_alburnus_newGene_14092	0	1	7	0	0	1	6	9	2	0	4	0
Culter_alburnus_newGene_14093	2	4	9	4147	6748	5598	4	8	0	10086	13089	7514
Culter_alburnus_newGene_14094	2	0	0	0	0	0	10	0	3	0	0	0
Culter_alburnus_newGene_14095	13	0	4	3	0	0	61	7	9	9	42	6
Culter_alburnus_newGene_14098	0	0	0	95	463	421	0	0	0	67	279	86
Culter_alburnus_newGene_14099	26	0	0	0	0	0	12	0	3	0	0	0
Culter_alburnus_newGene_14101	2	0	0	0	0	0	0	390	65	10	16	10
Culter_alburnus_newGene_14102	11	10	26	0	0	0	0	22	8	2	0	0
Culter_alburnus_newGene_14103	160	115	162	8	20	18	254	266	149	39	41	6
Culter_alburnus_newGene_14104	0	0	110	0	2	16	58	219	15	0	17	0
Culter_alburnus_newGene_14107	0	0	0	0	0	0	7	0	0	0	0	0
Culter_alburnus_newGene_14108	0	0	0	0	0	0	8	0	3	0	0	0
Culter_alburnus_newGene_14109	2394	2480	3287	657	0	460	0	5965	3087	870	1469	646
Culter_alburnus_newGene_1411	69	149	71	21	17	8	142	144	109	13	29	3
Culter_alburnus_newGene_14110	260	269	524	65	0	86	0	1136	415	100	263	87
Culter_alburnus_newGene_14111	2379	2924	2982	837	0	217	0	8863	6043	846	1236	737
Culter_alburnus_newGene_14112	59	106	1499	0	27	4	3271	368	68	4	8	8
Culter_alburnus_newGene_14114	0	0	13	0	7	8	72	7	0	0	0	0
Culter_alburnus_newGene_14115	34	58	56	13	0	0	28	97	131	6	11	0
Culter_alburnus_newGene_14116	3	5	22	2	0	0	11	4	49	0	2	6
Culter_alburnus_newGene_14117	765	1012	566	707	274	0	527	852	1243	517	300	504
Culter_alburnus_newGene_14118	10	34	70	2	25	26	3137	60	51	0	0	0
Culter_alburnus_newGene_1412	154	16	127	14	15	0	316	231	73	0	57	2
Culter_alburnus_newGene_14125	0	0	0	0	362	265	1149	26	0	0	0	0
Culter_alburnus_newGene_14129	9	0	14	0	0	0	16	20	7	6	17	16
Culter_alburnus_newGene_14130	455	297	2815	89	74	52	2407	2087	916	142	104	142
Culter_alburnus_newGene_14133	1336	1463	1083	2306	3187	2254	1254	1443	1909	1993	3619	2518
Culter_alburnus_newGene_14134	1429	1349	1173	182	296	245	696	760	684	139	261	142
Culter_alburnus_newGene_14135	160	150	101	5	37	27	77	87	91	19	30	21
Culter_alburnus_newGene_14137	519	375	358	329	426	309	506	419	442	316	434	392
Culter_alburnus_newGene_14139	249	215	206	206	215	154	602	471	686	205	193	239
Culter_alburnus_newGene_1414	0	0	0	0	0	0	0	14	0	0	0	4
Culter_alburnus_newGene_14140	1096	1112	1075	797	779	698	1596	1525	1856	663	1075	863
Culter_alburnus_newGene_14143	9	2	0	0	0	0	35	5	20	0	0	0
Culter_alburnus_newGene_14144	806	789	1139	491	359	431	1881	1549	1925	549	548	470
Culter_alburnus_newGene_14145	260	416	408	649	384	318	330	341	522	145	79	82
Culter_alburnus_newGene_14146	174	135	135	442	202	225	262	192	229	119	56	85
Culter_alburnus_newGene_14147	0	0	0	0	0	0	0	0	0	1	10	2
Culter_alburnus_newGene_14149	1158	1467	1017	907	413	353	1154	1427	1345	335	637	387
Culter_alburnus_newGene_14150	0	0	0	0	190	118	576	0	0	0	0	0
Culter_alburnus_newGene_14151	135	219	205	82	167	127	83	72	161	144	200	218
Culter_alburnus_newGene_14153	198	188	202	194	183	173	472	228	303	166	285	230
Culter_alburnus_newGene_14154	120	95	57	4	8	3	153	297	246	31	24	20
Culter_alburnus_newGene_14157	10	0	4	0	2	5	0	0	2	0	0	0
Culter_alburnus_newGene_14158	2	8	27	612	549	460	17	9	12	508	531	491
Culter_alburnus_newGene_14161	10	0	4	0	0	0	0	0	24	0	0	0
Culter_alburnus_newGene_14164	0	13	2	0	8	6	14	15	2	2	2	0
Culter_alburnus_newGene_14165	278	259	508	42	56	73	277	186	195	51	113	53
Culter_alburnus_newGene_14166	57	50	50	2	3	0	36	29	11	0	6	15
Culter_alburnus_newGene_14167	77	109	74	12	6	0	108	188	110	24	25	26
Culter_alburnus_newGene_14169	48	31	31	0	4	6	32	120	34	23	26	23
Culter_alburnus_newGene_1417	2	0	0	7	7	14	4	0	0	9	2	4
Culter_alburnus_newGene_14170	4	11	0	0	0	0	3	0	14	0	0	0
Culter_alburnus_newGene_14171	0	6	0	0	0	0	2	0	4	0	0	0
Culter_alburnus_newGene_14172	72	53	38	7	5	7	23	84	18	10	5	6
Culter_alburnus_newGene_14173	51	49	48	14	14	8	48	42	59	25	22	14
Culter_alburnus_newGene_14174	20	54	26	2	3	0	31	36	33	17	28	14
Culter_alburnus_newGene_14175	52	59	42	0	30	6	99	110	70	31	29	40
Culter_alburnus_newGene_14176	86	120	101	54	32	37	181	103	121	60	47	98
Culter_alburnus_newGene_14177	12	47	27	5	81	75	90	19	8	0	4	0
Culter_alburnus_newGene_14179	15	18	9	0	3	0	79	75	115	8	2	8
Culter_alburnus_newGene_14180	9	13	19	0	0	0	24	32	15	0	3	2
Culter_alburnus_newGene_14183	17	8	20	4	8	8	17	29	7	4	2	4
Culter_alburnus_newGene_14185	0	0	0	5764	4345	3746	34	0	5	8591	15289	8844
Culter_alburnus_newGene_14186	0	0	0	206	345	362	5	0	0	231	613	233
Culter_alburnus_newGene_14187	0	0	0	45	67	84	0	0	0	57	134	63
Culter_alburnus_newGene_14188	17	10	0	361	166	113	6	7	0	266	449	311
Culter_alburnus_newGene_14190	0	0	0	0	0	3	48	0	0	0	0	0
Culter_alburnus_newGene_14191	351	121	49	10664	11914	10350	54	94	27	10338	15901	11527
Culter_alburnus_newGene_14192	936	694	625	80	105	70	1152	1086	1213	206	235	235
Culter_alburnus_newGene_14193	39	95	92	30	52	12	157	155	98	39	41	44
Culter_alburnus_newGene_14194	24	28	20	0	5	0	22	29	5	12	4	4
Culter_alburnus_newGene_14195	0	0	0	0	0	0	9	0	0	0	0	0
Culter_alburnus_newGene_14196	306	182	184	277	174	179	213	275	414	321	445	331
Culter_alburnus_newGene_14197	11	9	0	7	0	8	5	20	15	16	46	23
Culter_alburnus_newGene_14199	130	214	202	101	53	50	1107	1106	976	107	106	97
Culter_alburnus_newGene_142	31	0	9	5	21	0	0	0	37	43	0	17
Culter_alburnus_newGene_14200	899	616	774	106	61	102	1580	1379	1801	690	420	671
Culter_alburnus_newGene_14202	6	2	0	0	0	0	6	0	5	0	0	2
Culter_alburnus_newGene_14203	10	7	0	0	0	0	4	6	5	0	0	0
Culter_alburnus_newGene_14204	146	85	55	26	15	6	275	496	597	8	12	4
Culter_alburnus_newGene_14205	250	6	7	0	0	0	2585	1603	743	0	0	4
Culter_alburnus_newGene_14206	97	49	71	63	46	85	234	228	218	137	160	152
Culter_alburnus_newGene_14208	51	10	9	2552	1958	2277	0	0	7	1412	2443	1434
Culter_alburnus_newGene_1421	45	37	54	10	11	9	49	68	57	12	33	19
Culter_alburnus_newGene_14210	0	0	0	0	5	17	9	0	0	4	6	10
Culter_alburnus_newGene_14211	8	3	0	0	0	0	8	23	19	0	0	0
Culter_alburnus_newGene_14212	0	0	0	0	22	0	0	0	0	39	15	49
Culter_alburnus_newGene_14215	9	0	4	0	0	0	218	131	114	0	0	0
Culter_alburnus_newGene_14216	0	0	0	2820	2025	1798	39	3	0	3711	6495	3862
Culter_alburnus_newGene_14217	0	0	3	0	0	0	71	45	4	0	2	0
Culter_alburnus_newGene_1422	9	0	28	0	0	0	21	14	19	0	0	0
Culter_alburnus_newGene_14220	0	0	0	13	0	0	0	0	0	0	0	1
Culter_alburnus_newGene_14221	0	0	0	0	4	12	10	0	12	0	0	0
Culter_alburnus_newGene_14222	0	0	0	48764	966	231	11	0	5	96874	65035	83585
Culter_alburnus_newGene_14223	2	0	2	0	2	0	40	36	26	3	0	2
Culter_alburnus_newGene_14224	36	63	0	9	17	0	61	4	56	21	0	19
Culter_alburnus_newGene_14225	2	7	9	0	0	0	0	0	0	0	0	0
Culter_alburnus_newGene_14226	23	32	0	0	0	0	12	0	16	0	10	0
Culter_alburnus_newGene_14227	29	21	15	0	4	0	26	15	25	0	0	3
Culter_alburnus_newGene_14228	11	36	9	8	0	0	4	18	8	10	0	2
Culter_alburnus_newGene_14229	9	14	23	0	0	0	0	22	0	2	0	0
Culter_alburnus_newGene_14230	87	92	113	285	321	239	149	196	287	367	613	441
Culter_alburnus_newGene_14231	37	63	37	12	10	0	140	150	210	21	49	48
Culter_alburnus_newGene_14235	39	29	8	0	0	0	24	41	58	4	0	0
Culter_alburnus_newGene_14236	6	15	11	0	2	3	19	19	15	2	0	0
Culter_alburnus_newGene_14239	340	0	20	0	0	0	67	0	0	0	0	0
Culter_alburnus_newGene_14240	36	23	41	0	0	9	17	9	14	0	0	0
Culter_alburnus_newGene_14241	143	164	112	10	17	6	294	201	144	16	35	42
Culter_alburnus_newGene_14242	30	37	24	7	9	3	21	40	30	4	12	11
Culter_alburnus_newGene_14243	11	0	9	0	0	0	15	18	12	0	0	0
Culter_alburnus_newGene_14245	168	196	200	6	6	7	336	431	269	45	12	16
Culter_alburnus_newGene_14247	54	755	592	0	108	0	1117	172	8	4	50	0
Culter_alburnus_newGene_14254	0	10	2	0	0	0	20	17	9	0	0	4
Culter_alburnus_newGene_14258	13589	11212	5968	5055	2986	3918	15062	9623	13883	6342	6081	7226
Culter_alburnus_newGene_14259	34	38	70	12	6	0	459	966	433	14	21	5
Culter_alburnus_newGene_1426	41	33	24	2	19	23	30	35	28	7	24	11
Culter_alburnus_newGene_14266	73	79	79	4	0	18	188	169	106	39	33	35
Culter_alburnus_newGene_1427	0	0	2	408	350	8289	0	0	0	431	9096	1204
Culter_alburnus_newGene_14270	4	0	0	0	0	0	8	21	18	3	0	0
Culter_alburnus_newGene_14272	568	591	399	42	69	32	933	444	778	56	83	59
Culter_alburnus_newGene_14273	67	83	40	2	3	0	22	33	65	0	0	0
Culter_alburnus_newGene_14274	8	3	4	0	0	0	3	0	8	0	0	0
Culter_alburnus_newGene_14275	455	457	305	459	240	238	466	477	661	311	280	254
Culter_alburnus_newGene_14277	98	55	50	22	6	5	123	119	250	10	0	5
Culter_alburnus_newGene_14278	368	355	299	104	13	16	833	428	1206	22	3	34
Culter_alburnus_newGene_14280	0	0	0	0	0	0	0	6	4	0	0	0
Culter_alburnus_newGene_14283	79	87	67	52	39	13	151	137	101	54	50	51
Culter_alburnus_newGene_14285	1965	6223	4596	221	204	160	1457	1525	2994	275	181	273
Culter_alburnus_newGene_14288	0	0	8	6	3	6	17	7	24	0	9	9
Culter_alburnus_newGene_14289	12	0	0	4	0	0	10	12	0	9	0	0
Culter_alburnus_newGene_14290	300	281	269	47	85	69	309	299	231	40	133	51
Culter_alburnus_newGene_14291	369	633	1165	13	39	26	1305	1295	1191	62	59	47
Culter_alburnus_newGene_14292	2	0	6	0	0	0	0	5	0	0	0	0
Culter_alburnus_newGene_14294	262	230	324	17	3	3	260	547	240	21	8	17
Culter_alburnus_newGene_14297	1331	1478	1176	1306	1333	1116	744	1283	1125	1002	1814	1433
Culter_alburnus_newGene_14310	808	857	556	522	335	323	1098	1077	953	323	301	214
Culter_alburnus_newGene_14311	1697	1156	1150	409	431	401	2178	1867	2030	595	485	518
Culter_alburnus_newGene_14315	5617	7878	4318	3245	2175	1512	886	1766	1831	3021	2469	2373
Culter_alburnus_newGene_1432	0	0	0	2278	839	126	0	0	0	123	92	451
Culter_alburnus_newGene_14325	232	204	224	192	177	108	563	646	569	384	515	396
Culter_alburnus_newGene_14330	226	0	0	0	418	0	0	204	337	131	235	131
Culter_alburnus_newGene_14335	2	0	0	0	27	29	5	4	13	2	28	0
Culter_alburnus_newGene_14346	25	49	0	35	0	0	0	0	201	118	0	173
Culter_alburnus_newGene_14349	6	22	0	69	35	26	3	15	29	45	27	36
Culter_alburnus_newGene_14356	0	0	0	0	1	0	0	0	0	1	8	9
Culter_alburnus_newGene_14361	463	338	279	8	4	3	417	581	1497	5	4	22
Culter_alburnus_newGene_14362	2	8	0	0	0	0	4	10	11	0	0	4
Culter_alburnus_newGene_14364	4	0	0	0	2	0	10	0	12	0	0	0
Culter_alburnus_newGene_14365	0	0	0	12	47	15	0	0	0	214	202	63
Culter_alburnus_newGene_14368	19	19	33	0	0	0	142	181	60	0	0	0
Culter_alburnus_newGene_14369	7	17	19	0	0	0	6	17	6	6	0	16
Culter_alburnus_newGene_14370	818	920	768	457	284	358	119	160	139	94	145	80
Culter_alburnus_newGene_14372	194	156	166	69	92	97	520	487	480	71	79	57
Culter_alburnus_newGene_14373	263	181	249	70	57	100	183	195	454	138	116	166
Culter_alburnus_newGene_14376	0	0	0	781	952	876	0	17	9	1096	1642	1080
Culter_alburnus_newGene_14377	626	405	449	306	314	391	665	788	687	512	403	529
Culter_alburnus_newGene_14380	6	0	0	20736	13832	14267	9	74	19	27058	28544	25571
Culter_alburnus_newGene_14381	155	320	87	133	99	42	212	254	276	127	63	106
Culter_alburnus_newGene_14384	102	151	138	59	0	22	419	274	345	4	66	26
Culter_alburnus_newGene_14390	11	24	9	0	0	0	28	28	27	0	0	0
Culter_alburnus_newGene_14401	0	0	0	0	4	3	0	0	0	39	28	4
Culter_alburnus_newGene_14410	17	25	18	11	0	0	11	33	38	2	6	0
Culter_alburnus_newGene_14411	70	81	79	11	8	4	191	115	211	7	7	10
Culter_alburnus_newGene_14413	96	74	59	55	30	31	233	170	246	149	92	74
Culter_alburnus_newGene_14414	108	135	360	7	0	19	82	238	215	0	8	7
Culter_alburnus_newGene_14418	66	10	2	16	17	10	216	1362	313	20	27	16
Culter_alburnus_newGene_14419	492	437	276	178	133	121	659	544	765	183	214	213
Culter_alburnus_newGene_14420	1461	2283	926	4	0	8	1050	1809	2363	30	40	33
Culter_alburnus_newGene_14425	41	10	9	6	0	0	64	55	77	12	13	5
Culter_alburnus_newGene_1443	4	0	3	0	0	0	32	18	9	0	0	0
Culter_alburnus_newGene_14430	2	7	0	0	0	0	0	13	0	0	0	0
Culter_alburnus_newGene_14432	58	79	116	184	94	127	293	297	303	74	103	63
Culter_alburnus_newGene_14434	2	0	10	2	0	2	28	45	13	3	9	4
Culter_alburnus_newGene_14435	65	55	0	0	0	0	0	0	88	2	0	16
Culter_alburnus_newGene_14436	24	17	0	0	0	0	0	0	6	0	0	0
Culter_alburnus_newGene_14442	46	106	78	113	33	57	171	162	139	40	66	52
Culter_alburnus_newGene_14460	352	299	96	132	36	59	294	207	414	173	145	207
Culter_alburnus_newGene_14465	8	12	0	16	7	2	35	17	19	4	10	15
Culter_alburnus_newGene_14474	0	0	0	0	6	0	32	0	34	3	0	0
Culter_alburnus_newGene_14479	31	48	38	0	0	0	184	83	48	0	0	0
Culter_alburnus_newGene_14481	60	38	56	0	0	0	99	75	89	5	10	4
Culter_alburnus_newGene_14482	298	377	451	88	137	61	664	1518	820	65	121	98
Culter_alburnus_newGene_14484	1639	1566	1081	23	28	16	1197	1713	1746	22	14	23
Culter_alburnus_newGene_14485	2535	3422	2192	1542	2049	1410	1300	3538	3499	1125	1740	1287
Culter_alburnus_newGene_14490	0	3	2	0	0	0	30	12	6	0	6	0
Culter_alburnus_newGene_14499	135	161	213	236	149	104	144	155	155	139	172	138
Culter_alburnus_newGene_14501	963	929	927	281	355	230	1169	837	841	273	222	230
Culter_alburnus_newGene_14503	564	360	354	141	79	61	434	848	553	283	363	234
Culter_alburnus_newGene_14504	2	0	0	19	2	3	0	0	0	10	16	9
Culter_alburnus_newGene_14505	47	83	65	612	457	239	165	106	78	1227	1228	1155
Culter_alburnus_newGene_14516	8	9	5	0	0	0	46	74	33	0	0	0
Culter_alburnus_newGene_14517	6676	5844	5423	3402	3714	4014	5982	5993	7511	4317	6336	5896
Culter_alburnus_newGene_14524	187	129	128	3	4	12	1745	1042	844	20	31	22
Culter_alburnus_newGene_14532	656	748	387	473	414	201	417	959	691	425	546	516
Culter_alburnus_newGene_14533	25	19	23	0	0	0	65	80	91	3	3	8
Culter_alburnus_newGene_14542	74	82	59	31	30	18	211	251	187	51	32	31
Culter_alburnus_newGene_14548	206	184	43	29	0	0	28	49	221	31	2	50
Culter_alburnus_newGene_14550	494	763	573	1450	915	819	393	786	913	827	561	850
Culter_alburnus_newGene_14552	74	60	32	7	3	0	446	270	310	19	24	19
Culter_alburnus_newGene_14560	25023	46958	38676	805	509	378	5735	7764	12263	413	318	486
Culter_alburnus_newGene_14563	0	0	0	0	3	5	0	2	0	2	2	10
Culter_alburnus_newGene_14564	291	427	362	205	123	123	470	497	556	114	206	165
Culter_alburnus_newGene_14565	85	0	100	0	0	0	72	0	82	10	0	7
Culter_alburnus_newGene_14568	0	0	0	4262	1764	2146	0	0	0	4200	2860	4406
Culter_alburnus_newGene_14569	11	0	8	0	0	0	0	0	24	0	0	0
Culter_alburnus_newGene_14571	5	0	0	33761	31286	32310	0	9	0	38885	59238	43333
Culter_alburnus_newGene_14581	13	15	18	46	18	52	17	29	17	14	22	15
Culter_alburnus_newGene_14593	237	196	238	122	107	52	468	426	477	207	193	221
Culter_alburnus_newGene_14601	5	9	3	0	0	0	12	11	24	0	0	0
Culter_alburnus_newGene_14607	14	9	9	0	0	0	2	21	0	0	5	0
Culter_alburnus_newGene_14610	354	480	392	23	6	15	553	572	388	24	35	50
Culter_alburnus_newGene_14617	6	4	4	0	8	4	8	8	8	4	11	0
Culter_alburnus_newGene_14619	12	5	7	10	10	0	0	13	0	0	16	0
Culter_alburnus_newGene_14624	372	314	221	1755	597	871	512	479	539	927	895	1008
Culter_alburnus_newGene_14625	511	603	589	727	533	579	1015	919	1072	439	488	527
Culter_alburnus_newGene_14638	180	217	220	94	82	58	188	176	107	126	83	81
Culter_alburnus_newGene_14640	7	8	23	18096	3258	2240	0	0	22	15384	1667	16457
Culter_alburnus_newGene_14641	1381	917	1418	946	911	886	3167	1815	1939	875	506	281
Culter_alburnus_newGene_14642	525	299	271	693	1300	1463	3235	457	5132	34361	12299	34144
Culter_alburnus_newGene_14645	0	3	2	38	43	38	11	0	0	11	18	5
Culter_alburnus_newGene_14649	0	0	0	0	0	0	0	0	4	3	0	4
Culter_alburnus_newGene_14651	174	211	162	338	252	212	321	234	300	241	315	261
Culter_alburnus_newGene_14662	84	154	142	220	210	185	148	151	134	169	267	170
Culter_alburnus_newGene_14663	711	398	497	99	257	191	1613	807	793	107	373	71
Culter_alburnus_newGene_14665	136	147	117	64	95	22	315	223	281	64	109	58
Culter_alburnus_newGene_14667	192	210	184	102	81	89	318	247	282	77	126	95
Culter_alburnus_newGene_1467	111	111	88	17	25	0	201	169	160	7	13	12
Culter_alburnus_newGene_14675	0	20	4	6	13	0	0	0	0	10	2	5
Culter_alburnus_newGene_14677	26	12	16	39	52	25	7	5	10	8	29	32
Culter_alburnus_newGene_14679	222	284	240	77	54	68	1014	792	990	107	55	106
Culter_alburnus_newGene_14681	149	112	108	4	0	4	126	219	137	8	15	3
Culter_alburnus_newGene_14682	140	192	126	335	316	392	122	202	181	61	66	56
Culter_alburnus_newGene_14684	6	17	10	19	14	25	13	16	10	2	9	2
Culter_alburnus_newGene_14686	17	29	10	52	18	26	98	84	42	0	7	0
Culter_alburnus_newGene_14689	24	0	35	4	0	0	27	21	3	0	30	0
Culter_alburnus_newGene_14695	121	145	145	203	93	182	244	166	345	381	425	370
Culter_alburnus_newGene_14702	0	0	0	84	52	0	11	0	4	7	0	46
Culter_alburnus_newGene_14707	0	0	0	0	0	0	0	2	0	0	0	18
Culter_alburnus_newGene_1471	19	40	39	2	0	0	11	17	17	12	9	5
Culter_alburnus_newGene_14710	4	12	0	0	0	0	14	15	9	0	0	0
Culter_alburnus_newGene_14711	21	55	0	0	0	0	2	13	54	0	0	0
Culter_alburnus_newGene_14712	58	58	65	4	18	22	59	52	91	23	16	17
Culter_alburnus_newGene_14713	82	83	133	42	26	24	166	182	181	31	14	37
Culter_alburnus_newGene_14714	826	710	610	16	4	0	1298	1438	1308	35	12	54
Culter_alburnus_newGene_14716	2	0	0	0	0	0	98	26	14	0	0	0
Culter_alburnus_newGene_14721	191	125	113	56	22	53	510	422	382	135	210	113
Culter_alburnus_newGene_14725	65	110	60	26	14	17	148	116	124	52	36	60
Culter_alburnus_newGene_14728	493	532	681	298	347	357	671	765	709	169	512	322
Culter_alburnus_newGene_14732	0	124	47	0	0	0	86	57	61	0	7	0
Culter_alburnus_newGene_14733	33	82	88	137322	105916	101882	163	215	244	99675	135058	124621
Culter_alburnus_newGene_14734	180	370	473	0	0	0	189	513	407	0	0	0
Culter_alburnus_newGene_14740	54	33	32	2	0	0	91	54	21	2	5	0
Culter_alburnus_newGene_14742	78	31	29	317	539	262	26	41	32	446	378	285
Culter_alburnus_newGene_14744	294	461	372	209	110	169	522	403	388	133	200	196
Culter_alburnus_newGene_14749	18	14	3	0	0	0	12	24	10	1	1	0
Culter_alburnus_newGene_14750	136	113	140	22	14	0	149	291	123	15	32	0
Culter_alburnus_newGene_14751	79	71	45	157	137	120	93	233	183	158	86	160
Culter_alburnus_newGene_14755	410	586	531	629	456	406	815	636	780	344	505	490
Culter_alburnus_newGene_14762	0	0	0	0	0	0	8	3	8	0	4	0
Culter_alburnus_newGene_14764	1431	1396	1149	636	635	566	1322	1632	1584	810	1277	966
Culter_alburnus_newGene_14765	659	915	1143	14	36	9	398	558	314	85	80	107
Culter_alburnus_newGene_14774	196	10	2798	6	16	7	181	204	173	26	69	36
Culter_alburnus_newGene_14777	43	49	24	23	24	11	70	54	85	23	26	11
Culter_alburnus_newGene_14779	4	3	0	0	0	0	9	12	4	10	0	6
Culter_alburnus_newGene_14780	63	22	36	0	0	0	24	18	19	0	0	0
Culter_alburnus_newGene_14781	0	0	0	0	0	0	0	9	0	0	0	0
Culter_alburnus_newGene_14782	16842	27588	23218	5	7	5	7821	35146	24282	18	23	43
Culter_alburnus_newGene_14783	0	0	8	0	0	0	0	2	25	0	0	0
Culter_alburnus_newGene_14789	1874	2676	1307	0	0	0	1380	6148	5720	0	0	0
Culter_alburnus_newGene_14793	9	20	58	0	0	0	8	6	0	0	0	0
Culter_alburnus_newGene_14794	5	4	27	0	0	0	31	60	36	0	2	5
Culter_alburnus_newGene_14795	13	18	14	585	599	466	1	25	9	197	213	178
Culter_alburnus_newGene_14796	39	19	4	12	9	17	8	23	7	40	55	57
Culter_alburnus_newGene_14817	9	0	0	2	0	0	22	12	10	0	5	0
Culter_alburnus_newGene_14818	0	0	0	0	0	1	0	0	0	14	12	12
Culter_alburnus_newGene_14826	0	0	3	0	0	0	12	10	20	0	0	0
Culter_alburnus_newGene_14828	9	5	24	0	0	0	0	0	0	0	0	0
Culter_alburnus_newGene_14830	0	11	13	0	0	0	13	7	4	3	0	0
Culter_alburnus_newGene_14834	75	151	271	178	58	57	366	648	1122	110	116	107
Culter_alburnus_newGene_14841	107	180	69	50	26	44	679	658	679	23	31	36
Culter_alburnus_newGene_14842	187	269	283	85	87	100	677	552	567	59	127	76
Culter_alburnus_newGene_14847	10	24	23	0	0	0	22	7	12	0	0	0
Culter_alburnus_newGene_14863	777	2100	1747	5266	7009	6348	154	156	90	3695	4751	3231
Culter_alburnus_newGene_14867	17	90	191	0	0	4	189	125	21	0	4	0
Culter_alburnus_newGene_14868	73	586	1345	0	24	30	1067	709	81	0	58	0
Culter_alburnus_newGene_14875	39	6	6	18	5	2	54	149	117	5	12	6
Culter_alburnus_newGene_14878	58	96	58	193	128	134	578	221	370	180	162	98
Culter_alburnus_newGene_14888	5	0	0	0	0	0	4	14	9	0	0	3
Culter_alburnus_newGene_14890	6	0	0	0	0	0	96	83	203	0	0	0
Culter_alburnus_newGene_14892	10	8	20	0	0	5	23	43	17	0	2	0
Culter_alburnus_newGene_14893	0	0	0	0	0	0	0	36	0	0	0	0
Culter_alburnus_newGene_14894	0	0	0	0	0	0	0	4	6	0	0	0
Culter_alburnus_newGene_14895	0	0	15	0	5	0	2	4	4	0	0	0
Culter_alburnus_newGene_14897	0	0	1	0	0	0	3	12	9	0	0	0
Culter_alburnus_newGene_14898	11	6	13	0	0	0	13	75	47	13	10	2
Culter_alburnus_newGene_1490	180	214	226	228	249	138	193	165	189	95	132	109
Culter_alburnus_newGene_14904	0	0	25	0	0	0	4	10	0	0	0	0
Culter_alburnus_newGene_14908	0	0	67	0	0	0	6	26	8	2	0	0
Culter_alburnus_newGene_14910	3	5	5	0	0	0	3	19	14	0	0	0
Culter_alburnus_newGene_14912	87	50	30	24	21	29	862	4485	991	166	272	117
Culter_alburnus_newGene_14913	2	0	2	0	0	0	8	125	41	25	5	15
Culter_alburnus_newGene_14915	0	0	0	0	0	2	1	5	8	0	0	0
Culter_alburnus_newGene_14918	2290	2941	2403	8068	6025	5420	3027	2921	3388	4291	6086	5643
Culter_alburnus_newGene_14919	34	30	22	86	73	75	96	39	137	219	217	251
Culter_alburnus_newGene_14921	162	180	194	329	254	245	345	318	404	399	780	522
Culter_alburnus_newGene_14922	23	14	21	2	12	4	38	39	28	19	26	9
Culter_alburnus_newGene_14927	69	74	68	17	28	13	58	93	97	69	51	50
Culter_alburnus_newGene_14932	1624	3008	4415	0	0	0	380	1512	860	0	2	0
Culter_alburnus_newGene_14933	26	0	0	6	0	2	11	5	6	5	4	4
Culter_alburnus_newGene_14936	29	19	34	29	41	32	29	38	37	29	18	30
Culter_alburnus_newGene_14937	12	47	48	19	7	9	97	44	71	7	11	0
Culter_alburnus_newGene_14938	1143	920	705	360	400	377	1777	1342	2636	419	464	456
Culter_alburnus_newGene_14939	73	79	7	0	2	3	33	20	18	4	4	3
Culter_alburnus_newGene_1494	2	0	0	0	0	0	5	40	22	0	0	0
Culter_alburnus_newGene_14940	193	198	173	139	210	142	316	360	296	90	99	102
Culter_alburnus_newGene_14941	0	0	16	0	2	0	7	0	0	0	0	0
Culter_alburnus_newGene_14942	0	5	7	0	0	0	0	0	0	0	0	0
Culter_alburnus_newGene_14944	35	37	29	9	14	0	41	119	58	9	0	6
Culter_alburnus_newGene_14949	3	6	8	0	0	0	0	5	2	0	0	0
Culter_alburnus_newGene_14954	10	38	54	0	2	0	85	156	86	0	5	5
Culter_alburnus_newGene_1496	3	7	41	2	2	0	104	45	156	0	0	0
Culter_alburnus_newGene_14969	225	248	81	13	5	0	284	16	113	5	0	21
Culter_alburnus_newGene_1497	76	47	63	55	30	25	407	287	228	57	45	34
Culter_alburnus_newGene_14973	0	0	0	0	0	0	3	6	7	27	25	19
Culter_alburnus_newGene_14974	0	0	6	0	0	0	6	12	5	0	17	12
Culter_alburnus_newGene_14975	0	0	0	6	7	0	11	0	2	0	6	0
Culter_alburnus_newGene_14977	32	41	65	33	15	21	25	59	58	64	25	34
Culter_alburnus_newGene_14978	0	0	0	4	4	0	8	15	6	0	1	16
Culter_alburnus_newGene_1498	0	0	2	0	0	0	13	16	29	0	0	0
Culter_alburnus_newGene_14980	16	14	17	52	40	33	43	48	71	31	29	18
Culter_alburnus_newGene_14981	106	0	0	0	0	0	28	0	0	0	0	0
Culter_alburnus_newGene_14982	13633	16540	16403	3085	3695	2985	10206	7385	6912	2015	3248	2722
Culter_alburnus_newGene_14984	58	56	56	53	108	122	17	7	2	35	45	0
Culter_alburnus_newGene_14985	125	1127	2501	0	0	0	10	10	0	0	0	3
Culter_alburnus_newGene_14987	4	2	4	0	0	0	125	36	97	0	0	0
Culter_alburnus_newGene_14988	901	843	873	464	437	287	1464	1328	837	259	396	247
Culter_alburnus_newGene_1499	2	2	1	2	0	0	53	7	12	2	0	0
Culter_alburnus_newGene_14990	57	32	45	18	10	10	78	55	101	31	60	61
Culter_alburnus_newGene_14991	4	19	19	10	3	0	7	45	11	5	17	15
Culter_alburnus_newGene_14993	236	166	238	86	68	54	530	375	455	143	143	106
Culter_alburnus_newGene_14996	23	0	9	0	0	0	42	56	52	0	0	0
Culter_alburnus_newGene_14997	4	5	7	0	0	0	5	2	3	11	0	10
Culter_alburnus_newGene_14999	58	80	48	0	0	2	127	204	153	3	2	12
Culter_alburnus_newGene_15000	4	18	26	2	0	0	130	130	131	0	0	10
Culter_alburnus_newGene_15003	0	0	1	0	0	0	3	15	0	0	0	0
Culter_alburnus_newGene_15005	2	5	2	8	0	0	79	68	64	0	11	4
Culter_alburnus_newGene_15013	49	27	49	2	0	0	0	43	24	24	30	28
Culter_alburnus_newGene_15014	1019	140	198	273	63	73	458	986	651	141	181	125
Culter_alburnus_newGene_15015	0	0	0	0	0	0	0	0	8	0	0	0
Culter_alburnus_newGene_15016	9	6	7	0	0	0	0	25	0	16	4	13
Culter_alburnus_newGene_15017	9346	13543	12513	10214	8285	7112	15210	11599	10914	5150	7568	5595
Culter_alburnus_newGene_15018	2	0	0	0	0	0	17	7	5	0	0	0
Culter_alburnus_newGene_15019	0	0	3	0	0	0	31	2	11	2	0	2
Culter_alburnus_newGene_15020	0	0	0	0	0	0	12	0	0	0	0	0
Culter_alburnus_newGene_15021	5	11	8	0	0	4	2	30	7	0	17	2
Culter_alburnus_newGene_1503	7	0	2	0	0	0	40	12	10	0	0	0
Culter_alburnus_newGene_15035	8	0	0	0	0	0	40	287	66	0	15	0
Culter_alburnus_newGene_15040	0	0	0	0	0	0	0	6	0	0	0	0
Culter_alburnus_newGene_15045	0	0	0	3	0	0	44	25	24	0	2	0
Culter_alburnus_newGene_15050	188	184	157	7	33	15	226	202	162	12	51	13
Culter_alburnus_newGene_15053	33	22	68	0	0	0	155	136	113	7	26	12
Culter_alburnus_newGene_15054	290	348	322	53	28	59	382	464	510	58	66	69
Culter_alburnus_newGene_15055	0	0	0	0	0	0	0	18	0	0	2	0
Culter_alburnus_newGene_15059	131	61	59	21	17	15	130	125	136	15	36	45
Culter_alburnus_newGene_15062	210	169	151	37	43	29	222	345	275	39	26	16
Culter_alburnus_newGene_1507	44	32	20	0	0	0	100	64	49	0	0	0
Culter_alburnus_newGene_15090	1	3	0	0	0	0	0	26	0	0	0	0
Culter_alburnus_newGene_15091	5	0	0	0	0	0	31	0	0	0	0	0
Culter_alburnus_newGene_15093	15	0	0	0	0	0	0	0	5	0	0	0
Culter_alburnus_newGene_15094	0	0	1	0	0	0	0	12	0	0	0	0
Culter_alburnus_newGene_1510	66	65	43	0	4	0	51	85	15	3	6	7
Culter_alburnus_newGene_15101	0	0	6	0	0	0	0	0	0	0	0	0
Culter_alburnus_newGene_15102	0	0	0	0	0	0	0	6	0	0	0	5
Culter_alburnus_newGene_15103	293	301	298	80	125	91	429	476	362	97	119	128
Culter_alburnus_newGene_15104	14	26	17	25	12	2	24	19	23	9	27	15
Culter_alburnus_newGene_15105	9	8	3	44	9	20	22	23	18	41	39	51
Culter_alburnus_newGene_15106	9	10	0	20	14	8	0	6	8	18	10	14
Culter_alburnus_newGene_15109	71	75	54	7	7	0	65	100	49	3	0	7
Culter_alburnus_newGene_1511	1	3	2	0	0	0	9	3	4	0	0	0
Culter_alburnus_newGene_15113	12	6	0	0	0	0	29	54	61	0	0	0
Culter_alburnus_newGene_15123	10	8	0	0	0	0	7	10	0	0	0	0
Culter_alburnus_newGene_15137	0	0	0	0	0	0	0	23	3	0	0	0
Culter_alburnus_newGene_15141	14	8	17	0	0	0	45	56	63	32	31	52
Culter_alburnus_newGene_15142	225	153	176	33	13	13	254	345	121	27	21	17
Culter_alburnus_newGene_15145	8	10	0	0	0	0	0	0	11	18	0	7
Culter_alburnus_newGene_15146	145	146	112	16	34	82	266	167	158	25	11	19
Culter_alburnus_newGene_15149	3	2	0	0	0	0	2	4	17	0	0	0
Culter_alburnus_newGene_15153	0	0	0	0	0	0	0	0	23	12	0	4
Culter_alburnus_newGene_15159	0	0	11	0	0	0	8	8	17	0	0	0
Culter_alburnus_newGene_15166	0	0	0	0	59	114	0	0	0	0	230	2
Culter_alburnus_newGene_15170	1828	1658	6659	470	182	213	3020	3108	2038	144	205	176
Culter_alburnus_newGene_15173	35	53	38	27	16	8	138	113	97	19	25	17
Culter_alburnus_newGene_15175	0	0	0	0	46	61	0	0	0	0	125	0
Culter_alburnus_newGene_15178	0	0	0	0	0	0	36	6	4	0	0	0
Culter_alburnus_newGene_15183	226	330	282	271	239	169	585	455	534	262	439	379
Culter_alburnus_newGene_1519	47	51	45	3	3	6	127	116	58	9	10	0
Culter_alburnus_newGene_15196	271	123	136	22	27	2	260	347	327	70	92	75
Culter_alburnus_newGene_15198	0	0	0	7	0	0	0	0	0	0	0	0
Culter_alburnus_newGene_152	4	0	0	0	0	0	2	13	0	0	0	0
Culter_alburnus_newGene_15200	6	9	13	7	0	0	7	26	16	2	0	0
Culter_alburnus_newGene_15202	0	0	6	0	0	0	14	5	3	0	2	2
Culter_alburnus_newGene_15204	3	0	0	0	0	0	7	0	0	0	0	0
Culter_alburnus_newGene_15208	0	0	0	9	7680	8889	5	0	0	8	5823	36
Culter_alburnus_newGene_15209	12	21	21	3	7	14	147	149	152	22	19	20
Culter_alburnus_newGene_15210	47	46	77	6	8	31	202	168	158	34	32	23
Culter_alburnus_newGene_15212	0	0	0	273	407	1055	0	0	0	228	644	326
Culter_alburnus_newGene_15213	7	0	0	0	0	0	5	0	0	0	0	0
Culter_alburnus_newGene_15214	163	90	135	18	33	8	147	203	139	20	14	8
Culter_alburnus_newGene_15250	48	72	93	4	0	0	110	154	19	0	13	0
Culter_alburnus_newGene_15253	23	27	29	44	26	26	80	51	63	7	69	73
Culter_alburnus_newGene_15256	73	29	145	0	12	6	187	204	134	42	27	49
Culter_alburnus_newGene_15258	0	0	13	0	0	0	5	0	0	0	11	0
Culter_alburnus_newGene_15259	14	9	13	0	0	0	7	5	26	0	0	0
Culter_alburnus_newGene_15260	32	54	111	0	6	0	127	158	137	12	18	0
Culter_alburnus_newGene_15262	55	76	62	12	14	0	107	130	86	0	11	29
Culter_alburnus_newGene_15264	2764	3317	2931	157	93	103	1904	3583	3161	121	91	92
Culter_alburnus_newGene_15285	19	14	4	0	0	0	75	78	36	0	0	0
Culter_alburnus_newGene_15290	2101	2436	2001	79	80	57	15231	10561	13444	163	166	128
Culter_alburnus_newGene_1530	62	71	72	41	52	50	433	329	385	72	76	61
Culter_alburnus_newGene_15303	189	207	197	90	36	55	172	188	131	31	87	64
Culter_alburnus_newGene_15306	0	0	0	0	0	0	0	7	0	0	0	0
Culter_alburnus_newGene_15316	0	0	0	0	0	0	0	5	0	0	0	0
Culter_alburnus_newGene_15320	3	0	0	0	0	0	2	12	13	0	0	2
Culter_alburnus_newGene_15322	0	0	0	14	2	2	0	0	0	8	0	6
Culter_alburnus_newGene_15328	4	3	2	0	5	0	39	18	4	0	0	0
Culter_alburnus_newGene_15343	0	0	939	0	0	0	0	244	16	0	0	0
Culter_alburnus_newGene_15347	0	0	0	0	1	6	0	0	0	0	0	5
Culter_alburnus_newGene_1535	28	205	283	0	0	0	110	45	75	0	0	0
Culter_alburnus_newGene_15354	0	0	0	0	0	0	0	5	2	0	0	0
Culter_alburnus_newGene_15362	8	4	10	12	2	13	40	33	14	0	41	5
Culter_alburnus_newGene_15363	162	93	121	37	61	19	189	206	212	66	64	78
Culter_alburnus_newGene_15366	0	4	17	0	0	0	7	0	6	5	0	0
Culter_alburnus_newGene_15369	22	58	13	30	34	4	291	173	162	116	203	124
Culter_alburnus_newGene_15372	8	21	3	0	0	0	96	63	46	0	0	2
Culter_alburnus_newGene_15377	0	0	49	10	0	0	63	13	6	0	14	0
Culter_alburnus_newGene_15378	0	19	37	0	0	0	354	217	159	0	0	0
Culter_alburnus_newGene_1538	64	70	83	31	15	13	31	80	50	42	58	31
Culter_alburnus_newGene_15382	0	0	0	44	41	16	4	0	5	17	17	41
Culter_alburnus_newGene_15383	52	50	30	18	15	9	79	90	39	2	14	25
Culter_alburnus_newGene_15384	289	246	201	0	0	0	1319	755	283	0	2	0
Culter_alburnus_newGene_15388	25	0	0	0	0	0	163	93	31	0	0	0
Culter_alburnus_newGene_15389	48	0	0	0	0	0	657	255	70	0	0	0
Culter_alburnus_newGene_15390	0	0	0	2	0	2	0	0	0	19	21	0
Culter_alburnus_newGene_15391	0	0	0	0	0	0	88	21	10	0	0	0
Culter_alburnus_newGene_15403	0	2	0	0	3	0	2	17	8	0	0	6
Culter_alburnus_newGene_15404	2	0	0	7	6	9	20	13	0	14	3	10
Culter_alburnus_newGene_15406	4	0	0	2	2	0	12	0	4	10	4	2
Culter_alburnus_newGene_15408	85	49	104	7	16	4	272	203	189	18	29	25
Culter_alburnus_newGene_15414	0	0	0	2	0	0	21	9	21	9	0	0
Culter_alburnus_newGene_15420	11	10	10	0	0	0	9	50	32	0	0	0
Culter_alburnus_newGene_15421	602	549	13	0	2	336	941	19	7	0	417	6
Culter_alburnus_newGene_15422	151	136	127	174	90	86	164	211	153	243	126	199
Culter_alburnus_newGene_15424	0	0	0	4	0	0	0	0	0	0	0	0
Culter_alburnus_newGene_1543	2	0	0	0	0	0	4	4	38	0	0	0
Culter_alburnus_newGene_15430	0	0	5	25	16	42	0	0	20	17	42	12
Culter_alburnus_newGene_15438	0	2	0	7	0	0	33	3	24	0	0	0
Culter_alburnus_newGene_15439	160	252	252	158	165	141	305	239	228	156	290	206
Culter_alburnus_newGene_15441	1	0	0	0	0	0	0	7	7	0	0	0
Culter_alburnus_newGene_15442	29	8	14	0	0	3	8	8	21	2	2	3
Culter_alburnus_newGene_15452	155	137	128	23	0	16	9	63	11	0	7	0
Culter_alburnus_newGene_1546	531	382	409	158	242	164	1751	1341	1368	190	207	227
Culter_alburnus_newGene_1547	242	76	56	0	0	0	38	107	80	2	2	0
Culter_alburnus_newGene_15478	4	6	2	2	6	0	48	29	53	9	2	14
Culter_alburnus_newGene_15500	34	60	37	0	0	0	31	17	47	10	8	5
Culter_alburnus_newGene_15505	0	0	0	20	6	8	0	2	2	7	7	14
Culter_alburnus_newGene_15513	9	8	18	0	0	0	4	5	10	0	0	0
Culter_alburnus_newGene_15522	390	483	483	198	177	95	625	542	551	191	345	287
Culter_alburnus_newGene_15523	450	595	133	0	0	0	100	419	237	0	0	0
Culter_alburnus_newGene_15524	100	176	128	92	64	136	200	197	132	75	102	70
Culter_alburnus_newGene_15533	210	352	362	316	318	269	465	384	411	366	428	424
Culter_alburnus_newGene_15535	0	0	0	2	11	5	0	2	0	18	27	9
Culter_alburnus_newGene_15537	46	65	103	0	0	0	61	132	65	0	0	0
Culter_alburnus_newGene_15539	35	28	37	2	17	11	133	99	66	0	31	2
Culter_alburnus_newGene_15549	0	0	0	0	0	0	0	7	19	0	0	0
Culter_alburnus_newGene_15551	178	158	131	27	33	38	245	234	257	60	79	54
Culter_alburnus_newGene_15552	230	292	332	49	36	26	1228	1017	887	29	50	34
Culter_alburnus_newGene_15555	26	7	28	9	5	0	27	15	19	24	21	11
Culter_alburnus_newGene_15564	3059	2027	2124	90	50	51	2797	1995	1625	49	82	41
Culter_alburnus_newGene_15568	2	2	0	0	0	6	1	2	0	2	0	0
Culter_alburnus_newGene_15569	15	6	9	0	0	0	18	5	6	0	0	2
Culter_alburnus_newGene_15570	403	327	299	62	93	92	697	897	718	208	251	131
Culter_alburnus_newGene_15572	54	34	44	10	23	11	84	151	123	10	18	27
Culter_alburnus_newGene_15577	220	289	229	110	118	76	396	275	338	117	177	199
Culter_alburnus_newGene_15579	14	8	0	2244	157	553	3	0	7	654	492	871
Culter_alburnus_newGene_15594	3	3	2	0	0	0	9	7	0	0	0	0
Culter_alburnus_newGene_15596	998	784	974	261	339	155	1055	1147	935	228	331	256
Culter_alburnus_newGene_15601	785	752	690	481	421	470	1152	984	964	337	553	412
Culter_alburnus_newGene_15602	121	128	84	48	26	48	69	79	64	33	37	43
Culter_alburnus_newGene_15605	1848	1690	1599	4199	4091	3176	430	579	630	3918	5331	4378
Culter_alburnus_newGene_15608	0	4	4	0	0	0	18	6	4	0	0	0
Culter_alburnus_newGene_15614	0	0	0	0	2	0	0	0	0	0	6	0
Culter_alburnus_newGene_15620	6	11	7	4	13	6	7	22	13	39	15	8
Culter_alburnus_newGene_15622	749	440	1053	344	281	176	4592	1445	1531	135	193	206
Culter_alburnus_newGene_15624	583	444	670	34	42	22	633	714	578	27	97	88
Culter_alburnus_newGene_15627	7	4	3	0	0	0	4	12	2	0	0	0
Culter_alburnus_newGene_15629	0	0	48	0	0	0	0	0	11	14	0	0
Culter_alburnus_newGene_15630	283	358	613	69	30	59	871	665	727	231	114	88
Culter_alburnus_newGene_15631	2	5	0	3	3	0	20	24	0	0	7	0
Culter_alburnus_newGene_15635	72	163	116	0	0	3	330	161	308	0	0	0
Culter_alburnus_newGene_15636	3	8	3	29	7	18	0	0	4	36	15	11
Culter_alburnus_newGene_15638	15	0	25	5	0	0	30	21	42	0	0	0
Culter_alburnus_newGene_15639	193	163	130	11	7	5	963	699	824	0	2	4
Culter_alburnus_newGene_15641	390	715	441	31	45	28	236	447	187	13	79	33
Culter_alburnus_newGene_15643	977	175	99	0	13	0	1022	648	812	13	23	5
Culter_alburnus_newGene_15644	186	236	169	130	142	120	417	353	304	221	230	215
Culter_alburnus_newGene_15645	24	5	19	9	2	0	72	25	83	0	0	4
Culter_alburnus_newGene_15650	1262	1172	706	595	554	627	1512	1608	2017	578	1011	722
Culter_alburnus_newGene_15652	89	43	74	936	1284	1088	260	171	77	1628	2055	1451
Culter_alburnus_newGene_15654	98121	197846	180538	0	0	0	29568	16546	54545	6	0	0
Culter_alburnus_newGene_15655	100577	161782	284731	0	0	0	26083	978	11485	0	0	0
Culter_alburnus_newGene_15656	2119	4015	4818	0	0	0	433	0	270	0	0	0
Culter_alburnus_newGene_15657	18	32	77	0	0	0	4	0	4	0	0	0
Culter_alburnus_newGene_15659	0	5	21	0	0	0	0	0	0	0	0	0
Culter_alburnus_newGene_15660	9	1	30	0	0	0	0	0	0	0	0	0
Culter_alburnus_newGene_15661	2280	2441	2105	589	673	874	1932	2624	2357	1007	782	879
Culter_alburnus_newGene_15662	3	14	24	0	2	0	22	54	20	0	3	4
Culter_alburnus_newGene_15665	296	258	203	0	8	6	138	237	163	6	8	9
Culter_alburnus_newGene_15667	12	5	21	0	0	0	413	86	95	0	0	11
Culter_alburnus_newGene_15668	0	3	0	0	0	0	0	13	4	0	0	0
Culter_alburnus_newGene_15669	75	92	50	0	0	0	47	78	94	0	4	0
Culter_alburnus_newGene_15675	423	465	376	8	10	10	898	978	778	16	21	21
Culter_alburnus_newGene_15678	118	122	131	178	97	103	209	190	280	122	144	165
Culter_alburnus_newGene_15681	121	94	61	38	43	28	1626	833	1173	38	30	21
Culter_alburnus_newGene_15683	19	18	18	4	19	2	91	72	67	50	29	44
Culter_alburnus_newGene_15685	10	18	14	16	3	4	4	27	7	12	9	6
Culter_alburnus_newGene_15690	64	38	39	20	28	14	51	39	51	44	32	49
Culter_alburnus_newGene_15691	147	156	147	29	46	39	79	117	41	31	51	42
Culter_alburnus_newGene_15693	111	113	130	15	29	4	263	243	199	48	73	66
Culter_alburnus_newGene_15694	0	0	0	0	0	0	0	0	7	0	0	0
Culter_alburnus_newGene_15698	17	0	12	10	0	0	12	16	23	9	12	0
Culter_alburnus_newGene_15699	85	138	171	153	156	105	180	136	181	196	289	222
Culter_alburnus_newGene_15700	233	330	394	518	370	340	962	624	684	320	281	402
Culter_alburnus_newGene_15712	14	10	16	10	12	9	52	33	24	12	19	14
Culter_alburnus_newGene_15719	131	140	111	89	70	49	298	214	333	127	183	190
Culter_alburnus_newGene_15720	95	85	92	131	105	147	431	278	423	222	193	232
Culter_alburnus_newGene_15725	5	14	0	0	0	0	5	2	7	0	0	0
Culter_alburnus_newGene_15729	0	0	0	0	0	0	7	0	9	0	3	4
Culter_alburnus_newGene_15733	103	117	62	0	0	2	367	265	176	110	46	151
Culter_alburnus_newGene_15736	30	20	3	7	1	16	31	25	13	20	7	10
Culter_alburnus_newGene_15741	23	27	19	12	3	0	65	43	39	0	8	3
Culter_alburnus_newGene_15743	2193	2063	2849	1123	1910	881	3088	3045	3393	1297	1616	1044
Culter_alburnus_newGene_1576	0	21	9	13	19	10	10	17	5	76	75	7
Culter_alburnus_newGene_15765	0	6	2	5	10	4	12	20	41	5	0	3
Culter_alburnus_newGene_15771	0	0	6	0	0	0	4	2	0	0	0	0
Culter_alburnus_newGene_15779	3	0	16	0	0	0	0	0	0	5	0	0
Culter_alburnus_newGene_15782	229	191	108	0	6	33	163	211	177	71	100	56
Culter_alburnus_newGene_15786	7	2	10	3	0	0	42	15	2	16	12	11
Culter_alburnus_newGene_1580	14	42	24	0	0	0	60	76	39	0	0	0
Culter_alburnus_newGene_15800	5	9	3	0	2	0	8	14	4	0	0	0
Culter_alburnus_newGene_15802	127	76	81	54	83	69	222	208	231	35	71	51
Culter_alburnus_newGene_1581	16	20	9	0	0	0	12	16	10	0	0	0
Culter_alburnus_newGene_15812	13	7	48	3	0	0	138	37	12	0	0	8
Culter_alburnus_newGene_15813	59	13	0	0	0	0	111	179	182	0	0	0
Culter_alburnus_newGene_15820	282	444	347	245	236	209	566	395	464	223	256	230
Culter_alburnus_newGene_15821	183	0	6	0	0	0	522	269	150	0	0	0
Culter_alburnus_newGene_15822	174	0	10	0	0	0	652	330	188	4	0	0
Culter_alburnus_newGene_15823	216	0	2	2	0	0	1867	618	261	0	0	2
Culter_alburnus_newGene_15828	4	3	0	0	0	0	0	8	21	4	3	5
Culter_alburnus_newGene_15832	886	970	1051	302	271	171	3458	2924	3157	218	277	252
Culter_alburnus_newGene_1584	19	7	17	0	0	0	8	11	15	0	0	2
Culter_alburnus_newGene_15842	7	0	0	0	0	0	5	5	2	0	0	0
Culter_alburnus_newGene_15848	0	0	0	0	0	0	6	0	0	0	0	0
Culter_alburnus_newGene_15855	0	0	0	0	0	0	0	0	0	6	2	0
Culter_alburnus_newGene_15856	0	0	0	240	143	315	2	2	2	86	132	103
Culter_alburnus_newGene_15857	0	0	0	186	49	187	0	0	0	140	220	127
Culter_alburnus_newGene_15859	195	334	220	664	317	333	1310	923	1174	881	949	950
Culter_alburnus_newGene_15868	4	0	0	0	0	0	10	0	0	0	1	0
Culter_alburnus_newGene_15872	9	9	0	0	0	0	30	15	0	0	0	0
Culter_alburnus_newGene_15873	103	38	48	15	4	9	148	244	200	16	28	23
Culter_alburnus_newGene_15874	281	340	219	52	90	159	382	329	327	40	302	123
Culter_alburnus_newGene_15875	80	76	63	26	29	72	30	54	29	7	37	15
Culter_alburnus_newGene_1588	5	0	0	0	0	0	11	52	4	4	0	0
Culter_alburnus_newGene_15881	720	0	1648	0	0	0	0	5214	3019	0	0	0
Culter_alburnus_newGene_15882	639	637	971	71485	75373	68299	1961	1528	1677	73060	72659	70070
Culter_alburnus_newGene_15886	0	0	4	0	0	0	0	13	2	0	0	0
Culter_alburnus_newGene_15887	0	0	0	47	40	61	0	0	0	71	79	32
Culter_alburnus_newGene_15888	30	48	115	19	24	14	136	98	167	49	66	27
Culter_alburnus_newGene_15890	0	6	2	0	0	0	38	68	41	4	8	9
Culter_alburnus_newGene_15891	0	0	0	0	0	0	4	2	0	6	0	0
Culter_alburnus_newGene_15894	94	81	48	0	0	0	65	178	104	0	5	4
Culter_alburnus_newGene_15895	23	18	31	0	0	0	28	28	41	3	7	0
Culter_alburnus_newGene_15896	44	33	0	0	0	0	17	87	8	0	2	0
Culter_alburnus_newGene_15897	4	0	25	0	0	0	9	2	34	0	0	0
Culter_alburnus_newGene_1590	17	25	31	0	0	0	126	77	144	0	0	0
Culter_alburnus_newGene_15900	6	3	3	0	0	0	14	1	1	0	0	0
Culter_alburnus_newGene_15901	23	10	0	0	0	0	0	10	0	0	0	0
Culter_alburnus_newGene_15902	6	0	10	0	0	0	0	0	0	0	0	0
Culter_alburnus_newGene_15904	24	0	21	4	3	0	41	120	33	0	0	8
Culter_alburnus_newGene_15905	0	0	0	0	0	0	16	0	0	0	0	0
Culter_alburnus_newGene_15907	8	0	0	0	0	0	0	4	30	0	0	0
Culter_alburnus_newGene_1591	47	11	30	90	73	52	101	59	103	413	347	256
Culter_alburnus_newGene_15916	1	0	5	11	9	15	19	6	4	1	10	9
Culter_alburnus_newGene_15917	641	584	500	528	597	362	1223	867	784	503	910	625
Culter_alburnus_newGene_15918	0	0	0	0	2	0	0	7	0	0	0	0
Culter_alburnus_newGene_15923	75	72	75	40	10	9	472	282	313	72	62	95
Culter_alburnus_newGene_15924	37	60	44	130	52	75	119	25	106	224	233	357
Culter_alburnus_newGene_15934	22	7	0	0	0	0	3	4	4	0	0	0
Culter_alburnus_newGene_15936	126	154	111	51	55	51	20	96	54	34	76	15
Culter_alburnus_newGene_15937	215	74	1051	0	0	0	81	569	126	8	7	150
Culter_alburnus_newGene_15938	8	12	3	612	634	640	0	10	0	472	395	295
Culter_alburnus_newGene_15939	34	0	357	0	0	0	0	10	0	0	0	0
Culter_alburnus_newGene_15941	0	0	2	0	0	0	2	6	2	0	0	0
Culter_alburnus_newGene_15949	0	0	0	0	0	0	11	0	0	0	0	0
Culter_alburnus_newGene_15957	19	15	13	0	0	3	74	87	51	11	10	3
Culter_alburnus_newGene_15958	68	144	303	0	0	0	350	315	93	0	0	0
Culter_alburnus_newGene_15963	0	0	7	0	0	0	6	11	12	4	3	0
Culter_alburnus_newGene_15970	209	182	328	195	200	192	620	316	552	200	237	317
Culter_alburnus_newGene_15971	4	0	0	0	0	0	0	14	8	0	0	28
Culter_alburnus_newGene_15972	5	0	0	4	0	0	3	14	0	0	11	0
Culter_alburnus_newGene_15973	3	2	3	0	0	0	12	4	4	0	3	7
Culter_alburnus_newGene_15974	567	295	154	24	31	11	48	618	584	28	9	10
Culter_alburnus_newGene_15979	4	0	0	0	0	0	2	0	8	0	0	0
Culter_alburnus_newGene_15982	315	135	64	18	22	50	602	2947	756	116	240	91
Culter_alburnus_newGene_15986	105	47	12	78	31	23	222	320	201	329	257	318
Culter_alburnus_newGene_1599	61	50	32	0	0	3	50	0	0	0	0	0
Culter_alburnus_newGene_15990	490	449	380	97	121	104	812	778	577	89	203	79
Culter_alburnus_newGene_16007	12327	18395	24943	0	0	0	14993	20231	24618	0	0	0
Culter_alburnus_newGene_16009	633	412	594	0	0	0	4349	2651	1927	0	0	0
Culter_alburnus_newGene_16029	2	8	6	3	0	2	0	17	3	0	9	0
Culter_alburnus_newGene_16040	58	8	26	4	0	0	33	94	29	9	6	6
Culter_alburnus_newGene_16041	19	9	42	0	0	0	20	21	22	6	10	3
Culter_alburnus_newGene_16042	0	0	0	5	0	3	0	11	21	0	0	13
Culter_alburnus_newGene_16043	5	0	7	0	0	3	0	15	0	0	1	1
Culter_alburnus_newGene_16044	5	0	0	0	0	0	2	0	6	0	5	0
Culter_alburnus_newGene_16046	327	346	0	126	169	0	297	468	332	403	368	241
Culter_alburnus_newGene_16048	5	8	36	3	16	10	58	55	20	18	28	9
Culter_alburnus_newGene_1605	0	0	0	111	216	123	0	0	0	158	189	157
Culter_alburnus_newGene_16050	0	0	0	0	0	0	2	0	0	0	10	0
Culter_alburnus_newGene_16053	17	23	8	0	5	0	18	14	36	3	0	0
Culter_alburnus_newGene_16055	1	2	0	0	0	0	4	0	0	0	0	0
Culter_alburnus_newGene_16060	892	926	814	94	51	24	5774	2903	5368	75	58	133
Culter_alburnus_newGene_16063	7	0	0	0	0	0	17	37	19	0	0	0
Culter_alburnus_newGene_16068	51	25	28	0	0	5	30	30	50	10	5	3
Culter_alburnus_newGene_16074	161	172	99	12	3	0	300	204	83	0	2	12
Culter_alburnus_newGene_16075	124	257	235	30	33	25	112	109	73	20	16	38
Culter_alburnus_newGene_16077	39	49	29	6	0	24	90	437	290	0	0	0
Culter_alburnus_newGene_16078	119	212	227	0	0	0	1381	1236	2090	0	0	0
Culter_alburnus_newGene_16079	0	0	1	5	9	0	20	4	6	0	3	4
Culter_alburnus_newGene_1608	5	15	5	0	0	0	10	14	11	0	7	2
Culter_alburnus_newGene_16086	8	7	11	0	0	0	5	30	37	0	5	2
Culter_alburnus_newGene_16088	0	0	0	0	0	0	6	7	0	0	0	0
Culter_alburnus_newGene_16095	15	0	2	0	0	0	2	0	12	2	0	0
Culter_alburnus_newGene_16102	293	318	304	98	66	115	300	334	312	22	35	25
Culter_alburnus_newGene_16106	166	111	169	106	81	30	741	510	726	117	125	170
Culter_alburnus_newGene_16107	72	86	0	0	0	0	96	106	75	201	228	256
Culter_alburnus_newGene_16115	0	3	0	0	0	0	14	9	14	0	0	0
Culter_alburnus_newGene_16119	8	10	20	0	0	0	14	0	4	0	0	0
Culter_alburnus_newGene_16122	355	264	259	49	96	104	125	119	47	41	48	42
Culter_alburnus_newGene_16124	10	6	2	0	9	2	12	0	2	0	0	0
Culter_alburnus_newGene_16126	0	0	0	28	0	42	0	50	0	22	102	48
Culter_alburnus_newGene_16128	29	20	26	0	0	0	73	98	59	3	0	0
Culter_alburnus_newGene_16129	400	372	407	43	84	49	2478	1344	1619	41	96	43
Culter_alburnus_newGene_16141	104	0	443	0	0	0	0	0	81	0	0	2
Culter_alburnus_newGene_16144	8	0	53	0	0	0	0	0	2	0	0	0
Culter_alburnus_newGene_16157	0	0	0	0	0	0	0	0	12	0	0	26
Culter_alburnus_newGene_16164	57	14	25	2	3	0	68	100	122	0	0	3
Culter_alburnus_newGene_16173	0	0	0	0	0	0	0	2	18	0	0	0
Culter_alburnus_newGene_16183	144	113	218	16	22	7	681	405	618	10	17	10
Culter_alburnus_newGene_16192	8	9	13	0	0	0	46	46	13	0	0	0
Culter_alburnus_newGene_16194	1563	2524	4244	69	35	45	514	1935	1415	82	76	59
Culter_alburnus_newGene_16195	593	607	762	12	115	29	80	445	320	63	59	65
Culter_alburnus_newGene_16196	52	65	102	0	4	6	0	4	0	0	0	1
Culter_alburnus_newGene_16197	171	187	340	0	8	2	239	568	437	4	3	11
Culter_alburnus_newGene_16198	550	853	1349	10	13	15	238	525	409	7	18	4
Culter_alburnus_newGene_1620	120	91	175	188	174	127	231	205	182	68	84	81
Culter_alburnus_newGene_16200	1395	15026	20571	65545	70594	40035	2174	7852	16969	28375	22487	31499
Culter_alburnus_newGene_16204	3	0	5	522	344	343	10	0	2	157	141	125
Culter_alburnus_newGene_16205	12	0	0	0	0	0	21	13	4	0	0	0
Culter_alburnus_newGene_16214	0	0	0	0	9	0	0	0	0	2	0	0
Culter_alburnus_newGene_16215	0	0	0	238	136	27	0	0	0	198	175	218
Culter_alburnus_newGene_16216	167	170	165	146526	133048	104507	276	420	249	95260	126608	110960
Culter_alburnus_newGene_16220	347	114	11	0	20	0	29	582	958	4	29	15
Culter_alburnus_newGene_16229	1017	1551	2337	15	5	5	46	156	127	0	0	0
Culter_alburnus_newGene_16239	7	6	161	0	0	0	57	12	18	0	0	0
Culter_alburnus_newGene_16248	6	16	17	5	5	9	36	16	34	6	11	9
Culter_alburnus_newGene_16253	3	0	0	0	4	0	10	0	13	0	0	7
Culter_alburnus_newGene_16254	0	0	0	0	0	0	5	6	4	6	0	0
Culter_alburnus_newGene_16259	0	0	0	5	1851	0	0	0	0	1150	0	1326
Culter_alburnus_newGene_16271	68	86	108	103	86	54	94	150	187	54	67	82
Culter_alburnus_newGene_16272	0	0	0	0	0	10	0	0	0	0	2	0
Culter_alburnus_newGene_16273	52	18	59	5	10	0	53	86	68	41	34	34
Culter_alburnus_newGene_1628	1986	216	0	0	0	0	63	45	111	0	0	0
Culter_alburnus_newGene_16289	0	0	0	0	0	0	0	0	16	0	0	0
Culter_alburnus_newGene_1629	1529	158	18	0	0	0	74	40	111	0	0	0
Culter_alburnus_newGene_16300	0	3	0	0	0	0	5	5	12	0	0	0
Culter_alburnus_newGene_1631	9	21	25	0	0	0	0	10	0	0	0	0
Culter_alburnus_newGene_16315	0	0	0	0	0	0	0	7	0	0	0	0
Culter_alburnus_newGene_16318	184	87	111	9	0	8	120	5	153	13	0	12
Culter_alburnus_newGene_16319	21	3	18	0	0	0	4	2	11	0	0	0
Culter_alburnus_newGene_1632	28	14	23	0	0	0	15	14	20	0	0	2
Culter_alburnus_newGene_16330	273	217	214	550	310	250	258	215	347	290	370	216
Culter_alburnus_newGene_16342	5	0	0	0	2	0	0	3	10	1	4	0
Culter_alburnus_newGene_16345	37	0	0	0	0	0	0	0	0	0	14	0
Culter_alburnus_newGene_16351	318	495	642	2	0	0	309	498	267	0	0	0
Culter_alburnus_newGene_16354	103	82	94	64	52	23	160	208	198	61	90	109
Culter_alburnus_newGene_16359	9	6	8	0	0	0	5	0	6	0	9	0
Culter_alburnus_newGene_16363	312	671	523	0	0	0	426	1405	1089	0	0	0
Culter_alburnus_newGene_16365	77	198	132	0	0	0	5	5	18	0	0	0
Culter_alburnus_newGene_16366	43	83	137	3	8	28	12	17	3	17	35	0
Culter_alburnus_newGene_16367	161	318	565	0	0	0	14	149	47	0	0	0
Culter_alburnus_newGene_16389	356	443	1041	3	0	0	9464	5158	6480	0	22	0
Culter_alburnus_newGene_16391	0	30	43	0	0	0	0	0	0	0	0	0
Culter_alburnus_newGene_16396	0	0	0	0	0	0	0	9	0	0	0	0
Culter_alburnus_newGene_16401	0	0	0	0	0	0	0	0	14	0	0	0
Culter_alburnus_newGene_16404	0	0	0	0	0	5	0	0	0	0	77	0
Culter_alburnus_newGene_1642	0	0	4	0	0	0	7	0	14	2	0	0
Culter_alburnus_newGene_16427	8	0	2	0	0	0	0	2	0	0	0	0
Culter_alburnus_newGene_16428	0	4	0	65	27	59	11	14	15	66	121	47
Culter_alburnus_newGene_16433	13850	758	171	0	0	0	7406	5023	13668	0	0	0
Culter_alburnus_newGene_16435	48	83	77	713	257	185	1166	1112	1075	847	306	883
Culter_alburnus_newGene_16438	15	8	30	5	13	6	60	65	36	26	4	11
Culter_alburnus_newGene_16441	0	0	0	0	0	0	1	2	5	0	0	0
Culter_alburnus_newGene_16442	8	3	2	0	0	0	3	3	17	5	0	4
Culter_alburnus_newGene_16443	0	0	0	0	0	3	14	65	42	5	7	6
Culter_alburnus_newGene_16445	2	0	0	0	0	0	6	2	0	0	2	0
Culter_alburnus_newGene_16446	2	8	7	0	0	0	20	6	13	0	4	13
Culter_alburnus_newGene_1646	14	6	21	0	0	0	40	56	47	3	0	0
Culter_alburnus_newGene_16475	11	15	18	60	61	31	96	103	91	150	98	79
Culter_alburnus_newGene_16477	5	0	13	0	0	0	0	6	0	0	0	0
Culter_alburnus_newGene_1648	0	0	2	0	0	0	21	4	7	0	0	2
Culter_alburnus_newGene_16482	178	191	130	127	66	73	296	301	325	162	289	238
Culter_alburnus_newGene_16483	3	0	10	0	0	0	9	8	0	0	0	0
Culter_alburnus_newGene_16485	0	0	0	0	0	0	9	8	13	0	0	0
Culter_alburnus_newGene_16487	36	55	32	58	26	43	44	69	77	27	65	47
Culter_alburnus_newGene_16489	31	13	23	3	9	0	42	27	34	8	7	10
Culter_alburnus_newGene_16490	0	0	0	66	47	49	7	4	9	35	94	36
Culter_alburnus_newGene_16491	0	9	0	53	48	75	13	16	12	73	55	86
Culter_alburnus_newGene_16496	46	41	65	3	0	0	37	110	94	0	3	0
Culter_alburnus_newGene_1650	5	0	0	0	0	5	0	43	3	0	0	0
Culter_alburnus_newGene_16504	0	5	4	0	0	0	0	13	3	0	2	0
Culter_alburnus_newGene_16505	0	8	16	4	0	0	31	34	46	12	10	12
Culter_alburnus_newGene_16508	43	38	45	29	28	14	103	92	150	62	69	87
Culter_alburnus_newGene_16512	5097	5998	6148	2060	2681	2039	4069	4736	4344	1770	1833	1733
Culter_alburnus_newGene_16513	5	8	30	3	0	3	0	3	9	0	0	0
Culter_alburnus_newGene_16517	135	176	81	133	86	99	433	325	391	105	227	162
Culter_alburnus_newGene_16521	52	74	85	55	50	35	357	301	319	86	76	110
Culter_alburnus_newGene_16522	21	0	2	2	0	0	28	123	17	0	0	0
Culter_alburnus_newGene_16525	3	5	85	0	0	0	1	0	5	8	0	2
Culter_alburnus_newGene_16526	0	0	0	0	0	0	7	6	0	0	2	0
Culter_alburnus_newGene_16527	99	30	40	83	112	49	213	225	173	54	28	47
Culter_alburnus_newGene_1653	15	34	31	0	0	0	27	64	58	4	0	2
Culter_alburnus_newGene_16537	26	9	19	0	0	0	7	28	8	0	4	5
Culter_alburnus_newGene_1654	28	37	32	0	11	4	396	1325	407	31	70	31
Culter_alburnus_newGene_16549	0	0	5	10081	6535	5713	0	2	2	9818	12261	10716
Culter_alburnus_newGene_16551	1	14	0	0	0	0	12	25	105	0	0	0
Culter_alburnus_newGene_16552	9	40	86	0	0	0	63	264	374	0	0	0
Culter_alburnus_newGene_16553	0	4	0	0	0	0	13	4	4	1	0	11
Culter_alburnus_newGene_16555	210	118	73	16	4	14	757	458	430	31	18	13
Culter_alburnus_newGene_16556	118	100	80	65	50	53	79	156	53	45	101	57
Culter_alburnus_newGene_16560	4	6	7	10	0	10	35	27	28	19	27	11
Culter_alburnus_newGene_16561	267	309	169	140	116	147	290	432	248	164	252	161
Culter_alburnus_newGene_16577	529	539	889	525	295	461	1706	2045	2704	275	364	600
Culter_alburnus_newGene_16578	119	53	59	3	24	25	144	401	406	47	41	35
[truncated: 46,344 more rows]
