# Supplementary material for: Asymmetric expression of homoeologous genes contributes to dietary adaption of an allodiploid hybrid fish derived from Megalobrama amblycephala (♀) × Culter alburnus (♂)
Source: BMC Genomics. 2021 May 19;22:362. doi: 10.1186/s12864-021-07639-6 (PMC8132401; doi:10.1186/s12864-021-07639-6)
Supplement: Supplementary file 2 — Additional file 2. [file 12864_2021_7639_MOESM2_ESM.xlsx]

## Sheet: gene expressed in intestine
#ID	F1-C-I1_FPKM	F1-C-I1_count	F1-C-I2_FPKM	F1-C-I2_count	F1-C-I3_FPKM	F1-C-I3_count	F1-H-I1_FPKM	F1-H-I1_count	F1-H-I2_FPKM	F1-H-I2_count	F1-H-I3_FPKM	F1-H-I3_count	F1-C-I1_F1-C-I2_F1-C-I3_vs_F1-H-I1_F1-H-I2_F1-H-I3_DESeq2_FDR	F1-C-I1_F1-C-I2_F1-C-I3_vs_F1-H-I1_F1-H-I2_F1-H-I3_DESeq2_log2FC	F1-C-I1_F1-C-I2_F1-C-I3_vs_F1-H-I1_F1-H-I2_F1-H-I3_DESeq2_(FDR_0.01_FC_2)_regulated
Culter_alburnus_newGene_10857	7.26891	434	5.73792	376	4.81393	314	2.86778	160	5.50916	314	3.82243	220	0.00106033	-1.22316	down
Culter_alburnus_newGene_24937	71.0502	2325	28.2811	1016	13.5775	485	4.64708	142	11.4937	361	3.0864	98	4.6866e-06	-2.91516	down
Culter_alburnus_newGene_24938	172.977	2069	74.1905	974	31.5619	412	3.80638	43	8.54321	98	1.39786	17	1.13246e-11	-4.43838	down
Culter_alburnus_newGene_27504	52.0277	649	72.6592	994	87.2764	1185	19.8629	231	11.149	134	33.023	396	1.03756e-05	-2.28365	down
Culter_alburnus_newGene_28248	6.82452	768	4.69819	580	8.81404	1081	2.34049	246	5.14059	555	3.02197	327	0.000273469	-1.61056	down
Culter_alburnus_newGene_31626	296.094	6335	225.51	4919	226.225	4672	188.873	3724	142.734	2587	165.318	3014	4.33254e-05	-1.28369	down
Culter_alburnus_newGene_31627	131.734	4380	92.4799	4070	129.77	4872	76.9545	2807	67.0361	2188	83.9163	2738	4.54572e-06	-1.3073	down
Culter_alburnus_newGene_33185	6.1821	269	8.37926	399	7.50026	355	2.24065	91	1.86674	78	5.12848	214	0.000555806	-1.83779	down
Culter_alburnus_newGene_41856	15.3075	115	33.7465	277	35.7522	292	1.97566	14	1.20805	9	11.4253	83	0.000612462	-2.7236	down
Culter_alburnus_newGene_8762	5334.75	108965	9537.27	213725	9929.93	220988	1873.65	35704	899.468	17611	1628.07	31973	1.88126e-11	-3.0549	down
Culter_alburnus_newGene_8858	1380.68	22497	1537.16	29121	1348.66	25360	535.605	8826	548.057	8482	707.384	11174	2.41484e-11	-1.94622	down
Culter_alburnus_newGene_8859	344.549	4634	325.273	4800	318.32	4665	194.01	2435	168.234	2169	268.757	3476	7.55077e-05	-1.3156	down
Ery02693.gene	334.21	11914	340.68	13324	384.899	14950	32.0067	1065	163.736	5595	162.205	5560	0.000397247	-2.10779	down
Ery03134.gene	4.92871	95	4.70419	100	3.20561	68	0.71303	13	2.59009	48	1.48209	28	0.000538564	-1.98227	down
Ery04890.gene	192.194	5045	450.079	12960	311.297	8902	42.8667	1050	134.443	3383	143.426	3620	0.000188043	-2.14535	down
Ery05357.gene	234.167	4377	335.223	6875	334.069	6804	65.8422	1149	35.9041	644	169.296	3043	0.000246092	-2.22877	down
Ery07074.gene	14.0688	348	14.5723	396	17.9014	483	7.99379	185	13.0506	310	11.2308	268	0.000745398	-1.21814	down
Ery08044.gene	119.569	4771	215.573	9437	187.07	8133	10.236	382	87.4583	3345	65.6317	2518	0.00167337	-2.16896	down
Ery12109.gene	45.6277	1484	37.818	1349	53.0304	1879	13.5006	410	14.9043	465	32.0493	1002	0.000161429	-1.77872	down
Ery13601.gene	29.6219	892	27.0698	895	26.4326	868	17.7449	499	24.9378	720	22.7272	658	0.000123494	-1.04334	down
Ery15505.gene	288.615	11920	248.794	11273	417.003	18764	36.9378	1424	44.4006	1758	58.3383	2317	3.7284e-21	-3.37262	down
Ery15791.gene	62.6893	471	51.6341	425	63.0668	516	35.1159	246	26.2013	189	25.1739	182	2.45524e-08	-1.70632	down
Ery17511.gene	348.067	8668	757.647	20700	463.791	12584	328.348	7629	208.869	4986	260.843	6246	0.000388141	-1.63076	down
Ery19533.gene	793.803	24610	326.248	11097	139.046	4697	31.2429	904	72.7029	2161	15.3186	457	1.7508e-08	-3.64659	down
Ery21900.gene	13108.9	192929	21529	347629	22656.6	363312	3266.21	44847	524.84	7405	2032.67	28764	3.50696e-09	-3.62481	down
Ery23146.gene	22.0579	876	28.8361	1256	33.8461	1464	11.4831	426	21.0917	803	20.9616	800	0.00154267	-1.34282	down
Ery24894.gene	7.07742	780	8.93247	1079	10.2955	1235	1.40359	145	1.40675	149	3.96862	421	3.39298e-06	-2.47889	down
Ery24936.gene	131.848	3948	191.672	6296	89.7642	2929	23.9455	669	79.525	2283	73.2869	2110	0.0010178	-1.82165	down
Ery25111.gene	22.465	780	31.1885	1188	13.6374	516	9.67195	314	11.1588	372	6.82528	228	7.06957e-06	-1.92421	down
Ery25251.gene	105.29	2717	62.1555	1760	47.818	1345	19.9245	480	50.3193	1245	32.5462	808	0.000253097	-1.68177	down
Ery25849.gene	9.85895	168	7.00539	131	21.5813	399	1.34721	22	1.45597	24	2.2704	38	2.66682e-09	-3.32611	down
Ery25932.gene	97.1194	4098	55.4726	2568	38.5919	1775	9.68365	382	37.2135	1506	21.667	879	0.000212151	-2.03025	down
Ery27072.gene	14.1547	368	16.7421	477	17.8404	505	2.60726	64	7.83076	195	5.78518	145	2.40798e-06	-2.20166	down
Ery27287.gene	10.1358	325	8.60048	303	7.54406	264	2.68307	81	4.9605	153	3.30562	102	3.7609e-08	-1.91844	down
Ery27758.gene	1101.12	36972	1064.8	39225	1600.53	58553	3.5675	112	4.4214	143	35.7646	1155	5.62825e-17	-6.01118	down
Ery29845.gene	69.9944	1975	60.5737	1875	78.2399	2405	11.6474	307	35.5363	961	31.9499	867	2.16303e-05	-2.01309	down
Mam01433.gene	319.889	5800	425.866	8472	412.388	8147	119.621	2024	53.1997	925	181.615	3166	1.32605e-05	-2.25946	down
Mam06475.gene	39.0266	1525	38.3174	1643	31.697	1349	8.32997	304	14.2227	533	21.4219	805	9.20316e-06	-1.92545	down
Mam07105.gene	13.1827	379	5.5491	175	2.32958	73	1.0542	29	2.0641	57	0.473087	14	3.19193e-05	-2.84174	down
Mam07781.gene	5.0894	132	3.23491	92	2.31815	66	0.589943	15	2.41947	60	1.70303	43	0.00575993	-1.70957	down
Mam15082.gene	4.35379	167	3.35775	141	4.94355	206	1.48462	53	0.56287	21	0.829112	31	4.23564e-08	-2.66807	down
Mam28083.gene	89.4877	3005	112.734	4153	158.948	5815	0.169299	6	1.23488	40	6.82601	221	6.71852e-10	-4.96044	down
Culter_alburnus_newGene_10006	5.62449	276	5.18652	281	8.4597	453	3.87786	175	6.54874	306	3.05642	143	0.00850394	-1.21885	down
Culter_alburnus_newGene_10047	21.5184	358	30.7773	562	25.2254	457	6.84348	107	20.6455	329	16.7048	267	0.00425639	-1.46351	down
Culter_alburnus_newGene_10073	9.41283	319	10.5725	393	9.94071	367	4.91862	156	6.61881	215	5.06228	165	2.80961e-07	-1.54231	down
Culter_alburnus_newGene_10168	185.455	10109	152.643	9095	104.336	6160	80.2031	4102	122.505	6373	110.437	5769	0.000620219	-1.16904	down
Culter_alburnus_newGene_10287	2.52418	208	2.45813	223	2.09852	189	0.160734	13	0.984989	78	0.122447	10	5.74356e-05	-2.836	down
Culter_alburnus_newGene_1044	30.1715	953	39.8808	1382	60.7737	2092	26.9191	794	29.039	880	15.4577	470	0.000706014	-1.54762	down
Culter_alburnus_newGene_10513	33.1107	531	24.9438	388	21.8431	214	14.557	129	13.2753	155	9.29494	139	7.61306e-06	-1.88769	down
Culter_alburnus_newGene_10539	974.464	46159	1204.27	63993	1196.24	62783	412.726	19678	918.219	43845	678.859	33000	0.000622703	-1.36912	down
Culter_alburnus_newGene_10540	894.689	19500	771.623	17344	707.32	16022	151.92	3109	611.595	13243	307.124	6368	0.00125652	-1.69552	down
Culter_alburnus_newGene_10541	31.2249	3082	29.2904	3502	34.7594	4133	9.38116	850	25.3487	2294	18.0885	1503	5.82018e-05	-1.71302	down
Culter_alburnus_newGene_10545	1.53239	167	6.30235	753	9.54635	1132	1.4626	149	2.18376	228	1.56403	106	0.000289991	-2.40576	down
Culter_alburnus_newGene_10622	15.1821	646	15.8479	573	14.2022	691	12.0207	380	10.655	388	11.1465	425	4.11854e-06	-1.21183	down
Culter_alburnus_newGene_10704	4656.98	80006	2016.86	38015	985.387	18445	439.721	7048	591.843	9747	134.523	2223	8.80421e-07	-3.07145	down
Culter_alburnus_newGene_10769	348.244	6768	165.882	3442	75.1343	1574	32.5311	628	50.7398	1125	13.1555	293	3.86769e-06	-2.81097	down
Culter_alburnus_newGene_1077	1.3461	127	0.845731	88	2.71362	151	0.729663	65	0.457283	42	0.66632	60	0.000470171	-1.59837	down
Culter_alburnus_newGene_10830	28.7449	1811	44.7971	3096	44.1662	3031	4.84299	285	2.56056	155	7.91287	480	5.89541e-12	-3.42176	down
Culter_alburnus_newGene_10894	3.9966	171	3.32961	157	3.32994	156	1.43354	58	2.81245	116	1.5909	66	0.000148002	-1.5261	down
Culter_alburnus_newGene_10895	30.1956	925	36.3129	1221	42.1417	1407	16.1513	462	19.8598	584	8.82572	260	1.64291e-06	-1.94316	down
Culter_alburnus_newGene_1090	1.14048	27	0.692162	21	3.79344	59	0.167466	5	0	0	0	0	0.000105675	-3.61467	down
Culter_alburnus_newGene_11034	3.15644	41	14.5272	191	11.1017	121	0	0	0.800242	10	0	0	2.14696e-06	-4.28555	down
Culter_alburnus_newGene_11041	2.39058	17	5.02064	39	24.9871	191	2.87724	19	0.998592	7	3.53925	24	0.00951062	-2.30985	down
Culter_alburnus_newGene_11105	5.38408	387	7.2638	573	3.17192	249	0.964547	65	0.141853	10	1.9481	135	0.000583703	-2.61744	down
Culter_alburnus_newGene_11131	875.091	32601	1277.16	63721	714.893	49837	124.933	6585	313.97	19256	559.535	20069	4.45797e-05	-2.10942	down
Culter_alburnus_newGene_11287	3.2063	158	4.18221	226	4.31072	232	0.635118	30	1.33156	63	1.02404	49	1.10658e-09	-2.57387	down
Culter_alburnus_newGene_11570	73.1627	1432	130.14	2794	183.666	3916	29.7393	543	54.618	1025	69.9271	1316	0.000247196	-1.9385	down
Culter_alburnus_newGene_11761	44.8285	3069	36.4778	2739	34.182	2549	9.96296	637	16.1267	1058	7.44393	490	1.08091e-12	-2.43448	down
Culter_alburnus_newGene_11846	79.0612	1548	79.6399	1710	104.275	2224	8.28762	152	32.7428	615	25.5787	482	8.66706e-07	-2.54174	down
Culter_alburnus_newGene_11929	41.3969	884	40.0907	924	33.6036	859	20.4621	435	17.7949	443	31.9291	831	0.00649455	-1.14326	down
Culter_alburnus_newGene_11997	3606.54	66938	1551.41	31592	590.664	11945	232.988	4035	358.219	6373	87.1241	1555	1.24554e-07	-3.37562	down
Culter_alburnus_newGene_12076	4.93675	187	6.98931	290	8.53026	351	2.96254	105	5.34621	194	2.61135	95	0.000762987	-1.57691	down
Culter_alburnus_newGene_12085	7.9914	184	6.43178	163	4.65104	117	4.32974	93	3.95638	88	2.31729	52	0.000497716	-1.48685	down
Culter_alburnus_newGene_12194	71.0575	2437	78.5309	3104	66.8841	2757	48.8226	1278	66.656	2107	45.619	1446	2.40896e-05	-1.32248	down
Culter_alburnus_newGene_12524	6.20106	175	3.31692	103	3.19106	98	2.53067	67	2.94827	80	3.20322	87	0.00672675	-1.18033	down
Culter_alburnus_newGene_12698	16.579	2077	13.1821	1967	16.4636	2267	8.94385	1092	7.39587	1083	10.1058	1378	8.82804e-07	-1.35496	down
Culter_alburnus_newGene_12878	8.95664	65	8.7565	69	5.88199	46	4.13727	29	6.21216	44	2.84993	20	0.00747822	-1.43042	down
Culter_alburnus_newGene_12911	1.89659	171	2.84638	281	3.62172	213	0.965961	83	1.85861	164	2.91963	157	0.00769523	-1.23293	down
Culter_alburnus_newGene_1293	14.8215	210	13.1944	205	19.5511	302	7.4523	99	12.5264	170	8.73567	119	0.000336044	-1.40764	down
Culter_alburnus_newGene_12988	6.53307	128	12.5688	270	13.6081	301	7.91318	141	4.79325	91	4.12308	76	0.00184695	-1.6406	down
Culter_alburnus_newGene_13042	21.2951	1165	2.95564	178	26.3605	1571	1.06528	55	1.46588	77	1.83949	97	1.30797e-08	-3.74154	down
Culter_alburnus_newGene_13050	24.7669	2587	20.0433	2297	22.1485	2521	8.70778	849	10.186	1020	6.41392	645	1.71205e-15	-2.08432	down
Culter_alburnus_newGene_13067	1632.03	75620	1879.71	95557	1470.42	74234	153.187	6622	593.874	26376	400.232	17831	4.55047e-08	-2.68705	down
Culter_alburnus_newGene_13152	79.6042	1686	132.643	3082	152.862	3527	58.7679	1161	67.9702	1380	106.492	2168	0.00614607	-1.31175	down
Culter_alburnus_newGene_13222	7.15296	253	7.28889	285	6.33118	244	3.68781	124	6.71347	228	4.00735	137	0.00119512	-1.21225	down
Culter_alburnus_newGene_13250	1.18111	32	2.14362	62	3.25324	94	0.727623	18	0.973507	25	0.566142	15	0.000813108	-2.07738	down
Culter_alburnus_newGene_13298	17.1064	1869	22.8653	2741	19.753	2351	13.037	1329	18.9486	1984	14.6283	1537	0.00121596	-1.0665	down
Culter_alburnus_newGene_13299	7.10467	127	5.58658	109	5.15505	100	5.10175	85	4.47002	77	4.31632	74	0.00476015	-1.03046	down
Culter_alburnus_newGene_13336	5.30289	293	5.94321	358	4.25675	256	2.10686	105	2.76853	145	1.60798	89	1.93382e-08	-1.93117	down
Culter_alburnus_newGene_13502	3.82727	55	4.06512	64	2.42292	38	1.04168	14	2.8541	39	0.889787	13	0.00997624	-1.66987	down
Culter_alburnus_newGene_13577	2.83542	76	0.99881	30	2.50357	73	0	0	0	0	0	0	2.36119e-12	-6.04701	down
Culter_alburnus_newGene_13579	62.5986	6490	116.642	13268	81.7176	9231	9.49219	919	46.7577	4647	44.0179	4388	0.00185649	-1.942	down
Culter_alburnus_newGene_13783	8.18147	365	6.33111	340	3.00162	160	3.02515	110	2.56119	74	4.72393	213	0.00923959	-1.53107	down
Culter_alburnus_newGene_13834	8.84996	1491	9.90689	1729	7.68119	1086	1.74781	261	9.33986	978	4.12065	562	0.000795031	-1.73215	down
Culter_alburnus_newGene_14012	2344.54	53967	1030.04	26013	584.449	14658	171.463	3683	356.959	7876	57.6658	1277	1.72525e-06	-3.09517	down
Culter_alburnus_newGene_14134	21.3648	1429	18.3788	1349	16.0976	1173	11.1558	696	11.8436	760	10.6229	684	1.95627e-10	-1.42154	down
Culter_alburnus_newGene_14135	5.38929	160	4.59342	150	3.12545	101	2.78364	77	3.0391	87	3.16778	91	0.00197888	-1.20005	down
Culter_alburnus_newGene_14240	1.22271	36	0.691769	23	1.29447	41	0.604565	17	0.304523	9	0.480009	14	0.0093155	-1.69376	down
Culter_alburnus_newGene_14285	27.8564	1965	80.4105	6223	59.801	4596	22.1329	1457	22.5482	1525	44.1375	2994	0.00750817	-1.54154	down
Culter_alburnus_newGene_14315	98.496	5617	125.918	7878	69.4966	4318	16.6366	886	32.3045	1766	33.3898	1831	3.48323e-09	-2.44889	down
Culter_alburnus_newGene_14370	33.1151	818	33.8956	920	28.3926	768	5.15735	119	6.72907	160	5.80492	139	6.26383e-33	-3.08967	down
Culter_alburnus_newGene_14560	1028.72	25023	1759.6	46958	1459.31	38676	252.687	5735	332.978	7764	524.346	12263	5.44795e-09	-2.54037	down
Culter_alburnus_newGene_14765	18.524	659	23.4533	915	29.4874	1143	11.9947	398	16.3515	558	9.18515	314	3.1655e-05	-1.61684	down
Culter_alburnus_newGene_14863	37.1232	777	91.4261	2100	76.5739	1747	7.84341	154	7.76311	156	4.43563	90	5.22848e-17	-3.87891	down
Culter_alburnus_newGene_14932	59.6585	1624	99.6051	3008	143.593	4415	12.8135	380	54.7231	1512	31.0873	860	0.000257346	-2.1347	down
Culter_alburnus_newGene_14982	488.513	13633	540.219	16540	539.46	16403	392.023	10206	276.082	7385	257.595	6912	5.52717e-06	-1.44587	down
Culter_alburnus_newGene_14984	2.39082	58	2.10426	56	2.10461	56	0.737592	17	0.269702	7	0.085496	2	5.02522e-05	-2.85555	down
Culter_alburnus_newGene_14985	1.74773	125	16.424	1127	36.6861	2501	0.149913	10	0.140423	10	0	0	0.000235315	-3.92976	down
Culter_alburnus_newGene_15097	2.57249	57	2.10387	51	1.60724	39	1.29398	27	1.56551	33	0.978211	21	0.00870356	-1.3416	down
Culter_alburnus_newGene_15452	1.78964	155	1.43743	137	1.35035	128	0.103607	9	0.754539	63	0.128453	11	0.000250606	-2.59093	down
Culter_alburnus_newGene_15602	1.66839	121	1.60608	128	1.05932	84	1.01718	69	1.13551	79	0.922377	64	0.00333891	-1.16821	down
Culter_alburnus_newGene_15605	57.6695	1848	48.4188	1690	46.0008	1599	14.4091	430	18.7627	579	20.4741	630	4.08728e-16	-2.16322	down
Culter_alburnus_newGene_15641	9.16891	390	14.9172	715	9.59297	441	6.348	236	11.2849	447	4.1471	187	0.0060637	-1.3453	down
Culter_alburnus_newGene_15654	2714.77	98121	4993.68	197846	4585.57	180538	874.303	29568	475.673	16546	1564.55	54545	1.59353e-06	-2.59193	down
Culter_alburnus_newGene_15655	2807.9	100577	4136.55	161782	7322.68	284731	778.011	26083	27.4478	978	332.403	11485	8.82611e-06	-3.59046	down
Culter_alburnus_newGene_15657	1.82761	18	2.8877	32	7.13009	77	0.41864	4	0	0	0.316807	4	4.00851e-05	-3.55284	down
Culter_alburnus_newGene_15665	3.10826	296	2.46813	258	1.95684	203	1.54655	138	2.59358	237	1.77933	163	0.00607217	-1.02542	down
Culter_alburnus_newGene_15691	5.65584	147	5.4988	156	5.21443	147	3.26967	79	4.72717	117	1.64514	41	0.00329433	-1.42567	down
Culter_alburnus_newGene_15875	3.11775	80	2.68382	76	2.24649	63	1.25019	30	2.19678	54	1.17224	29	0.00228577	-1.44969	down
Culter_alburnus_newGene_15936	4.4443	126	4.95044	154	3.59443	111	0.759087	20	3.54624	96	1.9807	54	0.00716765	-1.6449	down
Culter_alburnus_newGene_16075	9.06078	124	17.0976	257	15.7738	235	8.70703	112	8.25533	109	5.52053	73	0.000967587	-1.55886	down
Culter_alburnus_newGene_16122	20.0418	355	13.5524	264	13.3859	259	7.55858	125	6.98436	119	2.70896	47	9.93496e-06	-2.0446	down
Culter_alburnus_newGene_16194	41.7597	1563	54.9239	2524	117.913	4244	29.5602	514	106.914	1935	83.153	1415	0.00968951	-1.56761	down
Culter_alburnus_newGene_16195	25.9135	593	31.1465	607	37.432	762	2.62461	80	14.3314	445	11.6998	320	0.00646171	-1.65674	down
Culter_alburnus_newGene_16196	8.01135	52	9.17991	65	14.5287	102	0	0	0.641125	4	0	0	8.7913e-12	-5.16432	down
Culter_alburnus_newGene_16198	10.8661	550	15.3747	853	24.8585	1349	5.08574	238	10.66	525	8.42978	409	0.000564014	-1.71453	down
Culter_alburnus_newGene_16229	59.4393	1017	82.6034	1551	125.374	2337	2.82491	46	9.4683	156	7.68127	127	2.00903e-16	-4.17722	down
Culter_alburnus_newGene_16365	1.10059	77	2.57823	198	1.73416	132	0.072637	5	0.059913	5	0.268188	18	1.35836e-09	-3.92032	down
Culter_alburnus_newGene_16366	0.970837	43	1.71731	83	2.86752	137	0.29369	12	0.399425	17	0.055901	3	5.19507e-06	-3.18031	down
Culter_alburnus_newGene_16367	1.99831	161	3.7136	318	7.10894	565	0.157661	14	2.06638	149	0.689981	47	0.000967764	-2.52396	down
Culter_alburnus_newGene_16660	663.719	16665	535.871	14762	1007.02	27549	112.582	2638	353.539	8509	323.785	7817	6.50912e-05	-2.07474	down
Culter_alburnus_newGene_16835	1.52036	29	2.93606	60	3.91927	72	0	0	0.794686	10	0.285577	6	7.20611e-05	-3.23416	down
Culter_alburnus_newGene_17068	7.31111	33	4.52343	23	6.68018	33	1.19218	5	0.420822	2	2.08225	10	0.000851274	-2.5166	down
Culter_alburnus_newGene_17333	7.32694	375	6.68832	396	7.98501	451	4.75323	232	6.40407	302	6.33045	322	0.000850665	-1.04957	down
Culter_alburnus_newGene_17362	12.2494	615	20.8298	1132	11.0795	607	2.83988	133	3.36002	128	6.27449	286	5.94453e-07	-2.49583	down
Culter_alburnus_newGene_17365	6.90207	250	13.6295	541	7.82587	309	3.55357	120	1.12192	39	4.25537	148	0.000344186	-2.17725	down
Culter_alburnus_newGene_17383	16.7831	393	9.46312	243	7.51216	192	3.3259	73	6.93316	156	5.79219	131	0.00030194	-1.67296	down
Culter_alburnus_newGene_17869	1.43555	50	2.95053	113	2.09951	80	0	0	0	0	0.328	11	7.88189e-05	-3.67897	down
Culter_alburnus_newGene_17926	16.7378	469	21.3937	658	18.8412	576	3.14872	83	1.10279	30	3.73935	101	4.94214e-11	-3.3025	down
Culter_alburnus_newGene_18234	217.943	4638	473.677	11068	863.233	19995	10.9273	216	20.0832	412	17.4902	360	3.43581e-24	-5.32409	down
Culter_alburnus_newGene_18253	25.763	1516	49.691	2757	40.2069	2081	4.7496	170	6.01169	244	4.16371	183	2.73085e-29	-3.86062	down
Culter_alburnus_newGene_18281	11.8226	1184	8.83598	971	11.5937	1265	4.8465	453	7.43173	714	4.85016	467	1.25737e-07	-1.5972	down
Culter_alburnus_newGene_18299	10.1894	410	11.464	507	10.4349	458	3.09792	117	4.9102	190	4.65624	181	1.07847e-09	-2.0054	down
Culter_alburnus_newGene_18347	10.543	556	10.8284	627	11.4234	657	7.88699	388	6.30056	319	8.51642	432	0.000131406	-1.21409	down
Culter_alburnus_newGene_18435	2.02932	38	3.11726	64	1.89106	39	0.57694	10	1.11334	20	0.671783	13	0.000368199	-2.10474	down
Culter_alburnus_newGene_18476	388.603	4893	665.271	9191	727.789	9985	197.302	2318	209.405	2528	223.411	2705	1.76682e-08	-2.16011	down
Culter_alburnus_newGene_18477	26.2286	248	3.03893	49	62.4507	794	0.224163	4	4.14481	54	0.24591	4	9.39557e-05	-3.59686	down
Culter_alburnus_newGene_18484	217.607	10056	242.879	12319	257.139	12944	138.109	5955	179.131	7938	181.552	8173	3.8414e-05	-1.21637	down
Culter_alburnus_newGene_1856	7.97079	391	7.02433	378	4.32946	232	3.25186	149	4.67708	220	3.47493	164	0.000111394	-1.42467	down
Culter_alburnus_newGene_1858	2.53732	79	3.00241	103	1.95689	67	1.01196	30	1.71412	52	1.02307	31	0.000603119	-1.62623	down
Culter_alburnus_newGene_18603	10.6095	641	12.0573	799	12.836	845	4.75867	269	7.63357	442	7.87032	458	3.08769e-05	-1.48784	down
Culter_alburnus_newGene_18606	26.1251	629	45.8942	1211	33.7798	885	13.0763	294	22.5688	521	29.1226	674	0.00480982	-1.36728	down
Culter_alburnus_newGene_18612	17.3837	897	11.6839	565	13.4167	846	1.35644	76	1.47035	85	1.17289	67	9.38045e-35	-3.79508	down
Culter_alburnus_newGene_18613	1.41789	20	1.31903	20	1.38745	21	0	0	0	0	0	0	6.40422e-07	-4.75034	down
Culter_alburnus_newGene_18614	0.657209	19	0.779875	20	1.18778	34	0	0	0	0	0	0	1.7647e-07	-4.92418	down
Culter_alburnus_newGene_18684	1.50412	70	2.00274	103	1.23895	63	0.686968	30	1.19206	54	0.691423	31	0.00255946	-1.52327	down
Culter_alburnus_newGene_18900	5.00528	341	4.95623	344	4.68572	352	4.15873	205	4.51115	261	3.03635	170	3.05562e-05	-1.2442	down
Culter_alburnus_newGene_19004	16.1785	525	10.5989	375	24.6537	876	12.2279	355	7.51037	229	9.84107	304	0.00175884	-1.47344	down
Culter_alburnus_newGene_19115	5.2997	34	26.5515	185	38.9586	270	1.90337	12	4.89369	30	2.6949	17	1.32842e-05	-3.16181	down
Culter_alburnus_newGene_19188	11.5777	752	18.7792	1339	15.6998	1112	5.16674	314	7.65264	477	13.3439	834	0.00442488	-1.45261	down
Culter_alburnus_newGene_19289	14.7802	155	17.8408	205	21.2933	243	4.48931	44	3.2089	33	4.54148	46	1.01582e-11	-2.73346	down
Culter_alburnus_newGene_19376	2.49456	76	2.23873	75	6.55145	218	0.141014	4	0	0	0	0	7.33593e-13	-5.59104	down
Culter_alburnus_newGene_19422	5.11436	61	4.01878	53	5.88471	76	2.05563	23	0.969187	11	0.559925	7	3.07956e-05	-2.52043	down
Culter_alburnus_newGene_19625	132.104	4747	159.152	6274	137.215	5372	61.2817	2054	54.5196	1878	41.5775	1437	2.42091e-13	-2.1256	down
Culter_alburnus_newGene_19676	29.4078	1849	32.5318	2230	25.9834	1777	15.0513	879	27.5356	1671	17.7327	1119	0.000472563	-1.2145	down
Culter_alburnus_newGene_19799	136.261	5738	125.911	5819	181.903	5500	57.205	2245	58.7074	2368	48.0858	1950	2.7731e-20	-1.91398	down
Culter_alburnus_newGene_19842	3.85835	155	3.14682	139	4.02376	177	1.33182	50	2.54766	99	0.461672	18	0.00184131	-1.91075	down
Culter_alburnus_newGene_19859	48.3842	1896	50.0003	2149	58.3651	2492	16.8039	615	15.8917	597	14.8073	558	9.27593e-21	-2.40191	down
Culter_alburnus_newGene_19906	2.57179	175	1.84793	138	2.18125	162	0.947104	60	1.44939	95	1.34082	88	4.50835e-05	-1.48003	down
Culter_alburnus_newGene_19964	1.52482	26	1.14033	21	1.53588	28	0	0	0	0	0	0	5.96974e-08	-5.03276	down
Culter_alburnus_newGene_19986	4.99947	110	4.81937	116	5.98161	143	3.81846	78	2.72201	58	4.11842	87	0.00372348	-1.22725	down
Culter_alburnus_newGene_19995	21.4011	1627	81.8533	6788	82.7125	6811	8.91361	641	31.9067	2196	29.48	2038	0.0025309	-2.01283	down
Culter_alburnus_newGene_20022	12.2427	369	13.9384	462	13.0786	430	10.5025	296	9.91222	287	9.91036	288	0.000247559	-1.07064	down
Culter_alburnus_newGene_20291	4.85549	319	4.32863	313	4.69354	334	3.62193	222	3.30894	209	2.48195	157	4.28478e-05	-1.24693	down
Culter_alburnus_newGene_20372	6.42106	296	10.1762	542	9.75807	510	3.28139	130	7.76848	345	4.7844	185	0.00227482	-1.53309	down
Culter_alburnus_newGene_20382	17.4742	919	11.2912	653	14.3919	827	7.64379	376	12.5577	635	4.32809	220	0.00121025	-1.46884	down
Culter_alburnus_newGene_20408	3.81988	46	4.77607	63	2.91841	39	0	0	0.157055	2	0	0	3.76221e-11	-5.22265	down
Culter_alburnus_newGene_20651	24.3831	1027	22.4181	1054	22.7277	1042	16.4796	646	23.3145	938	15.1881	615	0.000200499	-1.05405	down
Culter_alburnus_newGene_20659	236.434	8953	244.478	10157	349.826	14433	89.1971	3152	101.483	3684	111.332	4054	3.73368e-11	-2.12832	down
Culter_alburnus_newGene_20720	5515.43	98972	2059.93	40555	916.698	17923	373.138	6247	856.89	14739	83.9132	1448	0.000113717	-2.90679	down
Culter_alburnus_newGene_20722	3.33359	174	5.13518	293	7.32992	415	0.578455	29	2.54055	123	2.0398	96	0.000256459	-2.21425	down
Culter_alburnus_newGene_20724	1.07924	33	2.60853	51	1.09674	37	0.166455	5	0.398078	10	0.204623	6	6.67237e-06	-2.80289	down
Culter_alburnus_newGene_20751	9.46475	439	14.2674	725	14.4341	729	3.79617	165	8.72363	388	4.4042	197	6.02478e-05	-1.83335	down
Culter_alburnus_newGene_20759	59.995	1103	142.021	2863	74.5246	1492	14.3178	246	22.1562	391	20.7699	367	3.08012e-10	-2.86306	down
Culter_alburnus_newGene_20761	1859.45	22442	4112.87	54459	3329.55	43783	779.368	8776	1924.39	22262	1605.45	18630	0.00062855	-1.75632	down
Culter_alburnus_newGene_20767	80.8733	1871	167.334	4247	795.847	20057	19.078	412	8.29013	184	17.1828	383	2.98074e-10	-4.53715	down
Culter_alburnus_newGene_20797	2.07442	35	5.19878	97	5.46096	101	2.13792	34	2.38482	39	1.91206	32	0.00820112	-1.59252	down
Culter_alburnus_newGene_20982	2.8689	211	4.17032	337	1.4162	114	1.72837	119	1.24906	88	0.594299	42	0.00241243	-1.81581	down
Culter_alburnus_newGene_20988	4.85477	287	3.32023	214	6.9533	445	0	0	0.156544	9	0.070759	4	2.30148e-23	-6.02144	down
Culter_alburnus_newGene_21054	8.40018	324	8.04468	340	6.21019	261	4.34173	156	5.65391	209	5.50715	204	8.68218e-05	-1.23071	down
Culter_alburnus_newGene_21134	8.85794	684	9.50954	805	9.05994	762	6.78816	489	6.41481	475	6.61003	491	8.97749e-06	-1.16671	down
Culter_alburnus_newGene_21184	52.5611	1306	38.4573	1049	56.83	1539	6.63761	154	10.0915	241	13.6371	326	3.59672e-14	-2.87849	down
Culter_alburnus_newGene_21233	10.6089	274	11.1709	290	16.3088	437	9.08036	221	9.96195	248	6.67496	131	0.00348777	-1.25744	down
Culter_alburnus_newGene_21322	18.8406	1975	18.6611	2143	39.3422	4494	6.38706	612	8.51826	856	9.82894	992	5.72938e-07	-2.25871	down
Culter_alburnus_newGene_21402	2.42159	79	2.88772	103	3.95977	140	1.75702	53	1.7474	55	1.655	52	0.000658395	-1.50509	down
Culter_alburnus_newGene_21434	10.8115	460	22.8479	1096	42.142	2072	7.75138	299	9.14065	346	4.30524	178	1.5617e-05	-2.50756	down
Culter_alburnus_newGene_21435	1.28088	53	1.33817	60	9.14678	405	1.35593	52	0.467271	19	0.820133	33	0.00347999	-2.40521	down
Culter_alburnus_newGene_21502	5.97316	144	5.19285	137	3.80244	100	2.47159	56	4.31851	100	2.84243	66	0.00201331	-1.29418	down
Culter_alburnus_newGene_21548	1.56515	401	0.722733	203	2.33132	651	0.158515	38	0.016312	5	0.032443	8	2.58842e-10	-4.44386	down
Culter_alburnus_newGene_21549	74.6633	1818	137.944	3685	122.769	3257	43.874	997	69.4234	1620	87.816	2056	0.00289069	-1.40486	down
Culter_alburnus_newGene_21552	19.677	941	4.79408	252	11.527	601	3.79186	170	1.15191	53	1.1922	55	4.82859e-06	-2.89331	down
Culter_alburnus_newGene_21742	15.8228	493	5.82186	199	32.4561	1101	0.991921	29	6.28189	188	3.13113	94	0.00019109	-2.71931	down
Culter_alburnus_newGene_2184	2.85439	84	1.58214	51	1.47767	47	0.366432	10	1.25847	36	0.344226	10	0.00242414	-2.04673	down
Culter_alburnus_newGene_21934	8.68376	365	13.0588	601	13.9829	641	3.36225	132	7.67633	310	8.28102	335	0.00223232	-1.53381	down
Culter_alburnus_newGene_21949	2.27176	211	1.30605	133	1.48824	151	0.878977	77	0.998615	89	0.145801	13	0.00711481	-1.83031	down
Culter_alburnus_newGene_21990	725.963	14676	765.552	17212	653.464	14677	584.117	11228	587.15	11545	458.674	9116	1.95776e-05	-1.08959	down
Culter_alburnus_newGene_21993	12.0463	524	9.78288	499	11.8891	569	4.88113	183	5.512	238	2.68511	115	3.57642e-09	-2.07597	down
Culter_alburnus_newGene_22079	2.67181	125	3.53193	181	2.80127	142	2.00802	88	1.63873	73	1.30229	59	0.000149384	-1.52807	down
Culter_alburnus_newGene_22096	3.96813	89	6.93206	215	7.00245	217	0.099196	3	1.28082	13	0.07519	3	5.82039e-14	-4.76777	down
Culter_alburnus_newGene_22139	8.15721	138	11.3011	201	9.58601	188	7.31412	143	5.05058	104	3.38525	69	0.00808734	-1.23962	down
Culter_alburnus_newGene_22262	0.639405	27	1.12647	52	1.10299	51	0.14954	6	0	0	0	0	2.73287e-05	-3.7586	down
Culter_alburnus_newGene_22291	5.57301	91	5.0308	91	4.46281	80	2.71467	42	4.48455	71	3.31787	53	0.00498854	-1.17794	down
Culter_alburnus_newGene_22300	14.1328	655	11.1203	565	14.0855	714	10.899	460	5.77129	259	7.15117	312	0.000225313	-1.40394	down
Culter_alburnus_newGene_22419	2.5143	93	1.96974	80	5.14154	207	1.00862	35	0	0	0.280298	10	0.00294422	-2.77249	down
Culter_alburnus_newGene_22895	3.29403	73	11.7333	276	8.22998	196	4.28428	86	5.11086	106	2.44015	51	0.00977782	-1.6083	down
Culter_alburnus_newGene_23004	174.481	3789	192.892	4595	403.432	5909	40.3329	818	70.592	1470	68.974	1440	2.86212e-11	-2.42553	down
Culter_alburnus_newGene_23005	2.41678	32	5.47696	79	6.31295	91	0.833493	11	0.389302	5	1.46189	19	0.000115867	-2.70729	down
Culter_alburnus_newGene_23007	74.0206	964	129.408	1849	138.566	1966	4.00942	49	3.07602	39	2.02993	26	8.24151e-41	-5.66372	down
Culter_alburnus_newGene_23038	3.00793	75	4.40905	120	3.36756	91	0.798856	19	1.33981	32	1.4958	36	8.76313e-06	-2.15674	down
Culter_alburnus_newGene_23082	1.5092	31	4.06356	90	5.71687	125	0.244919	5	0.832942	16	1.71189	33	0.00280098	-2.35239	down
Culter_alburnus_newGene_23134	17.8491	488	14.1803	426	17.3423	517	4.50554	115	5.08617	134	2.75428	73	8.40075e-16	-2.64175	down
Culter_alburnus_newGene_23177	8.88206	104	9.15832	117	13.0163	165	4.29898	47	6.66042	75	3.60921	41	0.000108074	-1.73657	down
Culter_alburnus_newGene_23186	39.5305	1093	40.0926	1216	22.8873	689	13.4707	348	22.5891	599	6.25371	166	0.000251235	-1.8895	down
Culter_alburnus_newGene_23353	6.97466	1191	5.4194	1201	2.65085	587	1.20874	252	4.03505	723	4.12886	474	0.00284943	-1.52173	down
Culter_alburnus_newGene_23367	3771.88	87526	6168.46	157041	7984.82	201881	1385.52	29995	234.691	5221	1653.38	36889	2.93571e-05	-2.81297	down
Culter_alburnus_newGene_23570	2.1617	132	1.30652	88	2.16144	144	0.721681	41	1.61782	95	0.65771	39	0.00336756	-1.53842	down
Culter_alburnus_newGene_23628	27.3368	271	52.8992	574	43.8596	473	10.9646	102	8.19034	78	12.2018	116	3.18036e-09	-2.5862	down
Culter_alburnus_newGene_23742	12.0209	686	15.2049	951	13.5657	850	9.5548	512	11.2383	629	11.3135	637	0.00108579	-1.02422	down
Culter_alburnus_newGene_24061	3.7961	297	0.713915	104	2.73653	289	0.402237	50	0.222547	29	0.314298	40	5.92904e-08	-2.86026	down
Culter_alburnus_newGene_24272	3.4026	302	2.51111	245	2.28519	221	1.35878	113	2.57303	219	1.87218	160	0.00230072	-1.16848	down
Culter_alburnus_newGene_24294	17.2346	1160	17.4541	1289	17.3009	1269	12.1783	765	11.0134	711	8.69243	563	2.44896e-07	-1.40023	down
Culter_alburnus_newGene_24347	0.917888	32	1.82346	69	1.13746	43	0.121585	4	0.362478	12	0.059547	2	2.21675e-05	-3.10335	down
Culter_alburnus_newGene_24349	462.655	11867	698.733	19663	760.233	21246	260.38	6231	366.784	9018	571.887	14103	0.00484665	-1.34037	down
Culter_alburnus_newGene_24384	18.6507	450	20.8168	551	26.9776	709	12.7896	288	20.9963	486	10.7726	250	0.00195824	-1.27203	down
Culter_alburnus_newGene_24414	18.2035	140	17.3644	146	24.0623	201	3.98131	29	7.5618	56	0.786446	6	5.91207e-05	-2.68838	down
Culter_alburnus_newGene_24453	2.78647	84	2.2174	74	3.27952	108	2.00797	57	1.0249	30	1.91417	56	0.00854173	-1.35715	down
Culter_alburnus_newGene_24457	11.5199	388	8.19753	303	7.57236	278	1.07944	34	3.63245	118	2.58083	84	3.45454e-07	-2.46223	down
Culter_alburnus_newGene_24672	1.0914	36	1.50261	55	2.12632	77	0	0	0	0	0.37489	12	0.00215778	-3.06087	down
Culter_alburnus_newGene_24702	18.5434	775	33.9511	1557	54.7615	2494	13.1964	515	11.6129	466	7.43697	299	4.47556e-06	-2.33698	down
Culter_alburnus_newGene_24721	6.88688	336	6.61942	354	5.00718	266	3.55159	162	4.36859	205	3.94299	185	9.55651e-06	-1.32253	down
Culter_alburnus_newGene_24734	54.5659	953	40.6362	779	48.7165	927	20.0939	328	29.1653	489	33.7403	567	1.20714e-05	-1.45862	down
Culter_alburnus_newGene_24906	2.34178	137	15.7916	1010	3.14973	200	1.30009	71	2.63439	148	1.48198	84	0.0012645	-2.39405	down
Culter_alburnus_newGene_24907	14.3312	718	29.4072	1616	22.8506	1247	0.547462	26	0.77085	38	1.10899	54	3.93158e-31	-5.18977	down
Culter_alburnus_newGene_24967	1.90613	32	17.6761	320	7.82035	141	0.376353	6	2.76264	44	2.16374	36	0.00235235	-2.57312	down
Culter_alburnus_newGene_24979	0.693168	48	10.498	760	9.21293	664	0	0	0	0	0	0	1.25649e-19	-7.64282	down
Culter_alburnus_newGene_25007	51.3462	1166	39.9829	1142	61.6094	1549	35.7161	782	23.1292	512	28.199	695	3.8349e-05	-1.45956	down
Culter_alburnus_newGene_25063	19.9754	327	17.8014	320	11.7315	210	10.5772	161	11.3578	180	8.86223	139	7.69968e-05	-1.35544	down
Culter_alburnus_newGene_25083	3.06635	199	2.78568	326	2.18864	254	1.32677	132	1.61164	156	1.41992	143	0.000176726	-1.37674	down
Culter_alburnus_newGene_25086	30.1996	1153	55.9534	2319	22.5893	944	4.53063	165	11.6579	427	11.3073	423	1.69553e-06	-2.51756	down
Culter_alburnus_newGene_25176	28.8479	485	48.8991	902	34.0168	623	21.8058	342	25.4775	411	24.4055	395	0.000479503	-1.33091	down
Culter_alburnus_newGene_25211	6.56752	108	30.1454	540	27.1371	483	5.4921	84	9.45654	148	8.67014	136	0.00176427	-2.00324	down
Culter_alburnus_newGene_25394	3.74091	65	3.03112	58	3.81071	72	2.50519	41	1.07747	18	0.828634	14	0.00277394	-1.80578	down
Culter_alburnus_newGene_25669	197.934	983	286.671	1561	300.118	1623	8.0094	38	75.2837	359	37.7777	181	2.28593e-06	-3.08701	down
Culter_alburnus_newGene_25859	11.0113	309	3.10267	96	36.0279	1100	0	0	0.341813	10	0.044057	2	0.000128453	-4.0306	down
Culter_alburnus_newGene_25861	14.7545	395	2.93839	79	58.7685	1595	9.56501	237	1.38562	38	1.32448	36	0.00544121	-2.56563	down
Culter_alburnus_newGene_25862	63.7065	484	46.8236	391	100.414	831	1.78965	13	8.87175	66	6.10172	46	1.05811e-12	-3.99462	down
Culter_alburnus_newGene_26050	1.00162	24	3.88659	97	3.31603	83	0.235356	6	1.52106	28	0.203903	5	0.00183455	-2.52722	down
Culter_alburnus_newGene_2607	27.7145	453	24.9653	448	12.0379	215	0.678843	11	5.8238	92	5.26576	83	3.79904e-05	-2.79966	down
Culter_alburnus_newGene_26110	3.01624	95	4.56851	142	5.28844	150	1.94594	54	2.53242	74	1.68497	50	0.000122709	-1.62465	down
Culter_alburnus_newGene_26169	52.695	443	33.0331	332	371.925	3778	6.01698	56	8.6279	84	9.63841	83	4.99905e-08	-4.14724	down
Culter_alburnus_newGene_26240	15.9566	282	16.4581	319	18.7351	361	3.26957	54	5.09944	87	5.40836	92	1.02317e-12	-2.52697	down
Culter_alburnus_newGene_26335	14.5822	400	24.4301	734	21.334	636	13.1227	328	8.60722	226	6.92405	183	5.84853e-05	-1.74709	down
Culter_alburnus_newGene_2654	9.53842	150	9.38038	177	11.0807	164	7.2043	106	7.10201	105	7.21828	86	0.000184931	-1.25266	down
Culter_alburnus_newGene_26786	35.1484	1363	34.9841	1488	39.317	1661	27.6584	1001	20.4993	762	16.4562	614	1.30284e-05	-1.44305	down
Culter_alburnus_newGene_26832	5.24507	204	5.08451	217	5.36103	227	0.165919	7	1.68092	63	0.053486	2	0.000234273	-3.09512	down
Culter_alburnus_newGene_26839	3.67549	167	3.56647	178	3.27589	163	2.16103	92	2.20669	97	1.87799	83	4.42996e-06	-1.42652	down
Culter_alburnus_newGene_26889	3.9736	80	1.26629	47	5.6149	110	1.28919	15	2.71796	23	0	0	0.00316507	-2.59928	down
Culter_alburnus_newGene_27072	41.2534	640	62.3372	1050	62.5901	1050	5.94728	98	6.08301	107	8.74243	141	7.07807e-21	-3.42302	down
Culter_alburnus_newGene_27090	37.8561	2267	61.9547	4069	59.8941	3907	17.5851	983	15.4062	884	18.9646	1092	4.28339e-10	-2.27544	down
Culter_alburnus_newGene_27312	5.67132	129	11.4731	286	5.32203	132	1.61244	35	3.33825	73	3.35175	74	0.000220867	-2.0145	down
Culter_alburnus_newGene_27341	274.841	3102	421.349	5217	383.982	4722	249.712	2630	176.641	1911	164.997	1791	4.38972e-05	-1.54942	down
Culter_alburnus_newGene_27342	406.837	25674	413.322	28616	396.932	24098	256.879	12536	402.36	19222	67.2661	4082	0.0038707	-1.60019	down
Culter_alburnus_newGene_27508	9.44434	580	9.25321	623	7.94506	531	2.73119	157	5.65205	333	2.47599	147	1.34617e-06	-1.94784	down
Culter_alburnus_newGene_27512	60.2442	242	28.3954	125	20.5661	90	8.81638	33	18.0118	70	25.1473	97	0.00857788	-1.59619	down
Culter_alburnus_newGene_27657	11.2958	122	3.11667	37	23.4846	276	2.04251	21	2.8887	30	1.51775	16	5.00755e-05	-2.86758	down
Culter_alburnus_newGene_27686	3.97071	303	3.71697	312	4.27389	356	1.24017	89	1.41724	104	0.758481	56	1.59252e-12	-2.45409	down
Culter_alburnus_newGene_27695	4.68781	48	3.33142	37	4.26639	47	0	0	0	0	0	0	1.57627e-11	-5.82694	down
Culter_alburnus_newGene_27699	3.52619	175	5.82426	318	6.32017	342	0	0	0	0	0	0	5.08275e-27	-8.08247	down
Culter_alburnus_newGene_27701	5.57264	540	4.96868	549	5.1197	541	1.22104	115	1.71609	160	3.48589	139	5.20897e-22	-2.49423	down
Culter_alburnus_newGene_27708	1.25748	67	3.22124	189	12.7793	837	0.31596	23	0.837181	40	2.46124	92	0.00069187	-2.80433	down
Culter_alburnus_newGene_27715	5.50324	52	14.4252	150	6.85725	71	4.0706	36	4.18933	38	5.60009	51	0.00987178	-1.56097	down
Culter_alburnus_newGene_27845	26.3126	492	12.446	256	10.8971	225	9.09705	165	11.3305	210	10.0779	188	0.00277394	-1.28167	down
Culter_alburnus_newGene_27868	1.97075	39	2.23143	49	2.89029	63	1.35526	26	1.40104	27	1.20669	23	0.00492398	-1.46454	down
Culter_alburnus_newGene_27977	58.4001	2011	58.5611	2213	67.749	2542	49.3442	1586	52.9815	1749	38.763	1284	9.14616e-05	-1.09469	down
Culter_alburnus_newGene_28142	64.9149	4368	21.0554	1561	36.9845	2678	12.711	750	6.30377	409	9.178	596	9.97284e-09	-2.66951	down
Culter_alburnus_newGene_28173	76.9255	13130	72.8633	13611	55.2712	10215	7.18544	1145	12.3938	2028	10.5027	1724	1.55053e-29	-3.39638	down
Culter_alburnus_newGene_28240	5.47633	690	6.49375	897	4.59209	630	1.76424	208	3.0996	374	1.0534	128	2.55789e-06	-2.1201	down
Culter_alburnus_newGene_28241	10.3886	573	9.59552	583	8.93885	534	6.85743	344	8.44079	443	8.27877	428	0.0001159	-1.01767	down
Culter_alburnus_newGene_28337	64.0164	1737	77.3809	2303	72.5141	2143	57.8043	1463	51.8165	1348	46.9924	1226	6.68874e-05	-1.15214	down
Culter_alburnus_newGene_28529	925.25	7445	2195.08	20261	1895.54	17354	72.9283	599	40.9863	511	111.963	920	2.35039e-24	-4.73853	down
Culter_alburnus_newGene_28684	8.95278	477	2.58191	163	0.351793	24	0.402487	23	0.80193	47	0.352134	21	0.000498362	-2.84001	down
Culter_alburnus_newGene_28691	9.7463	136	11.6428	179	12.529	191	4.90913	64	4.36815	59	3.62775	49	3.83925e-08	-2.04808	down
Culter_alburnus_newGene_28912	110.2	1734	153.146	2648	142.313	2446	110.286	1634	130.031	1969	82.2284	1249	0.00379038	-1.03593	down
Culter_alburnus_newGene_28922	23.532	265	28.975	359	36.7115	451	11.334	129	7.67659	88	6.10348	67	2.84245e-08	-2.37094	down
Culter_alburnus_newGene_28944	11.9265	443	17.6529	720	15.6034	632	11.0413	383	13.818	492	9.00657	322	0.00265974	-1.12316	down
Culter_alburnus_newGene_29086	6.47737	233	7.60503	300	6.48679	254	1.56499	53	3.55389	123	4.65963	161	0.000802546	-1.68649	down
Culter_alburnus_newGene_29124	6.41065	605	6.62456	682	7.52987	771	0.037309	4	0.070738	7	0.032582	4	1.73881e-60	-7.21943	down
Culter_alburnus_newGene_29159	49.7359	1706	74.3094	2796	54.74	2045	24.8213	794	40.0983	1318	44.4879	1467	0.000623539	-1.38604	down
Culter_alburnus_newGene_29176	42.8208	493	37.5137	473	33.0031	414	16.2221	174	18.1396	200	21.7854	241	9.66711e-09	-1.68202	down
Culter_alburnus_newGene_29221	20.1577	961	8.08125	422	9.13587	476	5.82856	260	9.53964	439	7.62372	351	0.00364435	-1.31392	down
Culter_alburnus_newGene_29689	1.13661	51	1.95283	95	1.00685	49	0.501322	21	1.03302	44	0.438551	19	0.0062961	-1.65742	down
Culter_alburnus_newGene_29825	59.5491	448	25.4042	210	3.24683	27	3.09227	22	4.53354	33	0.748974	6	5.46038e-05	-3.31754	down
Culter_alburnus_newGene_2985	10.0615	91	16.2646	161	6.31836	62	6.95599	59	1.04045	9	1.48842	13	0.00720064	-2.12906	down
Culter_alburnus_newGene_30030	67.5428	2074	76.5806	2580	69.6049	2329	17.5519	503	46.7438	1376	54.6477	1614	0.00305394	-1.48205	down
Culter_alburnus_newGene_30291	10.551	481	5.50483	276	21.5037	1065	2.19234	94	0.156858	7	1.43498	63	1.08648e-05	-3.38037	down
Culter_alburnus_newGene_30575	218.692	2497	143.291	1795	46.5898	580	24.5684	262	51.2962	562	8.71662	96	7.89098e-05	-2.65734	down
Culter_alburnus_newGene_30589	71.8517	924	89.9293	1269	72.7558	1019	10.5505	127	15.4973	191	29.0793	360	1.13344e-08	-2.64956	down
Culter_alburnus_newGene_30698	292.229	8705	198.902	8485	203.542	9069	31.5449	1222	59.5222	2332	115.199	4625	4.97665e-05	-2.09416	down
Culter_alburnus_newGene_30880	3.89155	66	2.01435	38	2.48217	46	0.509437	8	0.548727	9	0.687751	12	2.01151e-06	-2.68823	down
Culter_alburnus_newGene_30959	2.3012	83	1.75116	70	1.80752	71	1.08502	37	1.15285	40	1.29407	45	0.000864837	-1.37517	down
Culter_alburnus_newGene_31012	49.4052	1496	54.9923	1827	65.7069	2168	10.4429	295	31.8629	925	22.0046	641	1.17345e-05	-2.03646	down
Culter_alburnus_newGene_31103	5.1603	172	3.78734	138	4.46029	162	0.784255	25	3.62743	116	0.668887	22	0.00461932	-1.91925	down
Culter_alburnus_newGene_31292	2.64172	34	2.66194	38	3.96943	56	0.21239	3	1.67951	21	0.477779	6	0.00249568	-2.32109	down
Culter_alburnus_newGene_31331	15.0885	259	18.3575	362	16.955	301	9.80765	174	5.61342	89	4.09295	71	6.8763e-05	-1.91046	down
Culter_alburnus_newGene_31396	98.6874	1341	148.086	2207	121.872	1804	98.4205	1247	78.9164	1028	57.925	757	0.000512924	-1.33809	down
Culter_alburnus_newGene_31448	1.04955	72	2.47071	185	2.65431	197	0.094616	6	0.030492	2	0.030603	2	2.99955e-16	-5.30003	down
Culter_alburnus_newGene_31535	8.66574	472	9.88046	591	12.8103	760	6.39274	325	5.73227	300	3.85008	202	1.19181e-05	-1.64996	down
Culter_alburnus_newGene_31986	9.82513	294	0.77858	26	10.8447	354	0.211934	6	0.14697	5	0	0	1.78213e-09	-5.03707	down
Culter_alburnus_newGene_32015	22.6067	1336	17.5328	1137	14.8683	958	8.23805	455	14.1014	799	9.19868	523	5.72651e-06	-1.47732	down
Culter_alburnus_newGene_32094	9.99446	220	11.0512	270	17.1968	399	5.43291	108	11.8861	257	5.85573	120	0.00606418	-1.38451	down
Culter_alburnus_newGene_32113	10.7297	636	10.3232	671	13.7149	885	3.71858	206	7.79495	443	7.74909	442	0.00038444	-1.51172	down
Culter_alburnus_newGene_32152	6.72855	225	6.30265	231	11.8993	432	3.26869	102	3.65564	117	4.04272	130	2.0816e-05	-1.82835	down
Culter_alburnus_newGene_32206	43.7429	4770	60.9566	7292	57.7202	6857	7.91446	806	15.8201	1654	4.97971	523	1.52499e-11	-3.08688	down
Culter_alburnus_newGene_32361	46.1607	2238	90.6456	4820	70.0748	3701	22.7446	1029	36.3007	1687	57.9483	2701	0.0053569	-1.46293	down
Culter_alburnus_newGene_32537	1988.72	41207	687.506	16694	286.098	6551	109.793	2272	164.891	4271	32.3266	843	1.82978e-06	-3.25366	down
Culter_alburnus_newGene_32664	6.86228	577	8.84404	826	5.39234	508	2.28534	184	5.68642	460	2.43099	205	0.000388372	-1.67046	down
Culter_alburnus_newGene_3276	4.70676	424	2.06286	204	8.46122	831	2.70051	227	2.18464	189	2.05505	178	0.00244689	-1.72198	down
Culter_alburnus_newGene_3282	3.79264	246	1.01842	69	7.50238	587	0.761615	61	0.300015	25	0.66049	54	0.000108272	-2.80901	down
Culter_alburnus_newGene_32838	11.5408	445	12.7011	658	8.37089	360	1.6513	90	4.18811	231	4.13596	179	1.58598e-05	-2.01697	down
Culter_alburnus_newGene_32855	56.4838	783	12.8967	284	15.4629	308	7.95215	134	19.3452	276	12.3984	204	0.00252722	-1.60714	down
Culter_alburnus_newGene_3295	16.1151	624	23.1409	978	73.9451	3112	0.406187	15	5.07077	186	1.10162	42	1.33653e-07	-4.09383	down
Culter_alburnus_newGene_33099	286.619	5005	431.041	7559	410.502	7810	231.93	3594	206.272	3290	270.996	4380	0.000113102	-1.37199	down
Culter_alburnus_newGene_33193	3.02396	109	6.29029	248	6.65145	261	2.29216	77	3.83103	132	1.17834	41	0.00309615	-1.75477	down
Culter_alburnus_newGene_33303	32.8361	351	24.1062	289	51.5522	594	8.09326	80	11.2589	114	5.74262	65	2.37882e-10	-2.69803	down
Culter_alburnus_newGene_33536	27.1575	1053	47.7461	2030	44.0949	1863	13.9553	506	22.1649	824	14.2929	534	2.08119e-06	-1.91322	down
Culter_alburnus_newGene_33556	3.00925	56	2.25337	46	3.36518	68	0.115853	2	0.358954	7	0.213589	4	5.09205e-10	-3.83713	down
Culter_alburnus_newGene_34003	82.4846	2218	99.4214	2932	103.781	3040	27.69	695	37.6299	970	31.7688	822	5.64818e-15	-2.23992	down
Culter_alburnus_newGene_34078	16.6427	431	28.2711	802	17.0509	481	9.6517	233	10.8651	270	9.28573	231	6.36878e-06	-1.73	down
Culter_alburnus_newGene_34164	4.05132	91	4.43634	106	1.11378	30	1.06364	24	0.577301	12	0.468241	12	0.000180828	-2.4896	down
Culter_alburnus_newGene_34258	12.7589	532	17.1832	786	13.2133	601	10.3261	402	14.6827	587	6.91923	278	0.00620102	-1.13448	down
Culter_alburnus_newGene_34423	818.869	22637	1168.65	35445	1323.92	39877	270.133	6967	339.494	8996	292.707	7780	1.57928e-14	-2.54272	down
Culter_alburnus_newGene_34481	7.23785	620	6.54458	615	4.95506	465	3.11252	304	5.90344	496	4.08051	410	0.00202189	-1.02756	down
Culter_alburnus_newGene_34528	5.55826	95	6.96552	133	4.45155	77	2.5952	37	3.20193	40	1.56664	28	8.6335e-06	-2.0024	down
Culter_alburnus_newGene_34582	866.162	18597	1859.93	43812	1464.24	34253	341.671	6844	432.569	8903	443.836	9163	3.87832e-09	-2.42363	down
Culter_alburnus_newGene_34644	1.07744	45	1.91253	92	2.87849	136	0.601927	25	1.30808	48	0.316407	14	0.00232588	-2.02385	down
Culter_alburnus_newGene_34843	49.6459	285	74.8148	471	234.887	1466	0.541565	3	3.17478	18	1.38396	8	1.40555e-18	-5.93232	down
Culter_alburnus_newGene_34847	11.9663	567	15.7931	821	7.42129	384	1.8491	82	9.56473	435	3.29143	150	0.00426629	-1.82996	down
Culter_alburnus_newGene_34954	27.6829	3793	29.7016	4465	42.0573	6278	5.23092	669	15.9039	2089	12.5283	1651	5.89528e-06	-2.17729	down
Culter_alburnus_newGene_35345	21.2483	700	19.759	714	18.4229	661	9.59034	295	14.0485	444	16.6274	527	0.000357368	-1.23575	down
Culter_alburnus_newGene_35636	11.8273	242	10.4309	238	14.0608	297	3.39923	60	7.94561	156	7.32416	135	0.000353375	-1.63737	down
Culter_alburnus_newGene_35664	0.68372	20	1.833	59	1.50105	48	0	0	0	0	0.073178	3	2.2242e-07	-4.46278	down
Culter_alburnus_newGene_35722	3.13347	162	3.90247	221	2.94769	166	2.34518	113	1.79766	89	2.9518	147	0.00694223	-1.15625	down
Culter_alburnus_newGene_35740	14.9638	303	28.2529	627	64.6687	1425	2.38087	45	7.01926	137	2.70658	53	2.0537e-08	-3.53171	down
Culter_alburnus_newGene_35819	30.4135	259	15.012	140	195.872	1812	2.89042	23	0.983369	9	1.21891	10	5.66606e-11	-5.12415	down
Culter_alburnus_newGene_35848	33.2617	823	39.7399	1079	39.5777	1067	20.8571	482	23.2456	552	19.1184	455	4.84607e-08	-1.53082	down
Culter_alburnus_newGene_3600	44.4479	468	54.6465	631	58.9966	677	3.52251	35	20.4763	207	13.5305	137	1.09355e-05	-2.58547	down
Culter_alburnus_newGene_3601	17.2702	311	19.8994	393	20.5898	404	1.25804	22	7.07334	123	6.61854	115	5.2166e-05	-2.44063	down
Culter_alburnus_newGene_36053	8.23488	83	10.9065	120	9.74128	106	0.813436	8	2.37516	23	2.98696	29	1.13387e-06	-2.71054	down
Culter_alburnus_newGene_36190	4.41523	139	12.2578	309	11.7493	366	0.523638	16	0	0	0.581823	6	1.49794e-10	-4.80015	down
Culter_alburnus_newGene_36191	8.72002	518	18.7942	1214	17.7967	1130	1.06055	59	0.276023	17	1.09705	64	1.69312e-15	-4.47979	down
Culter_alburnus_newGene_36243	8.60798	512	9.58561	625	8.15273	528	6.46037	358	6.44602	367	7.27691	416	0.00020465	-1.07972	down
Culter_alburnus_newGene_36410	10.7229	553	12.6789	771	13.1967	767	4.14851	180	2.73118	145	6.71499	298	2.16655e-07	-2.19678	down
Culter_alburnus_newGene_36564	15.6971	453	21.927	675	19.8014	615	16.0087	420	11.3794	321	11.6918	338	0.00069239	-1.21356	down
Culter_alburnus_newGene_36787	22.5131	1512	24.7751	1825	23.9125	1750	1.13565	72	1.98106	128	2.51461	163	1.42932e-30	-4.21259	down
Culter_alburnus_newGene_36902	140.16	1412	159.462	1763	142.938	1569	94.8321	892	88.9604	859	73.3407	711	4.34243e-08	-1.47982	down
Culter_alburnus_newGene_37069	4.68684	60	7.29066	102	7.77607	107	1.27319	16	2.38124	29	1.94205	24	2.40168e-06	-2.38299	down
Culter_alburnus_newGene_37550	4.94693	331	4.56557	336	4.08694	298	3.78584	237	3.98527	256	2.90234	187	0.000352898	-1.044	down
Culter_alburnus_newGene_37672	6.1182	134	8.90486	213	4.23841	101	3.64541	75	2.38637	50	2.66702	56	0.000278727	-1.76141	down
Culter_alburnus_newGene_37709	1585.14	9963	2544.54	17133	2651.74	17882	1323.89	7580	1394.95	8206	1429.25	8434	0.00010283	-1.41518	down
Culter_alburnus_newGene_37854	283.968	10262	334.153	13071	466.306	17595	55.9279	1750	106.269	3982	141.485	4402	3.88598e-08	-2.45935	down
Culter_alburnus_newGene_37857	7.13396	170	5.7873	151	4.36107	113	2.21043	50	4.53491	104	3.98578	92	0.0033628	-1.32073	down
Culter_alburnus_newGene_38084	3.72745	37	2.68703	30	5.00679	55	1.27696	12	2.6332	26	1.65279	16	0.00979705	-1.60572	down
Culter_alburnus_newGene_38203	3.32929	272	4.45359	399	5.43386	483	1.76759	135	4.01574	314	1.62154	128	0.00272014	-1.50583	down
Culter_alburnus_newGene_38257	1.93129	44	2.68419	72	49.1707	1164	2.7395	58	3.41188	74	3.48783	82	0.0077559	-2.47589	down
Culter_alburnus_newGene_38284	210.362	2253	114.552	1346	91.5697	1069	0.400441	4	1.74413	18	0.971394	10	4.27237e-51	-7.22878	down
Culter_alburnus_newGene_38695	30.4341	3339	32.9763	4066	43.6712	5364	12.2007	1290	15.3268	1330	8.33373	866	2.52364e-12	-2.37105	down
Culter_alburnus_newGene_38707	7.84469	799	8.15262	911	9.26071	1029	5.6326	537	9.45097	924	4.58708	447	0.00687762	-1.06499	down
Culter_alburnus_newGene_38792	4.60797	567	9.02571	1216	8.24769	1100	0.357704	41	0.478542	57	0.326582	39	5.18474e-31	-4.74678	down
Culter_alburnus_newGene_38877	5.5558	181	7.45902	256	14.1315	479	4.63023	145	4.46044	136	4.61261	105	0.000569199	-1.71617	down
Culter_alburnus_newGene_39000	41.4249	1508	76.6993	3064	36.4601	1439	11.9131	408	31.0536	1079	17.5089	609	8.22278e-05	-1.9858	down
Culter_alburnus_newGene_39137	6.25548	85	3.6495	67	3.84933	73	2.68297	41	3.75888	53	3.32594	48	0.00420221	-1.17643	down
Culter_alburnus_newGene_39244	5.45564	328	6.06087	402	5.41742	299	0.890898	36	2.3073	94	2.94531	116	3.8886e-07	-2.47733	down
Culter_alburnus_newGene_39590	12.121	1020	8.55626	813	12.9178	1087	3.12851	272	4.72657	408	5.70599	512	6.45873e-07	-1.79068	down
Culter_alburnus_newGene_39632	147.847	2521	363.413	6798	622.842	11570	8.27265	132	23.4458	384	8.68133	143	5.6356e-18	-5.06591	down
Culter_alburnus_newGene_40077	7.92548	193	8.4604	244	7.04466	189	5.57726	134	4.56185	112	4.87424	122	0.000188585	-1.28518	down
Culter_alburnus_newGene_40363	29.6069	1646	25.3321	1456	27.2283	1666	23.4573	1225	18.9101	1011	23.5334	1197	0.000233504	-1.00466	down
Culter_alburnus_newGene_40432	15.883	883	20.4374	1238	20.4521	1414	2.04486	105	3.51381	216	1.28407	71	3.3465e-15	-3.56539	down
Culter_alburnus_newGene_40990	13.7633	405	5.76335	186	10.511	337	6.42391	176	8.40879	237	6.64125	188	0.00721251	-1.13603	down
Culter_alburnus_newGene_41653	33.3648	2917	37.7999	3625	36.0653	3435	21.7791	1777	30.0155	2515	32.165	2704	0.00100994	-1.05	down
Culter_alburnus_newGene_41964	24.8311	1637	21.7337	1572	27.6619	1987	10.8865	670	14.1185	893	5.19703	330	3.77292e-06	-1.94814	down
Culter_alburnus_newGene_42471	5.30904	275	6.28994	357	7.19447	405	4.22359	204	3.46084	172	2.52324	126	3.7469e-05	-1.55661	down
Culter_alburnus_newGene_42632	48.8584	1990	12.6532	561	244.161	10727	8.81479	343	0.866815	34	6.64762	268	0.0027849	-3.14954	down
Culter_alburnus_newGene_42690	1.95502	129	2.33039	169	3.44277	248	0.162739	11	0.439175	28	0.337709	22	1.20756e-12	-3.50449	down
Culter_alburnus_newGene_43187	1.66855	38	4.22758	105	2.56154	63	0.399044	9	1.86873	41	0.462039	11	0.00562285	-2.06782	down
Culter_alburnus_newGene_43283	40.3334	1143	26.0259	809	121.911	3762	5.30286	141	8.02461	218	16.4159	447	4.6866e-06	-3.01888	down
Culter_alburnus_newGene_4438	40.5474	500	16.7972	227	101.898	1367	0.967007	12	26.3763	312	8.62025	103	0.00813288	-2.3538	down
Culter_alburnus_newGene_4557	9.36505	262	72.4892	2162	12.6752	392	1.435	35	3.16246	84	1.78172	49	2.24737e-08	-4.01944	down
Culter_alburnus_newGene_4661	94.439	1123	37.3398	363	260.162	3362	6.64948	62	38.757	333	35.5148	432	0.00104699	-2.63153	down
Culter_alburnus_newGene_5099	22.0436	1048	33.9024	1537	15.4272	1154	15.3949	770	14.4033	587	7.46422	306	0.000242048	-1.65321	down
Culter_alburnus_newGene_5102	24.1298	495	41.7107	928	10.3767	257	0.574528	13	9.81484	189	5.59229	124	0.0013057	-2.52129	down
Culter_alburnus_newGene_5103	3.37291	273	5.75965	511	2.44876	216	0.979358	74	0.717297	56	1.83278	143	5.65921e-05	-2.2433	down
Culter_alburnus_newGene_5110	3.68514	135	2.78143	148	4.24176	212	2.32728	106	2.28037	94	1.04806	49	0.00208332	-1.47959	down
Culter_alburnus_newGene_5251	2.62085	62	3.02497	85	7.19705	180	2.07508	26	2.83307	53	1.83981	54	0.00542411	-1.71863	down
Culter_alburnus_newGene_5310	1.83934	95	3.91106	213	4.48215	249	0.352948	15	0.511185	25	0.518479	31	1.03876e-09	-3.2839	down
Culter_alburnus_newGene_5352	13.7033	1737	16.6511	2328	17.2659	2396	6.33004	751	17.1855	2102	9.59328	1174	0.00946234	-1.21168	down
Culter_alburnus_newGene_5361	45.3356	7418	53.2541	9560	58.6025	10447	1.62504	249	5.04426	792	3.87778	610	4.36909e-24	-4.40097	down
Culter_alburnus_newGene_5362	0.79107	48	4.35084	232	0.729218	49	0	0	0.084841	5	0.187654	11	9.83621e-06	-3.84507	down
Culter_alburnus_newGene_5385	37.8328	556	49.0515	789	958.962	14754	5.55662	63	3.33522	48	16.6854	211	0.000963859	-3.53123	down
Culter_alburnus_newGene_5388	6.40627	325	6.65336	369	6.25871	334	3.50319	168	5.48191	258	3.92057	174	3.1655e-05	-1.31472	down
Culter_alburnus_newGene_5552	9.1943	83	1.93084	20	2.02131	20	1.20685	11	0.465107	4	0.796764	7	0.00215778	-2.50509	down
Culter_alburnus_newGene_5653	3.54232	351	4.11525	447	5.97782	645	3.10623	287	1.60837	153	1.13739	109	0.000352898	-1.83468	down
Culter_alburnus_newGene_5690	84.7504	1711	116.524	2581	100.114	2202	84.7129	1595	62.651	1212	69.7524	1354	0.000732032	-1.16635	down
Culter_alburnus_newGene_5691	0.847458	19	1.27216	30	1.48225	35	0	0	0	0	0.155966	4	5.47234e-05	-3.66564	down
Culter_alburnus_newGene_5704	8.5828	187	16.6776	398	15.1193	358	0.949007	20	0.280046	6	1.59983	34	1.81357e-11	-4.07379	down
Culter_alburnus_newGene_5707	5.72248	712	5.2904	700	6.68823	907	3.88798	452	6.11693	455	5.77162	428	1.53053e-06	-1.32996	down
Culter_alburnus_newGene_571	1.41443	27	4.09468	85	2.62858	55	0	0	0	0	0	0	2.16837e-11	-5.88697	down
Culter_alburnus_newGene_5713	84.6303	3663	104.756	4974	116.484	5493	38.4261	1552	72.7817	3020	79.4015	3304	0.00136807	-1.35678	down
Culter_alburnus_newGene_5730	88.7904	6574	103.941	8324	82.2948	6524	16.3172	1123	16.2355	1148	7.73705	540	4.03842e-20	-3.37511	down
Culter_alburnus_newGene_5747	8.02314	288	7.81161	322	8.8205	327	3.07651	77	7.31419	253	4.34035	158	0.00365387	-1.44311	down
Culter_alburnus_newGene_5784	31.8391	952	26.3335	864	21.58	703	19.3026	539	18.5292	531	18.9271	544	8.61838e-06	-1.1729	down
Culter_alburnus_newGene_5842	9.1864	143	14.2813	244	16.9952	288	11.213	163	9.60709	144	6.94621	104	0.00882173	-1.22535	down
Culter_alburnus_newGene_5985	84.8819	2480	132.358	4242	109.896	3498	34.653	945	70.0231	1961	93.0078	2613	0.00568469	-1.37912	down
Culter_alburnus_newGene_6114	2.9181	64	3.53409	85	4.76232	114	2.02548	42	3.04036	64	1.18979	25	0.00712108	-1.48521	down
Culter_alburnus_newGene_6120	6.08381	463	7.31657	537	3.63113	336	3.02056	215	5.51321	354	4.11522	341	0.00555552	-1.07981	down
Culter_alburnus_newGene_6228	4.05824	51	2.47283	34	2.98538	41	0.646389	8	0.399407	5	0	0	3.45353e-05	-3.21868	down
Culter_alburnus_newGene_6364	41.4542	964	12.3507	315	6.41684	163	2.23765	49	5.27885	118	0.426911	10	0.000122054	-3.02773	down
Culter_alburnus_newGene_6365	56.5176	838	20.7159	337	11.2592	182	1.1565	16	3.25408	47	0.552899	8	3.08012e-10	-4.23577	down
Culter_alburnus_newGene_6390	171.321	1626	103.544	1082	117.902	1217	16.9319	154	28.2727	265	20.6824	195	1.8069e-24	-3.15533	down
Culter_alburnus_newGene_6399	133.554	5296	117.071	5100	96.3266	4172	77.5454	2870	67.6819	2585	69.1204	2648	2.2749e-08	-1.37556	down
Culter_alburnus_newGene_6417	26.618	1730	23.0734	1680	20.3161	1471	14.6313	952	20.3142	1242	16.3243	981	1.11479e-06	-1.16467	down
Culter_alburnus_newGene_6419	17.8067	1053	20.1985	1310	23.1569	1491	13.2787	733	18.7941	1065	11.882	676	0.000417363	-1.18259	down
Culter_alburnus_newGene_6472	76.5754	2493	82.1099	2933	79.8414	2832	58.7622	1785	50.8183	1586	66.9906	2097	0.000156018	-1.12344	down
Culter_alburnus_newGene_6494	10.3771	529	9.60127	537	8.03924	447	4.02329	192	4.7813	234	4.78623	235	9.41482e-11	-1.72012	down
Culter_alburnus_newGene_6767	24.8011	291	11.6343	150	19.1534	245	3.49286	39	6.55093	74	1.33037	15	1.80038e-06	-2.75689	down
Culter_alburnus_newGene_6807	1.23081	22	1.4362	28	5.56227	106	0.425541	7	1.257	21	0.277233	5	0.00492316	-2.36464	down
Culter_alburnus_newGene_7088	994.101	10644	1258.48	14784	2218.92	25886	1141.9	11407	979.106	10049	898.49	9250	0.00590828	-1.24955	down
Culter_alburnus_newGene_7094	15.7405	328	21.111	481	36.3851	823	14.0702	273	12.7846	255	12.1247	243	0.000644462	-1.57107	down
Culter_alburnus_newGene_7110	11.276	654	9.9793	649	24.6133	1589	7.77223	430	8.87079	504	7.24828	402	0.000933695	-1.59807	down
Culter_alburnus_newGene_7180	7.75708	359	8.11857	413	14.2135	717	4.29669	186	6.82959	303	3.73174	166	0.000168684	-1.68537	down
Culter_alburnus_newGene_7195	2.43908	253	7.06879	805	14.7257	1664	0.535318	52	1.76084	176	0.647016	65	7.53173e-07	-3.37486	down
Culter_alburnus_newGene_7254	3.48233	382	3.41365	411	5.088	608	2.45653	251	3.08039	324	2.16475	228	0.000228626	-1.33216	down
Culter_alburnus_newGene_7340	37.8338	689	31.7314	634	30.6832	609	1.07292	19	13.5401	237	5.01137	88	8.2583e-05	-2.73041	down
Culter_alburnus_newGene_740	4.3232	74	5.89677	111	6.48899	121	2.80107	45	4.69951	77	1.50233	25	0.00667936	-1.53328	down
Culter_alburnus_newGene_7526	3.91601	154	4.45542	192	22.0625	943	4.46317	164	2.04201	77	2.71996	103	0.00351209	-2.15677	down
Culter_alburnus_newGene_7547	62.8706	1646	21.585	590	209.839	5674	14.4515	337	14.7099	354	23.7352	564	6.59543e-05	-2.82082	down
Culter_alburnus_newGene_7556	47.868	731	44.0665	1471	179.964	3079	26.7692	870	27.2999	248	9.74424	117	0.00287369	-2.28715	down
Culter_alburnus_newGene_7566	159.807	1068	23.7239	275	138.113	1406	6.52336	67	27.1724	265	20.9308	222	0.00011784	-2.57268	down
Culter_alburnus_newGene_7590	5.15514	55	4.08001	48	61.4812	708	1.64809	17	6.9326	71	1.71488	18	0.00246874	-2.77789	down
Culter_alburnus_newGene_7660	4.1333	86	5.24178	130	7.01967	166	2.83106	59	4.16263	91	2.05063	34	0.00484207	-1.53512	down
Culter_alburnus_newGene_7661	6.0831	233	5.76826	243	12.6293	527	5.87191	210	5.72839	211	3.01033	111	0.00832495	-1.39933	down
Culter_alburnus_newGene_7696	10.4223	714	8.24095	636	14.1386	1135	11.9532	575	9.68951	497	11.3127	511	0.00222066	-1.1687	down
Culter_alburnus_newGene_7770	255.531	5980	265.521	6916	800.163	20965	24.1468	570	183.447	4360	89.1325	2084	0.000430435	-2.52665	down
Culter_alburnus_newGene_7792	67.6069	795	24.0657	404	236.595	2746	5.71757	64	24.1401	313	15.1937	164	3.65645e-05	-3.00661	down
Culter_alburnus_newGene_7885	3.60171	198	3.31385	200	4.80891	288	1.58437	82	3.07104	162	2.223	118	0.000585305	-1.43794	down
Culter_alburnus_newGene_7893	2.75026	141	3.02369	170	3.78197	212	2.16597	104	3.21005	158	2.06886	102	0.0092051	-1.05837	down
Culter_alburnus_newGene_7984	3.59317	174	3.55603	189	3.61164	191	3.24605	147	2.45541	114	2.40958	112	0.0017193	-1.09427	down
Culter_alburnus_newGene_8044	56.4213	1429	48.7593	1370	56.4654	1572	40.1563	964	28.3034	680	37.945	976	0.000106677	-1.25321	down
Culter_alburnus_newGene_8045	2.34035	189	2.18233	194	2.40282	212	2.07689	157	1.70829	133	1.23652	96	0.0019537	-1.14707	down
Culter_alburnus_newGene_8070	6.01362	513	6.04175	566	6.32456	588	1.9324	154	3.46415	284	1.83854	151	1.20269e-08	-2.01496	down
Culter_alburnus_newGene_8139	29.6633	618	47.5108	1086	36.5975	831	21.5194	418	30.5343	610	32.3068	647	0.00522128	-1.12545	down
Culter_alburnus_newGene_8242	70.539	4831	94.1101	7071	119.723	8933	11.2832	721	33.6787	2211	29.4915	1942	2.72586e-07	-2.52183	down
Culter_alburnus_newGene_8280	17.6652	322	14.4563	289	9.40911	187	3.66564	63	3.72136	65	1.36577	24	5.08248e-09	-2.7879	down
Culter_alburnus_newGene_8300	962.428	18324	1125.71	23516	1003.32	20854	1028.48	17946	833.062	15083	658.5	11972	0.00157956	-1.01392	down
Culter_alburnus_newGene_8304	5.87135	122	3.00054	75	4.82238	110	3.33051	66	1.86463	41	1.71094	38	0.00125606	-1.54448	down
Culter_alburnus_newGene_8449	55.9171	3347	101.864	6388	96.274	6022	9.98251	555	36.5965	2097	41.9218	2413	0.000509943	-2.04171	down
Culter_alburnus_newGene_8453	649.314	7716	685.52	8937	966.853	12518	124.583	1382	76.2901	869	129.942	1485	2.08645e-19	-3.38346	down
Culter_alburnus_newGene_8504	4.53797	158	9.21861	353	8.03404	305	1.84284	60	1.02956	35	3.15086	106	3.32839e-05	-2.37162	down
Culter_alburnus_newGene_8516	5.82278	192	6.84922	258	7.23754	266	2.93403	101	5.28235	176	1.86387	66	0.000908847	-1.56577	down
Culter_alburnus_newGene_8517	2.71723	139	2.95664	138	2.69996	165	2.25253	111	2.21347	120	1.50255	83	0.00492316	-1.02589	down
Culter_alburnus_newGene_8582	4.73366	175	5.88237	239	5.05937	204	1.69934	59	2.96924	106	3.51553	125	0.000296073	-1.58453	down
Culter_alburnus_newGene_8686	12.4414	1301	13.8984	1641	13.0784	1527	6.01607	614	10.2961	1007	9.31849	933	3.92686e-05	-1.34072	down
Culter_alburnus_newGene_8688	4.45381	111	7.26802	199	5.95744	162	2.05694	48	3.39004	81	3.6663	73	0.00012726	-1.71543	down
Culter_alburnus_newGene_8776	16.331	822	25.1497	1387	31.893	1726	10.8252	502	8.58696	413	18.7299	898	0.0018436	-1.57701	down
Culter_alburnus_newGene_8810	11.7888	1307	17.0194	2055	11.0282	1509	6.1324	712	12.7346	1361	8.99521	1044	0.00280221	-1.17878	down
Culter_alburnus_newGene_8845	2.52908	110	2.40502	115	1.90688	90	1.3459	55	1.4069	59	1.02168	43	8.28777e-05	-1.51134	down
Culter_alburnus_newGene_9010	31.2492	1951	16.3403	1392	15.6339	1316	15.5506	910	22.7781	1555	14.1778	898	0.00560807	-1.00606	down
Culter_alburnus_newGene_9109	3.71428	38	36.1304	396	7.19867	79	1.49225	14	1.03634	10	0.509986	5	1.12595e-06	-3.88946	down
Culter_alburnus_newGene_9110	11.2056	168	83.0267	1357	11.3202	185	0.808203	11	1.25647	19	2.33234	34	5.48663e-09	-4.4436	down
Culter_alburnus_newGene_9115	12.225	281	13.4198	338	11.6038	290	3.50275	75	5.67468	125	4.14125	92	6.43055e-11	-2.1481	down
Culter_alburnus_newGene_9121	6.55808	1121	9.05777	1699	6.48097	1205	4.0406	644	5.71256	935	4.24948	699	5.20681e-05	-1.35622	down
Culter_alburnus_newGene_9189	42.8545	4300	66.6198	7333	63.4724	6938	21.5983	2022	30.5165	2935	37.782	3645	6.90266e-05	-1.61336	down
Culter_alburnus_newGene_9226	3.77198	58	8.31827	141	7.39081	124	0.139474	3	0.403178	6	1.32448	20	7.17161e-07	-3.50506	down
Culter_alburnus_newGene_9242	2.5478	211	1.6346	149	2.24155	191	1.37853	107	2.52918	168	1.48092	118	0.00568223	-1.01965	down
Culter_alburnus_newGene_9303	13.9008	200	25.5109	403	26.4724	415	0	0	0.723475	10	0	0	0.00291391	-3.30321	down
Culter_alburnus_newGene_9364	193.872	3437	174.307	3383	255.396	4990	11.1396	207	1.30886	26	19.7792	384	4.8388e-09	-4.13599	down
Culter_alburnus_newGene_9501	3.71763	71	2.84897	60	5.10874	106	2.69827	48	1.86186	34	2.47595	46	0.00694223	-1.36173	down
Culter_alburnus_newGene_9506	2.79055	139	2.97144	161	9.08194	466	1.48873	69	0.169341	8	1.64839	68	0.00146469	-2.49891	down
Culter_alburnus_newGene_9669	12.3567	253	8.26691	187	9.68858	219	2.54074	50	5.77209	115	2.99941	60	1.47458e-06	-2.0339	down
Culter_alburnus_newGene_9677	11.578	209	12.0526	239	21.2239	417	10.4852	177	8.25156	143	6.60823	115	0.00114704	-1.48346	down
Culter_alburnus_newGene_9842	96.9161	3200	144.044	5218	148.947	5359	21.0779	650	28.1107	890	40.6425	1291	1.81357e-11	-2.72785	down
Culter_alburnus_newGene_9850	15.1464	292	14.4383	334	24.4837	521	0.452796	9	10.0996	209	3.27839	68	0.00676888	-2.2135	down
Culter_alburnus_newGene_9916	20.0136	276	40.6191	615	14.752	222	0.760259	10	4.43126	59	7.00257	93	4.5599e-05	-2.9219	down
Culter_alburnus_newGene_9969	35.9516	1831	30.6206	1561	27.4469	1452	21.6842	1088	22.8277	1053	13.585	594	0.000127465	-1.34416	down
Ery00032.gene	4.6942	124	7.01743	203	3.85418	111	1.85377	46	3.03642	77	2.98697	76	0.00057368	-1.62138	down
Ery00038.gene	1.64754	58	0.981801	38	1.15589	45	0.484632	16	0.480505	17	0.739531	25	0.00169992	-1.70801	down
Ery00045.gene	2.55046	81	1.48022	52	2.53367	87	1.26494	38	1.54406	47	0.618777	19	0.00489418	-1.54146	down
Ery00082.gene	69.8563	931	123.365	1803	113.122	1642	52.5184	653	95.4715	1219	72.5142	929	0.00812971	-1.17368	down
Ery00086.gene	8.44792	417	11.8249	639	9.2716	498	2.41701	112	2.7997	133	2.04362	97	2.9691e-16	-2.67658	down
Ery00100.gene	41.0741	552	46.9994	693	49.3717	723	16.5299	208	23.1729	299	21.9121	283	2.81068e-09	-1.83847	down
Ery00118.gene	8.89391	354	9.21021	403	8.73527	379	3.74673	140	3.8743	148	4.90981	188	9.03468e-09	-1.76766	down
Ery00159.gene	4.61784	41	5.07676	49	10.0796	96	0	0	0.919329	8	0.558546	5	1.43968e-06	-3.70809	down
Ery00200.gene	16.2965	433	14.166	413	21.4314	620	6.83928	170	14.69	374	10.4075	266	0.00114704	-1.37543	down
Ery00216.gene	22.498	820	13.8978	556	10.8532	431	7.98217	272	9.31359	326	7.16851	252	4.95562e-06	-1.59251	down
Ery00218.gene	11.5188	334	10.6363	339	10.7993	342	9.8358	266	7.74246	216	7.85193	219	0.000359828	-1.06424	down
Ery00269.gene	40.2826	3873	51.0044	5380	32.9249	3449	12.2939	1103	17.9759	1657	11.9299	1103	5.74577e-12	-2.22864	down
Ery00272.gene	94.6105	1912	112.863	2502	105.164	2315	21.0207	397	64.4298	1248	81.4182	1582	0.0058246	-1.52187	down
Ery00281.gene	9.39466	400	5.66718	265	4.08585	190	2.17725	87	4.86993	199	1.87237	77	0.00094978	-1.70192	down
Ery00295.gene	520.712	6848	962.006	13880	969.456	13891	59.7292	733	158.262	1995	121.438	1536	3.61623e-13	-3.40534	down
Ery00307.gene	6.6273	163	24.5806	660	19.7824	528	2.93394	67	8.06863	190	2.61613	62	0.000171716	-2.42805	down
Ery00309.gene	5.7355	262	4.87512	244	5.6046	279	5.28436	225	3.39599	149	2.8662	126	0.00338705	-1.16094	down
Ery00325.gene	6.02899	350	4.31565	275	8.15846	516	2.8321	154	4.69881	262	4.15121	232	0.00168595	-1.32903	down
Ery00358.gene	20.6939	417	16.6715	369	15.7559	346	8.62871	163	16.9351	328	13.9275	270	0.00357571	-1.1028	down
Ery00389.gene	31.9534	356	29.0188	355	29.2262	355	23.84	248	28.4377	304	18.3447	197	0.000499028	-1.05132	down
Ery00411.gene	9.66985	102	12.9815	150	16.0131	183	5.58414	55	9.38532	95	4.20057	43	0.000737935	-1.66201	down
Ery00429.gene	10.8784	234	8.30071	196	10.6391	249	4.59272	92	7.83591	161	5.63436	117	8.62173e-05	-1.40083	down
Ery00452.gene	32.0461	486	41.436	690	38.2646	633	3.16601	45	12.2058	178	6.82744	100	7.94331e-09	-2.88581	down
Ery00468.gene	13.2	790	14.2875	938	11.8329	772	6.15433	344	7.05596	405	6.43145	370	2.09036e-11	-1.69241	down
Ery00478.gene	4.6501	148	6.66684	233	5.25395	182	1.83235	55	2.84009	87	3.94593	121	0.000861511	-1.57766	down
Ery00496.gene	9456.7	128595	3681.71	54928	2467.93	36566	974.207	12360	1754.78	22873	290.689	3801	2.39571e-05	-2.74864	down
Ery00498.gene	21.3597	384	49.2008	970	32.7987	642	7.36921	124	12.4149	214	14.2444	247	6.50537e-06	-2.21118	down
Ery00501.gene	3.37661	168	1.96322	107	2.04445	111	1.43117	67	2.31661	111	1.46603	70	0.00724433	-1.15257	down
Ery00518.gene	8.43036	117	5.2717	80	1.65187	25	0.471659	7	1.25853	17	0.697131	10	3.1655e-05	-2.87705	down
Ery00596.gene	17.6783	685	19.5467	831	23.8215	1006	14.9703	541	11.6634	433	6.15165	230	0.000381832	-1.56098	down
Ery00599.gene	8.5098	130	9.92391	166	7.52698	125	5.38718	77	5.3601	79	3.63885	54	8.40389e-05	-1.51356	down
Ery00601.gene	41.7788	1268	28.6804	955	53.6657	1774	13.0456	370	16.8109	489	17.5424	512	1.36085e-08	-2.03741	down
Ery00656.gene	27.4287	1629	16.183	1055	20.1922	1307	4.26288	237	8.22116	468	3.3241	190	9.05241e-11	-2.6199	down
Ery00678.gene	62.4048	531	83.0695	776	104.348	968	46.6255	370	80.9259	660	58.5494	479	0.0073385	-1.12708	down
Ery00700.gene	5.55954	267	7.57024	399	6.10075	320	1.66995	75	4.00528	185	4.43696	205	0.0016505	-1.565	down
Ery00704.gene	10.8704	103	9.22464	96	4.42892	46	3.63309	33	2.73431	25	2.96413	27	0.000221919	-1.94134	down
Ery00743.gene	92.1873	609	107.699	781	146.371	1054	48.518	299	58.3801	370	28.5726	182	8.17092e-07	-2.01563	down
Ery00751.gene	13.4223	586	8.08956	388	8.53238	406	5.80957	237	8.92967	374	6.788	285	0.000745026	-1.15045	down
Ery00861.gene	24.3004	256	13.3224	154	47.9101	550	5.1912	51	1.57078	16	2.82646	29	1.58265e-08	-3.48549	down
Ery00876.gene	695.886	17291	959.685	26161	1667.39	45139	30.305	703	285.31	6795	198.272	4737	1.0753e-05	-3.04311	down
Ery00883.gene	1.65288	65	2.2563	97	2.06598	88	0.602266	22	1.09358	41	1.06394	40	0.000356841	-1.74902	down
Ery00915.gene	10.4605	485	9.9797	507	8.53851	431	4.30503	186	9.30882	413	5.75203	256	0.00125606	-1.26551	down
Ery00919.gene	5.07387	79	6.90085	118	7.9539	135	4.16643	61	4.34535	65	3.02034	46	0.00122184	-1.45088	down
Ery00936.gene	15.2729	278	18.555	371	23.7855	472	12.7761	217	8.63736	151	11.7645	206	0.000315071	-1.46325	down
Ery00993.gene	34.4325	690	43.9026	965	34.5214	754	10.9799	206	18.2686	351	18.3981	355	1.20549e-07	-1.90674	down
Ery00997.gene	10.2595	135	6.45059	93	5.20415	75	2.99858	37	5.84347	74	2.47469	32	0.00275904	-1.55532	down
Ery01010.gene	888.578	9896	1390.65	16991	1528.73	18549	300.047	3118	780.824	8335	777.881	8329	0.000926373	-1.67709	down
Ery01024.gene	4.23779	108	5.15276	143	4.01772	111	2.49487	59	2.86108	70	3.28306	80	0.000972398	-1.30483	down
Ery01031.gene	5.20163	108	4.74864	108	7.21023	163	0	0	0.638666	13	0	0	1.16661e-06	-4.23258	down
Ery01043.gene	215.407	2604	214.358	2843	210.192	2769	6.70523	76	33.7891	392	27.0151	314	3.8544e-12	-3.68435	down
Ery01118.gene	154.828	668	256.614	1214	269.036	1264	36.5775	148	53.842	223	46.9816	195	1.8301e-14	-2.93518	down
Ery01143.gene	10.5786	86	25.5616	226	21.5241	189	7.2726	55	10.0392	78	10.9287	85	0.00170779	-1.66444	down
Ery01152.gene	198.873	3339	215.88	3977	92.6874	1696	12.5402	197	88.0084	1417	60.6651	980	0.00127009	-2.13972	down
Ery01165.gene	2233.65	81247	1866.34	74480	1415.99	56119	681.995	23144	797.795	27816	841.214	29420	9.16742e-13	-1.91482	down
Ery01185.gene	7.61801	224	7.00027	226	5.83251	187	1.2005	33	3.81482	108	3.26023	93	0.000154581	-1.89961	down
Ery01194.gene	13.4926	363	17.1337	505	20.1286	590	8.29747	208	12.3845	319	9.35944	242	7.69968e-05	-1.4505	down
Ery01199.gene	0.97572	53	3.65254	216	2.45246	144	0.681967	35	1.6899	87	0.555633	29	0.00772107	-1.84235	down
Ery01200.gene	15.2218	202	17.9051	260	22.9149	330	0.939865	12	2.15343	28	0.121798	2	1.51742e-11	-4.30403	down
Ery01205.gene	244.808	3521	459.452	7250	499.14	7822	51.2848	689	179.711	2478	114.064	1578	9.3202e-06	-2.38884	down
Ery01211.gene	7.7817	99	14.0882	197	10.2497	142	4.51043	54	5.4842	67	7.01192	86	0.00111598	-1.56239	down
Ery01237.gene	15.9248	1253	24.0509	2075	15.3904	1319	5.284	388	11.526	869	7.11008	538	9.36981e-06	-1.87337	down
Ery01263.gene	15.2236	1439	12.8898	1337	12.1596	1253	7.82974	691	7.68748	697	6.25441	569	9.06557e-12	-1.57579	down
Ery01264.gene	24.1569	320	21.9223	318	21.7364	313	12.1141	150	19.5714	248	17.2982	220	0.000437708	-1.15656	down
Ery01265.gene	62.5758	4913	49.2733	4245	43.6188	3732	25.5323	1871	36.3956	2739	20.7299	1565	1.69884e-07	-1.59138	down
Ery01292.gene	18.1331	291	17.2145	303	16.4423	287	10.7226	161	17.0133	261	12.5557	194	0.00105289	-1.058	down
Ery01299.gene	49.8421	572	42.8381	540	48.2646	604	33.7021	361	34.2492	377	28.8561	319	5.5726e-07	-1.23815	down
Ery01341.gene	39.936	1299	43.6743	1558	43.4743	1541	12.9602	394	12.8644	401	7.89377	247	6.08457e-17	-2.57839	down
Ery01343.gene	914.686	190258	1155.03	263587	1252.38	283831	103.149	20017	286.339	57090	207.471	41492	7.33593e-13	-3.07039	down
Ery01353.gene	7.10037	238	6.55255	241	6.46999	236	4.50225	141	6.29041	202	5.41398	175	0.00109782	-1.00537	down
Ery01362.gene	19.3803	1331	13.72	1034	11.9021	891	5.54639	356	11.0778	730	6.33433	419	1.42127e-05	-1.62759	down
Ery01377.gene	5.92482	97	5.26154	94	7.24812	129	2.93921	45	4.51161	71	4.39826	69	0.00249102	-1.30038	down
Ery01402.gene	23.0469	390	24.4009	453	34.1722	630	4.37465	69	9.11389	148	8.32513	136	1.8381e-09	-2.51991	down
Ery01430.gene	540.784	42065	236.681	20199	101.584	8610	21.3296	1548	35.0208	2612	7.86246	589	8.80293e-11	-4.01201	down
Ery01452.gene	2.20943	280	1.91275	266	7.15029	986	1.30778	155	0.418721	51	0.683378	84	7.00972e-05	-2.63691	down
Ery01485.gene	21.5996	385	27.2999	533	18.8656	366	11.4413	190	18.1502	310	12.1623	209	0.000128787	-1.38649	down
Ery01492.gene	14.2267	697	20.9751	1127	15.6376	835	7.46424	341	9.45214	444	11.2448	530	4.05427e-05	-1.52821	down
Ery01500.gene	43.4623	1202	25.3177	768	19.3844	584	11.3338	293	14.6972	390	13.715	365	1.38575e-06	-1.77474	down
Ery01508.gene	504.811	5594	1181.44	14362	834.6	10076	339.316	3508	363.854	3865	347.112	3698	7.79059e-06	-1.92444	down
Ery01581.gene	4.60767	147	1.78661	63	1.5127	53	0.90992	28	1.28196	40	0.821938	26	0.00101121	-1.88244	down
Ery01584.gene	68.1417	2433	80.0856	3137	67.3674	2621	25.1344	838	52.4898	1797	38.3619	1317	2.1523e-05	-1.57528	down
Ery01585.gene	6.72264	232	6.7494	256	5.3171	200	3.90268	126	5.96825	198	2.73217	91	0.00252299	-1.25464	down
Ery01601.gene	5.16004	96	3.52959	72	4.68944	95	1.20133	21	2.68207	48	2.92394	53	0.00267789	-1.56932	down
Ery01619.gene	121.793	2359	111.156	2362	124.039	2617	45.7504	827	82.8255	1538	47.8198	891	2.31254e-07	-1.70222	down
Ery01627.gene	3.5765	77	4.30823	101	4.11833	96	2.35048	47	1.87871	39	2.43212	50	0.000412476	-1.50233	down
Ery01629.gene	636.751	9479	274.903	4490	227.531	3691	60.5634	842	105.639	1508	20.1015	288	3.05245e-07	-3.02656	down
Ery01645.gene	1.46691	141	1.03754	110	1.39961	147	0.412964	37	0.714583	66	0.164624	16	9.9726e-05	-2.15747	down
Ery01652.gene	50.8739	2210	35.7546	1704	32.4282	1535	23.6982	961	17.2912	720	10.4047	435	3.1099e-06	-1.84425	down
Ery01662.gene	8.82012	152	15.518	293	11.547	217	1.69041	28	1.40116	24	1.34169	23	2.80285e-16	-3.52655	down
Ery01667.gene	20.1231	588	17.4287	559	14.5199	463	3.32245	91	8.01953	225	8.04643	226	2.50973e-06	-2.03989	down
Ery01687.gene	123.343	3438	96.0972	2939	186.928	5676	21.2692	553	24.1562	646	39.4662	1058	2.8659e-11	-2.83476	down
Ery01702.gene	6.48346	170	8.79718	253	6.39704	183	4.89502	120	6.08806	153	4.93608	125	0.00205878	-1.13831	down
Ery01714.gene	4.40615	336	3.64271	305	5.31567	442	3.58591	255	3.81022	279	2.22554	164	0.00228577	-1.1618	down
Ery01726.gene	4.29995	329	3.00642	252	1.87205	156	1.41312	101	1.11444	82	1.47467	109	2.06768e-05	-1.79772	down
Ery01736.gene	5.04416	318	3.09946	214	3.41037	234	1.77614	105	3.91529	237	2.62584	159	0.00923008	-1.13221	down
Ery01744.gene	6.32597	29	8.13171	40	15.6009	77	2.04633	9	0	0	1.37404	6	0.000287146	-3.08024	down
Ery01748.gene	0.645922	68	0.828244	96	0.695044	80	0.230464	23	0.178928	18	0.079427	8	7.07967e-07	-2.67644	down
Ery01767.gene	12.9701	887	10.6988	803	10.2299	763	7.01502	448	8.84138	580	6.17438	406	3.32579e-07	-1.3147	down
Ery01768.gene	39.9307	1549	20.8605	888	22.4893	951	14.9709	542	25.2162	938	18.024	673	0.0020388	-1.17364	down
Ery01821.gene	16.5244	222	14.9472	221	15.0266	220	8.37852	105	13.6065	176	5.74731	75	0.000748087	-1.41577	down
Ery01827.gene	83.2076	448	95.5033	563	141.779	830	66.1373	332	18.8489	98	31.8634	165	0.000348399	-2.01405	down
Ery01865.gene	13.0511	196	13.4933	222	12.2586	200	10.8264	151	7.91852	114	8.98649	130	0.000687308	-1.1656	down
Ery01867.gene	51.006	1436	60.6908	1875	54.8449	1683	36.6025	962	37.9603	1025	32.0053	867	5.22594e-07	-1.34611	down
Ery01880.gene	19.7996	456	25.9209	655	21.2676	533	14.3931	309	21.1484	467	14.9347	331	0.00122231	-1.11282	down
Ery01925.gene	175.974	2689	321.18	5384	334.476	5568	109.987	1568	148.75	2179	222.161	3264	0.00305394	-1.44677	down
Ery01964.gene	8.469	225	8.33017	243	10.3559	300	6.5618	163	5.26384	134	4.15911	107	7.13114e-05	-1.44072	down
Ery01983.gene	74.9871	747	67.2745	736	79.6742	865	33.3776	311	50.9793	487	34.4482	330	7.82393e-08	-1.59238	down
Ery01999.gene	68.8531	864	59.0323	812	43.5347	595	39.5054	462	46.7454	562	34.8457	420	5.84572e-05	-1.18714	down
Ery02018.gene	6.60604	460	5.72413	437	6.22561	472	4.25597	276	6.4342	429	4.10329	275	0.00105728	-1.02761	down
Ery02024.gene	27.1358	620	28.103	704	49.4919	1232	5.34658	114	20.8247	456	14.8029	325	0.000603264	-1.94856	down
Ery02030.gene	120.214	2812	47.1207	1210	19.3328	493	7.90036	173	10.9772	247	1.79945	41	1.14219e-06	-3.37558	down
Ery02086.gene	16.0006	472	12.8839	417	11.5971	373	4.82647	133	8.90656	252	4.38752	125	1.30682e-06	-1.81736	down
Ery02130.gene	25.7271	874	8.92746	333	28.2394	1046	1.93528	62	1.565	51	1.96641	65	6.08457e-17	-3.95786	down
Ery02181.gene	4.54001	82	3.57793	71	6.20726	122	0.704311	12	1.41463	25	1.90362	33	1.85247e-05	-2.35414	down
Ery02217.gene	389.204	7362	430.555	8935	430.953	8882	290.239	5122	188.012	3409	195.015	3547	1.85215e-06	-1.57051	down
Ery02234.gene	1.7333	65	1.21425	50	1.9629	81	0.770716	27	0.222603	9	0.727958	27	0.00143326	-1.98257	down
Ery02256.gene	14.6362	969	10.455	759	10.1057	729	5.03527	311	5.67572	360	6.22088	396	2.10529e-10	-1.7213	down
Ery02269.gene	13.0626	635	10.9199	582	9.41169	499	8.79882	399	7.42371	346	7.26032	340	1.68211e-05	-1.18949	down
Ery02343.gene	46.1962	2764	35.5415	2333	30.1178	1964	19.244	1074	17.1488	984	24.8784	1431	1.88261e-06	-1.52226	down
Ery02351.gene	9.32526	184	12.2229	265	13.5914	292	6.02665	111	8.04905	152	6.14611	117	7.18623e-05	-1.48566	down
Ery02390.gene	16.3997	419	11.2721	316	13.9505	388	3.03474	73	11.5587	283	8.77129	216	0.00768824	-1.45002	down
Ery02427.gene	21.7782	517	8.69914	227	4.63535	120	0.561069	13	1.93896	45	0.334788	8	4.55047e-08	-3.75347	down
Ery02439.gene	10.5828	724	6.59633	495	9.21007	687	4.1443	265	5.96737	392	6.45714	425	0.000127952	-1.33354	down
Ery02465.gene	3.60331	117	2.28237	81	8.44297	298	0.872818	27	3.11686	97	1.42525	45	0.00525589	-1.92254	down
Ery02470.gene	6.11698	101	5.56805	101	6.58382	119	4.27024	66	4.71405	75	5.31203	85	0.00766337	-1.02947	down
Ery02496.gene	10.6208	285	6.87054	202	5.35515	157	1.39434	35	1.94939	50	1.24327	32	1.84027e-13	-2.89839	down
Ery02546.gene	36.9943	895	33.7046	894	75.3439	1985	9.68983	219	20.8517	484	11.1002	259	8.76914e-07	-2.41187	down
Ery02551.gene	6.78111	241	4.38186	171	1.7677	69	1.28769	43	2.69947	92	0.945353	33	0.00212823	-1.90756	down
Ery02647.gene	14.5082	827	9.55098	597	7.1846	446	4.66195	248	10.0056	547	6.72131	369	0.00629295	-1.19738	down
Ery02674.gene	177.827	3235	207.782	4146	206.68	4096	100.052	1698	113.857	1985	154.888	2709	6.89709e-05	-1.36348	down
Ery02746.gene	3.52286	97	3.58568	108	2.69532	81	2.51179	65	2.31099	61	2.15209	57	0.00319206	-1.15954	down
Ery02771.gene	4.19035	146	2.89006	111	2.2726	87	2.01661	66	1.72336	58	2.65681	89	0.00925298	-1.17921	down
Ery02783.gene	31.1149	911	28.6558	921	24.2924	775	8.70066	238	9.51487	267	17.3023	487	4.15083e-06	-1.86495	down
Ery02828.gene	171.133	2452	511.392	8038	478.014	7462	34.6934	464	89.7096	1232	143.535	1978	4.02463e-05	-2.59025	down
Ery02838.gene	30.7911	216	30.5868	235	28.0492	214	15.3961	101	14.6932	99	21.1717	143	3.8614e-05	-1.46215	down
Ery02845.gene	33.8332	959	29.3452	912	30.5311	942	25.258	668	19.453	528	24.5918	670	9.41651e-05	-1.11801	down
Ery02846.gene	9.76026	584	7.08481	465	8.87601	578	6.54261	365	6.74084	387	5.00135	288	3.07786e-05	-1.1806	down
Ery02868.gene	39.9884	940	46.9572	1211	44.2294	1133	0.941632	21	14.5106	327	16.5587	375	0.00217035	-2.37085	down
Ery02877.gene	18.322	367	21.9142	481	17.3886	379	8.88203	166	18.8916	362	12.398	239	0.00317583	-1.20957	down
Ery02895.gene	10.7231	106	12.4056	135	15.1881	163	5.67096	53	9.78937	93	10.1339	96	0.00657926	-1.24897	down
Ery02904.gene	197.996	4599	322.735	8224	236.825	5993	42.0067	911	73.0695	1627	79.7237	1781	1.27028e-10	-2.58505	down
Ery02914.gene	9.27164	343	8.97357	365	13.6266	550	8.23162	285	7.28593	259	7.60067	271	0.00173802	-1.14967	down
Ery02964.gene	5.09151	78	4.62711	77	22.2154	368	1.43565	21	1.10719	17	2.7927	41	9.28592e-05	-2.85073	down
Ery02970.gene	15.1073	707	10.7919	554	13.9555	712	7.38002	323	8.20941	369	12.3291	555	0.00178708	-1.17245	down
Ery03007.gene	675.708	6769	791.368	8697	1145.82	12506	652.263	6096	190.989	1834	530.584	5110	0.00737113	-1.52562	down
Ery03048.gene	10.9237	261	11.816	310	6.73468	175	7.78257	174	6.9128	158	4.24919	98	0.00288722	-1.29845	down
Ery03061.gene	19.1537	578	10.4188	345	8.45867	278	4.32678	122	6.26099	182	3.74731	109	8.79166e-07	-2.01305	down
Ery03069.gene	8.96296	346	9.19949	389	11.1749	469	6.73055	242	10.4733	387	6.54072	243	0.00537507	-1.00992	down
Ery03125.gene	2.99429	141	2.50687	129	2.14397	110	0.386771	17	1.69589	77	1.29519	59	0.00345647	-1.74048	down
Ery03135.gene	147.482	4028	311.728	9340	337.735	10050	8.83231	226	20.4228	535	22.2611	585	4.9253e-19	-4.39515	down
Ery03136.gene	1.18374	40	1.0395	39	1.30751	48	0.554012	18	0.843996	28	0.420741	14	0.0058144	-1.5425	down
Ery03146.gene	2806.25	41929	1261.64	20682	448.076	7295	191.947	2676	298.914	4281	61.5236	884	5.94706e-07	-3.30554	down
Ery03180.gene	103.101	6191	98.9767	6521	108.885	7124	7.137	400	51.3822	2958	32.1013	1854	0.00020995	-2.29374	down
Ery03200.gene	7.69372	399	7.63066	434	7.44624	421	3.81695	185	4.82786	240	7.16894	358	0.00272123	-1.1906	down
Ery03238.gene	118.297	702	15.9477	104	12.7876	83	13.6695	76	6.94424	40	5.07901	29	0.000762618	-2.64859	down
Ery03282.gene	9.05945	428	9.53751	494	9.72061	500	6.74931	298	7.19263	326	4.74188	216	3.05067e-05	-1.29494	down
Ery03286.gene	41.8594	1080	61.3555	1737	51.3679	1444	12.3738	298	23.0772	571	14.2478	354	8.35249e-10	-2.2996	down
Ery03289.gene	4.2283	291	4.6494	350	3.78917	284	0.869601	56	3.29396	217	1.81982	121	0.0012645	-1.70551	down
Ery03296.gene	74.7155	1869	127.194	3491	91.4801	2494	15.733	368	35.3572	848	27.0991	652	2.91569e-09	-2.53454	down
Ery03310.gene	87.0768	1048	123.77	1634	106.588	1398	6.70226	76	38.1594	441	20.1034	233	1.20997e-06	-2.79577	down
Ery03387.gene	31.312	486	17.7628	303	16.6363	281	12.8097	186	15.4775	230	18.7535	280	0.00435659	-1.12568	down
Ery03400.gene	62.4341	1482	53.5768	1395	29.9482	775	16.1173	357	18.3043	417	26.6548	609	5.36312e-06	-1.869	down
Ery03401.gene	6.31567	209	5.03793	183	4.16824	151	1.94817	61	3.75006	119	2.4513	78	6.11363e-05	-1.58208	down
Ery03414.gene	23.668	883	23.4344	959	20.9952	853	13.8314	481	19.6335	702	9.89402	355	9.72811e-05	-1.34417	down
Ery03427.gene	3.37105	70	3.83533	88	4.48412	102	2.46546	48	3.08238	62	1.81207	37	0.00334163	-1.33222	down
Ery03450.gene	1.86759	75	3.77942	167	3.26211	143	0.651959	25	2.53851	98	0.804941	32	0.00863573	-1.73803	down
Ery03454.gene	60.5781	1628	60.5652	1785	63.5374	1860	28.1887	707	36.4304	938	29.3196	758	6.13528e-12	-1.67296	down
Ery03457.gene	486.407	11433	199.113	5135	97.2778	2492	58.2428	1278	125.338	2824	19.2434	435	0.000864549	-2.33826	down
Ery03469.gene	95.2103	2137	45.2549	1115	26.3001	644	16.8873	354	28.7985	620	13.4414	291	8.17047e-05	-2.04505	down
Ery03479.gene	39.4779	305	45.5226	386	60.9524	513	13.4914	98	23.7424	176	22.0033	164	1.43223e-06	-1.95168	down
Ery03489.gene	4.35718	73	2.22961	41	4.36997	80	0.684868	11	2.03613	33	1.42325	23	0.00129029	-1.93343	down
Ery03498.gene	11.7239	323	12.8665	389	7.19106	216	4.64716	120	6.12836	162	6.73342	179	0.000134784	-1.5107	down
Ery03522.gene	7.20205	364	12.644	701	11.2349	618	3.88932	184	4.8925	237	9.11915	443	0.0062492	-1.43187	down
Ery03556.gene	27.6786	2003	12.7857	1015	17.177	1355	6.1304	414	11.4084	792	6.30226	439	2.69443e-06	-1.89853	down
Ery03579.gene	102.106	2629	93.1403	2631	83.6583	2347	75.6573	1817	83.8692	2070	57.8925	1433	4.54732e-05	-1.06009	down
Ery03601.gene	33.0639	733	47.7085	1160	33.3025	805	16.2285	336	22.562	480	17.0156	363	4.82708e-07	-1.71661	down
Ery03621.gene	5.90528	269	3.64162	182	4.68557	233	2.16801	93	2.37305	104	2.7758	122	2.55789e-06	-1.60438	down
Ery03622.gene	20.3534	338	27.2469	496	26.8158	484	22.8173	353	19.2422	306	16.9277	270	0.00410105	-1.0363	down
Ery03671.gene	12.062	388	8.62093	304	8.07524	283	5.04328	152	9.88992	305	7.64008	236	0.00943767	-1.02177	down
Ery03683.gene	137.47	3170	150.936	3818	171.795	4316	119.113	2563	108.172	2391	86.0641	1908	3.1655e-05	-1.25484	down
Ery03727.gene	41.784	2458	32.7637	2115	45.4434	2913	11.7614	646	20.6152	1163	13.2042	747	1.97998e-10	-2.0669	down
Ery03771.gene	120.612	3443	150.238	4705	131.393	4086	58.4518	1557	70.8526	1939	76.6546	2104	2.14545e-08	-1.65323	down
Ery03779.gene	12.0052	465	9.12882	388	11.0223	465	3.36668	122	4.15902	155	8.44538	314	0.000726885	-1.61512	down
Ery03821.gene	26.9723	939	20.1	768	21.885	830	6.29386	205	18.1843	607	17.3378	581	0.00543353	-1.35838	down
Ery03826.gene	23.8785	331	34.8555	529	61.5793	928	1.58689	21	3.89164	52	2.02409	27	5.77414e-18	-4.41777	down
Ery03839.gene	27.0121	351	72.9254	1039	32.4898	460	5.70807	70	11.71	146	6.3123	79	1.14104e-08	-3.01511	down
Ery03852.gene	12.2247	409	8.65107	318	14.1687	516	4.65973	146	8.39597	269	4.35251	140	3.98222e-05	-1.67255	down
Ery03901.gene	20.143	1481	16.0008	1290	16.2299	1300	9.25038	635	16.676	1175	13.2644	938	0.000756372	-1.10482	down
Ery03913.gene	24.6881	266	17.2106	203	34.433	404	5.51506	56	13.2103	137	6.78547	71	6.83264e-06	-2.17976	down
Ery03922.gene	23.4167	683	22.7527	728	25.6028	814	14.6023	398	17.6136	493	20.4401	573	0.000223805	-1.13647	down
Ery03928.gene	7.93637	380	6.73548	354	6.41245	334	3.50667	157	4.39988	202	3.61966	167	3.00089e-09	-1.55427	down
Ery03936.gene	21.7376	346	30.0637	525	25.359	440	7.9927	119	10.9167	167	13.5879	208	8.13868e-07	-1.90132	down
Ery03957.gene	54.0152	1297	65.9978	1739	90.2924	2362	44.515	998	41.0339	945	30.9809	716	3.91228e-05	-1.53719	down
Ery03986.gene	29.5033	2323	21.6144	1868	13.1568	1129	7.88859	580	18.7408	1415	7.63319	578	0.00181587	-1.53822	down
Ery03990.gene	112.499	983	151.191	1449	134.529	1280	72.2273	589	92.8542	777	70.402	591	2.94676e-06	-1.45925	down
Ery03998.gene	157.409	5162	110.666	3982	154.682	5527	15.0056	460	23.4779	738	30.0226	947	1.80059e-19	-3.21842	down
Ery04010.gene	66.1741	1511	81.5013	2042	49.2531	1226	23.8116	508	33.8024	740	24.295	534	5.79194e-09	-1.93784	down
Ery04016.gene	4.14409	197	6.05429	316	4.9851	258	2.35214	105	4.66875	213	2.33855	107	0.00246096	-1.37932	down
Ery04077.gene	4319.86	59952	1578.65	24037	821.278	12419	240.072	3109	389.481	5182	77.1388	1030	5.67657e-08	-3.50952	down
Ery04096.gene	19.7427	370	52.428	1076	42.0849	858	7.23483	127	20.0226	359	16.284	293	0.000424493	-1.99673	down
Ery04126.gene	7.52188	570	5.51686	458	6.02308	497	1.32964	94	3.58509	260	1.59148	116	9.11455e-07	-2.17315	down
Ery04147.gene	4.48328	176	3.47396	149	4.79303	204	2.71425	99	4.15193	156	2.86307	108	0.00397493	-1.07705	down
Ery04152.gene	122.316	4895	179.491	7880	107.866	4703	10.3239	386	48.2471	1851	47.8303	1841	2.95462e-05	-2.45772	down
Ery04171.gene	22.9105	367	19.5574	344	19.5724	342	8.25875	124	15.3763	236	16.2563	251	0.000984521	-1.30002	down
Ery04175.gene	22.9431	519	23.0614	573	21.9269	541	11.3349	240	18.7886	408	13.1146	286	2.02155e-05	-1.34435	down
Ery04203.gene	38.5305	1743	27.1056	1345	20.1666	994	4.34406	184	10.0623	437	3.15566	138	2.35704e-09	-2.83916	down
Ery04210.gene	6.14791	204	4.98752	182	7.83453	283	2.95875	92	5.18012	165	3.66161	117	0.000815195	-1.35899	down
Ery04220.gene	2.71868	163	2.53996	167	2.06268	134	2.02287	113	1.33361	77	0.710049	41	0.00336782	-1.47551	down
Ery04242.gene	345.941	13126	445.633	18550	547.583	22637	126.427	4476	131.531	4784	215.68	7868	1.37814e-07	-2.13376	down
Ery04248.gene	13.2007	312	13.8975	361	11.9572	308	9.28419	205	10.0587	228	8.26046	188	2.14646e-05	-1.19763	down
Ery04265.gene	7.57658	289	4.39333	184	4.83946	201	1.215	44	1.80616	66	1.3788	51	1.31088e-12	-2.53711	down
Ery04268.gene	141.883	3962	150.86	4622	197.806	6019	32.5648	849	7.38228	198	29.0453	780	5.84029e-09	-3.25249	down
Ery04283.gene	67.362	2503	66.6587	2718	51.9013	2102	10.0437	349	13.4739	480	14.1897	507	1.15544e-26	-2.9516	down
Ery04311.gene	25.459	633	29.0613	793	21.0932	572	16.9911	394	14.5864	348	24.1999	579	0.00488521	-1.10683	down
Ery04325.gene	8.45532	366	6.32975	301	11.0675	521	7.43991	300	4.26142	177	4.6796	195	0.00277394	-1.31322	down
Ery04344.gene	12.1241	465	9.80096	413	9.50267	397	6.87122	246	10.5595	388	6.66664	246	0.000719683	-1.07629	down
Ery04359.gene	10.764	470	7.95696	382	6.48534	309	6.41149	262	7.27372	305	5.10766	215	0.00069187	-1.0999	down
Ery04360.gene	58.4594	858	71.6202	1153	88.8044	1419	0.562695	8	7.12076	101	1.34497	19	1.47175e-11	-4.65943	down
Ery04375.gene	19.3791	1904	29.1972	3146	15.4279	1651	7.88511	723	11.1154	1047	10.0056	945	2.12646e-06	-1.80709	down
Ery04377.gene	184.472	2189	278.048	3620	223.147	2885	110.701	1226	67.6765	770	136.67	1559	4.9402e-05	-1.75844	down
Ery04379.gene	51.8219	520	36.3959	400	37.3438	408	3.88205	37	6.08726	59	4.99155	49	3.42519e-32	-3.65705	down
Ery04402.gene	5.32816	257	4.38196	232	4.63086	243	2.00618	91	4.43618	205	2.47727	115	0.00103456	-1.35513	down
Ery04429.gene	32.1583	580	24.0677	476	24.1222	474	13.4737	227	23.9605	414	13.5253	235	0.000152295	-1.33531	down
Ery04443.gene	27.2315	820	29.1047	962	21.1235	693	1.77307	50	7.91428	229	1.67504	49	5.36638e-08	-3.21286	down
Ery04449.gene	5.03513	520	3.72452	422	3.02992	341	2.01043	194	3.28825	326	2.36717	235	0.000199521	-1.29059	down
Ery04481.gene	12.6875	353	9.55245	291	5.09944	155	3.12289	81	5.42767	145	7.11631	190	0.00732217	-1.4036	down
Ery04484.gene	18.2421	1034	19.7543	1228	21.0454	1299	10.9814	581	16.146	877	8.54711	466	3.80478e-05	-1.42364	down
Ery04514.gene	126.606	1800	327.153	5102	283.82	4396	27.4697	365	115.678	1577	118.302	1617	0.00148714	-2.04328	down
Ery04522.gene	92.417	1831	122.056	2653	126.339	2727	19.3788	359	23.3287	443	35.7235	681	1.17822e-12	-2.7339	down
Ery04556.gene	60.8806	869	94.0157	1472	83.9656	1306	11.748	157	17.03	233	14.5299	200	1.71277e-19	-3.10191	down
Ery04577.gene	10.6943	179	10.7692	198	10.8486	198	5.50054	86	8.40142	135	4.81226	78	5.63169e-05	-1.46907	down
Ery04600.gene	1.15587	21	1.74783	35	2.96323	58	0.357869	6	0.672084	12	1.01714	18	0.00778943	-1.96015	down
Ery04609.gene	1.10818	31	3.65761	112	2.67929	82	0.140594	4	0.041813	2	0.512533	14	1.29789e-05	-3.38988	down
Ery04664.gene	48.4215	2504	21.4594	1218	9.16431	517	0.867034	42	6.49782	323	6.82883	340	0.000247687	-2.71622	down
Ery04690.gene	106.953	4687	96.0086	4616	120.105	5734	2.78389	114	0.043528	2	1.28304	55	1.30347e-13	-5.70736	down
Ery04723.gene	36.1029	1764	54.8387	2940	48.9603	2607	5.45472	249	34.9251	1636	17.7428	834	0.00352016	-1.8491	down
Ery04730.gene	3.80862	214	3.38322	208	3.18474	195	2.53928	133	3.09328	166	2.27446	123	0.000333487	-1.0862	down
Ery04748.gene	30.2813	919	26.3253	877	35.1468	1162	19.6375	556	16.0883	468	17.2805	504	5.19151e-07	-1.47512	down
Ery04762.gene	5.43775	150	3.38997	103	4.32471	130	3.5058	91	3.43507	91	2.34709	63	0.00318596	-1.1596	down
Ery04772.gene	4.11254	124	0.807838	27	2.17079	71	0.66946	19	0.510952	15	0.296371	9	0.000150899	-2.58065	down
Ery04804.gene	29.4085	864	42.7092	1377	28.5509	914	16.7529	460	28.6752	808	21.0818	596	0.000802614	-1.29027	down
Ery04853.gene	27.9325	712	26.1977	732	32.1733	893	18.3369	436	20.8432	509	20.9446	513	1.10671e-05	-1.21756	down
Ery04868.gene	63.7256	2190	73.0726	2755	80.9621	3031	10.285	330	37.3523	1231	20.1572	666	3.02116e-06	-2.29295	down
Ery04906.gene	2129.49	32175	876.868	14536	438.418	7218	88.9957	1255	125.797	1822	24.3998	355	1.11059e-10	-4.0585	down
Ery04960.gene	29.55	597	21.4249	475	17.2529	380	10.4946	198	14.2374	276	10.2619	200	2.78892e-07	-1.62551	down
Ery04987.gene	6.73629	326	4.42232	235	8.16626	430	1.92557	87	4.81696	223	2.97046	138	0.000579721	-1.63606	down
Ery05006.gene	42.9964	725	55.5022	1026	44.9257	825	13.4	211	35.2116	569	21.2661	345	0.000114741	-1.70058	down
Ery05008.gene	477.823	10883	662.941	16566	459.439	11402	402.188	8546	413.749	9033	297.024	6505	0.000262634	-1.22405	down
Ery05009.gene	4.8542	69	5.35344	83	5.97683	92	1.51208	20	0.494733	7	0.147508	2	6.71028e-06	-3.16581	down
Ery05014.gene	22.3811	1528	25.4031	1903	32.3784	2409	2.7748	177	4.84929	318	3.45794	227	1.93234e-24	-3.48138	down
Ery05024.gene	22.1483	355	25.1902	443	29.251	511	9.62632	144	17.3017	266	7.20738	111	2.10039e-05	-1.83171	down
Ery05029.gene	31.9698	382	22.4496	294	35.9166	467	26.7622	298	24.9212	285	15.566	179	0.00518849	-1.10701	down
Ery05047.gene	17.4834	767	11.1026	534	8.22746	393	8.37127	343	10.6115	446	7.40117	312	0.00252229	-1.13955	down
Ery05087.gene	35.4787	1827	51.7535	2924	32.2464	1809	10.7335	516	29.1626	1440	22.1553	1097	0.000803516	-1.5988	down
Ery05100.gene	5.31911	198	8.84087	361	4.54395	184	2.48472	87	2.11421	76	3.1405	113	3.9608e-05	-1.88728	down
Ery05113.gene	26.0957	1135	22.6943	1083	24.0083	1138	11.1064	451	11.531	481	13.4805	564	1.48445e-11	-1.69125	down
Ery05120.gene	21.3199	1621	25.8739	2158	29.051	2406	7.46538	530	10.567	770	10.538	770	1.30149e-10	-2.08977	down
Ery05123.gene	1.56337	32	2.65216	59	1.94827	43	0.254201	5	0.41643	8	0	0	2.41829e-05	-3.30749	down
Ery05142.gene	9.70501	340	11.525	443	15.6526	598	5.34654	175	3.74751	126	9.93065	335	0.00323184	-1.56248	down
Ery05162.gene	3.39133	104	2.46822	83	2.72252	91	1.70344	49	2.55678	75	2.18767	65	0.00753195	-1.07787	down
Ery05172.gene	3.05634	29	2.82124	29	6.83576	69	1.86172	16	1.23566	11	0.333188	3	0.00316751	-2.2785	down
Ery05187.gene	429.219	9248	385.955	9123	384.374	9023	318.534	6403	356.978	7373	272.76	5651	2.39554e-06	-1.04364	down
Ery05246.gene	105.139	1260	19.4424	256	66.3332	866	0	0	0	0	0	0	1.3305e-32	-8.95135	down
Ery05269.gene	98.8631	836	141.138	1309	110.08	1014	57.4687	454	71.4316	579	73.4159	597	1.02635e-05	-1.47936	down
Ery05305.gene	14.2116	812	11.0382	692	16.9208	1054	2.99078	160	3.40146	187	3.37842	186	1.97768e-20	-2.75623	down
Ery05306.gene	15.6781	762	14.7695	788	15.5184	822	6.51221	296	12.8228	598	5.69093	266	9.33156e-05	-1.55505	down
Ery05320.gene	12.3141	786	5.2687	369	20.0212	1392	3.30155	197	2.00147	123	1.85306	114	8.8457e-08	-2.88173	down
Ery05332.gene	20.1853	1954	16.4049	1742	16.4309	1733	10.6527	962	17.9431	1665	12.4461	1158	0.000485733	-1.06454	down
Ery05342.gene	21.5804	2064	15.9351	1672	13.4946	1407	4.28169	383	11.8459	1086	5.80707	534	3.08769e-05	-1.85042	down
Ery05358.gene	59.7393	1786	65.3614	2143	50.7073	1651	25.9109	723	28.1166	806	12.2806	353	1.50182e-07	-2.05918	down
Ery05364.gene	211.267	1065	205.161	1134	254.293	1396	57.7577	272	63.4719	307	48.4998	235	5.85246e-23	-2.65525	down
Ery05390.gene	11.1406	599	9.04813	534	11.2488	659	7.90472	397	7.08985	366	7.18588	372	8.98738e-06	-1.19141	down
Ery05392.gene	73.6171	15173	99.8263	22573	88.6024	19897	3.61524	696	23.3209	4608	10.208	2023	2.40769e-08	-3.26999	down
Ery05409.gene	180.432	5372	157.994	5161	157.421	5107	127.166	3532	101.614	2900	101.955	2919	3.07556e-07	-1.2732	down
Ery05419.gene	19.0716	488	16.6803	469	18.4793	515	8.56458	205	8.85197	217	7.50991	185	2.28113e-13	-1.80761	down
Ery05450.gene	1.27489	35	2.47862	74	2.6203	77	0.911765	23	1.48999	39	0.691604	18	0.00649447	-1.65923	down
Ery05451.gene	128.437	2753	118.579	2789	131.261	3066	31.6923	634	58.9251	1211	53.8341	1110	7.29615e-10	-2.05173	down
Ery05457.gene	6.0105	142	6.39353	166	6.6176	171	3.01477	67	4.70439	107	4.11476	94	0.000233504	-1.36098	down
Ery05475.gene	7.02679	525	9.85644	808	9.37095	763	2.0321	142	6.87254	492	4.46656	321	0.00171125	-1.62147	down
Ery05526.gene	11.121	134	10.2304	135	8.95192	117	7.36848	83	6.22077	72	2.27227	27	0.00363954	-1.54673	down
Ery05567.gene	9.11073	175	10.1216	214	9.58623	201	2.81266	51	4.80008	89	2.59048	48	2.76709e-08	-2.14512	down
Ery05604.gene	128.805	3482	223.956	6642	208.189	6132	15.0547	380	56.2868	1459	62.1664	1616	4.85165e-06	-2.5955	down
Ery05607.gene	6.91674	204	9.642	311	8.76154	281	3.28008	90	6.65075	188	4.20855	119	0.000383453	-1.51952	down
Ery05700.gene	6.75615	210	3.55481	121	7.43315	251	3.96252	115	4.27088	127	4.34294	130	0.00788235	-1.15187	down
Ery05723.gene	1272.81	11610	1439.7	14408	1312.07	13040	1298.34	11049	1048.36	9167	857.996	7525	0.000946621	-1.02883	down
Ery05780.gene	40.4219	2923	30.8305	2446	28.2103	2223	7.15201	483	12.8679	892	10.2818	715	1.935e-14	-2.36524	down
Ery05818.gene	5.34067	27	6.14944	33	5.33253	29	0	0	1.56001	8	0	0	0.00246778	-2.96727	down
Ery05845.gene	28.2142	814	20.5424	650	20.5994	647	9.15073	247	16.4998	456	7.59786	211	5.55916e-06	-1.72078	down
Ery05863.gene	34.6243	473	6.65666	100	6.18175	92	2.32051	30	6.98655	92	0.383591	6	0.00538162	-2.41248	down
Ery05888.gene	22.5761	376	30.195	551	38.9446	706	16.6319	258	22.1452	353	23.7363	380	0.0026307	-1.24079	down
Ery05894.gene	443.134	37346	521.928	48259	387.282	35562	53.1811	4182	141.577	11437	216.876	17574	2.09643e-05	-2.26632	down
Ery05898.gene	31.8272	797	23.3283	641	19.1724	523	15.8793	371	11.6435	280	22.7976	549	0.00511342	-1.19574	down
Ery06016.gene	724.761	7179	709.536	7711	632.484	6826	529.689	4895	564.1	5356	475.378	4528	5.22594e-07	-1.10088	down
Ery06037.gene	4.27623	246	8.07465	509	6.79073	425	3.53518	190	4.29276	237	3.17505	176	0.000451668	-1.48205	down
Ery06051.gene	17.8514	167	18.8214	193	9.09127	93	5.30742	47	8.80762	79	6.22761	56	0.000108249	-1.78953	down
Ery06173.gene	28.9949	786	25.5315	759	26.3475	778	14.765	374	23.1086	600	14.2552	372	1.18113e-05	-1.32764	down
Ery06237.gene	54.1956	2979	76.8979	4637	71.9549	4309	10.3798	533	18.3297	966	5.77443	306	4.04057e-12	-3.14285	down
Ery06246.gene	67.5501	9341	79.0712	11996	45.2368	6816	23.0992	2980	37.1472	4924	32.7282	4352	2.0804e-06	-1.71108	down
Ery06297.gene	6.66099	182	3.50208	105	5.31737	159	2.52973	65	4.61281	121	3.5636	94	0.00778785	-1.18165	down
Ery06303.gene	13.1284	1002	15.5992	1306	14.3585	1194	6.05234	431	15.2413	1115	8.19668	602	0.00528842	-1.23671	down
Ery06328.gene	7.54274	67	7.94964	77	5.86581	57	2.66232	22	3.2483	28	3.37397	29	6.50439e-05	-1.81547	down
Ery06334.gene	9.5882	346	7.33982	291	5.8365	230	3.56439	120	5.90117	204	5.17216	180	0.00039841	-1.30088	down
Ery06410.gene	46.2792	1013	28.3502	681	40.5701	968	0.097976	2	0.587776	13	0	0	1.56561e-31	-7.13304	down
Ery06475.gene	12.7569	225	16.6807	323	19.3536	372	8.14519	134	6.10012	104	9.66807	164	5.20957e-05	-1.67931	down
Ery06567.gene	4.99032	150	3.52991	117	3.88004	128	1.52678	43	3.10613	90	1.33746	39	0.000262634	-1.68861	down
Ery06568.gene	14.9625	1762	10.9792	1419	15.0725	1934	4.71533	518	7.23783	817	4.72863	536	4.62689e-11	-1.97344	down
Ery06576.gene	6.45681	372	3.22532	204	3.40493	214	2.69331	145	3.49397	193	2.76553	153	0.00228505	-1.19574	down
Ery06627.gene	83.9989	1754	142.199	3257	87.0832	1981	8.01712	157	17.8765	358	22.1949	446	9.48617e-12	-3.236	down
Ery06657.gene	28.0544	820	16.8964	542	21.529	686	6.63335	181	9.75997	274	13.6378	384	1.1993e-05	-1.76623	down
Ery06666.gene	1.40403	19	1.77224	26	3.36215	48	0.328831	4	0	0	0	0	4.63939e-05	-3.73284	down
Ery06680.gene	31.9719	446	29.5039	452	34.6415	526	4.91989	64	6.30569	85	3.52139	48	1.46095e-25	-3.33006	down
Ery06698.gene	57.2474	824	58.7539	928	38.248	600	12.2188	164	1.21328	17	21.4515	297	0.00195707	-2.40964	down
Ery06702.gene	13.4173	537	14.7786	649	14.4779	632	6.04529	226	11.4042	438	10.0669	388	0.00040078	-1.31694	down
Ery06705.gene	42.955	1053	65.5978	1765	114.485	3058	4.02913	93	10.0862	237	15.3783	363	7.81115e-09	-3.34424	down
Ery06720.gene	9.26199	221	8.74527	229	9.98858	260	3.39869	76	6.76556	155	5.60761	129	0.000142975	-1.49518	down
Ery06730.gene	43.4177	722	39.9036	728	146.064	2646	3.66704	57	38.7141	617	13.1015	210	0.00215778	-2.41514	down
Ery06766.gene	3.0381	99	1.40125	50	2.12161	75	0.572198	18	0.999223	31	0.277995	9	9.4648e-05	-2.31118	down
Ery06823.gene	15.0024	205	13.1145	196	12.5892	187	10.7446	137	12.0075	157	8.78578	115	0.00058952	-1.06047	down
Ery06840.gene	4.74241	104	3.60713	87	4.44299	106	0.926943	19	3.13522	66	2.72928	58	0.00835119	-1.5114	down
Ery06849.gene	2.61563	147	2.21595	137	3.19996	196	1.56182	82	1.67953	91	0.995626	54	8.09396e-05	-1.58553	down
Ery06859.gene	28.3296	506	42.9613	842	45.7998	891	27.699	462	34.1489	585	30.7716	529	0.00694223	-1.04264	down
Ery06887.gene	76.3558	4944	56.5729	4019	47.1623	3328	34.0033	2054	52.9502	3287	36.5997	2279	8.8417e-05	-1.22391	down
Ery06893.gene	21.4721	1423	21.0122	1528	14.7171	1063	9.67325	598	17.1444	1089	17.1685	1094	0.00676953	-1.05581	down
Ery06896.gene	17.6686	1253	14.1807	1104	13.2696	1026	4.93639	327	6.01252	409	9.78522	668	5.88881e-06	-1.75167	down
Ery06921.gene	18.7818	261	22.7977	348	22.5285	341	18.3571	238	17.0393	227	15.8098	211	0.00170747	-1.02669	down
Ery06946.gene	15.6821	187	16.8857	221	13.1568	171	0.457512	6	6.46287	74	6.85411	79	0.00520006	-2.11899	down
Ery06962.gene	1516.81	11205	684.206	5545	222.571	1792	125.936	868	269.811	1911	51.1585	364	7.35539e-05	-2.76036	down
Ery06972.gene	16.3114	686	12.7528	589	14.2005	651	5.74901	226	10.6323	429	9.8946	400	9.27682e-05	-1.38992	down
Ery07004.gene	333.846	11882	746.238	29139	969.408	37592	11.9156	396	3.17655	109	45.689	1564	9.05241e-11	-4.85407	down
Ery07023.gene	1.77325	153	2.25808	214	1.60695	151	0.426372	35	0.657589	55	0.4572	38	1.58577e-10	-2.48958	down
Ery07037.gene	7.86951	137	8.13149	155	4.81237	91	4.55069	74	4.74415	79	2.41457	41	0.00177101	-1.47011	down
Ery07039.gene	49.6692	1507	45.3197	1509	56.4856	1867	30.9318	876	34.12	992	51.4227	1500	0.00507967	-1.05487	down
Ery07155.gene	4.38508	27	4.35337	29	5.0519	33	2.16637	12	2.62081	15	0.553122	4	0.00808734	-1.86581	down
Ery07172.gene	22.4739	612	21.2802	635	22.7946	676	7.45879	190	17.8	465	12.7267	333	0.0002537	-1.4795	down
Ery07217.gene	6.08475	154	4.67975	130	6.03257	167	3.30795	79	5.56115	135	3.1808	78	0.00412571	-1.15604	down
Ery07219.gene	8.77975	214	7.56247	202	5.28612	140	4.18572	95	5.37449	126	3.60757	85	0.000189009	-1.37859	down
Ery07225.gene	34.3908	291	59.3676	551	55.6266	513	29.8982	236	28.5872	232	36.7383	299	0.00171185	-1.3291	down
Ery07240.gene	25.0151	779	16.4982	564	11.6238	395	13.6147	396	13.8781	414	8.78443	263	0.00266706	-1.20461	down
Ery07292.gene	5.34347	391	5.85516	470	3.69347	294	2.47046	169	2.80631	197	0.537676	38	0.00164455	-1.91874	down
Ery07309.gene	19.3197	548	17.3833	541	11.8655	367	10.386	275	10.5654	287	8.3716	228	8.70598e-06	-1.40403	down
Ery07328.gene	1097.07	10683	353.404	3776	177.134	1880	52.8794	481	98.1738	917	21.6352	203	1.43535e-07	-3.47365	down
Ery07339.gene	31.0607	1136	19.7834	794	22.4411	894	6.6708	228	8.0386	282	7.63233	269	2.38211e-19	-2.36687	down
Ery07409.gene	26.4727	326	18.927	256	14.8474	200	14.0707	162	9.97261	118	5.76955	69	0.000364937	-1.63246	down
Ery07412.gene	4.35531	88	1.55489	35	2.83636	63	1.62072	31	1.16021	23	0.680583	14	0.00258495	-1.83275	down
Ery07454.gene	136.474	2780	90.4217	2021	76.2201	1692	52.6504	1001	94.535	1846	78.3288	1535	0.00357108	-1.0918	down
Ery07460.gene	14.4678	196	32.2441	480	18.2964	270	8.81789	112	14.1333	184	4.2799	56	0.00116642	-1.87008	down
Ery07461.gene	80.5005	2811	125.42	4805	86.4904	3291	21.7323	708	28.4091	951	12.0895	406	3.41417e-12	-2.85514	down
Ery07462.gene	16.4316	1846	9.61118	1185	9.08213	1112	7.0035	734	10.8229	1166	6.24571	675	0.00113884	-1.20942	down
Ery07477.gene	17.2019	493	14.0582	442	16.4121	513	12.2775	329	9.54108	263	10.431	288	1.80691e-05	-1.24335	down
Ery07516.gene	40.6229	1196	77.2951	2497	66.1697	2123	8.09923	223	25.3778	717	31.2287	884	0.000297147	-2.07877	down
Ery07522.gene	42.6739	1068	29.319	805	20.6496	563	12.4628	291	23.742	570	15.714	378	0.000246221	-1.48195	down
Ery07536.gene	8.95556	254	10.3548	322	9.33059	288	7.79882	206	9.06897	246	5.82179	159	0.00233708	-1.04027	down
Ery07543.gene	25.1685	841	16.0023	587	18.7071	681	8.78647	274	12.1856	391	8.75848	282	7.02721e-09	-1.67926	down
Ery07545.gene	3.61037	125	3.74099	142	3.88781	146	3.34318	108	3.45301	114	2.24341	75	0.0083404	-1.00777	down
Ery07563.gene	26.9507	548	28.1961	629	21.5543	478	13.0788	248	18.4902	361	12.0668	236	1.37212e-06	-1.50235	down
Ery07569.gene	107.528	3262	169.902	5654	133.982	4428	23.173	656	82.3226	2394	88.5877	2584	0.00302842	-1.69146	down
Ery07570.gene	208.502	2836	243.359	3631	233.705	3463	23.9759	305	40.9065	534	44.8025	586	2.28922e-21	-3.26209	down
Ery07577.gene	6.10771	101	21.6051	390	58.1479	1043	2.51579	39	4.01807	64	2.43353	39	6.30946e-07	-3.51048	down
Ery07579.gene	4.37727	170	4.343	184	3.94707	167	3.70298	134	3.82979	142	1.92156	72	0.00863513	-1.10522	down
Ery07590.gene	66.9379	1300	53.4052	1138	35.9483	761	21.3907	388	42.274	787	44.4777	831	0.00797149	-1.17921	down
Ery07601.gene	13.6592	877	9.1891	648	8.97634	628	6.04005	362	8.98445	553	6.78987	420	6.66039e-05	-1.22155	down
Ery07611.gene	2.34699	149	1.37721	96	1.50675	104	1.30139	77	1.10728	68	1.16529	71	0.00255825	-1.19567	down
Ery07625.gene	107.27	2396	103.905	2546	59.8151	1456	39.9424	833	54.424	1165	26.0058	559	4.93966e-06	-1.82168	down
Ery07629.gene	28.8644	899	24.2229	827	19.3532	657	15.0257	437	21.4171	639	18.5696	556	0.000280234	-1.08262	down
Ery07647.gene	6.79726	177	4.4134	126	4.44995	126	2.09749	51	2.84279	71	2.0825	52	9.2437e-07	-1.80007	down
Ery07649.gene	7.23559	290	5.09598	225	6.00561	263	5.76113	216	4.40099	170	3.66364	142	0.00217134	-1.07949	down
Ery07669.gene	9.84722	167	10.0086	186	8.57234	158	7.91166	125	7.56915	123	7.05448	115	0.00138906	-1.02596	down
Ery07677.gene	26.4177	1168	18.0924	878	22.9415	1106	15.5659	642	10.5144	446	9.89575	421	2.31238e-06	-1.56747	down
Ery07724.gene	6.02355	146	6.89142	184	5.80423	154	3.4476	78	3.8569	90	4.44147	104	0.000177782	-1.34868	down
Ery07726.gene	39.3268	518	58.7488	848	168.547	2416	19.6375	241	25.372	320	57.9997	734	0.00686541	-1.88218	down
Ery07777.gene	26.2817	1349	23.3439	1315	19.6607	1100	13.3169	638	20.9394	1030	20.4534	1010	0.0016847	-1.02616	down
Ery07814.gene	25.4196	315	30.9457	420	36.0944	487	10.5794	123	13.0529	155	16.5598	197	9.20189e-07	-1.85917	down
Ery07823.gene	5.82823	170	4.74308	152	5.30545	169	0	0	0.303786	9	0.388447	11	6.40929e-14	-4.63057	down
Ery07839.gene	2945.18	141574	2623.14	138341	2026.16	106120	1187.03	53234	1215.04	55985	1091.97	50469	1.59499e-14	-1.80178	down
Ery07868.gene	35.2389	821	55.5467	1419	53.5857	1360	12.6367	275	33.1906	741	21.6877	486	0.000189312	-1.7558	down
Ery07982.gene	94.0611	1748	94.8218	1933	118.192	2393	79.4997	1378	77.7205	1385	89.8518	1606	0.000915341	-1.01051	down
Ery07992.gene	20.8527	507	20.4581	546	18.9205	501	5.62186	128	13.2303	308	7.50064	176	2.97796e-06	-1.85214	down
Ery07993.gene	6.54737	164	5.20821	143	5.67623	155	3.41078	80	3.6666	88	2.77857	67	3.92602e-06	-1.49563	down
Ery08028.gene	6.23993	113	9.87209	196	8.59321	170	1.72888	30	1.49407	26	1.71789	30	1.14203e-11	-2.89936	down
Ery08039.gene	16.3334	853	15.4696	887	11.8499	675	8.72869	426	12.7283	637	12.1889	612	0.000802546	-1.06307	down
Ery08050.gene	2.79412	149	2.21268	130	2.37969	138	1.52433	76	1.52664	78	1.3501	70	1.24266e-05	-1.41611	down
Ery08120.gene	25.8087	367	38.6065	603	54.9699	852	9.44469	126	9.13629	125	11.9726	164	2.70596e-09	-2.5735	down
Ery08121.gene	149.675	1525	216.476	2419	142.497	1582	45.661	434	69.9137	683	88.0739	863	1.37022e-06	-1.96369	down
Ery08155.gene	56.9058	965	82.1565	1529	66.656	1232	24.0679	381	29.2088	475	19.9071	325	2.87012e-11	-2.17002	down
Ery08164.gene	1111.46	33027	1421.69	46349	1159.09	37527	111.339	3087	537.333	15305	404.939	11570	2.1371e-05	-2.3636	down
Ery08183.gene	4.16261	368	1.67341	162	2.65739	256	2.00944	166	1.74437	148	1.67586	143	0.00299715	-1.27187	down
Ery08191.gene	17.223	1102	11.6292	817	10.5172	733	6.98528	417	8.6835	533	11.4774	706	0.00117497	-1.18929	down
Ery08211.gene	535.64	10821	470.711	10433	484.429	10663	224.452	4231	365.589	7080	367.71	7143	3.08318e-05	-1.32029	down
Ery08226.gene	21.5072	626	17.1955	549	17.9628	570	12.3881	337	14.2827	399	16.7739	470	0.000251441	-1.06425	down
Ery08228.gene	3.18608	65	2.53526	57	3.34394	74	1.72717	33	1.45971	29	0.776348	16	0.000448852	-1.78032	down
Ery08240.gene	9.51444	532	6.28245	385	6.46042	394	1.48528	78	3.15811	170	1.86503	101	2.7012e-10	-2.39015	down
Ery08257.gene	18.9138	507	23.8655	702	24.593	719	11.7746	295	10.087	260	11.5188	297	1.50182e-07	-1.69276	down
Ery08260.gene	24.4828	583	20.9283	547	12.9792	337	6.82153	152	18.8453	430	6.67733	153	0.00522626	-1.48594	down
Ery08273.gene	15.8006	957	15.9077	1057	11.1833	738	5.98337	338	12.0718	701	8.06836	470	0.00024209	-1.39233	down
Ery08290.gene	56.6654	1513	53.2448	1560	63.5416	1849	8.57847	214	24.5589	629	21.0838	542	2.75104e-07	-2.28937	down
Ery08311.gene	38.0894	1194	33.5808	1155	29.9814	1024	23.285	681	23.2401	699	15.5127	468	1.01464e-06	-1.39937	down
Ery08370.gene	209.154	4097	405.859	8722	492.56	10512	157.449	2877	237.319	4456	235.258	4431	0.0017959	-1.48682	down
Ery08374.gene	48.5269	1361	54.2412	1669	49.7165	1519	21.8838	573	32.6231	877	30.2147	815	2.53163e-07	-1.53793	down
Ery08429.gene	6.16433	157	6.00719	168	7.93611	220	4.1924	100	4.84144	118	2.73996	67	0.000283762	-1.45062	down
Ery08442.gene	522.927	7082	524.328	7791	623.574	9201	156.378	1976	194.479	2525	222.185	2893	2.63268e-14	-2.21399	down
Ery08460.gene	76.1368	2374	50.0713	1713	56.8717	1932	39.4133	1147	57.2781	1712	36.7036	1100	0.00016072	-1.14262	down
Ery08482.gene	7.96337	189	13.4744	351	12.3464	320	2.4708	55	1.87632	43	2.78396	64	3.23166e-11	-2.83083	down
Ery08489.gene	69.0578	252	64.2844	257	60.6358	241	48.8339	166	38.1943	134	46.4803	163	0.000113717	-1.21712	down
Ery08515.gene	2.37826	49	3.33217	75	4.89349	109	1.99164	38	1.65037	33	0.87369	18	0.00169505	-1.81424	down
Ery08542.gene	25.597	1694	22.2165	1613	22.7407	1639	11.1824	691	15.2343	966	12.2472	779	2.89326e-11	-1.56194	down
Ery08578.gene	106.155	1711	293.844	5196	265.532	4663	31.9899	481	108.976	1684	119.634	1854	0.00242997	-1.92171	down
Ery08586.gene	21.4019	1104	14.8404	840	13.6342	766	6.12644	295	10.5769	523	7.86561	390	2.806e-07	-1.68311	down
Ery08587.gene	197.959	2349	231.896	3019	300.957	3891	164.305	1819	157.75	1794	129.316	1476	3.42435e-05	-1.39118	down
Ery08613.gene	11.4034	199	14.07	269	7.84805	149	9.22265	150	7.82228	131	8.21131	138	0.0086646	-1.07347	down
Ery08626.gene	44.5008	1360	32.2167	1080	47.2178	1572	4.69618	134	9.25459	272	8.33636	245	8.57388e-18	-3.08294	down
Ery08628.gene	39.4561	698	46.4441	902	40.5124	781	5.4093	90	29.1175	494	10.4635	178	0.000522813	-2.06546	down
Ery08688.gene	2.16182	41	2.02926	42	5.02279	103	0.743306	14	0.923804	17	0.940581	17	0.000206739	-2.29551	down
Ery08694.gene	1673.95	31288	2534.1	51965	2841.88	57874	898.67	15671	1289.96	23111	1360.9	24457	2.14646e-05	-1.66673	down
Ery08696.gene	0.449576	21	0.518618	26	0.84861	42	0.245336	11	0.131092	6	0.173732	8	0.00249497	-2.11832	down
Ery08700.gene	12.4102	528	8.68614	405	9.10217	422	4.47834	178	6.2816	256	6.34553	260	1.57865e-06	-1.48542	down
Ery08711.gene	196.96	3241	229.273	4139	238.158	4270	149.054	2288	137.093	2162	124.542	1971	5.5726e-07	-1.39347	down
Ery08716.gene	10.2117	115	14.7996	183	15.9675	196	7.07843	75	11.9634	129	4.68904	51	0.00444681	-1.45464	down
Ery08718.gene	14.7054	190	22.8651	323	28.0819	394	7.87552	95	13.3163	165	14.0437	174	0.00107714	-1.55474	down
Ery08747.gene	8.60547	183	17.5428	408	12.1064	280	0.714152	15	3.52212	72	2.75938	57	1.1886e-06	-2.90534	down
Ery08776.gene	11.5612	191	10.5664	191	11.0097	198	8.1061	125	9.97846	158	7.93129	126	0.000585305	-1.04359	down
Ery08891.gene	24.801	186	52.5392	433	24.5322	201	1.28459	9	13.6057	98	5.53049	40	0.000221429	-2.6909	down
Ery08893.gene	9.19588	347	7.23939	300	8.4976	349	4.01903	142	6.09079	220	3.21851	117	6.13029e-06	-1.57967	down
Ery08915.gene	14.2555	100	4.00228	31	7.99445	61	0	0	0	0	0	0	2.00297e-12	-6.07894	down
Ery08947.gene	17.745	613	14.2732	541	13.5278	509	6.19567	200	8.19028	272	6.28732	209	1.78475e-12	-1.81718	down
Ery08997.gene	4.62528	64	4.42631	67	6.17212	93	3.05803	40	1.52707	21	1.01604	14	0.000706609	-1.96934	down
Ery09008.gene	28.9632	391	19.1728	284	31.5884	465	12.4583	157	16.6283	215	19.8661	258	0.000456107	-1.36315	down
Ery09047.gene	3.96865	62	3.17465	54	3.01361	51	0.812704	12	2.34157	35	1.3026	20	0.00193002	-1.75752	down
Ery09075.gene	8.38888	113	9.21468	136	11.2656	165	2.029	26	4.09942	53	7.05567	91	0.00286162	-1.70991	down
Ery09085.gene	5.02984	100	2.31097	51	2.55853	56	1.34769	25	2.18941	42	0.80838	16	0.00269028	-1.74254	down
Ery09154.gene	4.9515	138	5.94997	182	4.5747	139	1.30814	35	4.69058	126	1.2534	34	0.00617447	-1.68502	down
Ery09197.gene	159.133	8425	212.557	12346	286.597	16531	48.7268	2407	159.784	8108	158.437	8065	0.00894665	-1.47794	down
Ery09202.gene	12.733	204	8.60265	151	9.35069	163	6.2486	93	8.6242	132	6.16686	95	0.0003784	-1.22127	down
Ery09254.gene	12.1652	353	15.7269	501	10.1302	320	1.02001	28	7.09295	198	2.1655	61	0.000284333	-2.37448	down
Ery09264.gene	10.0827	215	11.5307	270	9.13033	212	6.3901	127	8.04635	165	9.19388	188	0.00325327	-1.06591	down
Ery09309.gene	2.22945	46	0.628336	14	4.29737	95	0.616086	12	0.351142	7	0.961505	19	0.00784819	-2.17028	down
Ery09335.gene	11.1535	375	8.4024	310	10.9684	402	1.88031	59	6.61123	213	2.18931	71	8.74768e-05	-2.10664	down
Ery09348.gene	9.25255	169	7.35884	148	4.65074	93	2.28051	39	2.17044	38	1.66096	30	1.38623e-08	-2.38287	down
Ery09382.gene	31.2424	431	24.7864	375	33.1863	498	24.7339	318	22.3492	295	23.7866	315	0.000603264	-1.02278	down
Ery09408.gene	9.20153	262	6.04436	189	5.97709	185	4.46192	119	5.8987	161	5.0019	137	0.000696954	-1.13486	down
Ery09409.gene	25.0418	450	32.1821	635	29.3539	575	7.36779	124	14.4086	249	9.8998	171	1.45337e-08	-2.11317	down
Ery09420.gene	79.2441	630	84.9583	741	105.977	918	39.0291	290	25.0989	192	19.4429	149	3.01775e-09	-2.32514	down
Ery09429.gene	26.9633	796	22.6708	734	31.5274	1014	15.7368	433	28.7203	812	18.3261	520	0.0041419	-1.06854	down
Ery09523.gene	14.065	647	9.52004	480	7.89125	396	5.75333	247	7.69722	339	7.43068	329	0.000181055	-1.25417	down
Ery09551.gene	27.5672	3826	16.8778	2570	18.629	2817	10.1096	1309	15.8374	2107	12.2373	1633	6.42214e-06	-1.39448	down
Ery09555.gene	13.967	909	11.4361	817	9.25687	657	8.95097	544	11.4637	716	6.82254	427	0.00155281	-1.03631	down
Ery09571.gene	80.0803	1838	105.352	2652	91.3224	2283	24.1339	517	73.506	1617	56.9867	1258	0.00217638	-1.49712	down
Ery09592.gene	3.90607	100	5.07202	142	5.32786	148	0.988379	24	1.25834	31	3.38469	83	0.00225128	-1.87633	down
Ery09602.gene	6.46885	138	5.29107	124	5.12273	119	4.1676	83	5.20311	107	3.30032	68	0.00291957	-1.09226	down
Ery09622.gene	4.94766	105	5.56379	129	4.51006	104	3.35939	67	3.78877	77	3.73594	76	0.00212041	-1.14345	down
Ery09633.gene	14.3232	260	21.4138	426	33.3162	659	10.9669	186	16.6452	290	10.4705	183	0.0015671	-1.52921	down
Ery09682.gene	1.85853	74	1.13399	50	0.665114	29	0.381113	15	0.512615	20	0.046843	2	0.00440234	-2.23796	down
Ery09683.gene	19.9232	290	16.1985	259	21.4429	340	12.0972	165	13.9263	195	17.6567	247	0.00260324	-1.07398	down
Ery09695.gene	5.1874	275	5.54923	323	0.70021	41	0.81598	41	1.57436	80	0.14941	8	0.00410105	-2.40586	down
Ery09712.gene	512.995	36832	696.838	54891	443.109	34663	123.37	8264	233.671	16082	153.957	10628	1.4639e-10	-2.34977	down
Ery09725.gene	16.2474	156	14.7432	155	8.80236	92	8.49739	76	9.48432	87	8.68035	80	0.00240366	-1.23797	down
Ery09732.gene	46.8402	457	77.4238	828	54.305	577	8.55637	78	15.8369	148	22.1398	208	1.26285e-07	-2.51929	down
Ery09747.gene	71.6626	642	75.6669	744	92.3528	901	10.9811	92	49.6472	427	46.2768	399	0.00302223	-1.75062	down
Ery09752.gene	12.9242	170	16.9953	246	21.5233	309	9.51879	117	10.2084	129	14.722	187	0.00609174	-1.24623	down
Ery09772.gene	29.0027	1464	28.1279	1558	19.5114	1074	20.9039	985	21.1462	1024	13.2468	643	0.00074913	-1.15645	down
Ery09774.gene	25.1545	1419	37.2968	2309	26.7451	1644	0.226762	12	7.36288	399	2.15799	118	3.53297e-05	-3.30368	down
Ery09793.gene	117.589	4021	100.62	3775	121.525	4528	57.3212	1829	89.6802	2940	110.043	3618	0.00432362	-1.07908	down
Ery09818.gene	3.94604	63	3.80816	66	5.48841	95	2.20964	33	3.04222	46	1.98295	30	0.00119743	-1.53015	down
Ery09882.gene	3.41784	82	2.76025	72	2.95173	77	2.27754	51	1.4035	32	0.994761	23	0.00176926	-1.58086	down
Ery09915.gene	8.95286	348	9.16144	390	10.6629	451	4.72614	171	4.07385	152	3.66052	137	6.00678e-10	-1.88437	down
Ery09937.gene	26.7282	902	64.9956	2407	53.6705	1974	6.55372	207	8.61133	279	10.8109	351	4.35811e-11	-3.05431	down
Ery09994.gene	4.11734	195	4.64119	241	3.3557	173	2.438	108	3.61542	164	2.14999	98	0.00107454	-1.24823	down
Ery09995.gene	59.6212	1629	89.4466	2680	81.6581	2430	9.99863	255	26.4722	693	28.7922	756	6.72355e-07	-2.41348	down
Ery09999.gene	633.175	7866	666.779	9089	746.99	10112	482.515	5593	635.589	7569	545.223	6513	0.000284242	-1.00767	down
Ery10023.gene	68.0915	1765	15.6318	445	14.9054	421	8.39198	203	13.8942	346	10.7352	268	0.000815076	-2.03709	down
Ery10032.gene	39.8697	864	42.557	1012	32.4248	766	23.4844	475	23.5267	489	17.5181	365	1.10703e-07	-1.5209	down
Ery10053.gene	46.6106	316	36.3288	270	43.3918	321	5.07636	33	7.17139	47	3.04553	20	1.35083e-21	-3.60841	down
Ery10062.gene	14.0829	655	10.7012	546	8.63997	438	5.99972	261	5.77485	258	4.69235	210	1.1307e-08	-1.6843	down
Ery10112.gene	1.68234	38	1.46972	37	2.2016	54	0.754175	16	1.32615	29	0.576418	13	0.00739339	-1.59838	down
Ery10124.gene	25.2367	868	20.5536	775	20.142	755	9.62175	309	15.1611	500	8.71271	288	1.0504e-07	-1.65736	down
Ery10189.gene	11.9858	959	11.4128	1002	9.82596	857	7.36723	550	9.15589	702	8.10657	624	4.75028e-06	-1.12985	down
Ery10234.gene	4.44126	247	4.97926	303	5.04202	305	1.06426	56	2.04282	109	0.613901	33	9.74412e-08	-2.54808	down
Ery10236.gene	15.0717	304	15.5814	345	15.577	342	8.89439	168	15.5989	302	8.71598	169	0.00173451	-1.17202	down
Ery10241.gene	33.1666	372	34.5761	425	43.8919	536	28.9158	302	22.0224	237	19.2548	208	0.000153343	-1.35301	down
Ery10281.gene	5.70287	49	5.8363	55	3.55838	33	2.66921	22	2.70221	22	1.63787	14	0.00262299	-1.6772	down
Ery10290.gene	336.328	10013	637.152	20811	434.053	14080	74.6346	2073	245.362	7002	230.849	6608	0.000346969	-1.95707	down
Ery10312.gene	45.5049	428	41.7315	431	47.5978	488	28.713	252	23.0423	208	33.4611	303	5.78723e-05	-1.33399	down
Ery10368.gene	3.31549	193	2.69648	172	2.53926	161	1.77962	97	2.73344	152	2.18337	122	0.00260397	-1.03782	down
Ery10381.gene	1.91727	95	2.75635	150	0.538142	30	0.498383	24	0.381277	19	0.823198	40	0.00425037	-2.01687	down
Ery10400.gene	219.834	5093	236.668	6016	234.425	5918	23.9137	517	69.8933	1553	98.346	2191	5.30035e-06	-2.39355	down
Ery10410.gene	61.6776	691	46.4842	571	35.2727	431	26.2336	274	30.5873	329	26.6709	287	1.6665e-06	-1.44885	down
Ery10421.gene	112.474	2531	143.425	3540	162.186	3976	22.8404	480	28.8246	622	49.0613	1062	3.51924e-10	-2.64917	down
Ery10443.gene	20.6801	215	42.6232	485	29.4341	333	15.2407	148	19.9941	199	14.4107	144	0.000398903	-1.57669	down
Ery10454.gene	7.29001	496	4.77066	356	3.48531	259	2.2257	142	4.96795	324	2.54666	167	0.00516416	-1.31602	down
Ery10477.gene	16.8044	369	14.6399	353	9.58154	230	5.14598	106	8.36759	176	3.59712	76	1.03016e-05	-1.89715	down
Ery10483.gene	18.1408	264	12.1666	195	13.988	222	7.49208	102	9.76632	137	6.80915	96	1.46548e-06	-1.54458	down
Ery10524.gene	24.0542	651	25.9696	771	29.1351	859	19.9762	504	19.4964	506	12.6816	330	0.000106899	-1.29861	down
Ery10560.gene	46.3469	1427	25.4077	858	39.9245	1339	19.7346	567	32.2153	951	16.0412	475	0.000524212	-1.38129	down
Ery10561.gene	2.7375	60	3.57786	86	2.47585	59	1.7958	37	1.25183	26	1.91351	40	0.00387418	-1.45892	down
Ery10564.gene	268.375	4115	280.503	4719	238.158	3979	220.974	3161	167.326	2460	187.211	2760	6.14504e-05	-1.14119	down
Ery10575.gene	15.2045	167	15.9034	192	13.4774	162	7.36679	76	11.1993	118	8.59777	91	5.88309e-05	-1.39678	down
Ery10578.gene	12.5394	171	12.1098	181	11.8211	176	6.1746	79	6.72581	88	5.02001	66	8.54173e-08	-1.69924	down
Ery10579.gene	34.6624	1145	40.8628	1481	33.9832	1223	2.02647	63	27.307	865	10.9053	347	0.00930995	-1.93175	down
Ery10598.gene	9.79847	215	13.6254	328	15.6272	373	6.6126	135	3.79041	80	8.19654	173	0.000490181	-1.69309	down
Ery10624.gene	40.8533	1157	43.2261	1343	53.9967	1666	15.4826	410	13.5945	369	11.5783	316	4.41321e-16	-2.43119	down
Ery10648.gene	31.523	653	57.03	1296	49.4677	1116	10.9126	211	9.94841	198	10.2765	205	1.10661e-13	-2.78228	down
Ery10699.gene	11.3622	334	13.0525	421	9.11069	292	5.14189	141	7.78783	220	3.71169	105	2.48799e-05	-1.67926	down
Ery10717.gene	26.6896	511	24.5456	516	24.5939	513	7.33979	132	12.9482	238	11.7744	217	7.4799e-09	-1.9045	down
Ery10721.gene	11.2522	537	8.69705	455	7.03184	366	4.05465	181	6.0344	276	2.59021	119	1.57485e-05	-1.73883	down
Ery10729.gene	4.78447	270	2.12429	132	4.20037	259	2.15495	114	2.213	120	2.24363	122	0.00101839	-1.38528	down
Ery10766.gene	20.8465	731	12.8582	495	12.8766	492	5.18974	170	8.6289	290	3.63347	123	5.08764e-07	-2.04433	down
Ery10785.gene	37.7	171	20.2996	101	24.8592	123	12.5021	53	18.2398	80	13.5167	59	0.000148505	-1.53812	down
Ery10814.gene	26.0376	771	23.5466	765	18.0421	582	7.29621	202	12.0494	342	7.66605	219	5.90689e-10	-1.98881	down
Ery10815.gene	137.031	9126	143.756	10503	112.008	8127	55.8235	3469	97.012	6193	88.5189	5668	3.79904e-05	-1.38485	down
Ery10824.gene	28.2378	503	20.8738	408	22.9159	445	14.5748	242	17.2474	295	18.3145	314	1.69485e-05	-1.20286	down
Ery10838.gene	4.29308	60	3.99513	61	2.19441	34	1.51993	20	2.24752	30	2.05281	28	0.00773608	-1.45106	down
Ery10858.gene	111.91	4203	118.146	4868	81.516	3335	15.4309	541	85.6793	3084	55.5177	2005	0.00880251	-1.58972	down
Ery10881.gene	19.4157	643	16.2998	592	18.4399	665	10.9899	340	12.5081	397	6.76675	216	4.64347e-06	-1.52077	down
Ery10952.gene	35.4058	1209	27.5063	1031	33.2431	1237	11.1981	357	19.4851	638	13.4492	442	5.45887e-09	-1.80038	down
Ery10984.gene	14.6358	295	15.4318	342	15.6608	344	9.03468	170	10.626	206	9.33654	181	1.88897e-06	-1.35253	down
Ery10991.gene	12.067	1240	15.3817	1733	9.07907	1016	6.29723	604	10.0891	994	8.50874	841	0.00101121	-1.2377	down
Ery11014.gene	5.23975	200	5.26409	220	4.04004	168	3.10677	111	4.14223	152	2.42976	89	0.000555303	-1.26823	down
Ery11040.gene	65.9958	2006	83.1802	2774	89.6302	2968	17.9078	508	14.046	410	40.1534	1174	5.92944e-06	-2.28615	down
Ery11045.gene	12.1209	356	15.1172	487	7.89142	253	4.36578	120	11.0887	312	5.80653	164	0.00593026	-1.38304	down
Ery11054.gene	16.074	784	21.1187	1130	13.8998	739	5.61848	256	10.4	486	7.28197	342	1.53053e-06	-1.80401	down
Ery11086.gene	27.3677	965	33.196	1284	26.4025	1015	12.45	410	21.6988	734	18.9841	644	7.45525e-05	-1.39673	down
Ery11116.gene	15.3485	437	18.5391	579	19.203	595	12.3272	327	16.0741	439	8.63697	237	0.00109887	-1.21978	down
Ery11182.gene	5.46849	368	9.5283	703	7.06418	518	1.90847	120	4.63097	299	2.14461	139	4.0713e-05	-1.98829	down
Ery11184.gene	41.5706	424	46.8628	524	46.7315	519	38.9396	370	39.4194	385	31.2565	307	0.000723394	-1.0082	down
Ery11212.gene	155.67	4635	146.217	4776	152.918	4961	69.0213	1918	100.534	2869	89.9738	2576	1.10377e-08	-1.5024	down
Ery11222.gene	45.7177	996	54.3158	1298	38.4593	913	17.3671	353	38.0255	794	29.0903	609	0.000644308	-1.38983	down
Ery11225.gene	9.25278	221	5.75632	151	3.11915	81	2.22488	50	3.46562	80	1.03804	24	0.00100635	-1.95421	down
Ery11291.gene	27.9913	1363	23.9072	1277	19.8086	1051	16.3573	743	18.0226	842	19.7509	925	5.50536e-05	-1.08936	down
Ery11310.gene	78.4172	1694	99.0055	2347	67.8148	1597	13.6997	277	12.5009	259	12.649	263	3.77895e-30	-3.30103	down
Ery11326.gene	17.1671	300	29.1304	559	27.4418	523	12.7877	209	14.5188	243	16.7957	282	0.000551452	-1.42293	down
Ery11351.gene	17.6776	573	28.7237	1022	26.4132	933	9.28355	281	15.0582	468	14.9079	465	0.000142389	-1.56782	down
Ery11402.gene	15.3713	307	9.87824	216	9.29852	202	9.12848	170	10.8423	208	6.69375	129	0.00510684	-1.04154	down
Ery11420.gene	39.0694	545	50.3578	770	42.0869	639	26.6169	347	36.6205	490	22.5993	303	0.000117421	-1.3147	down
Ery11476.gene	5.28622	158	5.17325	170	3.81944	125	4.34142	122	4.17183	120	2.87019	83	0.00925946	-1.00526	down
Ery11480.gene	5.47643	168	4.88536	165	5.27925	177	2.85079	82	4.32237	128	4.7814	141	0.00624139	-1.0633	down
Ery11525.gene	9.17404	309	7.19068	266	8.29259	304	5.47436	172	5.55382	180	5.53416	179	3.70409e-06	-1.25866	down
Ery11588.gene	7.78181	406	7.95181	456	8.36506	476	6.08006	296	6.90236	346	5.76854	290	8.8417e-05	-1.06538	down
Ery11591.gene	12.072	151	9.12546	125	38.0646	518	0.799389	10	6.75401	81	6.07983	73	0.00187464	-2.44281	down
Ery11600.gene	36.7712	789	34.7738	818	37.2529	870	19.3493	387	24.6779	507	36.2584	748	0.00426339	-1.10931	down
Ery11662.gene	62.7271	587	24.9084	256	182.704	1861	2.70249	24	38.6569	347	26.0054	234	0.00834483	-2.27241	down
Ery11663.gene	71.2462	1240	77.9345	1489	69.5428	1319	38.2571	622	36.0466	602	29.4689	494	1.2403e-11	-1.76558	down
Ery11701.gene	16.3361	321	18.5361	400	28.5152	611	11.1851	205	15.3172	289	8.11915	154	0.000359828	-1.54978	down
Ery11704.gene	6.08912	146	11.5609	304	9.40071	245	0	0	0.718383	17	0.46922	11	3.09587e-10	-4.48516	down
Ery11780.gene	24.8377	882	21.6312	842	22.3698	865	18.7342	621	21.3414	726	14.3197	489	0.000124398	-1.04018	down
Ery11841.gene	19.9087	848	23.1296	1081	18.555	861	7.14461	284	21.8413	892	10.808	443	0.00796196	-1.30382	down
Ery11885.gene	66.8077	2464	93.5178	3784	133.416	5361	21.975	757	79.1845	2800	51.4043	1823	0.00482475	-1.58615	down
Ery11902.gene	3.47525	74	3.03607	71	2.38343	55	0.402786	8	1.50204	31	0.7296	15	0.000138228	-2.26485	down
Ery11924.gene	33.6948	702	43.4266	992	34.3012	779	16.4649	320	28.6013	571	28.7232	575	0.000978993	-1.27819	down
Ery11942.gene	8.47977	51	8.42989	56	13.3554	88	3.1355	18	2.62478	16	5.44617	32	0.000655414	-1.95686	down
Ery11964.gene	155.084	9148	109.205	7067	89.3361	5742	41.0594	2260	42.9816	2430	33.9072	1923	1.77711e-16	-2.23985	down
Ery12030.gene	4.85888	91	4.27413	88	4.91735	100	3.11743	55	2.75857	50	2.55944	46	0.000286051	-1.39386	down
Ery12047.gene	5.37085	67	4.5087	62	4.44061	61	2.40631	28	1.96797	24	0.921344	12	0.000114464	-1.99761	down
Ery12078.gene	4.43735	247	3.20377	196	2.32837	141	0.948206	50	2.77944	149	0.923767	50	0.00251461	-1.68884	down
Ery12112.gene	16.9998	494	31.4054	1001	14.4586	458	10.9666	298	7.39986	207	5.30972	149	3.7489e-05	-2.02099	down
Ery12116.gene	18.3251	480	11.5073	331	10.4491	299	7.9387	194	8.91498	224	7.83564	198	1.92166e-05	-1.36661	down
Ery12129.gene	1.39257	40	1.18588	38	1.59744	50	0.074469	2	0.515365	15	0.635599	18	0.0055353	-2.11434	down
Ery12167.gene	7.72139	240	14.7451	502	14.9426	505	2.14079	62	5.7965	173	6.29441	188	0.000366882	-1.98719	down
Ery12192.gene	5.45697	253	3.98737	203	4.19285	212	3.35286	145	3.49262	155	3.81807	170	0.000732329	-1.03561	down
Ery12218.gene	52.8711	613	63.4274	807	56.7073	716	36.3473	393	50.7524	564	43.4505	484	0.00031816	-1.11034	down
Ery12244.gene	701.317	16758	341.859	8963	117.676	3064	68.6055	1530	126.668	2902	26.8582	618	3.54053e-05	-2.74781	down
Ery12252.gene	10.6447	245	5.8284	147	9.1139	228	2.82442	61	4.38763	97	1.35091	30	2.03429e-05	-2.15734	down
Ery12258.gene	10.3539	157	8.79831	146	14.595	241	5.53202	78	8.72076	127	4.12149	60	0.000874302	-1.53913	down
Ery12311.gene	19.783	353	31.323	612	30.1856	586	2.57571	43	12.8644	220	7.3723	127	4.57687e-05	-2.38037	down
Ery12316.gene	5.43303	77	5.983	92	10.2479	157	3.19999	42	5.09925	69	3.46044	47	0.00249023	-1.53126	down
Ery12381.gene	12.04	150	16.5082	226	11.7499	160	1.55249	18	4.12442	50	2.12316	26	1.15137e-09	-2.91767	down
Ery12386.gene	8.37006	247	8.58641	278	4.8092	155	3.70537	102	4.14753	118	3.0402	87	1.95876e-05	-1.64826	down
Ery12401.gene	169.966	4376	170.376	4812	167.088	4687	86.3232	2074	88.6095	2187	94.8103	2347	2.46664e-12	-1.60444	down
Ery12410.gene	38.6571	1707	40.5056	1963	34.0472	1638	20.9044	862	29.484	1248	25.0721	1065	2.3229e-06	-1.28256	down
Ery12422.gene	19.2851	652	14.7647	548	14.8211	546	5.14026	163	7.7349	251	5.60965	183	1.06377e-13	-2.06921	down
Ery12432.gene	23.6229	133	28.4657	175	17.0232	104	1.17289	7	0	0	4.26859	23	2.43489e-05	-3.49444	down
Ery12463.gene	81.1201	2356	85.3219	2719	96.4719	3053	39.6651	1075	73.9852	2060	79.0421	2208	0.00517168	-1.1308	down
Ery12482.gene	494.99	12022	718.716	19151	647.161	17126	95.408	2162	180.196	4195	136.146	3180	4.56691e-15	-2.82193	down
Ery12528.gene	22.6706	431	20.9766	437	22.6123	468	14.2178	252	12.1235	221	10.7653	197	4.78585e-08	-1.52191	down
Ery12551.gene	24.2709	389	19.6343	345	15.9694	279	11.8445	177	12.5223	193	11.5463	178	8.24189e-07	-1.41138	down
Ery12563.gene	16.4747	344	14.4164	331	19.8537	452	9.9009	193	13.0891	262	9.35296	188	3.54053e-05	-1.34298	down
Ery12577.gene	30.7975	1639	38.2479	2234	34.915	2025	11.8476	589	27.662	1412	21.8	1116	0.000573545	-1.43911	down
Ery12610.gene	14.523	1265	11.2519	1075	13.0979	1243	5.54618	451	10.7229	895	6.88638	577	2.93698e-05	-1.42928	down
Ery12618.gene	12.5982	86	14.4546	108	10.907	81	5.1897	33	8.30602	54	4.27435	28	0.000131543	-1.74438	down
Ery12671.gene	99.1539	1504	74.8203	1245	112.091	1853	27.8903	395	63.7644	927	49.8075	727	4.22877e-05	-1.67268	down
Ery12681.gene	3.94745	59	8.89243	146	9.72103	159	0.952269	14	1.94439	28	1.75822	26	1.42241e-06	-2.76053	down
Ery12696.gene	7.63537	173	6.01134	149	3.48628	86	1.18248	25	1.43138	31	0.501838	11	1.25426e-08	-2.95619	down
Ery12731.gene	39.8524	1131	65.1616	2029	50.2025	1552	16.2755	431	11.6766	318	13.5926	371	2.83511e-12	-2.54304	down
Ery12732.gene	295.503	11526	282.228	12078	235.657	10015	108.055	3932	117.684	4400	86.6163	3249	1.41771e-18	-2.06763	down
Ery12774.gene	121.546	708	194.541	1243	193.693	1229	40.6245	221	116.317	649	86.0043	482	0.000580419	-1.71859	down
Ery12806.gene	13.1736	469	12.1594	475	12.1789	473	8.72249	290	11.6949	399	6.65258	228	0.000287975	-1.16838	down
Ery12807.gene	4.08747	176	4.32789	205	3.28413	154	2.6432	107	3.40291	141	3.1786	132	0.00305394	-1.0265	down
Ery12950.gene	2.28907	90	1.8355	80	1.17402	51	0.20551	8	0.081366	4	0.656149	25	0.000130746	-2.71842	down
Ery12955.gene	22.4189	994	24.3065	1182	31.0679	1501	8.13361	337	21.6209	919	13.3649	570	0.000795527	-1.52175	down
Ery12986.gene	43.8039	312	55.5155	433	59.3463	460	26.1038	174	28.5644	195	20.8695	143	1.94487e-07	-1.75383	down
Ery13002.gene	14.7963	958	9.85934	700	9.34192	659	6.95618	420	8.40981	522	6.9145	431	4.65061e-06	-1.28442	down
Ery13014.gene	19.0464	415	14.5449	348	10.69	254	4.06827	83	8.21236	172	6.76518	142	4.9518e-06	-1.84567	down
Ery13036.gene	6.29409	589	4.82664	496	4.45908	455	3.97527	348	4.77291	429	3.40381	307	0.000197284	-1.04592	down
Ery13052.gene	14.9864	998	11.2893	825	12.2672	890	7.02855	437	9.46227	604	6.71963	430	4.64806e-08	-1.42106	down
Ery13082.gene	15.7353	663	11.2881	522	15.6082	716	9.26773	364	8.79891	355	6.55618	266	1.19997e-06	-1.47266	down
Ery13110.gene	44.4358	520	45.6473	586	30.9542	395	28.7365	314	21.7692	245	25.5432	288	6.79293e-05	-1.33852	down
Ery13126.gene	23.5048	1656	20.1909	1561	39.3654	3022	23.694	1558	19.0506	1287	19.7139	1336	0.00922971	-1.09306	down
Ery13133.gene	4.25727	331	3.35313	286	2.45776	209	0.79092	58	2.80464	209	1.75213	131	0.00416351	-1.52899	down
Ery13147.gene	9.48331	543	8.66944	545	6.41944	401	3.61715	194	2.88107	159	2.85891	158	1.67119e-11	-2.04472	down
Ery13180.gene	30.1676	517	47.9407	901	9.88261	185	4.81177	77	3.41146	56	14.7879	244	0.00156725	-2.29881	down
Ery13210.gene	10.6847	1187	13.3781	1630	7.05034	853	2.11788	220	3.05668	326	1.71384	183	1.56985e-13	-2.79827	down
Ery13212.gene	101.321	2444	132.596	3509	109.207	2870	38.1505	859	91.4903	2116	87.6919	2034	0.00363341	-1.32775	down
Ery13220.gene	9.26182	1381	10.6313	1739	7.8448	1275	2.48753	346	8.08461	1156	5.63434	808	0.00395202	-1.42909	down
Ery13222.gene	3.21535	30	1.91791	20	2.2139	23	0.767754	7	1.25415	11	0.809167	8	0.00615435	-1.84327	down
Ery13233.gene	38.2951	703	60.241	1214	65.9769	1320	5.46553	94	21.0782	371	15.9865	283	3.58665e-06	-2.51219	down
Ery13242.gene	5.38225	90	4.86533	89	8.53589	155	0.51624	9	0.608657	10	0.903168	15	2.69729e-12	-3.58913	down
Ery13268.gene	5.74845	139	1.49104	40	2.06873	55	0	0	0.406354	10	0.172093	5	3.68894e-06	-3.71755	down
Ery13292.gene	17.244	514	15.8235	517	20.0023	649	9.41298	262	17.4581	499	12.6523	363	0.00234136	-1.1183	down
Ery13392.gene	39.3756	2590	53.7305	3877	31.0132	2222	7.4242	456	19.3772	1222	16.7731	1061	4.35695e-06	-2.12739	down
Ery13401.gene	130.136	4523	161.874	6172	162.063	6137	60.7611	1970	106.806	3558	146.611	4899	0.0088223	-1.19832	down
Ery13414.gene	15.3236	174	13.376	166	18.5154	229	14.7223	156	8.06191	88	7.93539	87	0.00531855	-1.27201	down
Ery13435.gene	29.9737	629	31.8024	733	27.2882	624	14.2061	279	26.8683	541	20.4258	413	0.00058468	-1.22317	down
Ery13493.gene	60.4396	4878	52.3956	4639	24.473	2152	17.9955	1355	38.5996	2986	8.20879	637	0.00600226	-1.67009	down
Ery13497.gene	3.50113	94	4.7125	138	3.63999	106	1.45944	37	1.92854	50	3.39817	87	0.00695465	-1.42388	down
Ery13504.gene	87.5852	515	73.9892	477	285.405	1828	19.9026	110	16.9681	96	17.5995	100	1.10878e-09	-3.4598	down
Ery13523.gene	19.6553	711	17.0517	677	14.3756	567	6.66718	225	7.32056	254	7.8103	272	2.72326e-13	-1.90013	down
Ery13580.gene	19.7488	1333	17.591	1303	18.6831	1374	8.48689	535	11.6674	755	10.2829	668	2.34903e-10	-1.57143	down
Ery13603.gene	15.1803	339	16.1146	395	18.2913	445	6.85715	143	14.6894	315	10.8996	234	0.00157387	-1.2951	down
Ery13613.gene	9.51938	520	6.22014	373	4.88619	291	6.63306	338	4.38811	230	4.38464	231	0.00899947	-1.06847	down
Ery13643.gene	23.3241	276	50.112	650	36.2118	466	10.324	114	31.1942	354	19.7775	225	0.00801041	-1.49152	down
Ery13652.gene	4.01291	222	3.51365	213	2.38303	144	1.11082	58	2.32616	123	2.29951	122	0.00198224	-1.42602	down
Ery13696.gene	2.22171	69	2.08802	72	0.59441	21	0.613785	18	0.735663	22	0.087227	3	0.00894704	-2.11092	down
Ery13706.gene	1.23091	34	1.44878	44	2.09168	63	0	0	0.284448	8	0	0	7.72384e-05	-3.59472	down
Ery13708.gene	17.0977	183	7.79706	92	21.0117	245	5.50743	55	7.01233	72	5.72718	59	7.28333e-05	-1.93206	down
Ery13789.gene	26.7185	279	28.5927	327	41.3072	469	6.4607	63	15.9079	159	12.8527	129	6.88971e-06	-2.08219	down
Ery13806.gene	21.2482	791	16.9685	693	12.6687	514	8.66607	301	12.3927	443	8.68223	311	5.89528e-06	-1.44693	down
Ery13807.gene	97.1459	544	104.591	643	99.7324	609	46.3454	242	44.0404	237	47.3894	255	8.51333e-12	-1.81465	down
Ery13825.gene	9.47496	1367	4.00905	635	7.63006	1200	0.961284	130	2.95388	409	2.67535	372	1.95876e-05	-2.22477	down
Ery13853.gene	47.2497	5043	31.3777	3674	26.9866	3138	22.3877	2229	36.5406	3738	22.3199	2291	0.00309071	-1.05488	down
Ery13867.gene	7.35216	84	4.08537	51	4.76438	59	3.42378	37	3.28391	36	2.08904	23	0.00287379	-1.48338	down
Ery13868.gene	7.36521	120	5.75779	103	6.64986	118	5.99121	91	3.17301	50	4.36645	69	0.00834014	-1.18894	down
Ery13884.gene	25.2365	437	27.7642	527	23.5338	444	11.5782	187	23.5906	392	20.9384	349	0.00538881	-1.12987	down
Ery13898.gene	1.98038	24	2.90706	39	2.37548	32	0.679984	8	1.49982	18	0.345786	5	0.00650086	-1.95113	down
Ery13905.gene	727.084	26447	2360.69	94209	937.042	37137	105.895	3594	720.265	25113	454.694	15902	0.00272542	-2.14349	down
Ery13970.gene	55.3372	1329	84.6032	2229	88.6574	2320	12.8218	288	45.5159	1048	44.0483	1017	0.00161236	-1.76962	down
Ery14010.gene	17.8974	485	11.5764	344	16.671	492	4.19507	107	6.88291	179	10.2451	267	0.000137038	-1.72337	down
Ery14033.gene	8.66995	67	11.9767	102	18.9547	160	0.888321	7	0.476024	4	0.73368	6	9.70336e-14	-4.37305	down
Ery14046.gene	13.9784	1333	6.47306	677	8.42339	875	2.50275	223	3.83578	351	1.73746	160	3.50696e-09	-2.43233	down
Ery14092.gene	43.3866	913	65.0773	1503	51.6552	1185	38.9653	765	46.5877	940	21.8269	442	0.00294174	-1.27132	down
Ery14104.gene	7.73056	119	7.05011	119	8.29102	139	6.29266	90	5.69853	84	5.8749	87	0.00297665	-1.05612	down
Ery14112.gene	53.9198	6406	64.0412	8348	48.5819	6289	7.88337	874	10.2333	1166	7.14846	817	9.31844e-36	-3.38124	down
Ery14120.gene	291.817	7986	439.81	13205	268.174	7996	132.941	3394	159.737	4190	101.27	2665	1.60624e-08	-2.01726	down
Ery14146.gene	5.32729	143	4.20616	124	4.078	120	3.04666	77	4.35718	112	2.90159	75	0.00306375	-1.0827	down
Ery14153.gene	17.1579	333	21.843	465	19.9391	421	4.04715	74	6.36916	119	7.24245	135	2.37882e-10	-2.37335	down
Ery14160.gene	38.6725	355	32.6035	329	29.4052	295	4.78393	41	11.1714	99	2.43809	22	1.83776e-08	-2.9646	down
Ery14161.gene	101.744	6132	133.571	8833	82.159	5396	15.9615	898	34.4731	1992	42.8273	2482	2.84735e-07	-2.36022	down
Ery14162.gene	7.38727	148	8.67598	191	8.46546	185	5.02019	94	7.88067	152	4.56638	88	0.00305394	-1.18278	down
Ery14169.gene	5.43024	38	8.0168	61	5.63591	43	2.97854	20	4.36368	29	1.19978	8	0.00851795	-1.72267	down
Ery14203.gene	2982.36	22698	6205.83	51818	7394.31	61315	569.955	4047	771.424	5628	1036.39	7584	8.67266e-13	-3.34778	down
Ery14229.gene	6.653	323	4.17157	222	3.76955	199	3.74506	170	4.04486	188	3.10318	145	0.00208873	-1.08603	down
Ery14256.gene	5.4886	196	6.5278	256	3.58519	140	0.729149	25	1.57105	54	0.378712	14	2.46894e-08	-3.01875	down
Ery14259.gene	20.3891	214	36.5815	420	25.7142	294	10.6442	104	15.6915	158	7.30751	74	2.2827e-05	-1.9484	down
Ery14271.gene	26.4668	227	36.5171	344	27.6636	259	26.8178	215	23.5373	194	22.8296	188	0.00576402	-1.00575	down
Ery14278.gene	15.3245	176	11.4367	144	12.7322	160	7.01894	76	11.6012	128	7.54401	84	0.000604803	-1.26357	down
Ery14286.gene	21.5038	689	8.80858	310	27.0188	943	1.94956	59	2.72772	84	3.16309	98	2.38895e-12	-3.3565	down
Ery14287.gene	5.08309	97	3.97648	83	2.8093	59	1.0407	19	3.15153	58	0.588835	11	0.0077343	-1.82348	down
Ery14313.gene	17.1776	1160	21.6234	1602	17.0766	1256	4.9836	314	4.13625	268	5.35803	348	1.79601e-17	-2.60053	down
Ery14319.gene	5.63398	96	5.08631	95	6.86451	128	5.20838	83	4.32803	71	3.09142	51	0.00889818	-1.14922	down
Ery14342.gene	14.2252	484	14.1965	530	8.37627	311	4.37675	139	6.71272	219	4.52455	149	2.53032e-07	-1.88912	down
Ery14349.gene	3.94034	171	3.84018	182	3.2124	152	2.07342	84	3.07432	128	2.71367	113	0.000885126	-1.16553	down
Ery14414.gene	109.712	1468	106.343	1561	92.8283	1353	48.9787	612	73.0859	937	73.5334	946	9.02626e-06	-1.34365	down
Ery14418.gene	2.25972	79	0.968804	37	1.77572	68	0.771873	26	1.1453	39	0.671199	23	0.00575993	-1.51916	down
Ery14438.gene	33.5318	2265	30.5367	2263	17.8963	1318	18.7118	1180	15.3009	991	21.3288	1386	0.00127104	-1.2203	down
Ery14464.gene	3.39962	60	8.45938	164	7.73867	149	2.64439	44	4.59811	78	3.07489	53	0.00623477	-1.56052	down
Ery14499.gene	7.0583	247	5.60253	215	7.14932	272	3.27931	107	5.73395	192	2.83036	95	0.000389555	-1.41963	down
Ery14571.gene	4.45155	215	3.55609	189	2.69567	142	1.81003	82	1.90637	89	2.01418	94	7.61438e-06	-1.54914	down
Ery14573.gene	9.02181	448	10.2682	560	8.95948	485	2.53945	118	6.23557	297	3.64442	174	9.45437e-06	-1.8455	down
Ery14586.gene	53.7638	996	91.176	1853	157.08	3171	21.4383	371	26.4408	470	23.1814	413	1.50894e-08	-2.68306	down
Ery14596.gene	3.72018	1140	1.8358	617	2.15019	718	1.75941	503	2.19956	646	2.0694	610	0.00516705	-1.01145	down
Ery14613.gene	0.724793	43	0.598344	39	0.428123	28	0	0	0.143823	8	0.023539	2	6.27219e-05	-3.30046	down
Ery14637.gene	14.8228	292	12.79	277	10.9201	235	3.57373	66	3.32456	63	3.41148	65	7.9305e-18	-2.54442	down
Ery14657.gene	20.6494	1149	14.0529	858	12.6755	769	8.22754	427	16.298	869	9.35496	501	0.00311854	-1.15638	down
Ery14661.gene	20.7449	529	17.7344	496	15.2593	424	11.426	272	13.0713	320	15.6698	384	0.00038444	-1.0974	down
Ery14663.gene	116.676	1293	148.092	1801	125.1	1511	114.463	1184	82.3973	876	85.9784	916	0.000598585	-1.15467	down
Ery14676.gene	20.0969	388	19.9906	424	15.8187	333	9.81206	177	6.01584	112	5.3472	100	6.32521e-08	-2.03522	down
Ery14681.gene	24.3521	884	40.107	1596	28.9007	1142	2.46722	84	9.50859	331	15.2307	532	0.000349611	-2.26815	down
Ery14745.gene	39.1498	1157	45.2854	1469	60.2738	1941	13.1736	364	27.4823	779	31.5035	895	0.000362868	-1.6502	down
Ery14791.gene	117.205	1234	188.339	2174	149.362	1713	33.9291	334	99.2229	1001	116.111	1175	0.0070499	-1.49706	down
Ery14807.gene	147.458	4514	116.156	3901	142.604	4757	74.1334	2118	79.1324	2322	58.3158	1717	2.65172e-11	-1.63182	down
Ery14850.gene	292.592	3046	485.869	5549	294.522	3341	173.36	1684	211.144	2107	173.567	1737	8.06431e-06	-1.62796	down
Ery14854.gene	9.16492	305	7.39836	270	7.44829	270	1.77794	56	3.28595	105	2.93381	94	2.2196e-10	-2.22152	down
Ery14877.gene	13.8639	476	17.3881	655	11.2611	421	5.70695	183	11.8096	389	6.11748	202	0.000378734	-1.52	down
Ery14900.gene	11.5244	1197	7.136	813	7.21093	816	3.60597	350	6.62014	659	4.44509	444	3.46902e-05	-1.47821	down
Ery14919.gene	27.7655	1710	39.379	2660	36.5318	2451	8.58166	493	24.851	1467	26.4835	1568	0.00663467	-1.43533	down
Ery14934.gene	4.78835	149	4.64491	158	3.76944	128	0.486086	15	1.35138	41	1.52392	46	5.51026e-07	-2.49679	down
Ery14950.gene	177.499	5861	311.351	11279	312.219	11232	43.6941	1346	71.832	2274	111.092	3527	6.91251e-07	-2.41026	down
Ery14955.gene	5.59444	84	7.84001	129	9.61022	156	4.44848	62	3.90756	56	2.85917	41	0.000264537	-1.69499	down
Ery14966.gene	188.971	7181	183.88	7666	136.739	5661	41.0492	1456	102.095	3719	68.6859	2510	1.83726e-06	-1.91539	down
Ery14975.gene	24.6409	774	20.445	705	23.2248	795	11.1769	328	9.32837	281	6.22824	188	4.23894e-10	-2.01645	down
Ery14985.gene	5.85784	171	6.09278	195	2.44511	78	0.850929	24	1.90222	54	2.66845	75	0.00135746	-1.92276	down
Ery14999.gene	6.6254	350	5.91184	343	4.89046	282	1.31409	65	1.92084	98	0.820615	42	1.55634e-12	-2.7159	down
Ery15016.gene	4.08274	90	5.89867	142	6.29291	151	0.340414	7	0	0	0.093878	2	8.94107e-15	-5.15958	down
Ery15023.gene	72.6562	1476	107.86	2404	131.347	2908	18.8693	358	22.9249	447	27.7771	543	4.72871e-13	-2.78908	down
Ery15068.gene	14.5913	117	19.9581	176	12.4281	109	6.64288	50	14.9579	115	7.71341	60	0.00812207	-1.3428	down
Ery15096.gene	66.7764	789	99.1023	1284	78.7591	1014	58.5311	645	52.1115	590	47.4868	540	0.000105675	-1.32454	down
Ery15108.gene	16.1611	718	15.5611	758	18.0895	875	7.90628	328	13.7819	587	8.19113	350	3.14753e-05	-1.42932	down
Ery15119.gene	7.17493	118	6.59222	119	9.7069	173	2.51319	39	4.45938	70	6.02415	95	0.00352124	-1.48076	down
Ery15135.gene	7.4689	346	6.64657	338	4.9486	250	4.32986	187	3.527	157	3.41227	152	9.78777e-06	-1.42757	down
Ery15156.gene	6.69867	232	5.58739	212	6.1111	231	1.88096	61	2.06361	69	1.70148	57	1.00251e-15	-2.35697	down
Ery15162.gene	284.158	20036	263.882	20414	232.872	17891	121.614	8000	172.767	11677	107.498	7288	1.42347e-09	-1.65038	down
Ery15175.gene	43.7446	436	26.8685	294	23.9701	261	16.1259	150	29.1215	279	8.96409	86	0.00579189	-1.43149	down
Ery15183.gene	83.1837	1462	92.6121	1786	93.8068	1796	65.4724	1074	67.0166	1129	63.8911	1080	8.03376e-06	-1.16072	down
Ery15184.gene	9.94657	349	9.10368	350	8.01117	306	4.67192	153	8.01243	270	6.92472	234	0.000985365	-1.1458	down
Ery15201.gene	2.65435	29	2.45916	30	2.77895	33	1.19542	13	1.04606	11	0.938882	10	0.00225939	-1.83352	down
Ery15217.gene	8.99583	257	12.2527	383	9.56909	297	4.81432	128	7.91431	217	4.62118	127	0.000105245	-1.51245	down
Ery15238.gene	21.3569	884	19.9531	906	10.0513	453	4.98628	193	11.0366	438	13.5747	540	0.00784653	-1.4056	down
Ery15262.gene	10.0644	97	7.59032	81	10.8478	114	5.86403	53	6.16741	57	5.11088	48	0.000410024	-1.39441	down
Ery15266.gene	3.98666	177	6.3032	307	3.37965	163	3.24157	134	2.83313	121	3.36004	143	0.00652611	-1.20634	down
Ery15301.gene	17.6236	292	14.2379	259	14.0153	253	5.40163	84	6.1753	99	7.43084	119	7.39239e-10	-1.91784	down
Ery15306.gene	10.2393	176	12.5589	237	11.6451	218	5.71206	92	7.04326	116	6.53134	108	6.79852e-06	-1.52022	down
Ery15351.gene	178.297	1826	148.234	1666	182.815	2040	80.2894	768	132.208	1298	92.017	907	2.1979e-06	-1.43324	down
Ery15355.gene	72.4104	1103	70.2877	1174	45.4515	754	12.41	177	24.3337	356	6.70281	99	3.66612e-08	-2.68126	down
Ery15372.gene	10.4082	394	9.42575	392	8.46804	350	6.86952	243	6.82658	248	8.27242	301	0.000364453	-1.05049	down
Ery15391.gene	19.7358	695	14.7095	569	7.50158	288	3.36699	111	7.59716	257	6.4265	218	0.000153915	-1.85717	down
Ery15456.gene	545.034	10950	520.808	11480	430.469	9423	366.242	6865	262.341	5052	364.061	7033	4.1603e-05	-1.26564	down
Ery15482.gene	116.607	4855	253.672	11588	134.523	6103	13.4881	524	94.0305	3753	72.2587	2893	0.00333651	-2.00998	down
Ery15488.gene	11.0852	314	8.07754	251	7.96158	246	3.62948	96	4.28851	117	3.78909	103	5.98604e-11	-1.87551	down
Ery15490.gene	97.045	674	195.183	1486	201.593	1525	27.604	179	65.4856	436	106.189	709	0.00176178	-1.88123	down
Ery15511.gene	798.662	32537	679.593	30376	655.914	29115	413.146	15703	432.167	16876	430.833	16876	6.31367e-13	-1.43469	down
Ery15514.gene	2.41713	312	2.08808	296	3.17645	446	1.52177	183	2.58166	319	1.65773	206	0.00522137	-1.10931	down
Ery15541.gene	38.2267	544	25.7404	402	42.5953	660	4.87357	65	11.7197	160	7.77929	107	5.92274e-11	-2.72487	down
Ery15549.gene	25.8454	311	29.3429	388	38.4983	505	25.1538	283	26.4297	305	23.4419	272	0.00416978	-1.02113	down
Ery15559.gene	17.1436	1309	11.322	949	13.1203	1092	4.25181	303	4.22504	310	2.05911	152	9.75946e-13	-2.60034	down
Ery15624.gene	4.7477	181	4.92757	206	3.33934	139	2.00885	72	2.91186	106	3.2231	118	0.000861992	-1.33804	down
Ery15648.gene	70.6033	3280	98.1415	5002	117.284	5936	11.1863	485	30.1946	1345	36.2861	1621	1.69426e-06	-2.45144	down
Ery15671.gene	235.188	4173	747.841	14555	403.32	7796	60.0267	994	17.1837	293	161.027	2747	0.000161014	-2.80941	down
Ery15677.gene	3045.86	14488	5700.99	29752	6561.18	34005	626.349	2780	805.421	3673	867.883	3970	4.64337e-16	-3.32902	down
Ery15678.gene	23.6353	474	44.4467	977	48.2249	1053	10.1292	190	18.6191	358	19.9928	386	9.69306e-05	-1.89076	down
Ery15730.gene	5.79938	136	6.93451	178	7.11025	181	4.45757	98	6.15756	138	5.1188	115	0.00542462	-1.03233	down
Ery15748.gene	132.086	3231	310.973	8344	125.658	3349	64.2196	1466	96.9632	2273	126.683	2979	0.00280055	-1.611	down
Ery15831.gene	16.7273	214	16.0574	225	7.71107	108	1.42632	17	8.40255	103	3.37667	42	0.00144622	-2.1118	down
Ery15863.gene	23.495	325	23.4716	356	24.671	372	15.4753	200	20.929	278	18.4011	245	0.000258611	-1.08383	down
Ery15878.gene	6.55022	479	5.28334	424	5.58764	445	2.22606	152	4.5099	316	2.22543	157	2.60449e-05	-1.62688	down
Ery15903.gene	22.3956	366	7.92085	143	5.62741	101	5.0495	77	6.27985	99	5.98612	95	0.00564143	-1.58614	down
Ery15927.gene	14.3815	182	15.9339	221	14.7434	203	9.02386	107	11.5802	140	9.77679	119	8.49529e-05	-1.26101	down
Ery15968.gene	65.8222	2181	68.8716	2504	40.4636	1461	45.6729	1412	49.7995	1582	34.9666	1114	0.00144187	-1.11134	down
Ery15997.gene	1.55801	23	1.2497	20	1.89957	30	0.279016	4	0.873892	12	0.338745	5	0.00529137	-2.0765	down
Ery16004.gene	36.6058	1176	28.8875	1019	24.0338	842	26.5432	796	28.1384	867	15.252	472	0.00460286	-1.03796	down
Ery16011.gene	112.402	1944	163.865	3109	107.41	2024	29.519	477	54.8002	909	63.5377	1057	2.65223e-06	-2.01045	down
Ery16041.gene	338.778	6939	400.089	8991	314.01	7008	278.618	5324	299.578	5882	248.806	4900	9.39557e-05	-1.05417	down
Ery16059.gene	26.7263	1961	16.5888	1336	11.888	951	5.22303	358	12.2408	861	9.14143	645	0.000215731	-1.66947	down
Ery16062.gene	10.7924	162	13.7134	226	14.8662	243	2.39097	34	3.55569	52	5.08665	74	6.26085e-08	-2.41808	down
Ery16063.gene	1125.16	49112	1971.64	94419	2059.83	97962	201.178	8193	891.22	37288	846.145	35511	0.00108127	-1.98247	down
Ery16118.gene	6.72597	85	12.9782	179	11.2054	154	2.88314	34	1.94975	24	1.55713	19	2.47112e-08	-2.81637	down
Ery16131.gene	22.9752	510	44.2931	1077	28.865	697	4.25299	88	6.11124	130	11.1949	239	1.18842e-07	-2.69851	down
Ery16140.gene	28.4695	620	33.4556	800	25.9896	617	9.61844	196	11.1374	233	8.62025	181	9.60153e-16	-2.25708	down
Ery16212.gene	41.4727	251	55.6713	370	50.4382	333	40.2609	228	31.6068	184	37.1491	216	0.0020879	-1.12583	down
Ery16224.gene	3.41813	72	2.31916	54	3.37503	77	2.17272	43	1.17898	24	1.30517	27	0.00242308	-1.56075	down
Ery16230.gene	8.60447	321	18.5861	759	17.9057	727	6.52098	227	10.9193	390	10.018	359	0.00496239	-1.39087	down
Ery16261.gene	11.5102	245	10.4437	244	9.00215	209	4.45165	89	9.76273	199	8.27444	170	0.00862199	-1.12943	down
Ery16268.gene	28.108	529	30.5	630	28.7208	589	11.8518	208	18.7549	339	8.97402	163	6.66339e-07	-1.81768	down
Ery16292.gene	11.97	1246	13.8647	1584	8.79245	998	8.73362	849	11.6721	1165	6.67121	668	0.00457007	-1.05149	down
Ery16299.gene	20.1377	385	14.547	305	15.6792	326	8.37346	150	14.4995	266	8.16749	150	0.000135547	-1.37146	down
Ery16361.gene	33.694	381	35.031	435	28.7283	354	18.7909	199	25.88	281	10.9618	120	0.000269622	-1.48061	down
Ery16382.gene	20.0695	481	31.1031	818	37.8325	988	15.002	336	18.2169	419	18.7843	433	0.000391081	-1.45689	down
Ery16392.gene	30.7655	240	36.5074	312	28.6463	243	21.1277	154	30.4315	227	20.9554	157	0.0015666	-1.10261	down
Ery16425.gene	34.1115	283	21.8587	199	21.2053	192	19.3943	150	21.7678	173	15.1878	121	0.00124823	-1.12597	down
Ery16458.gene	39.0433	311	45.8614	400	40.494	351	22.8473	170	29.3842	224	29.2834	224	3.43628e-05	-1.31241	down
Ery16465.gene	19.7789	454	24.2809	612	17.0776	427	1.24185	27	5.75418	127	2.73456	61	3.30864e-09	-3.14781	down
Ery16476.gene	40.7925	2069	44.3392	2467	32.5783	1800	2.89966	138	6.93907	338	2.88999	141	1.74691e-20	-3.77377	down
Ery16486.gene	6.46803	116	7.64743	150	6.91043	134	5.0458	84	2.99998	52	3.53251	61	0.000352898	-1.51023	down
Ery16511.gene	6.97301	113	9.57879	170	9.12401	161	4.73096	72	7.51655	117	2.98203	47	0.00403574	-1.41734	down
Ery16521.gene	74.6939	498	96.4204	705	112.273	815	32.834	204	44.855	287	59.8948	384	3.75748e-05	-1.69905	down
Ery16528.gene	166.154	3509	253.599	5876	262.642	6043	22.7408	448	90.0726	1824	93.9026	1907	6.82586e-05	-2.27616	down
Ery16531.gene	6.16758	203	3.25456	118	1.48737	54	0.307405	10	0.483153	16	0.922853	30	4.79361e-06	-2.94002	down
Ery16552.gene	4.79303	166	3.53123	134	3.89035	147	1.06542	35	3.04422	101	1.80529	60	0.000509242	-1.67323	down
Ery16554.gene	5.03447	102	4.9011	109	4.35538	96	2.20977	42	4.69856	91	2.94049	57	0.00812868	-1.21011	down
Ery16559.gene	93.9394	12470	85.605	12467	52.8773	7648	14.3374	1776	55.6329	7079	33.5283	4279	0.000799343	-1.77316	down
Ery16630.gene	2.25371	96	3.17715	149	2.5648	119	0.436342	18	0.405675	17	0.097821	5	1.13617e-10	-3.47548	down
Ery16734.gene	177.472	4559	121.662	3429	53.0068	1484	30.0785	721	68.4733	1686	70.3868	1739	0.00288593	-1.6308	down
Ery16742.gene	7.37969	314	4.73575	221	4.57542	212	3.68298	146	3.82233	156	3.2235	132	5.61269e-05	-1.30228	down
Ery16819.gene	382.291	10119	397.493	11544	395.935	11419	257.766	6366	289.869	7355	276.077	7026	1.52205e-07	-1.21688	down
Ery16861.gene	376.117	11429	482.134	16074	416.982	13806	59.3462	1683	93.002	2709	97.1705	2839	4.76409e-20	-2.9949	down
Ery16885.gene	2.29788	127	0.730846	45	0.636536	39	0.469809	25	0.294106	16	0.33994	18	0.00103962	-2.13444	down
Ery16899.gene	8.12222	850	6.92729	796	7.19425	821	4.48525	438	8.05853	809	4.11141	414	0.0025073	-1.11207	down
Ery16923.gene	35.2098	948	23.9785	709	28.2595	829	15.3839	387	24.5256	633	21.1022	547	0.000135717	-1.19812	down
Ery16950.gene	3.54101	109	3.29875	111	2.54308	85	1.9888	57	2.63778	78	1.73885	52	0.00215913	-1.22535	down
Ery16973.gene	50.7034	676	80.4971	1177	55.5176	806	20.6119	257	32.1331	411	47.1606	604	0.00103965	-1.54602	down
Ery16994.gene	104.859	2694	99.9491	2817	125.057	3500	73.8641	1771	70.0542	1725	70.535	1742	7.72178e-07	-1.31703	down
Ery17057.gene	5.74184	93	3.61322	64	3.22172	57	2.36998	36	2.73258	43	1.33858	21	0.00215147	-1.56271	down
Ery17088.gene	10.5274	95	19.5114	193	24.4637	241	6.65447	56	8.96371	78	14.2912	124	0.00960211	-1.48931	down
Ery17092.gene	119.811	2662	157.804	3847	93.5612	2265	80.2265	1663	74.7114	1591	64.7885	1384	1.97109e-05	-1.44042	down
Ery17094.gene	11.1188	332	13.5225	442	11.7003	380	6.37155	177	7.19979	206	8.20834	235	1.05988e-05	-1.42465	down
Ery17096.gene	36.1416	1224	25.5567	950	20.8789	771	14.3111	453	20.6632	671	13.9701	455	9.06392e-06	-1.42415	down
Ery17101.gene	223.084	2672	373.69	4910	360.946	4710	78.8346	881	123.768	1421	257.161	2961	0.0031285	-1.65921	down
Ery17134.gene	25.7718	429	18.5154	338	15.4413	280	11.7012	182	12.6884	203	12.9253	207	1.52514e-05	-1.34153	down
Ery17138.gene	2.19728	49	2.86873	70	2.12234	51	1.00924	21	0.782836	17	0.604903	13	3.76148e-05	-2.15112	down
Ery17169.gene	35.0717	609	31.973	609	18.8202	356	10.612	172	12.4687	208	11.1712	187	7.39281e-09	-1.97092	down
Ery17197.gene	20.056	242	44.1551	583	53.4944	702	9.45347	107	10.7387	124	6.58724	77	3.29726e-08	-2.71883	down
Ery17206.gene	6.58987	607	9.06223	916	9.83	986	1.24822	108	0.067017	6	0.022597	2	0.00623473	-2.97987	down
Ery17236.gene	122.437	2241	125.651	2523	85.0551	1696	62.5748	1069	40.1025	704	33.2676	586	2.3073e-07	-1.93614	down
Ery17289.gene	3804.27	57906	1655.37	27644	621.46	10307	272.349	3868	424.281	6191	73.4772	1076	1.93365e-06	-3.23897	down
Ery17314.gene	76.8304	1596	42.056	958	73.4303	1662	54.514	1056	27.5835	549	44.1447	882	0.00540542	-1.24216	down
Ery17321.gene	127.956	3996	125.334	4294	109.404	3723	60.5039	1763	58.6225	1755	70.6947	2123	1.84504e-10	-1.61609	down
Ery17322.gene	93.2483	700	8.75735	73	23.881	196	0	0	0	0	0	0	3.17445e-19	-7.45519	down
Ery17385.gene	64.1467	1250	54.4931	1165	132.276	2807	28.3606	516	25.3059	473	10.2676	193	2.08168e-06	-2.53092	down
Ery17434.gene	65.3958	659	92.4203	1022	90.2563	991	6.54088	62	10.4656	102	14.9934	146	7.58836e-17	-3.50225	down
Ery17449.gene	8.65885	152	7.18007	138	5.84921	112	5.36088	88	4.13194	70	3.09568	52	0.000419152	-1.43395	down
Ery17537.gene	269.306	5953	236.488	5736	232.427	5598	81.9031	1689	131.185	2780	150.013	3189	5.16335e-07	-1.68636	down
Ery17547.gene	83.122	2470	243.216	7930	143.089	4633	27.0143	749	29.0626	828	65.3239	1867	1.62926e-05	-2.47492	down
Ery17561.gene	8.27135	963	4.70635	601	4.30464	546	1.77146	193	5.17309	577	1.40579	158	0.00369363	-1.64587	down
Ery17581.gene	20.0925	242	28.4305	376	17.5252	230	8.19512	92	13.8826	161	6.91515	80	2.27514e-05	-1.84387	down
Ery17586.gene	35.5863	956	71.9173	2120	71.6568	2098	4.30748	108	33.1909	855	31.2731	808	0.00850908	-1.89285	down
Ery17610.gene	84.4145	1876	85.0511	2074	130.495	3159	4.17875	87	5.61107	120	26.9193	575	1.17731e-06	-3.28963	down
Ery17639.gene	16.0349	252	16.132	278	15.4218	264	10.7338	157	14.3447	216	12.9987	196	0.000829894	-1.0211	down
Ery17644.gene	15.3568	2591	13.5683	2511	13.5729	2495	7.79592	1227	10.6107	1716	7.33643	1190	1.10377e-08	-1.42137	down
Ery17651.gene	8.71885	31	7.68371	30	14.3875	56	6.00656	20	1.68617	6	2.49212	9	0.00549426	-2.01386	down
Ery17660.gene	10.7142	185	14.4686	273	12.0217	226	8.63987	139	10.3824	171	8.89838	147	0.00156629	-1.11645	down
Ery17661.gene	7.7988	316	4.29881	191	5.10416	225	4.42643	167	5.03618	196	3.52447	137	0.00327544	-1.07218	down
Ery17716.gene	503.936	91200	744.318	147787	727.693	143489	96.7899	16342	241.437	41882	272.225	47368	1.64909e-06	-2.29738	down
Ery17744.gene	7.96227	211	8.40678	245	6.89051	199	1.45083	36	4.22444	108	4.04662	103	0.000191609	-1.86493	down
Ery17752.gene	15.5485	717	12.1849	617	10.6412	535	8.8438	381	8.13181	360	6.4115	285	1.15537e-06	-1.39048	down
Ery17758.gene	2.27797	138	2.40808	159	1.88394	124	0.899418	51	1.80052	104	1.31496	77	0.00115186	-1.37397	down
Ery17764.gene	71.9923	1749	104.723	2791	78.0998	2067	22.3676	507	41.4779	966	40.3319	942	7.49739e-07	-1.9488	down
Ery17783.gene	4.9757	110	2.37436	58	3.84326	92	1.02695	22	2.17505	46	2.10657	45	0.0016847	-1.65202	down
Ery17792.gene	23.8737	424	25.1772	491	31.7567	614	10.7677	179	8.83826	151	18.7651	321	0.000169505	-1.69689	down
Ery17855.gene	27.528	554	35.2398	777	24.0964	528	9.54857	179	18.7625	362	21.9334	424	0.00148662	-1.44265	down
Ery17864.gene	4.13907	148	3.43533	135	3.02406	118	2.92118	98	3.26265	112	2.2267	77	0.0049907	-1.01277	down
Ery17872.gene	3.80513	66	10.2357	195	3.26427	62	1.18336	20	1.25077	21	0.796369	14	5.60425e-06	-2.82987	down
Ery17896.gene	39.5152	595	32.8235	543	24.4489	401	20.4874	288	31.1538	450	21.445	311	0.00132362	-1.08791	down
Ery17912.gene	28.0591	1213	31.9519	1515	21.24	1000	17.9495	724	19.1106	792	12.4977	520	2.40896e-05	-1.39989	down
Ery17952.gene	4.32031	108	5.2423	144	14.2169	387	2.56881	60	3.88954	94	1.71802	42	0.000736308	-2.0929	down
Ery17973.gene	9.80173	1079	6.39757	773	6.574	789	3.49312	359	5.857	618	4.57813	485	2.49073e-05	-1.37831	down
Ery17982.gene	5.03529	132	1.15741	34	1.38476	40	0.3192	8	1.50711	38	0.281655	8	0.00980845	-2.11773	down
Ery17986.gene	37.9833	415	48.9849	587	52.0491	619	25.4105	259	25.1012	263	10.5705	111	4.9535e-05	-1.83927	down
Ery18006.gene	416.002	11384	240.897	7233	228.585	6816	132.432	3381	199.226	5226	162.199	4268	5.97245e-06	-1.49722	down
Ery18059.gene	9.2687	115	14.1506	193	12.3319	167	3.0474	36	4.96006	59	7.10887	85	0.000209586	-1.85203	down
Ery18062.gene	8.76297	1119	18.1223	2537	13.3621	1858	3.86149	460	2.70441	331	5.0698	622	2.23411e-07	-2.38989	down
Ery18080.gene	520.897	12564	522.561	13828	569.154	14957	8.06496	182	88.0298	2036	155.23	3600	0.000117488	-2.90808	down
Ery18082.gene	1.06211	31	1.43025	46	1.16924	38	0.034418	1	0	0	0	0	5.60022e-10	-5.20774	down
Ery18096.gene	9.0467	265	3.50823	113	4.32208	138	1.20116	33	2.89895	82	1.78642	51	9.12551e-05	-2.05615	down
Ery18097.gene	72.4568	1480	116.72	2616	113.607	2529	78.1907	1490	91.8806	1799	46.477	913	0.00682658	-1.1855	down
Ery18105.gene	54.0213	1476	80.2799	2406	74.7615	2225	15.741	402	44.2895	1160	22.3942	588	2.2883e-05	-1.99116	down
Ery18113.gene	35.0152	435	34.1512	466	33.7389	457	12.4887	145	15.3542	183	17.4533	209	2.98074e-10	-1.85507	down
Ery18132.gene	16.1881	588	50.583	2013	18.2151	720	4.86408	165	18.8715	656	11.6232	406	0.00542411	-1.83991	down
Ery18139.gene	5.06503	134	5.0369	146	4.75107	137	4.41078	109	3.55799	90	3.38187	86	0.00260213	-1.07301	down
Ery18155.gene	156.536	1472	88.8896	917	101.442	1040	49.2842	433	110.922	1000	79.9593	723	0.00492872	-1.18689	down
Ery18184.gene	29.8329	1288	23.8273	1128	21.5088	1012	11.6793	471	14.5178	601	14.1956	589	3.71071e-10	-1.57487	down
Ery18192.gene	37.4828	785	50.0155	1149	59.1665	1350	2.0445	40	3.16932	64	8.40694	170	9.06557e-12	-3.80085	down
Ery18243.gene	25.197	237	21.3258	220	22.8703	235	11.0218	97	21.1362	191	15.3582	139	0.0010821	-1.22626	down
Ery18256.gene	7.37764	287	7.20649	308	7.77712	330	3.76112	137	3.5113	131	2.8746	108	5.72352e-10	-1.81827	down
Ery18276.gene	27.7484	538	25.089	533	44.1029	931	14.3953	261	10.8349	202	8.47364	158	1.19736e-07	-2.15889	down
Ery18284.gene	33.0531	796	39.3492	1039	32.5692	854	9.91471	223	32.4416	749	22.7186	526	0.00729337	-1.34994	down
Ery18287.gene	3.20789	68	2.49256	58	3.00976	69	0.821499	17	1.17137	24	0.84051	17	1.60325e-06	-2.1966	down
Ery18293.gene	156.503	5036	86.6198	3058	115.274	4042	52.3549	1572	61.3588	1893	61.7541	1911	7.00926e-09	-1.68858	down
Ery18368.gene	302.619	4759	487.745	8415	483.664	8287	158.558	2327	333.393	5026	303.017	4582	0.00293624	-1.36026	down
Ery18371.gene	44.0365	1095	58.9613	1608	49.4377	1339	38.9705	904	40.7039	970	31.3915	750	0.000216578	-1.16239	down
Ery18441.gene	14.0345	623	10.4951	511	15.248	738	7.02055	291	9.80328	417	6.41666	274	5.77492e-06	-1.46124	down
Ery18457.gene	62.9477	906	214.78	3389	277.547	4350	19.3444	260	94.0708	1297	46.0861	638	0.000908226	-2.30054	down
Ery18458.gene	104.593	5532	90.3616	5243	84.0967	4846	65.069	3211	61.1838	3102	62.4966	3178	6.2118e-09	-1.25575	down
Ery18467.gene	9.34901	190	19.893	443	16.915	374	5.44331	103	6.71236	131	6.63257	130	1.70885e-05	-1.94368	down
Ery18500.gene	111.088	1735	188.202	3224	227.735	3875	5.17924	76	15.1853	228	37.1509	558	8.16786e-08	-3.49081	down
Ery18507.gene	12.9268	474	7.87901	317	8.56275	342	5.05755	173	9.24021	325	3.89862	138	0.00212037	-1.34612	down
Ery18532.gene	9.09998	361	20.1889	878	11.9432	516	0.914524	34	2.9041	111	2.64174	101	6.15518e-09	-3.16436	down
Ery18548.gene	55.3308	706	38.0924	534	51.4671	716	21.9171	261	51.8936	635	32.0318	393	0.00822643	-1.13066	down
Ery18569.gene	495.877	14902	524.184	17283	544.931	17843	124.01	3477	220.846	6362	403.756	11666	0.000935394	-1.67165	down
Ery18579.gene	21.0747	547	26.6307	758	30.4328	860	12.8205	310	17.9699	447	11.2821	282	9.04987e-06	-1.58603	down
Ery18616.gene	14.7748	1021	10.5664	801	17.8188	1341	4.61465	298	14.551	964	7.81129	519	0.00907589	-1.33565	down
Ery18650.gene	888.293	17399	1311.37	28180	1678.3	35816	274.971	5025	391.489	7350	427.431	8050	5.54852e-10	-2.46465	down
Ery18666.gene	40.4077	1622	39.5093	1740	27.5074	1203	28.2536	1058	21.5105	828	31.2074	1204	0.00215936	-1.07768	down
Ery18677.gene	3.9033	189	5.62804	298	4.62962	244	2.33468	105	3.26134	151	1.4345	67	0.000148345	-1.68001	down
Ery18742.gene	62.8493	1544	61.2815	1652	85.1166	2279	16.4039	376	34.2983	808	52.9793	1252	0.00164763	-1.62699	down
Ery18863.gene	29.0401	415	29.828	467	20.9028	325	14.9848	200	17.3882	238	12.6837	175	1.3073e-06	-1.50376	down
Ery18881.gene	2.50254	26	2.59636	29	2.67776	30	0.188597	2	1.02813	10	0.722789	7	0.00103965	-2.3909	down
Ery18889.gene	25.877	1359	20.0717	1156	8.51413	487	3.88779	191	10.9494	551	6.08054	307	0.000295433	-1.95064	down
Ery18931.gene	11.4167	276	14.1943	377	15.2211	401	12.2763	277	11.6483	270	8.95685	209	0.00462123	-1.01524	down
Ery19006.gene	24.7363	935	27.8292	1154	16.3497	673	9.55451	337	12.1206	439	9.37506	341	3.18552e-08	-1.82028	down
Ery19019.gene	152.398	1288	225.617	2092	235.48	2169	8.37805	67	80.8577	655	78.3378	637	0.00117928	-2.30721	down
Ery19033.gene	21.0413	453	17.4167	411	12.5482	294	9.91972	199	11.2481	232	8.72219	181	4.69284e-06	-1.44174	down
Ery19051.gene	11.7705	405	11.4636	433	11.9371	447	0.15051	5	0.598889	20	0.148223	5	5.46421e-31	-5.60739	down
Ery19118.gene	6.1972	173	5.13335	157	5.86322	178	3.08295	80	5.89387	158	4.34621	117	0.0089398	-1.04898	down
Ery19132.gene	21.8622	870	16.7371	731	14.9723	650	14.9048	554	14.9113	569	9.84497	377	0.000360064	-1.11672	down
Ery19167.gene	4.14088	600	2.54333	404	2.69759	426	1.33991	181	2.33363	324	1.28711	180	2.32787e-05	-1.57565	down
Ery19175.gene	7.04281	182	5.03345	143	4.00645	113	3.54821	86	3.36222	84	2.87888	72	0.000261779	-1.3622	down
Ery19178.gene	83.6738	5839	64.6921	4953	70.8083	5384	4.76037	310	7.57339	507	4.48662	302	5.30763e-55	-4.3297	down
Ery19211.gene	65.683	614	52.0587	534	41.4631	423	18.6876	163	29.0984	261	23.6161	213	9.71651e-09	-1.81687	down
Ery19228.gene	1.17867	40	1.39794	52	0.781001	29	0.529723	17	0.39297	13	0.123289	4	0.00238773	-2.12543	down
Ery19241.gene	29.6404	2125	24.4953	1927	18.9966	1484	6.70067	449	7.17295	493	3.60698	249	1.37139e-14	-2.69209	down
Ery19329.gene	20.7735	150	25.1919	200	21.4985	170	15.967	108	12.104	84	11.8547	83	0.000118497	-1.42906	down
Ery19349.gene	116.183	670	125.713	795	101.917	641	54.7697	295	125.08	692	75.7902	421	0.00725453	-1.11698	down
Ery19390.gene	80.699	2986	93.3735	3790	96.3311	3883	6.45638	223	11.3054	401	7.21159	257	1.75154e-38	-4.063	down
Ery19392.gene	4.32586	193	6.84185	335	5.06141	246	3.39238	142	3.73197	160	3.3392	144	0.000587189	-1.31724	down
Ery19443.gene	94.5138	3370	96.7623	3785	83.0348	3225	54.165	1802	72.0838	2463	65.9801	2262	2.64583e-06	-1.21135	down
Ery19460.gene	65.5452	1743	30.2292	882	25.665	744	5.95688	148	9.41105	240	7.00288	179	2.60301e-13	-2.98918	down
Ery19466.gene	34.6431	689	55.7593	1216	44.1055	955	11.1084	206	9.89134	189	12.8998	247	3.55353e-13	-2.62517	down
Ery19476.gene	22.8061	168	14.0928	114	24.2857	194	14.1159	97	8.53505	60	12.7142	90	0.00160939	-1.42277	down
Ery19526.gene	4.71004	129	5.45916	164	13.6647	406	4.57451	117	1.64554	43	1.75568	47	0.00148327	-2.08301	down
Ery19621.gene	12.1465	177	11.4799	184	13.0969	208	7.69451	105	10.0261	140	8.70673	122	0.000297535	-1.16727	down
Ery19642.gene	59.4748	779	59.8399	860	53.7016	767	17.8785	219	18.71	235	9.88966	125	2.02269e-14	-2.54694	down
Ery19685.gene	58.4126	863	24.645	400	16.8086	271	5.57738	77	13.5841	193	3.01649	43	3.16705e-05	-2.59823	down
Ery19709.gene	18.6438	256	14.9317	225	10.5635	158	1.30667	17	2.40711	32	7.02146	93	0.000150034	-2.44058	down
Ery19735.gene	19.1516	671	22.4712	864	11.0805	423	4.07205	134	13.1966	444	9.61726	324	0.0030998	-1.58916	down
Ery19756.gene	7.40789	120	9.67014	172	8.02193	142	4.32178	66	5.05749	79	6.69889	105	0.00207214	-1.30183	down
Ery19772.gene	36.8941	1890	38.882	2185	36.4164	2032	17.8185	852	23.9725	1177	17.5367	864	2.79898e-10	-1.61792	down
Ery19778.gene	1.25448	54	1.15915	55	1.78631	84	1.06131	43	0.785353	33	0.719028	30	0.00840547	-1.34424	down
Ery19793.gene	32.6735	1046	19.9781	702	24.3926	851	7.9325	237	9.69025	298	2.53763	79	6.09498e-07	-2.49255	down
Ery19795.gene	15.8596	307	12.6411	268	16.3892	345	10.6421	192	9.48761	176	5.05037	94	0.00022394	-1.49756	down
Ery19821.gene	6.49152	141	9.45061	224	13.4738	318	1.3418	28	2.38785	50	0.19759	5	2.30513e-06	-3.21501	down
Ery19825.gene	5.18738	420	6.97486	620	4.7948	423	2.31576	175	3.15102	245	2.80564	219	5.08153e-07	-1.71271	down
Ery19832.gene	8.86327	298	7.43891	274	6.26122	229	5.10331	160	5.04254	163	5.45884	176	4.98073e-05	-1.20848	down
Ery20004.gene	8.62594	293	11.1801	416	15.842	586	5.01281	159	8.62302	281	4.5057	147	0.000277242	-1.64634	down
Ery20016.gene	10.4046	130	15.65	214	9.90724	135	8.36554	97	6.77557	81	4.90685	59	0.000754709	-1.50787	down
Ery20021.gene	4.10987	123	4.87189	160	4.50889	147	2.97438	83	2.25862	65	2.2692	66	6.55898e-05	-1.51179	down
Ery20050.gene	4.9497	70	3.46526	54	4.80901	74	2.80095	37	1.53879	21	1.41939	20	0.000640531	-1.77657	down
Ery20054.gene	13.768	262	26.0827	545	26.1806	543	1.72044	31	2.94629	54	3.31639	61	8.86368e-15	-3.57383	down
Ery20061.gene	2375.1	34823	887.17	14271	385.184	6154	156.277	2138	240.604	3382	42.1966	595	1.42329e-06	-3.29313	down
Ery20076.gene	2.05964	129	1.70351	117	1.61419	110	1.64744	96	1.2123	73	0.8901	54	0.00507407	-1.18102	down
Ery20085.gene	6.11532	199	4.10639	147	6.12734	217	3.45638	105	5.28766	165	2.88293	90	0.00424835	-1.17085	down
Ery20100.gene	10.4088	136	12.5105	179	9.17205	131	2.85231	35	8.17132	103	7.43387	94	0.00772996	-1.42406	down
Ery20117.gene	6.3215	131	3.70819	84	12.5763	283	2.22273	43	2.60387	52	2.62633	53	0.000135049	-2.14502	down
Ery20124.gene	109.606	1994	135.956	2713	140.277	2780	43.5866	740	78.6212	1371	87.9288	1538	0.000130827	-1.54486	down
Ery20153.gene	28.2203	988	26.2226	1007	22.1325	844	11.7132	383	17.1348	575	11.2215	378	1.31833e-08	-1.62128	down
Ery20167.gene	1.166	29	2.87901	79	6.13463	166	0.688925	16	0.750771	18	1.46472	35	0.00255003	-2.23193	down
Ery20191.gene	11.6242	319	17.9553	541	16.5979	496	5.76835	148	8.30579	219	7.40907	196	2.57711e-06	-1.77797	down
Ery20221.gene	16.1605	371	12.3065	310	10.8376	271	5.6124	121	9.31924	205	5.90491	131	4.15173e-06	-1.57899	down
Ery20241.gene	13.9413	915	9.97469	718	10.5968	758	6.90305	423	9.82877	618	9.15921	578	0.000157113	-1.09759	down
Ery20273.gene	21.9079	1315	10.9393	720	9.53896	624	4.87443	273	7.96392	458	4.54207	262	5.49067e-06	-1.89829	down
Ery20314.gene	3.60783	261	3.14269	250	3.02539	239	2.83708	192	2.49164	173	1.52143	106	0.00153057	-1.19163	down
Ery20385.gene	7.30687	181	6.19835	169	5.0127	136	3.99903	93	6.09273	145	4.32412	103	0.00441242	-1.04362	down
Ery20438.gene	18.6428	521	20.4811	628	17.9153	546	7.81799	204	11.1334	298	12.6833	341	6.61372e-06	-1.52592	down
Ery20451.gene	10.1663	455	7.45476	366	11.1141	542	5.80138	242	4.58741	197	5.61325	242	5.61986e-06	-1.51005	down
Ery20461.gene	13.6689	418	22.5579	757	12.2878	410	6.56979	188	2.44442	72	1.98523	59	2.63591e-06	-2.64305	down
Ery20465.gene	9.98423	212	9.62659	225	9.48778	220	6.22712	124	9.17165	187	4.14221	85	0.00208862	-1.25742	down
Ery20481.gene	16.8599	435	16.0152	453	9.09187	255	5.67026	137	12.9985	321	8.56438	212	0.00591774	-1.28029	down
Ery20508.gene	5.58731	245	5.84664	282	4.93902	236	3.63765	149	4.42417	186	4.23215	179	0.000282941	-1.10586	down
Ery20510.gene	7.13655	358	6.54107	360	6.8977	377	3.21114	151	7.12617	343	4.75824	230	0.00518315	-1.1306	down
Ery20546.gene	6703.02	172546	2708.81	76502	1148.1	32201	492.045	11817	731.115	18040	142.258	3521	1.16599e-06	-3.23004	down
Ery20573.gene	1.88757	1009	2.05778	1207	2.06854	1205	0.521767	261	0.5736	294	0.329424	170	1.44906e-18	-2.73614	down
Ery20608.gene	6.70273	91	1.61725	24	7.65062	112	2.62682	33	0.364575	5	0.843598	11	0.00567292	-2.2893	down
Ery20644.gene	84.6462	2899	57.7962	2172	64.8757	2421	29.7511	951	31.4639	1033	47.3375	1559	3.53565e-06	-1.58045	down
Ery20654.gene	36.3707	499	34.2686	516	32.3186	483	21.2742	273	24.395	321	35.871	473	0.00680402	-1.00965	down
Ery20657.gene	20.5369	888	20.1335	955	14.6562	690	13.9766	564	14.925	619	12.4621	518	6.50439e-05	-1.11169	down
Ery20711.gene	22.0208	516	13.3143	342	9.37147	239	12.9327	283	7.99539	180	7.34933	166	0.00612514	-1.27794	down
Ery20716.gene	29.3458	733	23.353	640	24.9926	680	12.2639	286	15.5444	372	13.6492	328	3.23166e-11	-1.59281	down
Ery20723.gene	1.09623	24	0.868477	21	1.31074	31	0	0	0	0	0.19635	4	0.000101066	-3.55145	down
Ery20769.gene	275.642	4350	119.062	2062	81.1462	1396	30.828	454	35.3696	536	10.0718	153	5.0486e-08	-3.06445	down
Ery20801.gene	37.6532	1347	30.4668	1196	30.8869	1204	8.65596	289	22.1814	761	6.94928	239	2.69715e-05	-2.01448	down
Ery20802.gene	28.4394	231	35.7352	319	33.7148	299	13.0827	100	15.8059	123	10.3056	81	7.05534e-09	-1.99223	down
Ery20815.gene	18.2859	684	17.5293	719	20.8579	850	5.9004	206	7.97762	286	9.85429	355	1.70886e-08	-1.91472	down
Ery20834.gene	6.98623	168	9.29015	245	6.51746	171	3.65586	82	5.68895	131	2.93968	68	0.000211347	-1.56633	down
Ery20844.gene	84.7277	541	93.5027	655	83.3383	580	46.0417	275	64.4945	395	51.1979	315	1.30682e-06	-1.3891	down
Ery20847.gene	7.49916	619	6.83334	619	5.54908	500	3.21147	248	6.71766	532	5.02898	400	0.00520887	-1.09114	down
Ery20860.gene	7.51066	464	5.17663	351	7.34598	494	4.99214	288	4.56817	271	4.37389	260	6.21636e-05	-1.20346	down
Ery20887.gene	9.46953	622	7.65781	552	6.4085	458	5.08366	312	7.20574	453	5.3164	336	0.000206405	-1.10596	down
Ery20888.gene	64.3901	959	101.139	1652	130.214	2112	14.4622	201	67.4238	963	49.6277	711	0.00404402	-1.76637	down
Ery20905.gene	49.6541	767	65.669	1113	83.9661	1413	53.4316	770	52.1309	772	40.3696	600	0.0027777	-1.15037	down
Ery20918.gene	13.611	404	21.3482	695	19.0079	615	3.02628	84	5.53581	158	5.24406	150	1.84235e-10	-2.59127	down
Ery20923.gene	38.9138	730	44.17	909	36.2409	741	22.4585	393	38.1225	686	15.6557	283	0.00147436	-1.33331	down
Ery20967.gene	11.8586	469	10.1329	440	11.8334	510	8.89866	328	8.72429	331	5.92769	226	7.76025e-05	-1.21462	down
Ery20979.gene	7.80238	156	14.2593	311	9.75252	212	6.0456	113	0.978918	19	5.30146	102	0.00872228	-1.84493	down
Ery20984.gene	14.8931	316	13.6423	317	16.0434	370	10.7044	212	14.4583	294	8.79153	179	0.0010712	-1.09154	down
Ery21122.gene	74.9896	1583	147.723	3420	69.5711	1600	33.3866	658	42.0023	850	42.3193	859	6.44105e-06	-1.9582	down
Ery21188.gene	63.1018	1046	56.8731	1034	86.042	1553	12.4012	192	21.5212	342	27.5431	439	1.96035e-08	-2.35699	down
Ery21197.gene	2.83279	135	2.3526	123	1.72846	90	1.60122	71	1.9037	87	1.19787	55	0.00275633	-1.22275	down
Ery21200.gene	24.3306	561	15.8611	402	21.8816	550	1.21311	27	2.03263	45	2.82249	63	9.11654e-23	-3.87181	down
Ery21206.gene	4.76918	38	7.16743	62	6.28588	54	1.7951	14	2.92029	22	1.78684	14	0.000181291	-2.04617	down
Ery21239.gene	52.4007	540	55.7611	630	53.7222	603	1.99768	20	7.23464	72	6.11116	61	2.48098e-17	-3.88275	down
Ery21266.gene	198.097	5687	54.0912	1704	30.7654	963	20.9246	561	33.0641	910	5.32581	147	0.00051791	-2.54685	down
Ery21297.gene	5.86325	249	5.94115	277	5.77566	267	3.5423	140	4.90551	200	2.9504	121	8.11915e-05	-1.31755	down
Ery21367.gene	9.55149	367	10.0733	425	10.7423	450	7.30378	262	6.64581	245	6.94085	257	2.17235e-05	-1.23294	down
Ery21384.gene	167.588	2261	165.37	2447	158.344	2327	97.6456	1229	100.017	1293	80.4867	1044	2.86212e-11	-1.51963	down
Ery21419.gene	279.163	2328	214.811	1966	173.652	1578	61.8208	481	59.1505	473	39.3686	316	2.65888e-19	-2.69893	down
Ery21426.gene	9.24021	159	7.76192	146	5.25432	99	5.35781	86	5.58897	92	4.80369	80	0.00250537	-1.16205	down
Ery21428.gene	3.43574	237	2.55245	193	3.25756	245	2.4627	159	2.64271	175	1.96553	130	0.000756595	-1.07459	down
Ery21433.gene	4.34056	48	2.92389	35	2.60469	31	0	0	0	0	0.6537	7	0.000279919	-3.37795	down
Ery21446.gene	7.77546	160	8.29319	187	5.3882	121	5.23345	101	5.09276	101	6.00429	119	0.00619189	-1.06163	down
Ery21490.gene	2.91892	63	3.3875	80	3.55555	84	1.81518	37	2.85051	59	1.33403	28	0.00579309	-1.37325	down
Ery21504.gene	6188.44	160339	5794.21	164707	5261.69	148538	3385.69	81839	3177.16	78905	3146.42	78382	4.83645e-13	-1.52192	down
Ery21527.gene	3.94809	65	3.19444	57	3.37768	60	2.14985	33	2.45115	39	2.65276	42	0.00784479	-1.17895	down
Ery21560.gene	100.403	7164	100.612	7876	96.9116	7534	36.7895	2449	85.3187	5835	72.2846	4959	0.0014198	-1.29296	down
Ery21566.gene	3.50904	64	1.15554	23	4.20397	83	0.910289	16	1.17971	21	0.8025	14	0.00156145	-2.07319	down
Ery21589.gene	24.1163	888	32.8357	1327	36.3931	1461	6.52626	225	16.0615	567	10.6281	377	9.24064e-07	-2.13683	down
Ery21595.gene	88.0502	1016	117.198	1483	106.396	1337	59.8877	645	52.2546	578	91.6719	1017	0.00182268	-1.27902	down
Ery21646.gene	11.9237	452	21.4028	890	20.6104	851	6.82244	242	12.1711	442	7.61836	278	0.000114594	-1.69528	down
Ery21661.gene	20.3216	1537	23.3345	1936	31.203	2571	2.45908	174	16.9659	1230	10.2836	748	0.00337265	-1.89293	down
Ery21670.gene	146.364	3236	148.007	3590	101.909	2455	21.7212	448	78.333	1660	62.0656	1320	0.000205382	-1.89333	down
Ery21685.gene	30.8821	377	44.4123	595	22.5316	300	10.8613	124	3.80443	45	0.990685	12	3.48117e-05	-2.94058	down
Ery21713.gene	958.554	38622	2136.32	94436	1829.71	80324	66.7805	2511	39.9071	1542	125.037	4844	1.41579e-19	-4.75022	down
Ery21752.gene	43.6238	3384	45.2253	3849	39.3272	3324	23.6028	1708	23.2215	1727	25.7129	1918	4.93527e-10	-1.51168	down
Ery21764.gene	5.85055	506	4.46111	424	5.63225	531	2.11307	171	3.41069	283	2.47627	206	7.65292e-08	-1.67251	down
Ery21803.gene	3.0515	48	1.17607	21	2.78642	48	0.392341	6	0.197709	3	0.28018	5	6.24555e-06	-3.14986	down
Ery21818.gene	27.7496	625	17.7449	438	19.3641	475	7.45799	157	10.89	235	8.54802	185	1.27959e-10	-1.92829	down
Ery21819.gene	6.41722	140	6.52563	156	10.6491	252	3.50654	72	5.44565	114	5.97706	125	0.00496685	-1.31872	down
Ery21824.gene	39.0151	1867	33.1094	1739	30.5167	1591	20.4731	914	27.45	1259	27.8703	1283	3.87623e-05	-1.12518	down
Ery21910.gene	39.474	957	41.0404	1092	35.5788	940	12.8885	292	18.8133	437	14.9599	349	1.26372e-13	-1.99938	down
Ery21920.gene	81.8549	2524	150.16	5080	119.263	4007	10.5909	305	7.89323	234	10.5307	313	1.57236e-28	-4.16366	down
Ery21935.gene	11.5502	198	32.5702	610	6.00008	112	1.3772	22	1.11881	19	1.57544	26	1.1176e-09	-3.8773	down
Ery21938.gene	6.991	243	4.44965	170	5.43008	206	5.404	175	4.56487	152	3.03719	102	0.00827159	-1.04598	down
Ery21998.gene	15.1938	409	15.4391	456	18.3931	540	9.54376	240	11.9681	309	9.62064	249	5.0987e-06	-1.35303	down
Ery22015.gene	29.453	3572	22.5391	2999	18.5352	2449	9.99021	1131	13.5269	1573	14.6753	1712	5.242e-07	-1.54698	down
Ery22041.gene	9.54752	125	9.54342	137	6.91679	99	2.55596	32	3.44985	44	2.78257	35	1.38718e-08	-2.18176	down
Ery22065.gene	5.46558	114	9.16726	209	6.09665	138	0.545244	11	3.508	70	3.01674	61	0.0025701	-2.04627	down
Ery22075.gene	27.0715	473	28.2566	542	44.9488	856	19.6928	321	20.7848	348	21.8804	368	0.000329248	-1.36791	down
Ery22082.gene	2.54426	272	2.70164	317	1.9291	225	1.18222	118	2.29306	235	1.58674	164	0.0031357	-1.18379	down
Ery22110.gene	57.3216	1691	61.0733	1977	57.9114	1861	32.9083	906	32.034	906	57.9871	1645	0.00355382	-1.18232	down
Ery22127.gene	275.422	15860	363.498	22965	269.559	16913	234.674	12608	238.979	13191	261.782	14494	0.00133509	-1.00464	down
Ery22158.gene	7.91689	545	7.93926	600	7.91596	594	4.15695	267	8.1346	537	4.63928	308	0.00159834	-1.18463	down
Ery22239.gene	3.60594	45	3.77483	51	4.7133	64	1.84724	22	1.72163	21	2.60936	31	0.00274714	-1.56806	down
Ery22262.gene	11.5801	306	13.7178	398	13.544	390	9.52533	235	8.33156	211	4.2862	109	0.000503321	-1.48324	down
Ery22265.gene	27.5354	739	27.1012	798	39.0178	1140	1.77628	45	8.78649	226	3.61735	94	5.81863e-09	-3.20901	down
Ery22278.gene	20.3535	936	16.6808	841	17.8866	896	14.7124	631	10.8254	477	15.6391	691	0.000639487	-1.09005	down
Ery22300.gene	29.1153	2260	30.3823	2588	26.4858	2240	10.4093	754	18.2947	1362	12.8457	959	2.17666e-08	-1.73485	down
Ery22303.gene	8.39496	222	13.0434	378	15.371	442	6.85167	169	11.5067	291	4.65584	118	0.0074227	-1.36106	down
Ery22345.gene	6.40145	192	9.39469	309	6.29441	206	5.01415	141	5.91652	170	3.91059	113	0.00154327	-1.26225	down
Ery22369.gene	7.20685	69	15.4677	162	14.3186	149	4.49941	40	1.57679	15	3.94133	37	8.02091e-05	-2.37386	down
Ery22381.gene	5.55253	326	3.52077	227	3.81642	244	1.3068	72	2.53426	143	2.45978	139	4.31819e-05	-1.66294	down
Ery22389.gene	12.503	244	20.0043	428	19.7164	419	2.84271	52	10.3967	195	8.71673	164	0.00110347	-1.85023	down
Ery22422.gene	6.40073	188	5.90577	190	6.61131	211	4.55055	125	4.82669	136	1.98488	56	0.00232142	-1.39642	down
Ery22426.gene	62.4094	2040	50.7543	1820	90.5897	3226	9.51216	291	12.0902	379	11.797	371	1.42755e-21	-3.23016	down
Ery22427.gene	48.7774	1731	49.5835	1931	28.928	1119	12.068	400	34.3895	1170	7.3337	251	0.00190147	-1.83543	down
Ery22445.gene	13.0932	1559	8.79592	1149	8.1923	1063	4.46725	497	4.81571	550	4.22634	484	3.27625e-12	-1.81965	down
Ery22454.gene	35.4888	1742	27.7969	1497	26.5353	1419	21.9282	1004	22.3816	1053	22.989	1085	1.95758e-06	-1.10455	down
Ery22494.gene	11.9469	1147	8.91853	940	6.99462	732	5.83015	523	8.08946	745	5.29499	489	0.00018756	-1.21302	down
Ery22518.gene	91.5119	753	141.345	1276	173.554	1556	4.47184	35	10.7844	86	9.90208	79	2.72153e-23	-4.48372	down
Ery22594.gene	0.119339	30	0.297931	81	0.309669	84	0.084514	20	0.037978	9	0.142838	34	0.00862199	-1.92018	down
Ery22617.gene	11.993	327	14.2702	426	11.0861	329	10.2156	260	9.90382	259	7.76405	204	0.000538646	-1.11627	down
Ery22620.gene	23.3318	238	23.2765	261	17.8014	198	14.0351	134	18.4989	181	12.0659	119	0.000330815	-1.21639	down
Ery22639.gene	13.474	295	16.8626	404	16.3368	389	3.80113	78	7.82319	164	3.79742	80	5.72607e-08	-2.24378	down
Ery22642.gene	225.003	832	218.189	885	190.786	768	94.3248	326	86.37	306	87.6321	312	2.05534e-15	-1.92071	down
Ery22671.gene	3.58404	49	3.19188	48	4.46	67	0.881378	12	2.49094	33	0.52224	7	0.00297617	-2.01685	down
Ery22685.gene	54.3421	1621	55.285	1810	37.2782	1212	17.59	490	20.5719	589	11.0059	316	9.16987e-11	-2.23324	down
Ery22700.gene	3.79888	89	4.85531	125	3.65489	94	1.66558	37	3.95171	89	2.15551	49	0.00935749	-1.32136	down
Ery22729.gene	25.1954	1320	16.228	933	12.4202	709	5.50662	270	11.5352	580	4.66199	235	2.16971e-05	-1.92554	down
Ery22791.gene	2.7249	179	3.35535	242	1.68562	121	0.854083	53	1.2368	78	1.48222	94	0.000179124	-1.73762	down
Ery22802.gene	16.217	280	13.3596	253	11.7383	221	8.20447	132	11.9525	198	11.3176	188	0.00132422	-1.0726	down
Ery22822.gene	396.511	5548	478.273	7341	387.001	5900	263.202	3436	213.561	2864	168.79	2271	1.37326e-07	-1.65134	down
Ery22831.gene	55.1743	1399	119.672	3329	104.205	2879	1.37639	33	12.4831	304	4.14417	102	2.20529e-10	-4.18382	down
Ery22840.gene	17.2962	256	26.6431	432	22.9898	371	11.5265	159	15.6333	222	9.76305	139	7.33911e-05	-1.54656	down
Ery22879.gene	9.50966	219	7.26596	183	6.36539	160	4.43437	95	6.91237	153	5.42671	120	0.00146973	-1.13866	down
Ery22906.gene	11.1921	651	10.1854	650	12.1577	770	7.08633	385	10.4129	580	5.98249	335	0.000240684	-1.21286	down
Ery22915.gene	18.0428	1370	9.27192	772	10.4313	863	7.48176	530	10.8998	793	10.5566	771	0.00580622	-1.0387	down
Ery22976.gene	47.1456	462	110.733	1190	150.019	1601	22.991	211	31.8185	299	46.1028	435	8.35469e-05	-2.18549	down
Ery22993.gene	336.231	12212	345.579	13770	271.122	10729	15.7471	534	31.568	1099	18.8613	659	3.43577e-42	-4.44551	down
Ery23038.gene	19.4321	317	36.6891	656	15.5204	276	10.9662	167	17.6367	276	14.5741	229	0.0049897	-1.39147	down
Ery23094.gene	24.5267	267	43.7595	522	42.6297	505	19.0066	193	30.4218	317	17.0107	178	0.00175489	-1.42782	down
Ery23139.gene	11.9708	112	6.72211	69	12.6602	129	5.25555	46	7.68751	69	6.74904	61	0.0045296	-1.31376	down
Ery23174.gene	4.92072	340	4.07628	309	3.01715	227	1.18205	77	0.799856	53	1.73218	115	2.3073e-07	-2.2653	down
Ery23185.gene	34.3046	786	37.358	939	35.8478	894	25.8743	553	37.1131	815	23.0621	508	0.00119592	-1.02941	down
Ery23221.gene	1.38112	61	0.908198	44	1.42557	69	0.182004	8	0.552894	24	0.206801	9	6.18963e-05	-2.43258	down
Ery23261.gene	24.1593	160	32.9847	239	23.0508	166	15.5897	97	20.8797	133	20.4724	130	0.00274094	-1.17452	down
Ery23274.gene	1027.83	18291	1082.75	21140	942.439	18273	870.051	14445	804.707	13727	740.2	12665	2.02253e-05	-1.04047	down
Ery23309.gene	17.3929	299	19.6491	371	14.7684	277	6.06681	98	9.95361	164	7.43238	123	1.21072e-07	-1.81456	down
Ery23332.gene	45.7241	1111	61.3598	1635	48.8133	1292	6.51847	148	25.0818	584	17.3339	405	1.02877e-05	-2.26455	down
Ery23366.gene	4170.67	98958	7275.76	189401	7386.14	190947	1904.59	42160	287.569	6541	1921.64	43839	0.000121386	-2.58886	down
Ery23368.gene	13.0266	174	10.2139	150	9.39777	137	4.08207	51	4.58216	59	5.49747	71	1.89299e-07	-1.84305	down
Ery23387.gene	9.56886	299	8.97242	308	11.396	388	8.48172	248	6.3138	189	7.08333	213	0.000932985	-1.13623	down
Ery23410.gene	2.24692	63	2.35444	72	1.71509	52	0.68053	18	1.55296	42	0.753203	21	0.00205261	-1.66928	down
Ery23441.gene	10.701	123	13.3638	169	12.4459	156	6.0875	66	11.6933	129	4.44036	50	0.00553728	-1.37982	down
Ery23454.gene	24.4093	170	24.6192	188	27.3597	207	18.0927	118	26.0105	174	16.4671	110	0.00465264	-1.03126	down
Ery23469.gene	6.47672	95	4.43113	71	4.77522	76	3.36627	46	3.27831	46	1.95344	28	0.000782326	-1.49942	down
Ery23490.gene	12.0516	166	15.8373	239	17.6183	264	1.9905	26	5.64516	75	5.61146	74	3.79144e-06	-2.35525	down
Ery23510.gene	259.747	39915	320.062	53960	492.323	82429	15.9603	2289	12.2129	1799	13.0502	1929	5.14444e-47	-5.23758	down
Ery23511.gene	409.026	7737	529.562	10990	655.493	13509	181.068	3196	200.934	3643	196.552	3575	5.80886e-11	-2.13787	down
Ery23517.gene	417.304	7473	1315.61	25848	1574.9	30728	103.814	1735	109.031	1872	118.428	2039	1.99355e-13	-3.79659	down
Ery23548.gene	21.1072	401	9.89417	206	11.0365	229	3.18167	57	7.68325	140	5.35369	98	3.44116e-05	-1.95696	down
Ery23571.gene	71.6856	2319	63.2645	2246	66.094	2330	51.8208	1564	48.6873	1510	39.1655	1218	4.43425e-07	-1.22309	down
Ery23594.gene	26.9635	1509	31.3231	1924	26.2675	1602	9.34448	488	30.1149	1616	12.997	700	0.00731344	-1.35921	down
Ery23656.gene	27.4051	1405	38.6892	2176	64.6247	3610	4.65055	223	11.4188	562	6.57187	324	2.39001e-10	-3.09186	down
Ery23662.gene	4.06267	141	4.18819	159	1.51033	57	0.308702	10	0.861419	29	0.510507	17	5.70313e-07	-2.96266	down
Ery23663.gene	152.517	4618	131.156	4357	121.707	4015	34.2089	967	91.4718	2655	109.868	3199	0.00480393	-1.41097	down
Ery23673.gene	7.88741	546	6.44877	490	6.70257	506	4.86365	314	4.59703	305	4.18272	279	7.39428e-08	-1.31429	down
Ery23699.gene	39.6746	2256	47.046	2935	34.9829	2168	24.46	1298	45.2619	2467	21.5081	1176	0.00617447	-1.11509	down
Ery23715.gene	16.3865	430	11.9891	345	11.5158	329	9.56888	234	13.4256	338	7.22114	182	0.00257146	-1.0841	down
Ery23739.gene	118.215	6186	191.058	10968	100.391	5724	11.5454	564	59.2388	2971	45.5618	2293	9.28592e-05	-2.34391	down
Ery23824.gene	233.544	876	313.015	1288	431.627	1764	106.137	372	163.372	588	258.803	933	0.00255952	-1.52584	down
Ery23834.gene	38.4093	764	43.4138	947	52.9595	1147	28.7055	533	39.9612	761	30.3557	580	0.000539256	-1.15042	down
Ery23856.gene	9.7164	221	9.32308	232	13.6447	337	3.60828	77	8.10074	176	5.58483	122	0.000387103	-1.57948	down
Ery23861.gene	7.81428	499	7.62671	535	9.91821	690	4.47742	267	4.00882	246	3.15998	194	1.67169e-08	-1.80118	down
Ery23867.gene	4.07499	52	9.19536	127	5.51191	76	2.61036	31	2.55398	31	3.35986	41	0.00172935	-1.74386	down
Ery23871.gene	2.46436	365	3.62528	588	2.23788	361	1.07401	149	2.55247	362	1.96969	280	0.00925029	-1.24705	down
Ery23889.gene	4.16957	158	4.59523	191	3.77629	156	4.00348	141	2.82448	103	2.46066	90	0.00497523	-1.1123	down
Ery23906.gene	563.664	33593	621.484	40637	601.148	39036	130.675	7266	539.851	30840	278.192	15941	0.00351003	-1.55758	down
Ery23924.gene	6.43487	382	5.78193	377	5.01881	325	4.22879	235	1.32613	76	0.805424	46	0.00225426	-1.94668	down
Ery23932.gene	3.5998	225	3.32343	227	4.11894	280	2.24136	131	2.70183	162	1.24095	75	0.0002539	-1.50411	down
Ery23939.gene	232.414	4084	232.792	4488	254.391	4871	129.058	2116	178.914	3014	184.965	3125	2.86684e-05	-1.23952	down
Ery23946.gene	7.73152	601	6.43199	549	6.51099	552	4.12388	300	4.03726	301	4.72902	354	2.12091e-07	-1.36136	down
Ery23957.gene	2.25034	64	0.660941	21	1.23082	38	0.174804	5	0.221941	6	0.110631	3	6.08754e-06	-3.20281	down
Ery23961.gene	15.2209	293	11.405	241	14.8049	310	9.48302	170	10.4596	193	9.60909	178	5.30715e-05	-1.17468	down
Ery23984.gene	45.8487	739	71.461	1264	39.6692	697	29.2513	440	22.9348	355	13.9124	216	2.06768e-05	-1.89088	down
Ery23987.gene	11.8476	366	12.1824	413	11.5985	390	6.08631	176	11.8066	349	6.92045	206	0.00128648	-1.21436	down
Ery23994.gene	96.7617	1002	103.387	1175	151.84	1713	26.9777	261	44.8292	445	43.329	432	3.34035e-09	-2.25955	down
Ery23997.gene	31.289	1014	37.4688	1332	36.9134	1304	6.19199	188	10.4983	327	7.92377	247	3.40188e-18	-2.75914	down
Ery24014.gene	133.012	3782	136.797	4267	84.9183	2631	101.113	2682	73.58	2005	62.2344	1702	0.000655331	-1.25345	down
Ery24022.gene	1.59798	75	1.72775	88	6.59793	334	0.845207	37	0.261467	12	0.674868	31	0.000122438	-2.77501	down
Ery24026.gene	14.6673	404	9.91079	299	12.8965	387	9.17023	236	8.82063	233	9.87154	261	0.000248189	-1.1047	down
Ery24034.gene	263.061	7611	546.051	17333	576.039	18159	6.50978	176	3.10729	87	24.4399	680	3.05182e-15	-5.28389	down
Ery24038.gene	14.6047	416	17.8279	558	19.0026	590	9.85292	262	16.9076	462	11.2595	309	0.00244803	-1.13892	down
Ery24039.gene	1.39902	33	2.14838	55	3.03097	77	0.404407	9	0.148318	4	0.153169	4	3.41967e-07	-3.39387	down
Ery24064.gene	12.09	348	15.9871	504	10.4054	326	3.63369	98	6.10577	169	9.61223	266	0.00119522	-1.60907	down
Ery24089.gene	2.81976	84	5.45842	177	7.50291	242	0.424153	12	1.5107	43	2.26057	65	0.000592027	-2.35135	down
Ery24121.gene	56.8329	824	59.0396	939	18.7284	296	2.79255	38	5.58811	78	3.74064	53	6.92374e-15	-3.89961	down
Ery24131.gene	12.9916	409	7.55788	261	13.8889	476	7.06499	208	11.4285	345	7.99809	242	0.00993101	-1.05535	down
Ery24135.gene	0.295952	19	0.383717	27	0.261649	19	0	0	0	0	0.024401	2	1.04593e-05	-3.99199	down
Ery24141.gene	24.5082	140	30.085	188	19.2661	120	8.94166	48	14.2372	78	7.38809	41	1.04906e-05	-1.91011	down
Ery24157.gene	10.8172	127	8.29563	107	8.97888	115	2.5417	28	3.27606	37	1.6928	20	5.14191e-10	-2.4973	down
Ery24159.gene	9.93133	475	8.86749	465	9.52955	497	5.82849	260	6.69927	307	5.93022	273	7.97516e-08	-1.31406	down
Ery24162.gene	33.2437	1500	32.9608	1632	55.5718	2731	9.36933	395	9.94376	430	9.4797	412	6.21218e-15	-2.72165	down
Ery24173.gene	31.6959	683	35.273	834	32.1084	754	9.58865	193	20.7302	429	16.1235	334	3.94208e-06	-1.76008	down
Ery24197.gene	521.121	13852	336.021	9800	364.734	10564	36.6997	911	87.6816	2235	51.7313	1323	7.31515e-20	-3.38251	down
Ery24248.gene	1.82706	47	1.90996	54	1.97523	55	0.759151	18	1.33382	33	0.496945	13	0.00203305	-1.73439	down
Ery24268.gene	58.8839	1440	71.6626	1923	68.6499	1830	4.26921	98	5.66827	133	7.88699	186	4.10186e-31	-4.05975	down
Ery24304.gene	3.67275	56	3.09009	52	4.43498	74	1.35503	20	1.94704	29	2.27879	34	0.00158004	-1.59751	down
Ery24317.gene	4.34123	103	5.07925	131	4.73204	122	2.60119	58	2.57431	58	1.51757	35	3.15727e-05	-1.73096	down
Ery24352.gene	21.4187	297	17.0035	258	16.124	243	6.63167	86	6.47575	86	8.41657	112	3.25434e-10	-1.98861	down
Ery24400.gene	2.50895	79	5.67694	195	3.03279	104	1.83633	54	2.29701	69	1.94453	59	0.00341496	-1.53137	down
Ery24433.gene	24.9167	1760	21.4267	1661	18.7845	1446	13.6426	899	16.8625	1142	14.6042	992	1.81417e-07	-1.22352	down
Ery24444.gene	15.9447	201	14.6062	202	16.9421	233	7.10992	84	7.02613	85	3.09905	38	1.01249e-06	-2.09135	down
Ery24472.gene	5.67255	171	4.85255	161	4.50865	148	1.59501	45	2.88909	84	2.08569	61	8.51806e-07	-1.84041	down
Ery24482.gene	19.2791	879	18.6078	930	17.0811	848	12.8117	545	15.9309	696	15.4342	676	7.69968e-05	-1.01401	down
Ery24524.gene	162.646	2895	155.363	3034	133.955	2598	107.897	1792	94.5028	1612	84.4785	1446	5.29847e-08	-1.34763	down
Ery24546.gene	13.2461	89	11.3169	84	6.23056	46	4.62313	29	6.14806	40	5.05849	33	0.00161236	-1.56937	down
Ery24558.gene	6.59957	283	5.76854	271	6.31103	294	3.96267	159	5.81627	239	4.48683	185	0.000413947	-1.08167	down
Ery24583.gene	1.78857	44	4.9045	131	2.79269	75	0	0	1.15925	28	0.161103	4	0.00416978	-2.73173	down
Ery24608.gene	31.552	1009	19.5628	686	16.8879	588	15.0501	449	17.2283	528	17.8208	548	0.00103243	-1.10092	down
Ery24663.gene	7.32771	238	7.456	266	4.12259	146	1.77101	54	3.96782	124	3.1295	98	0.000257682	-1.71433	down
Ery24668.gene	6.89127	65	4.29995	45	5.61392	58	0.936353	9	2.77293	25	2.68769	25	0.00107331	-1.91204	down
Ery24702.gene	285.673	4445	66.6499	1138	17.0737	290	11.7865	172	15.6641	234	3.14367	48	6.79852e-06	-3.53905	down
Ery24720.gene	35.3333	1402	34.2883	1493	28.2049	1220	24.7483	917	22.1635	843	23.7755	907	6.07217e-06	-1.15914	down
Ery24768.gene	8.93676	135	6.90735	114	9.41569	154	5.63983	79	5.7958	84	5.84072	85	0.000588274	-1.22082	down
Ery24788.gene	58.6213	1306	54.8446	1341	53.8892	1308	25.931	539	25.007	534	24.8948	534	5.16838e-17	-1.83109	down
Ery24793.gene	30.4782	1382	27.836	1385	18.0859	894	12.5059	529	23.7282	1031	12.0811	527	0.00105612	-1.334	down
Ery24812.gene	4.31439	1022	2.85678	742	2.82588	729	2.22851	493	3.36842	765	2.26156	515	0.0014741	-1.02858	down
Ery24831.gene	32.3901	450	42.9051	654	42.5807	644	24.0645	312	30.7876	410	37.0506	495	0.00627704	-1.05088	down
Ery24849.gene	38.1734	680	7.34089	144	10.3777	202	0	0	1.90319	33	0.39416	7	0.00762732	-2.95703	down
Ery24868.gene	35.3007	392	27.7193	337	29.8946	361	11.0296	115	12.2504	131	17.3341	185	5.58721e-08	-1.83581	down
Ery24869.gene	94.3815	6919	126.45	10171	130.494	10423	10.4403	715	33.372	2345	35.1043	2475	7.96294e-08	-2.70939	down
Ery24875.gene	5.51316	164	6.35011	207	6.01536	195	1.14131	32	2.61577	75	1.5726	45	2.45217e-08	-2.3669	down
Ery24890.gene	50.3064	614	42.9421	575	45.6106	607	25.9797	296	38.7533	454	16.2088	191	0.000209695	-1.45482	down
Ery24902.gene	20.2607	216	23.4129	274	16.763	195	6.24024	62	11.9594	122	1.76264	19	0.000640761	-2.13712	down
Ery24933.gene	43.6233	701	44.363	782	46.193	809	8.54987	129	29.7715	459	16.5099	255	7.5401e-05	-1.92036	down
Ery24935.gene	35.0813	894	30.3824	849	23.7265	659	7.91114	188	8.66454	212	16.893	414	3.33569e-06	-2.01106	down
Ery24951.gene	12.8379	200	18.3078	313	19.0326	323	6.84231	100	8.4524	127	10.5842	159	8.54133e-05	-1.61375	down
Ery24974.gene	75.9923	3326	89.4132	4293	55.9105	2666	7.1193	291	10.7214	450	5.62761	237	5.17683e-29	-3.84324	down
Ery25032.gene	26.2709	758	26.2417	830	21.8148	685	16.2561	438	17.8355	493	21.6971	602	0.000260007	-1.09859	down
Ery25060.gene	12.4738	650	10.7512	615	10.3346	587	3.08465	150	4.02807	202	4.98612	250	1.26537e-11	-2.1219	down
Ery25065.gene	4.45971	314	4.14949	320	3.68894	283	3.17826	209	3.80466	257	1.9093	129	0.00230451	-1.15443	down
Ery25068.gene	33.7224	1429	32.9274	1531	26.074	1204	7.49134	297	4.94771	201	4.75008	194	2.46327e-22	-3.05684	down
Ery25092.gene	50.2862	862	51.3314	965	50.1512	936	28.7507	460	27.2926	448	38.976	642	2.30318e-05	-1.35226	down
Ery25109.gene	37.9653	597	34.7605	600	37.6986	646	24.8544	365	13.2191	200	24.7119	374	0.000282985	-1.45826	down
Ery25118.gene	19.1606	441	14.1662	358	11.7928	296	9.1674	197	11.2023	247	11.7763	261	0.000338522	-1.1585	down
Ery25156.gene	49.9908	1055	54.2049	1255	64.6915	1488	21.1007	416	23.474	475	20.5735	418	1.18804e-13	-2.05954	down
Ery25164.gene	15.4546	560	12.4784	496	14.4008	569	8.22712	278	13.3411	463	10.433	364	0.000442314	-1.09688	down
Ery25195.gene	5.3286	127	7.45172	194	43.0371	1110	3.25067	72	7.18543	164	6.84138	156	0.00778307	-2.10515	down
Ery25215.gene	8.26952	510	5.50238	372	4.982	335	2.8716	165	3.64975	216	4.77801	283	0.000274476	-1.37503	down
Ery25216.gene	2.47964	69	12.0218	363	1.17803	36	0.583773	15	2.08364	55	1.38359	37	0.00735759	-2.26643	down
Ery25243.gene	14.6544	116	35.6088	309	26.8906	232	6.33167	47	12.8333	98	13.0471	99	0.000670741	-1.87159	down
Ery25247.gene	16.1015	274	34.5747	644	26.6252	492	14.9381	237	12.6201	206	12.0083	196	0.000263413	-1.63196	down
Ery25255.gene	476.53	2987	637.805	4386	556.354	3800	90.0047	527	154.433	928	83.678	505	5.97614e-18	-2.99546	down
Ery25271.gene	41.0992	727	53.0736	1030	43.977	848	20.491	339	41.2805	700	22.5876	385	0.000460943	-1.40154	down
Ery25291.gene	31.7324	674	31.6634	737	30.6011	708	15.4393	306	30.7931	627	19.7185	403	0.000959084	-1.20401	down
Ery25292.gene	193.764	6853	245.824	9539	166.718	6425	71.5198	2360	76.2079	2584	49.5225	1684	5.05686e-13	-2.29034	down
Ery25297.gene	26.0731	1137	33.6219	1609	24.1412	1147	14.3141	583	21.2333	888	16.4919	692	2.3756e-05	-1.38235	down
Ery25307.gene	4.95865	152	4.23584	142	3.73522	125	2.03335	58	3.50078	103	1.88291	56	0.00030473	-1.46346	down
Ery25309.gene	32.5728	1036	34.7746	1213	36.5144	1265	13.4842	400	24.3882	744	14.8388	454	1.00884e-06	-1.66638	down
Ery25344.gene	8.15411	409	5.22124	288	5.47451	300	3.0422	143	5.60006	270	5.16594	250	0.00528478	-1.10813	down
Ery25359.gene	13.1896	93	10.4954	82	10.9872	85	8.11158	54	9.61596	65	8.54916	58	0.00443591	-1.07792	down
Ery25439.gene	8.2959	110	15.1861	221	10.2629	148	6.64885	82	9.98798	127	6.38854	82	0.00942692	-1.23585	down
Ery25440.gene	28.4718	963	26.2714	975	26.665	982	9.60784	303	14.1837	460	19.5363	635	3.90161e-05	-1.56391	down
Ery25473.gene	36.9425	844	35.0536	879	33.4967	834	26.23	559	32.2252	706	26.6131	585	2.34146e-05	-1.01418	down
Ery25503.gene	50.539	934	55.8389	1132	67.666	1362	42.1817	727	52.2841	926	26.2044	466	0.00158021	-1.22708	down
Ery25513.gene	4.5219	252	6.48684	396	5.26263	319	2.6262	137	3.65317	195	3.45869	185	0.000106677	-1.42572	down
Ery25515.gene	14.1279	1724	9.94844	1332	9.68622	1288	5.23496	596	9.85584	1153	5.15289	605	0.000128263	-1.40996	down
Ery25530.gene	28.4969	2244	26.8411	2319	21.9717	1885	1.17586	87	3.52432	266	4.98643	378	1.09959e-11	-3.4551	down
Ery25556.gene	10.1692	212	11.6336	266	6.33526	144	2.12675	42	5.44857	109	3.67823	74	7.13666e-05	-1.93099	down
Ery25573.gene	7.11749	282	10.295	447	4.00128	173	0.730905	27	2.33144	89	0.313009	12	8.21241e-06	-3.02946	down
Ery25600.gene	13.2378	252	20.5438	428	18.3658	380	5.18481	92	7.16186	131	13.9809	256	0.00276477	-1.59719	down
Ery25601.gene	166.232	7554	184.102	9179	151.861	7519	8.56673	364	12.673	552	17.6959	774	6.26383e-33	-4.25082	down
Ery25618.gene	104.849	6296	106.18	6995	114.176	7470	3.29044	185	11.3776	655	12.3311	712	8.61458e-17	-4.04398	down
Ery25622.gene	47.0916	2791	80.5417	5237	60.3578	3898	19.1726	1061	37.1601	2111	17.4374	994	3.79461e-06	-2.01267	down
Ery25638.gene	2.21159	153	2.30943	175	2.31212	174	0.890867	58	0.256443	17	1.24375	83	0.00122841	-2.00643	down
Ery25645.gene	4.11922	58	3.38498	52	3.06946	47	0.772355	10	2.35894	32	1.67379	23	0.00394874	-1.70293	down
Ery25646.gene	6.52038	166	4.5794	128	5.09688	141	3.9642	94	5.39371	132	3.19042	78	0.00607675	-1.04704	down
Ery25665.gene	8.02948	514	3.56121	250	3.34196	233	2.2946	137	2.85362	175	2.49555	154	0.000254152	-1.57351	down
Ery25679.gene	4.29628	658	3.17538	533	2.58243	431	2.00558	287	3.22337	473	2.60184	383	0.0028062	-1.03651	down
Ery25694.gene	20.1074	175	16.7625	160	18.4929	175	14.3613	117	15.4885	129	13.4071	112	0.000608009	-1.04562	down
Ery25712.gene	981.958	11100	1402.92	17399	1985.68	24457	97.1603	1025	110.048	1193	144.782	1574	2.35756e-26	-4.18666	down
Ery25728.gene	7.11868	191	4.85747	143	6.87472	201	4.94064	124	3.50346	91	4.72667	122	0.00246934	-1.17271	down
Ery25758.gene	45.3699	1153	37.2136	1038	22.6173	627	6.64486	158	11.1022	271	9.02421	221	1.26346e-12	-2.58663	down
Ery25763.gene	40.1895	945	29.5185	762	23.8397	611	6.64962	146	11.7981	266	5.11469	116	2.59087e-11	-2.60275	down
Ery25776.gene	14.2528	968	9.80347	731	7.89783	585	3.95411	251	9.03121	588	4.51473	295	0.000489125	-1.51609	down
Ery25800.gene	64.2327	1557	73.8768	1964	57.7614	1525	15.5046	351	36.2991	844	27.9791	652	9.24325e-07	-1.9492	down
Ery25804.gene	39.426	301	45.0635	377	27.3087	227	20.4384	146	21.5246	158	20.6132	151	1.40592e-05	-1.50633	down
Ery25826.gene	41.2038	533	46.7485	664	48.4412	683	28.9842	350	48.1625	597	31.7212	395	0.00332963	-1.03249	down
Ery25829.gene	26.3204	395	16.631	274	17.7584	291	9.2239	130	11.1476	161	8.74166	127	1.48265e-08	-1.71506	down
Ery25837.gene	193.256	3440	250.754	4896	187.543	3637	4.88317	82	32.1262	548	11.581	199	2.46664e-12	-4.06305	down
Ery25853.gene	7.13651	172	4.5047	119	6.06424	159	4.08861	92	3.65555	85	2.86097	67	0.000175037	-1.39136	down
Ery25891.gene	76.2356	1182	51.4765	876	59.0963	999	13.9631	202	25.8256	384	13.1388	196	2.49417e-12	-2.45965	down
Ery25907.gene	13.5848	384	8.54849	266	13.337	411	4.34585	115	7.88065	214	7.82599	213	0.000307146	-1.47252	down
Ery25929.gene	37.415	1016	59.6003	1775	114.988	3401	12.2613	311	18.4938	482	25.8598	675	5.9155e-06	-2.46036	down
Ery26014.gene	15.0044	639	16.7703	784	15.195	706	6.20207	247	7.32672	300	6.71929	276	3.55387e-13	-1.89977	down
Ery26039.gene	12.1283	103	4.90721	46	2.20201	21	1.94631	16	1.43547	12	2.07113	17	0.00250956	-2.15686	down
Ery26088.gene	9.98165	276	8.44469	256	9.82023	296	3.77984	98	3.45258	92	2.92095	78	3.83086e-13	-2.13612	down
Ery26109.gene	15.8076	589	16.7634	685	9.57857	389	8.66574	301	12.4981	446	9.92255	356	0.00259588	-1.12094	down
Ery26112.gene	5.88609	382	4.67602	333	3.66643	260	2.3166	141	4.00615	250	3.69173	231	0.00215891	-1.16955	down
Ery26116.gene	10.0666	546	8.71818	519	9.12021	539	3.25876	165	7.06705	367	4.2374	221	1.83623e-05	-1.61159	down
Ery26148.gene	28.4613	231	29.7734	266	21.6267	192	9.0312	69	14.5304	114	12.5663	99	5.93552e-07	-1.79615	down
Ery26168.gene	13.6553	212	20.9845	357	53.2948	901	1.58859	23	2.86877	43	2.5084	38	4.09609e-12	-4.01407	down
Ery26189.gene	5.8267	112	9.27421	196	6.68412	140	2.8106	51	4.96284	92	5.90214	109	0.00873076	-1.32279	down
Ery26195.gene	4.65515	189	7.64313	341	7.65725	339	2.12765	81	3.10744	121	4.70903	184	0.0010468	-1.63861	down
Ery26219.gene	117.633	2430	95.332	2160	107.91	2428	88.0086	1696	74.2111	1469	88.5948	1759	6.99646e-05	-1.04284	down
Ery26223.gene	858.136	4947	1183.06	7482	1766.85	11097	517.563	2784	1234.23	6819	654.252	3626	0.00786375	-1.34564	down
Ery26232.gene	4.23651	108	3.99169	112	4.04411	112	1.93376	46	0.797302	20	1.85114	46	7.4165e-05	-1.98475	down
Ery26246.gene	250.071	6620	264.512	7682	222.423	6415	171.564	4237	163.338	4145	150.959	3842	4.95062e-08	-1.29953	down
Ery26257.gene	4.8562	165	4.19419	157	5.64876	210	4.10142	130	3.46826	113	4.08134	134	0.00518377	-1.01989	down
Ery26296.gene	12.5242	405	15.1543	537	15.0126	529	3.24662	98	10.0731	312	5.91976	184	0.000183494	-1.79601	down
Ery26302.gene	11.3139	101	12.012	118	9.21036	90	5.89651	49	2.29892	20	1.6365	15	0.000117974	-2.23456	down
Ery26325.gene	1.4039	46	1.01847	37	1.30712	47	0.875045	27	0.726632	23	0.480289	16	0.00786179	-1.43881	down
Ery26356.gene	30.5475	1775	40.1937	2562	41.0036	2596	10.0785	547	27.6988	1543	23.7464	1327	0.00146554	-1.5199	down
Ery26377.gene	50.2441	1266	37.17	1027	41.8945	1150	24.5865	578	19.9543	482	22.5719	547	4.93572e-10	-1.61881	down
Ery26387.gene	3598.25	124439	4322.13	163992	4955.51	186727	77.9817	2517	536.778	17794	283.928	9441	5.44541e-13	-4.18701	down
Ery26400.gene	7.31045	140	7.55359	158	6.12594	127	4.58558	82	7.10392	130	4.76256	88	0.00648793	-1.03754	down
Ery26401.gene	26.1114	975	19.6409	805	20.1878	822	14.5356	507	22.8447	818	13.9878	502	0.000902764	-1.05259	down
Ery26403.gene	47.9823	2006	56.9052	2610	53.8897	2455	18.4166	719	33.6264	1348	40.6763	1635	0.000549681	-1.44005	down
Ery26437.gene	6.86172	349	2.45767	137	2.88034	160	0.967547	46	0.676912	33	0.620394	31	4.03166e-09	-2.90085	down
Ery26439.gene	90.081	3207	92.712	3621	107.224	4158	36.3121	1206	55.4602	1893	69.2724	2371	4.85498e-05	-1.51666	down
Ery26453.gene	19.6821	830	10.8382	502	14.3339	659	7.27782	287	8.64982	350	10.3521	420	3.86461e-05	-1.42051	down
Ery26455.gene	227.171	6471	164.941	5155	216.836	6730	26.9647	717	94.6546	2585	100.973	2766	0.000119463	-2.02566	down
Ery26536.gene	26.8642	685	38.2628	1069	21.3408	593	12.4293	296	19.0689	466	15.3584	376	5.2216e-05	-1.55934	down
Ery26581.gene	3.45327	102	2.93388	95	2.01384	65	1.09575	31	1.9313	55	2.08683	59	0.00629186	-1.33859	down
Ery26604.gene	5.92123	119	5.27623	117	6.55888	144	3.48325	66	5.13731	99	3.58881	70	0.00129934	-1.22087	down
Ery26614.gene	2.37088	60	5.26921	144	10.9436	297	0	0	2.16357	52	0.477738	12	0.00566269	-2.69301	down
Ery26619.gene	315.698	3710	309.247	3988	1101.44	14103	78.1272	857	23.2557	262	42.8377	485	8.39227e-10	-3.86432	down
Ery26632.gene	13.7884	875	9.99793	696	10.7556	744	4.5876	272	6.85191	417	6.01035	367	4.64625e-09	-1.65815	down
Ery26636.gene	18.1995	548	14.0491	465	17.146	563	2.21131	63	5.02443	145	3.20061	93	7.06335e-15	-2.85917	down
Ery26691.gene	75.5789	2170	109.944	3463	102.057	3193	7.52895	202	27.9172	769	38.2801	1057	2.3674e-05	-2.47318	down
Ery26716.gene	15.894	399	19.7081	543	27.6916	757	17.6484	413	14.7894	356	14.4783	349	0.00522379	-1.12546	down
Ery26747.gene	331.865	3065	174.602	1769	145.698	1466	124.351	1072	134.031	1187	139.448	1238	0.000334639	-1.34721	down
Ery26752.gene	29.2478	902	25.544	865	19.0075	639	12.2595	353	22.7643	673	19.5522	580	0.0031357	-1.11133	down
Ery26761.gene	54.757	1536	46.3252	1425	37.4921	1146	7.31759	192	15.1705	408	7.57591	205	1.10537e-14	-2.82636	down
Ery26785.gene	8.1229	286	5.44106	210	4.68648	180	3.64907	120	4.44757	150	3.05923	104	0.000103132	-1.37004	down
Ery26814.gene	4.05632	101	1.06057	29	0.806194	22	0	0	0.461868	11	0	0	0.00357816	-2.99052	down
Ery26818.gene	79.4109	916	59.2074	749	65.8649	828	43.375	467	37.2824	412	66.5601	738	0.00361353	-1.1283	down
Ery26824.gene	8.79485	300	7.3808	276	4.52432	168	2.69557	86	5.91201	194	2.83608	93	0.0018387	-1.49196	down
Ery26860.gene	29.3366	623	30.8956	719	22.8311	528	7.57464	150	22.6861	462	15.8971	325	0.00169505	-1.49645	down
Ery26869.gene	15.944	172	16.1035	190	14.3144	168	9.78438	99	14.1706	146	11.2452	117	0.00123023	-1.08669	down
Ery26880.gene	11.9582	307	11.2085	316	9.61751	269	4.47982	108	8.20266	202	7.14438	177	0.000127952	-1.39473	down
Ery26903.gene	5.35008	430	2.83291	250	4.01985	352	1.8853	142	4.05218	313	2.12937	165	0.00547583	-1.24961	down
Ery26941.gene	2.6655	156	1.55335	100	2.08243	133	1.75219	96	1.65432	93	1.48066	84	0.00681506	-1.02879	down
Ery27015.gene	2.78795	20	2.46039	19	4.17049	32	0.712453	5	0.835336	6	0	0	0.00288127	-2.62188	down
Ery27030.gene	3.4827	57	4.61638	83	4.3118	77	1.90052	29	3.60645	57	2.44705	39	0.00975211	-1.29932	down
Ery27062.gene	13.3404	231	21.6597	411	11.5566	218	6.26744	102	6.46211	108	5.94872	99	1.69174e-06	-1.96011	down
Ery27065.gene	8.18283	166	8.72878	194	9.316	206	5.37228	102	5.29455	103	6.75172	132	0.000395741	-1.26612	down
Ery27069.gene	10.7587	1370	9.23546	1290	7.53639	1046	3.97362	472	9.64433	1177	3.7431	459	0.00411249	-1.33291	down
Ery27100.gene	408.074	19753	586.308	31138	713.473	37629	190.024	8582	295.486	13710	201.965	9400	1.50182e-07	-1.99012	down
Ery27103.gene	9.84092	344	8.28578	317	8.33079	317	8.05656	263	4.43157	149	5.10883	172	0.00143562	-1.2446	down
Ery27148.gene	19.0211	257	12.291	182	17.4464	257	7.95586	101	12.7133	165	11.6164	151	0.00075621	-1.25866	down
Ery27168.gene	10.6935	167	9.27752	159	35.6997	608	2.18456	32	5.55193	84	3.64459	55	2.24705e-05	-2.7326	down
Ery27180.gene	10.3634	114	6.48466	79	9.41608	113	6.31725	65	7.03912	75	3.73623	40	0.00515775	-1.26958	down
Ery27182.gene	44.2503	902	52.258	1168	41.3491	918	0.537797	11	0.77211	16	1.70457	34	1.336e-40	-5.83644	down
Ery27202.gene	234.337	1928	235.263	2124	210.015	1883	212.293	1630	161.21	1272	157.713	1248	0.000277242	-1.04793	down
Ery27242.gene	31.8136	568	32.8557	644	48.772	949	25.7638	430	22.5242	386	22.7522	391	0.000139231	-1.35929	down
Ery27268.gene	97.5662	1966	92.3159	2041	124.842	2741	54.3809	1023	39.8983	771	46.6841	905	8.27873e-09	-1.82838	down
Ery27269.gene	3.10658	35	4.46586	54	2.88245	35	0.153449	2	0	0	0.67643	8	5.83664e-05	-3.35949	down
Ery27277.gene	2.73541	35	2.49794	35	5.56051	76	1.21467	15	1.37396	17	0.722706	9	0.000638858	-2.17841	down
Ery27293.gene	49.0658	2790	61.5865	3842	42.3876	2626	13.5249	718	50.7834	2768	23.2268	1270	0.00675691	-1.45885	down
Ery27306.gene	10.6152	261	9.45129	255	8.46862	227	2.82447	65	6.50889	153	2.8227	67	2.03429e-05	-1.87468	down
Ery27313.gene	14311.6	248272	19219.4	365797	19999.7	378019	187.371	3033	1296.32	21556	1169.29	19503	2.38505e-14	-4.58228	down
Ery27337.gene	22.0038	486	24.5948	595	18.3941	442	4.62477	96	6.37885	135	2.76777	59	5.86482e-14	-2.85751	down
Ery27354.gene	101.843	1841	125.32	2486	100.962	1989	92.6599	1563	82.5893	1431	91.0477	1583	0.000802546	-1.00026	down
Ery27356.gene	5.82852	338	4.62918	295	4.49663	284	2.24743	122	4.05927	226	3.22104	180	0.000157505	-1.32282	down
Ery27382.gene	2.17757	51	3.44945	88	3.85788	98	0.810391	18	2.344	52	1.28002	29	0.00406053	-1.70671	down
Ery27396.gene	38.937	458	19.0997	247	7.58593	98	5.36903	59	7.43759	84	2.09079	24	8.79454e-05	-2.53992	down
Ery27450.gene	19.9108	367	12.5088	253	12.2341	246	3.68766	64	12.1378	215	6.38553	114	0.0016127	-1.61692	down
Ery27507.gene	7.50293	235	6.6686	229	7.57655	259	2.33089	69	5.83948	176	3.03903	92	0.000286051	-1.60766	down
Ery27518.gene	27.1378	1562	40.6803	2568	28.2842	1773	1.51312	82	8.45956	467	7.30522	405	7.11406e-07	-2.93639	down
Ery27541.gene	192.254	6843	134.856	5266	123.555	4792	9.31549	310	35.6927	1218	51.3613	1758	3.55673e-06	-2.68132	down
Ery27545.gene	9.26308	185	6.07867	133	8.45306	183	4.34022	81	5.10329	98	3.26118	63	2.07203e-05	-1.56054	down
Ery27550.gene	4.6712	225	3.41824	181	3.75443	197	3.66046	165	3.37448	156	2.38821	111	0.00377923	-1.00916	down
Ery27594.gene	252.033	5261	361.095	8270	319.483	7266	273.026	5317	230.759	4617	236.758	4752	0.00224858	-1.03527	down
Ery27600.gene	190.836	6995	322.56	12972	424.595	16957	25.0258	856	51.6413	1815	48.1969	1699	3.00611e-14	-3.46324	down
Ery27633.gene	0.286369	27	0.224365	23	0.452999	45	0.142345	13	0.130599	12	0.136339	12	0.00706518	-1.74419	down
Ery27638.gene	584.594	2552	1363.33	6529	1378.45	6556	61.3725	250	65.1387	273	87.2775	367	1.47991e-23	-4.45304	down
Ery27655.gene	4.31797	190	2.81161	136	2.92683	140	2.72546	112	2.50997	106	2.36171	100	0.00209456	-1.07124	down
Ery27666.gene	9.79319	85	8.00764	77	6.49465	62	6.31037	52	4.97839	42	5.51553	46	0.00677897	-1.17763	down
Ery27667.gene	5.71782	215	3.44574	142	3.5221	145	2.27695	80	3.74548	135	1.51706	55	0.0031285	-1.39321	down
Ery27784.gene	6.10063	239	5.37646	231	5.85224	250	4.73529	173	3.29017	124	4.35283	164	0.000827566	-1.15875	down
Ery27818.gene	28.893	545	45.6501	945	47.641	979	11.806	208	12.217	221	27.8785	506	0.000444101	-1.83396	down
Ery27828.gene	96.3323	1515	106.243	1833	142.867	2448	93.9085	1378	75.169	1133	75.9769	1149	0.000669866	-1.18828	down
Ery27873.gene	90.8996	3134	97.5119	3688	161.736	6075	29.3088	943	44.6391	1475	31.8577	1056	3.99709e-10	-2.37999	down
Ery27892.gene	60.4967	776	78.3998	1103	64.4753	901	26.1203	313	40.1862	494	51.5171	635	0.000320668	-1.45358	down
Ery27898.gene	44.0987	1407	42.6354	1493	37.4787	1303	13.377	399	22.1779	679	22.0804	678	3.44173e-08	-1.77577	down
Ery27936.gene	5.54133	270	5.07897	271	6.38746	339	3.48562	159	4.11191	192	2.87531	135	1.25136e-05	-1.3881	down
Ery27942.gene	112.665	4042	125.418	4936	87.9102	3436	37.375	1251	53.6979	1847	15.8082	546	2.13383e-06	-2.2264	down
Ery27951.gene	33.0561	269	25.864	231	30.1722	267	12.331	94	4.40704	35	9.21268	72	7.20673e-07	-2.33561	down
Ery27983.gene	11.3915	347	8.80404	294	6.4261	213	3.70993	106	6.8755	201	4.38831	129	0.000187738	-1.48106	down
Ery28013.gene	19.0895	491	22.7941	643	25.3143	709	14.0471	337	21.3072	525	17.7938	440	0.00304808	-1.04294	down
Ery28041.gene	5.9003	202	9.52035	358	5.57378	208	4.5337	145	3.79431	125	3.99158	132	0.00058099	-1.43566	down
Ery28137.gene	79.529	1754	133.341	3226	117.556	2825	17.8159	367	30.7097	650	50.7941	1077	3.29216e-06	-2.3162	down
Ery28149.gene	9.66546	114	5.43448	70	12.0235	154	2.58997	29	7.24967	82	3.59567	41	0.00543467	-1.60898	down
Ery28182.gene	29.1441	164	55.7379	343	32.9422	201	2.28567	12	3.44579	19	7.84258	43	1.05808e-09	-3.49354	down
Ery28198.gene	55.5573	1154	58.6666	1337	54.2109	1227	37.7146	731	45.4809	906	35.9697	719	1.37145e-06	-1.20362	down
Ery28226.gene	251.535	10417	208.683	9482	191.34	8634	108.652	4198	104.145	4134	77.4107	3083	8.85782e-14	-1.84814	down
Ery28328.gene	738.187	10162	861.361	13010	1031.69	15475	224.325	2881	492.386	6498	406.162	5376	2.7362e-06	-1.89066	down
Ery28341.gene	17.5629	745	32.8075	1527	27.9462	1292	11.1272	441	17.3776	707	14.2264	581	0.000192216	-1.55713	down
Ery28415.gene	8.82849	282	7.02391	246	13.0877	455	5.42005	162	8.21014	251	5.17076	159	0.00226713	-1.301	down
Ery28424.gene	0.775349	27	0.312819	12	2.86929	108	0.497644	16	0.116595	4	0.060541	2	0.00778307	-2.52526	down
Ery28432.gene	28.5726	845	23.669	768	22.2453	717	3.01247	84	4.57025	130	2.89292	83	1.13514e-34	-3.46161	down
Ery28437.gene	2.37632	312	2.35728	339	3.13295	447	1.76459	216	2.24618	282	1.38032	174	0.000558445	-1.24213	down
Ery28467.gene	6153.56	85400	2474.26	37674	1086.96	16437	429.617	5563	669.781	8910	126.907	1694	8.54567e-07	-3.2633	down
Ery28468.gene	4.5914	137	2.09221	69	2.40272	78	1.34915	38	2.18037	63	1.79744	52	0.00539234	-1.37024	down
Ery28471.gene	27.9347	662	26.2621	683	23.2887	601	3.52616	78	11.7804	268	2.17092	50	5.89144e-06	-2.65817	down
Ery28486.gene	14.269	559	17.4458	749	16.0927	686	5.68458	208	8.53721	321	5.74775	217	1.02636e-09	-1.94169	down
Ery28492.gene	25.4619	362	21.5728	337	65.8195	1020	1.74372	24	18.749	256	4.55087	63	0.00113309	-2.52275	down
Ery28501.gene	8.57526	506	4.85504	314	6.22309	400	3.24888	179	6.37363	360	4.70448	267	0.00553523	-1.12062	down
Ery28504.gene	18.6038	1697	26.6443	2667	25.0781	2493	2.7523	235	7.12533	623	8.93777	784	6.98337e-07	-2.47504	down
Ery28527.gene	10.2571	649	6.40497	445	7.53618	520	5.26683	311	6.61646	402	6.40114	390	0.000325914	-1.07934	down
Ery28536.gene	34.2721	300	43.9424	421	29.5292	281	23.4482	191	29.4707	247	23.13	195	0.000556184	-1.19563	down
Ery28569.gene	40.2203	1639	38.0621	1702	44.2483	1965	15.0021	571	13.1086	512	10.4051	408	8.16514e-18	-2.34383	down
Ery28573.gene	19.6814	258	9.45252	136	11.7788	169	9.75238	120	11.4608	144	7.17917	91	0.00550993	-1.1727	down
Ery28599.gene	10.726	216	12.1168	268	11.689	256	10.8937	205	6.38467	123	5.42635	105	0.00365779	-1.27172	down
Ery28612.gene	5.3481	324	3.99874	266	4.60158	304	1.7676	100	2.07944	121	2.41984	141	4.23219e-09	-1.8138	down
Ery28625.gene	11.2088	255	9.02159	225	9.08441	225	6.90142	146	6.71763	146	6.72094	147	1.73486e-05	-1.21291	down
Ery28627.gene	13.8532	508	9.36514	377	9.32212	373	4.04826	139	8.01242	282	4.88136	173	2.1169e-05	-1.59644	down
Ery28659.gene	28.238	487	31.9703	605	42.9405	807	10.4543	169	10.3962	172	4.09919	68	7.02721e-09	-2.64621	down
Ery28664.gene	10.0348	147	6.53311	105	5.94007	95	5.62749	77	5.88987	83	5.87451	83	0.00809724	-1.02912	down
Ery28671.gene	3.94263	133	2.30169	85	3.89645	143	2.63131	83	2.25151	73	1.91915	62	0.00396561	-1.23021	down
Ery28672.gene	3.36725	90	4.09407	120	3.35124	97	1.37709	35	1.76513	45	1.75071	45	9.14715e-06	-1.78821	down
Ery28683.gene	2.65697	78	2.34532	75	2.15162	69	1.1136	31	0.566525	16	0.388994	11	2.70246e-05	-2.30791	down
Ery28697.gene	14.8676	429	4.74836	151	5.0358	159	2.93879	80	3.30579	92	4.5653	127	0.00172935	-1.71439	down
Ery28705.gene	5.15547	61	5.02093	66	5.90514	76	3.79548	42	3.53403	40	2.45553	28	0.0026438	-1.38	down
Ery28707.gene	18.5141	2351	5.1855	723	6.87552	952	3.14635	373	5.07344	618	2.87769	352	0.000100594	-2.00348	down
Ery28708.gene	1.44687	27	1.91583	39	1.14857	24	0.578683	10	0.897794	16	0.260915	5	0.00740757	-1.88395	down
Ery28730.gene	8.41449	752	5.04212	494	5.38718	524	3.80222	317	5.08516	436	4.37062	376	0.000177072	-1.17543	down
Ery28742.gene	121.459	830	134.777	1010	111.604	831	115.812	738	109.148	715	68.9195	453	0.00311854	-1.02256	down
Ery28765.gene	8.27412	236	5.24407	164	5.78297	180	4.82279	128	4.91373	134	4.15404	114	0.000481134	-1.14847	down
Ery28792.gene	9.68387	301	9.04397	308	6.51491	221	3.01642	88	4.6143	138	4.44174	133	1.17911e-06	-1.71639	down
Ery28798.gene	5.9869	114	5.57155	117	9.92634	206	0.822103	15	3.97322	73	1.97104	37	0.000442314	-2.18554	down
Ery28839.gene	231.402	4377	428.603	8895	528.776	10898	35.038	619	83.3963	1512	70.6938	1286	2.71335e-11	-3.20709	down
Ery28869.gene	9.55289	85	6.56531	64	6.55522	64	3.67894	31	3.54336	31	1.64216	14	0.000172457	-1.9231	down
Ery28886.gene	87.1046	1970	52.4964	1303	71.561	1763	38.3045	808	62.7539	1360	46.1934	1005	0.000303355	-1.19836	down
Ery28904.gene	86.3741	2538	57.6289	1858	55.6734	1783	20.0856	551	19.6957	555	14.2478	403	7.96097e-20	-2.53425	down
Ery28912.gene	8.8593	242	1.16891	36	10.6711	318	2.69265	69	0.279805	8	0.262522	7	0.00370935	-2.63836	down
Ery28943.gene	0.915967	99	0.8229	98	0.532427	63	0.420482	43	0.279518	29	0.123704	13	0.000538006	-2.00181	down
Ery28977.gene	33.4849	1745	21.9004	1252	24.8946	1414	12.0713	587	19.3369	966	16.3413	819	3.96931e-06	-1.42164	down
Ery28989.gene	8.37027	138	8.82614	160	8.77437	158	3.42517	53	4.42393	70	3.6159	58	5.97792e-08	-1.84415	down
Ery29022.gene	7.0772	196	7.96336	242	6.99185	211	4.92816	128	7.81733	208	4.69562	125	0.00617447	-1.03427	down
Ery29102.gene	96.8731	1746	146.726	2901	161.442	3170	55.589	935	77.3065	1336	90.2523	1564	0.000164295	-1.53503	down
Ery29128.gene	99.3042	2707	87.439	2615	189.663	5632	7.06269	180	35.0634	916	9.04183	237	1.00741e-07	-3.2976	down
Ery29164.gene	858.276	12536	1041.16	16684	841.906	13398	611.823	8337	660.634	9249	578.267	8121	1.52187e-06	-1.26994	down
Ery29165.gene	74.5136	1714	56.4308	1424	79.6446	1996	27.661	594	30.5911	675	28.5008	631	3.70949e-14	-1.95758	down
Ery29180.gene	23.731	654	28.8544	872	27.3481	821	7.28568	188	19.8334	524	12.2699	325	0.000153464	-1.68341	down
Ery29182.gene	6.49441	136	3.9022	90	5.14258	118	4.29421	84	4.09947	83	2.69351	55	0.00636314	-1.14284	down
Ery29201.gene	26.7319	324	18.6851	248	16.7781	221	13.2384	150	8.9769	105	8.0178	94	8.44512e-06	-1.67224	down
Ery29226.gene	45.1085	614	60.3598	901	58.4288	866	45.6457	580	34.757	454	30.7532	403	0.000528044	-1.25095	down
Ery29229.gene	36.2666	617	33.9198	634	35.2651	654	11.7027	186	23.9416	391	13.9933	229	1.13545e-06	-1.76107	down
Ery29237.gene	34.3622	2120	20.0241	1355	25.8819	1740	2.49119	144	0.103472	7	4.32768	257	1.7506e-05	-3.46073	down
Ery29277.gene	8.20984	233	9.09978	284	12.2211	378	7.49604	199	5.04465	138	6.60494	181	0.00148158	-1.29348	down
Ery29290.gene	54.1234	303	17.0382	105	34.5602	211	15.8675	83	21.4681	116	18.3859	99	0.00217134	-1.51773	down
Ery29300.gene	23.09	1501	23.0183	1641	10.9317	774	8.34835	507	10.6657	665	5.71643	358	1.27735e-05	-1.84169	down
Ery29324.gene	37.5206	576	30.5956	515	31.7133	530	24.513	351	19.0643	281	16.3313	241	2.22928e-06	-1.41388	down
Ery29327.gene	5479.57	181836	8027.75	292271	6883.22	248872	269.941	8358	865.537	27532	645.588	20598	8.72495e-19	-4.02952	down
Ery29340.gene	55.7081	2479	50.9177	2486	49.3278	2392	39.825	1653	43.0749	1837	43.537	1863	5.86326e-06	-1.00222	down
Ery29341.gene	63.1625	555	59.7062	576	41.9567	402	33.5418	275	47.457	400	47.4661	401	0.00252685	-1.04089	down
Ery29345.gene	216.938	7819	140.7	5564	279.296	10967	69.9875	2354	49.4407	1708	102.357	3547	2.15009e-06	-2.11491	down
Ery29349.gene	8.3134	144	8.41433	160	5.09674	96	3.40219	55	4.02116	67	4.0684	68	9.92351e-05	-1.56977	down
Ery29381.gene	123.059	3850	124.283	4266	110.299	3760	99.7041	2910	89.0564	2671	78.09	2349	7.76891e-06	-1.12166	down
Ery29403.gene	15.3702	725	11.5297	597	8.64923	445	7.67648	338	5.67612	257	4.2193	192	1.15466e-05	-1.65772	down
Ery29413.gene	10.7682	596	5.48561	334	7.88951	476	5.79201	300	5.67643	302	4.80468	256	0.000344241	-1.22835	down
Ery29469.gene	339.747	4678	578.946	8744	464.114	6962	78.782	1012	168.863	2229	147.602	1954	1.08459e-08	-2.43778	down
Ery29470.gene	93.5229	1654	108.073	2097	97.0051	1870	83.4741	1378	61.3987	1041	58.2852	991	8.19742e-05	-1.24663	down
Ery29482.gene	29.4071	2986	37.4149	4167	26.1715	2895	8.97083	850	15.5953	1518	12.6067	1231	5.81665e-09	-1.99368	down
Ery29483.gene	79.9843	3165	82.0842	3563	63.3953	2733	18.7321	692	25.0075	949	20.5351	782	4.16416e-23	-2.486	down
Ery29508.gene	5.73847	337	4.43671	286	5.85651	374	4.04811	222	3.96384	223	3.311	187	5.97321e-05	-1.18988	down
Ery29535.gene	363.402	4332	601.154	7862	478.219	6211	102.228	1137	285.207	3259	169.894	1948	1.7506e-05	-2.0175	down
Ery29556.gene	7.32101	168	9.74497	245	13.0302	325	2.43372	52	4.37602	97	1.54944	35	1.22324e-06	-2.43697	down
Ery29562.gene	6.923	219	6.85541	238	5.63073	194	2.9506	88	4.73566	144	2.87643	88	1.37034e-05	-1.54735	down
Ery29592.gene	6.47649	95	8.68957	139	7.76777	124	5.07052	69	5.40457	76	4.67367	66	0.00110824	-1.28217	down
Ery29624.gene	4.93797	391	3.49653	304	2.9675	256	1.94776	144	3.29637	250	2.20451	168	0.00046099	-1.28223	down
Ery29634.gene	14.8155	470	20.5983	716	9.11213	315	6.32681	187	9.16385	279	6.29582	192	9.72819e-05	-1.68507	down
Ery29647.gene	640.247	9495	1162.91	18921	2209.3	35697	7.60057	106	12.2052	174	14.0192	200	1.51732e-45	-7.0945	down
Ery29658.gene	201.201	5360	177.136	5177	201.2	5840	62.4298	1552	81.1985	2074	49.2907	1263	3.71861e-17	-2.26857	down
Ery29682.gene	15.375	121	15.2869	132	16.4518	141	11.4192	84	11.9724	90	7.75744	59	0.000673228	-1.28021	down
Ery29703.gene	3910.32	79870	6050.87	135597	4659.21	103690	832.197	15859	2892.02	56622	1586.88	31164	3.37643e-05	-2.0858	down
Ery29736.gene	29.2422	2350	11.6365	1026	13.8732	1215	5.25478	394	10.6458	821	11.7723	910	0.00157879	-1.56817	down
Ery29767.gene	12.2796	156	12.0387	168	8.98419	125	6.71445	80	8.30094	102	4.6868	58	0.000278001	-1.41901	down
Ery29769.gene	31.2328	1023	39.6245	1424	32.6584	1165	4.53322	139	11.112	349	2.65351	84	3.48248e-09	-3.04184	down
Ery29780.gene	61.962	437	79.703	617	64.1547	493	46.7591	308	55.6238	376	29.3381	199	0.000443197	-1.33685	down
Ery29783.gene	49.2256	637	39.3668	559	55.9799	789	44.1488	533	36.3917	451	29.3702	366	0.00137551	-1.08409	down
Ery29800.gene	11.2073	431	10.9193	460	10.4412	437	3.04479	110	4.23101	156	3.27043	121	2.5297e-17	-2.29853	down
Ery29801.gene	90.3779	3010	52.3682	1914	47.5151	1724	38.1649	1186	44.8048	1430	27.147	870	4.97523e-05	-1.44298	down
Ery29824.gene	18.0766	1745	20.0147	2120	7.10832	748	3.33468	301	8.79157	814	4.55375	423	0.000148345	-2.02293	down
Ery29826.gene	36.6338	314	33.2975	313	38.2097	357	22.931	184	24.8021	204	31.763	262	0.000704729	-1.12369	down
Ery29884.gene	152.964	3313	180.289	4284	134.294	3169	54.5803	1103	67.8266	1408	44.5104	927	6.4736e-14	-2.16795	down
Ery29908.gene	9.47989	349	8.90733	359	4.13884	166	3.91788	135	4.97742	176	4.14907	147	0.000976973	-1.42768	down
Ery29926.gene	20.6679	618	24.6623	809	24.2395	790	4.29772	120	15.3136	439	6.06823	175	6.93961e-05	-2.0566	down
Ery29940.gene	2.77909	80	1.29775	41	1.97887	63	1.01377	28	1.16596	33	0.797451	23	0.00190147	-1.58885	down
Ery29962.gene	119.002	1339	184.749	2280	284.34	3485	40.9707	430	5.05681	55	47.7996	517	4.69697e-05	-2.92648	down
Ery29970.gene	114.904	1833	212.796	3724	232.768	4045	44.858	668	77.674	1188	85.0897	1305	7.84279e-06	-2.06828	down
Ery29990.gene	14.6323	61	16.612	76	17.2311	78	12.3893	48	9.95341	40	10.0013	40	0.00496945	-1.25066	down
Ery30033.gene	4.4668	343	2.6431	223	2.14383	180	2.16201	155	2.80579	207	2.02404	150	0.00798162	-1.05961	down
Ery30072.gene	349.015	5684	424.623	7587	378.864	6723	293.436	4458	262.334	4095	226.035	3540	1.08201e-05	-1.26081	down
Ery30104.gene	9.42831	677	9.60113	756	6.13839	480	6.93708	465	7.03985	485	6.1676	426	0.00174438	-1.00786	down
Ery30121.gene	10.9929	500	9.33984	466	11.39	564	3.32967	142	4.83835	211	4.96453	217	4.25426e-10	-1.93763	down
Ery30133.gene	25.5956	1092	21.5921	1011	20.8572	970	12.6429	503	17.5819	719	14.4432	593	2.33924e-07	-1.30047	down
Ery30154.gene	11.9463	544	10.466	523	10.1135	502	8.13564	346	10.4192	455	5.52185	242	0.000937452	-1.12699	down
Ery30157.gene	18.1186	753	19.5401	891	28.6931	1299	8.98331	348	13.4204	535	11.2016	448	6.23806e-06	-1.66183	down
Ery30180.gene	2.43992	60	3.10864	84	2.71067	73	0.556559	13	0.730682	18	1.03155	25	2.80451e-06	-2.36155	down
Ery30184.gene	0.978926	23	0.745798	19	0.873654	22	0.151682	4	0.4709	11	0.176794	4	0.00797721	-2.02175	down
Ery30198.gene	21.4719	395	18.685	377	17.3269	347	5.63693	97	10.6432	188	5.08716	90	4.00076e-08	-2.07809	down
Ery30210.gene	179.327	3372	178.123	3675	158.289	3243	163.783	2874	103.439	1865	95.1826	1721	0.000749792	-1.18766	down
Ery30227.gene	24.3486	926	38.9991	1626	34.5698	1432	16.1254	572	26.6062	970	16.6754	610	0.000362768	-1.41742	down
Ery30241.gene	1406.59	12280	1329.56	12735	1140.23	10846	957.234	7797	955.14	7993	936.374	7860	2.21488e-07	-1.14117	down
Ery30259.gene	322.734	3071	443.361	4628	392.518	4069	375.912	3337	268.577	2450	271.188	2481	0.00402744	-1.03633	down
Ery30285.gene	9.41717	428	7.25254	362	7.44854	369	1.67654	71	4.58007	200	2.27683	100	1.38192e-06	-2.12108	down
Ery30295.gene	28.548	614	20.4873	484	13.656	320	12.6767	255	9.66767	200	9.11005	189	1.83623e-05	-1.62639	down
Ery30301.gene	3.17028	227	3.28287	258	2.90331	227	2.10118	141	3.10634	214	1.52178	105	0.00317867	-1.16364	down
Ery30302.gene	14.611	525	12.3558	488	13.9675	547	11.0035	369	8.94915	309	7.94867	275	1.71948e-05	-1.23981	down
Ery30336.gene	3.67684	31	2.6256	25	2.59282	24	0.576335	5	0	0	0.383711	4	0.000283695	-3.00507	down
Ery30344.gene	155.072	4877	156.997	5418	151.378	5188	129.12	3789	107.154	3231	99.8027	3018	8.36038e-06	-1.16107	down
Ery30362.gene	9.83982	154	16.5379	283	9.42361	160	2.15355	32	5.82377	87	4.65162	70	5.58865e-05	-2.09809	down
Ery30369.gene	4.14268	71	1.88067	36	1.76073	33	0.590542	10	0.842502	14	0.304689	5	9.20573e-05	-2.54065	down
Ery30378.gene	603.662	13411	938.448	22874	854.877	20693	423.638	8781	438.769	9344	295.469	6312	1.17544e-06	-1.73839	down
Ery30395.gene	8.90916	265	7.7704	253	8.79087	285	7.74834	215	1.9633	56	2.12083	61	0.00899828	-1.65329	down
Ery30400.gene	71.3594	1370	79.5668	1676	91.8196	1921	40.6934	729	67.1026	1235	58.7326	1084	0.000359593	-1.23999	down
Ery30413.gene	2.3803	38	3.07427	54	3.10561	54	1.27776	20	0.962596	15	0.918535	15	0.000261426	-1.96551	down
Ery30415.gene	20.7511	459	27.9363	678	18.0559	435	10.7514	222	21.4716	455	10.1994	217	0.00275151	-1.33756	down
Ery30417.gene	5.05482	156	8.6222	292	5.96421	201	5.14612	148	2.7779	82	2.3198	69	0.00212037	-1.57874	down
Ery30502.gene	1.4102	17	1.87676	25	1.57246	21	0.528602	6	0.519692	6	0	0	0.00905389	-2.36452	down
Ery30515.gene	36.8095	3107	39.9618	3700	28.0633	2581	15.1082	1190	29.5649	2392	21.7031	1761	0.000258197	-1.34254	down
Ery30568.gene	7.68422	207	7.61068	225	8.45516	248	3.11201	78	4.49063	116	2.57271	67	7.90941e-08	-1.89432	down
Ery30575.gene	8.85384	126	6.01004	94	3.73952	58	3.22835	43	3.76098	52	4.46259	61	0.00847552	-1.30786	down
Ery30621.gene	5.78004	259	4.97225	244	5.31182	259	3.5154	147	4.11111	177	4.74288	204	0.000820137	-1.05965	down
Ery30666.gene	6.90555	147	4.17741	97	6.9973	162	3.20386	64	3.3534	68	5.0727	104	0.00592413	-1.26984	down
Ery30678.gene	8.23017	283	6.65914	252	6.42279	241	4.17129	134	5.05487	167	5.32376	176	4.08573e-05	-1.23034	down
Ery30709.gene	85.4595	1478	122.959	2333	101.594	1915	47.4734	766	62.469	1036	62.0703	1032	4.26377e-06	-1.53971	down
Ery30714.gene	2.75164	63	3.18092	79	1.65152	41	0.407424	9	0.872975	19	0.108552	3	4.38664e-05	-2.78644	down
Ery30715.gene	7.0597	221	4.40363	152	4.8538	166	3.55482	104	5.25084	158	3.68816	111	0.0039661	-1.05924	down
Ery30727.gene	14.1059	83	17.5805	114	18.6982	120	10.4005	58	13.1744	75	13.3937	76	0.00796897	-1.1217	down
Ery30746.gene	29.4597	876	45.7409	1492	48.2858	1564	16.6448	462	16.6669	475	20.6164	590	8.50248e-07	-1.86187	down
Ery30761.gene	44.9973	1003	44.4376	1086	39.214	952	26.2334	546	21.0156	449	31.3286	671	1.55813e-05	-1.38144	down
Ery30767.gene	3.97691	113	4.18126	130	4.25587	132	3.46071	92	2.93199	80	1.3741	38	0.00677436	-1.3297	down
Ery30772.gene	2969.11	49680	3489.17	64052	3263.65	59499	2932.72	45780	2168.88	34785	2115.32	34030	0.000345554	-1.12564	down
Ery30795.gene	46.204	518	37.0394	455	84.0394	1025	20.8288	218	17.055	183	22.3491	241	2.8012e-06	-2.09027	down
Ery30804.gene	20.1857	365	15.799	314	19.0066	375	9.36007	158	9.58952	167	7.84209	137	2.62207e-10	-1.71518	down
Ery30817.gene	360.027	2559	559.139	4360	491.343	3805	302.969	2009	233.695	1592	228.893	1565	1.37381e-05	-1.56584	down
Ery30857.gene	9.15936	137	18.103	296	12.7365	207	1.48184	21	3.21908	46	0.429535	7	1.00051e-07	-3.34252	down
Ery30878.gene	225.553	3042	346.083	5121	444.179	6527	119.583	1505	175.395	2268	262.435	3403	0.00212823	-1.51384	down
Ery30892.gene	21.165	792	21.0146	862	21.5827	880	9.67553	338	16.7383	600	15.5694	560	0.000151122	-1.28951	down
Ery30899.gene	31.5653	1175	27.0827	1106	37.1927	1509	11.5206	400	26.4885	945	16.2318	581	0.000230729	-1.49749	down
Ery30939.gene	52.7142	487	62.388	633	60.197	606	32.8731	284	24.129	214	13.1822	118	4.4375e-06	-1.96105	down
Ery30992.gene	22.8305	658	28.662	907	22.4507	705	19.761	532	21.053	582	15.0092	416	0.000544112	-1.10851	down
Ery31007.gene	1249.47	18250	556.099	8912	216.641	3448	181.859	2479	338.886	4745	56.5734	795	0.00182086	-2.21119	down
Ery31011.gene	1354.99	42159	1806.33	61661	3317.96	112481	119.133	3459	55.4852	1655	98.1	2935	1.51301e-25	-4.97264	down
Mam00079.gene	3.10733	80	2.22533	63	2.51719	70	1.32398	32	2.16828	54	0.933093	23	0.0041023	-1.45298	down
Mam00118.gene	13.2544	214	23.4669	415	37.3423	656	2.39874	37	11.3243	175	8.89547	138	0.000589469	-2.22939	down
Mam00126.gene	3.30345	98	3.07112	100	5.28098	170	1.19209	33	2.45049	70	2.90134	83	0.00849622	-1.45137	down
Mam00135.gene	3.85055	87	6.55149	161	4.65386	114	1.46275	31	3.09967	67	0.894037	20	0.000385433	-2.04361	down
Mam00239.gene	31.0846	771	27.8427	758	25.4597	688	25.1875	583	15.6778	373	23.2637	555	0.00258616	-1.06566	down
Mam00371.gene	9.24201	430	7.88662	403	11.5728	587	6.26701	272	7.72387	345	3.58527	161	0.000791645	-1.38638	down
Mam00430.gene	1.97134	85	1.66099	78	1.95349	91	0.921886	37	1.05424	44	0.841167	35	3.42117e-05	-1.63087	down
Mam00433.gene	13.7845	814	15.3264	992	15.2982	984	1.68986	93	6.97846	395	3.7555	213	2.32282e-06	-2.42164	down
Mam00440.gene	1.29253	49	1.52263	63	3.19291	131	0.411521	15	0.770603	28	0.53788	20	0.000106357	-2.31541	down
Mam00516.gene	6.71448	118	5.4063	105	3.65779	71	1.9191	32	3.38161	57	1.74083	30	0.000171716	-1.77702	down
Mam00630.gene	4.06031	70	0.764551	15	2.9686	56	0.46758	8	1.20178	20	0.85804	15	0.00838437	-1.98166	down
Mam00731.gene	20.5187	205	28.4677	312	30.005	326	15.6263	146	17.8107	171	21.4672	206	0.00247052	-1.20814	down
Mam00746.gene	25.387	1751	21.7735	1647	48.3769	3634	13.2358	852	13.7545	909	14.51	962	1.45646e-05	-1.84978	down
Mam00951.gene	3.54278	134	5.67718	235	5.5075	227	0.386422	14	0.78369	29	1.37138	50	5.01949e-08	-2.99899	down
Mam01020.gene	19.0707	444	18.0346	461	28.6107	726	16.5474	360	21.8929	489	12.3554	277	0.00945458	-1.06922	down
Mam01189.gene	94.7865	961	81.2713	904	88.8047	981	19.7506	187	87.7417	852	38.5186	376	0.00778032	-1.4936	down
Mam01202.gene	341.045	10287	394.212	13046	404.917	13308	138.384	3895	273.507	7908	245.722	7127	9.40116e-05	-1.47505	down
Mam01203.gene	0.553479	49	0.61311	59	0.568632	55	0.362331	30	0.274698	24	0.267	23	0.00133513	-1.5541	down
Mam01221.gene	7.85283	260	8.27157	301	8.61871	311	5.03618	156	6.81506	217	5.46973	174	8.68447e-05	-1.21171	down
Mam01268.gene	257.43	3573	100.448	1530	53.5228	810	15.7135	204	25.2092	336	4.99295	67	6.95141e-08	-3.44466	down
Mam01294.gene	1.68089	96	1.74819	109	0.942821	59	0.424207	23	0.962075	53	0.736025	40	0.00180381	-1.64768	down
Mam01324.gene	234.554	2402	189.404	2129	318.778	3557	110.308	1054	181.939	1786	125.571	1237	3.92476e-05	-1.5123	down
Mam01430.gene	215.119	8608	381.842	16763	542.531	23652	21.2466	794	205.134	7868	169.278	6513	0.00715285	-2.00317	down
Mam01463.gene	29.6875	1512	17.0337	952	13.1944	733	13.9159	662	18.0019	879	11.1573	547	0.00495772	-1.12894	down
Mam01555.gene	15.885	915	27.0644	1710	39.0795	2452	11.5377	620	20.9438	1156	19.2694	1067	0.00870373	-1.3385	down
Mam01556.gene	4.4384	95	3.1555	75	2.45451	58	2.36798	48	2.21635	46	2.00233	42	0.00510904	-1.24112	down
Mam01599.gene	1.29675	18	1.5842	24	1.36684	20	0	0	0	0	0	0	6.28383e-07	-4.75664	down
Mam01606.gene	5.7641	72	4.58719	63	11.4836	156	0.716824	9	2.7538	33	2.42845	30	0.000356841	-2.33338	down
Mam01667.gene	6.74579	520	5.76367	488	11.9322	1002	2.14893	155	4.75803	352	3.83783	285	0.000176726	-1.81804	down
Mam01700.gene	17.8273	309	17.2385	328	23.6274	446	4.5765	74	6.11954	102	5.51648	92	5.54444e-14	-2.5072	down
Mam01735.gene	14.0912	470	6.79344	249	7.78931	283	7.58505	236	6.22062	199	5.36817	172	0.00223926	-1.2217	down
Mam01736.gene	27.792	534	27.4294	578	23.0331	482	8.4406	152	17.9281	330	13.6669	253	1.39574e-05	-1.63226	down
Mam01802.gene	141.408	2279	111.78	1977	104.04	1827	63.9123	961	70.9943	1097	59.3231	920	9.7116e-13	-1.56645	down
Mam01856.gene	7.09174	229	5.24441	186	6.02637	212	2.52299	76	3.312	103	4.07113	126	1.90376e-05	-1.54467	down
Mam01886.gene	2.80247	39	3.9043	60	6.73842	102	0.327345	5	1.30292	18	0.87364	12	2.57932e-05	-2.77654	down
Mam01908.gene	37.5322	1588	52.3886	2432	31.841	1468	3.52683	140	12.2694	498	14.2103	579	3.40146e-06	-2.54609	down
Mam02021.gene	7.19362	418	13.6815	872	17.8038	1127	0.6157	34	0.324166	19	0.714681	40	6.29387e-23	-4.90015	down
Mam02037.gene	2.19442	44	2.22581	49	1.3215	29	0.463918	9	1.24332	24	0.763751	15	0.00532979	-1.75247	down
Mam02069.gene	0.912414	30	0.863	31	0.970983	35	0.07951	3	0.085852	3	0	0	7.30162e-07	-3.7968	down
Mam02119.gene	10.0897	307	13.3402	445	15.4526	512	1.21199	35	4.35734	127	5.49826	161	5.6245e-05	-2.33923	down
Mam02344.gene	15.4121	165	12.2102	144	9.77556	114	8.10087	81	8.62099	89	8.92569	92	0.000694649	-1.20765	down
Mam02420.gene	2.20296	25	2.00045	25	2.31411	29	0.527922	6	1.01513	11	0.365865	4	0.00153279	-2.20635	down
Mam02556.gene	4.09687	119	6.27374	200	6.26468	199	1.55756	43	2.5725	72	3.14419	88	0.000135147	-1.81975	down
Mam02746.gene	0.63725	50	0.749378	65	1.20209	103	0.127113	10	0.155138	12	0.138061	11	3.11622e-08	-3.04157	down
Mam02771.gene	217.799	2207	336.538	3740	286.763	3165	56.6088	535	127.48	1238	142.686	1390	1.92166e-05	-1.99274	down
Mam03054.gene	8.02272	328	5.87984	264	5.73559	256	3.3703	129	6.81926	268	2.22896	88	0.0083166	-1.31396	down
Mam03107.gene	3.90687	46	5.75147	74	5.49365	70	0.290459	4	0.591273	7	0.660388	8	9.19954e-10	-3.54645	down
Mam03160.gene	17.6254	925	16.3601	942	14.8771	850	5.81378	285	5.976	301	4.84924	245	5.66129e-22	-2.23492	down
Mam03304.gene	17.7277	743	19.9486	917	21.5981	986	9.5379	373	15.849	636	9.78132	394	2.41773e-05	-1.45067	down
Mam03358.gene	9.51771	207	12.57	299	10.9556	259	5.11098	104	5.44479	114	3.31794	70	2.78892e-07	-1.91292	down
Mam03490.gene	15.3848	722	18.9505	975	16.2601	831	4.94939	217	13.5415	609	9.26403	418	0.000689601	-1.53192	down
Mam03533.gene	22.9014	148	22.6904	161	18.7076	132	21.2953	128	15.7082	97	11.9715	75	0.0089396	-1.07097	down
Mam03685.gene	42.5082	945	41.8722	1021	43.6248	1056	12.6307	262	13.7464	293	27.7387	593	2.17375e-05	-1.85726	down
Mam03816.gene	4.02699	243	3.91484	259	2.63281	173	2.4318	137	3.63201	210	2.35715	137	0.00795809	-1.01379	down
Mam03830.gene	2.84949	118	4.28628	194	2.12067	96	1.51676	59	2.66894	106	1.55516	62	0.00743899	-1.34703	down
Mam03857.gene	6.17523	66	8.84937	104	8.6488	101	2.5947	26	3.47313	36	2.53015	26	5.31282e-06	-2.08607	down
Mam03861.gene	35.7053	1153	31.323	1110	34.5616	1216	14.6156	441	18.8213	583	21.3073	662	4.40355e-08	-1.56978	down
Mam03924.gene	5.58216	135	5.50992	146	3.65259	96	1.77346	40	2.90492	68	2.13624	50	2.50416e-05	-1.74758	down
Mam03939.gene	3.11774	182	1.68585	108	1.50003	96	0.464352	26	1.22112	69	0.250902	15	0.000485733	-2.17734	down
Mam03959.gene	20.4344	665	23.2905	831	23.2052	823	8.25066	251	6.08116	190	2.8333	89	7.81115e-09	-2.56294	down
Mam03992.gene	0.856753	65	1.27641	107	1.33647	111	0.335821	24	0.583575	43	0.515833	38	0.000119281	-1.89303	down
Mam04011.gene	11.9946	245	13.2822	297	18.0842	402	6.96751	133	3.4196	67	3.62257	71	1.15755e-06	-2.23386	down
Mam04026.gene	4.17005	72	4.12058	78	7.08746	133	1.5599	25	0.911437	15	1.07507	18	3.46895e-07	-2.6537	down
Mam04125.gene	7.75876	271	9.13496	349	7.02876	267	2.50318	82	4.20967	141	3.34203	112	5.36638e-08	-1.91478	down
Mam04149.gene	8.08948	135	7.23804	133	13.5983	248	7.11604	111	4.79308	77	4.6278	75	0.00252229	-1.45231	down
Mam04177.gene	3.23192	157	2.98466	160	3.19014	169	1.77482	81	3.05342	143	2.05615	97	0.00266446	-1.13244	down
[truncated: 26,458 more rows]

## Sheet: gene expressed in liver
#ID	F1-C-L1_FPKM	F1-C-L1_count	F1-C-L2_FPKM	F1-C-L2_count	F1-C-L3_FPKM	F1-C-L3_count	F1-H-L1_FPKM	F1-H-L1_count	F1-H-L2_FPKM	F1-H-L2_count	F1-H-L3_FPKM	F1-H-L3_count	F1-C-L1_F1-C-L2_F1-C-L3_vs_F1-H-L1_F1-H-L2_F1-H-L3_DESeq2_log2FC	F1-C-L1_F1-C-L2_F1-C-L3_vs_F1-H-L1_F1-H-L2_F1-H-L3_DESeq2_FDR	F1-C-L1_F1-C-L2_F1-C-L3_vs_F1-H-L1_F1-H-L2_F1-H-L3_DESeq2_(FDR_0.01_FC_2)_regulated
Ery09420.gene	62099.5	614679	47805.9	445990	51057.2	430194	60461.7	519743	63046.8	678071	64102.3	593310	-0.12574	0.732317	normal
Ery21137.gene	55754.4	1002699	47099.8	798352	51756.7	792329	59092.9	922944	57385.5	1121363	60505.8	1017504	-0.149979	0.645932	normal
Culter_alburnus_newGene_20759	30680.3	702175	18767.7	404837	24624.2	479730	28824.6	572927	31395.7	780746	32332.9	691957	-0.0314939	0.954705	normal
Culter_alburnus_newGene_19833	28426.5	920741	19659.5	600165	22832.7	629532	48315.5	1359088	35399.9	1245855	48912.2	1481422	0.544375	0.121733	normal
Ery15677.gene	25420.2	150616	22966.2	128253	24009.6	121095	18689	96167	18914.5	121770	18196.6	100816	-0.71484	0.000586231	normal
Culter_alburnus_newGene_20761	23425.5	352163	15564.2	220530	17456.4	223387	18125.7	236645	16730.5	273285	17872.2	251236	-0.437981	0.185702	normal
Ery02386.gene	19503.4	172658	15554.6	129783	12093	91130	11142.3	85664	8000.43	76956	13189.4	109182	-0.8505	0.018767	normal
Ery19856.gene	9744.34	290716	8850.89	248878	10629	269933	11199.2	290170	11584.3	375524	12103.4	337654	-0.0911277	0.806028	normal
Ery24203.gene	9022.04	48425	7471.47	37797	8247.01	37680	6328.22	29498	6254.34	36476	6456.77	32407	-0.715312	0.00224966	normal
Ery27313.gene	9001.3	194509	10642.8	216758	9183.66	168927	2513.41	47168	1839.22	43184	1726.99	34896	-2.53677	1.12015e-26	down
Ery08303.gene	8711.48	333377	6721.04	242418	9373.15	305336	20651.9	686361	17480.8	726872	22567.5	807563	0.922186	0.00186944	normal
Ery15207.gene	6927.86	103344	8522.84	119827	1178.03	14959	10934.6	141657	1909.93	30957	6848.63	95530	-0.0436605	0.978142	normal
Ery21678.gene	6683.02	89909	7144.51	90592	7025.14	80451	7980.07	93237	7854.62	114817	8045.06	101206	-0.146492	0.593005	normal
Mam06803.gene	6332.12	161107	9173.22	219974	7207.54	156099	5982.93	132199	5508.17	152274	6093.07	144961	-0.692882	0.00606224	normal
Ery29703.gene	6300.28	160297	9347.1	224143	7184.23	155594	5919.38	130795	5881.56	162596	5843.66	139027	-0.69761	0.00451794	normal
Culter_alburnus_newGene_16216	6114.25	146526	5876.17	133048	5106.67	104507	4554.37	95260	4848.67	126608	4950.61	110960	-0.58759	0.00775202	normal
Culter_alburnus_newGene_24267	5707.75	369485	3822.67	233229	4738.88	261129	6728.21	378251	6929.93	487431	7191.07	435285	0.191301	0.62671	normal
Ery13268.gene	5444.08	163938	7454.35	211568	6698.2	171697	5035.18	131680	6538.17	213927	5154.36	145137	-0.565505	0.0265455	normal
Ery03030.gene	4770.86	155638	8513.71	261770	7607.77	211263	3872.22	109705	6023.81	213522	4509.49	137561	-0.856987	0.0102686	normal
Ery21504.gene	4735.97	152849	4697.13	142880	5155.03	141623	2695.67	75556	2552.98	89527	2361.31	71262	-1.27064	1.69849e-10	down
Ery15151.gene	4516.55	31798	4689.98	31121	4404.92	26399	2218.77	13567	2645.95	20241	2615.18	17217	-1.19433	1.16618e-09	down
Ery08694.gene	4382.76	102039	5404.47	118592	5324.37	105520	3052.38	61718	3366.67	85167	3251.15	70779	-0.975579	2.2258e-06	normal
Culter_alburnus_newGene_14570	4193.69	167506	4319	162031	4358.27	148192	4724.4	163770	5269.6	228462	5820	217318	-0.0451777	0.908555	normal
Ery02377.gene	4100.63	41161	2768.4	26191	5064.97	43278	2689.55	23446	2997.13	32689	2849.34	26745	-0.817156	0.0174253	normal
Culter_alburnus_newGene_42907	3920.76	30792	1544.56	11433	2124.77	14205	971.935	6630	1232.2	10515	1079.71	7930	-1.4989	0.000191313	down
Culter_alburnus_newGene_29747	3782.03	51233	2092.07	26711	2159.88	24906	1535.44	18064	1885.12	27747	1727.54	21883	-0.965519	0.00605785	normal
Ery16800.gene	3737.28	93264	677.516	15936	1450.81	30819	1137.91	24662	935.423	25364	1231.25	28731	-1.08353	0.0758803	normal
Ery29647.gene	3669.64	67787	2957.82	51496	1927.99	30316	1418.44	22756	1182.02	23725	1392.07	24046	-1.39642	1.07602e-05	down
Ery21134.gene	3508.21	36438	2403.45	23528	4097.27	36225	2318.81	20916	2358.8	26620	2390.13	23213	-0.83477	0.0102102	normal
Ery02832.gene	3076.96	25310	1883.37	14601	2791.54	19546	2086.46	14905	2692.29	24062	2876.94	22128	-0.362201	0.376285	normal
Culter_alburnus_newGene_12037	3039.01	162480	2784.13	140295	2899.83	131974	2955.95	137250	2475.88	143831	2643.34	132151	-0.449355	0.077448	normal
Culter_alburnus_newGene_29762	3013.37	83008	5746.88	83509	5001.48	65520	2411.23	63980	1738.48	86131	3881.66	56402	-0.561857	0.0119878	normal
Ery15018.gene	2968.82	74915	2461.15	58534	2490.77	53501	3024.59	66282	3347.97	91794	3728.21	87969	0.00480998	0.991891	normal
Ery15791.gene	2883.22	26932	2871.25	25278	3114.29	24762	1668.03	13531	1931.55	19604	1836.15	16038	-1.04153	2.35548e-07	down
Ery12613.gene	2868.94	89593	2862.61	84255	2872.21	76351	5295.56	143619	6478.62	219829	5297.12	154682	0.631187	0.00249621	normal
Culter_alburnus_newGene_6318	2843.26	46642	1947.12	30105	3404.97	47547	1869.5	26634	2155.33	38417	2072.38	31789	-0.762502	0.0240046	normal
Ery17486.gene	2809.97	78937	2924.02	77418	3194.15	76380	3547.45	86545	3858.17	117764	3992.29	104869	0.0065525	0.986738	normal
Ery29045.gene	2779.95	77125	3633.4	95007	3064.85	72379	2278.94	54908	1692.09	51008	1998.75	51852	-0.983995	0.000111168	normal
Ery04844.gene	2736.39	61992	1589.83	33946	1482.31	28586	453.918	8931	43.5541	1073	384.328	8142	-2.31519	0.0063984	down
Ery11835.gene	2721.56	133936	4418.35	204937	3625.95	151896	2591.92	110777	3612.05	193145	2681.02	123375	-0.608009	0.0458108	normal
Ery24938.gene	2655.02	51821	2442.04	44923	2903.55	48240	2326.38	39433	2286.31	48487	2646.69	48304	-0.478001	0.0758803	normal
Ery04553.gene	2580.14	25360	2313.56	21432	2458.09	20566	1606.71	13715	2013.7	21505	1901.46	17476	-0.751594	0.00107466	normal
Ery02139.gene	2579.66	68691	1292.87	32447	1489.99	33773	2526.87	58434	1510.74	43710	2476.73	61669	-0.0605108	0.931874	normal
Ery07971.gene	2493.54	24161	413.978	3781	1080.25	8910	632.936	5326	306.052	3223	405.998	3679	-1.73527	0.00358755	down
Culter_alburnus_newGene_6319	2458.33	39471	1657.13	25077	3005.08	41071	1597.63	22277	1769.59	30872	1707.84	25641	-0.82196	0.0160687	normal
Ery12798.gene	2430.58	20332	1984.47	15646	2287.14	16286	1462.88	10627	1566.85	14241	1749.88	13688	-0.821023	0.00111864	normal
Ery15244.gene	2390.71	10166	1166.71	4676	662.667	2399	2374.59	8769	1854.11	8567	2738.51	10889	0.356472	0.590963	normal
Ery17448.gene	2282.1	36111	976.301	14561	91.5898	1234	4463.67	61340	51.2905	882	4734.31	70050	0.584259	0.67771	normal
Ery02427.gene	2231.09	65941	2845.42	79263	3168.92	79726	752.725	19321	669.076	21487	708.403	19578	-2.2542	2.12846e-22	down
Culter_alburnus_newGene_16200	2173.27	65545	2496.85	70594	1559.42	40035	1083.32	28375	686.177	22487	1122.91	31499	-1.38899	2.32037e-05	down
Mam14974.gene	2136.03	22186	1870.94	18315	1645.86	14552	1290.73	11643	1459.46	16471	1450.43	14087	-0.762622	0.00128216	normal
Ery16975.gene	2135.65	30370	2141.48	28702	2259.98	27357	2376.42	29348	2067.35	31943	2026.54	26947	-0.355573	0.159451	normal
Ery30772.gene	2134.72	44493	2208.59	43386	2288.38	40600	1200.64	21733	1452.21	32887	1275.13	24852	-1.09171	1.90135e-08	down
Ery03595.gene	2124.44	15698	1034.58	7205	1391.08	8750	2973.28	19080	2396.87	19244	2216.4	15314	0.366972	0.436082	normal
Ery15740.gene	2057.53	29402	3237.11	43598	2540.84	30907	2330.81	28926	2283.73	35459	2163.99	28916	-0.536837	0.0503348	normal
Mam22525.gene	2052.15	23317	1996.41	21380	2209.11	21367	996.519	9834	1005.56	12415	971.833	10326	-1.40391	3.34016e-13	down
Culter_alburnus_newGene_23906	2032.05	74791	626.805	21827	1070.06	33334	4091.2	131994	3986.44	161979	4037.95	139343	1.27576	0.00579655	up
Ery09319.gene	1984.36	22962	1797.24	19601	2174.67	21421	1297.91	13043	1810.07	22758	1615.81	17484	-0.674899	0.0119948	normal
Ery24613.gene	1973.02	23656	2113.61	23885	2313.57	23612	1005.19	10467	1441.66	18781	1130.79	12678	-1.1719	6.30869e-07	down
Ery17560.gene	1958.06	32758	1007.69	15889	1154.29	16438	1709.67	24840	1057.08	19216	1497.44	23426	-0.28424	0.597369	normal
Ery14924.gene	1907.67	61170	4674.75	141277	4275.94	116711	2345.95	65328	3905.43	136067	2648.72	79418	-0.604512	0.193084	normal
Ery11810.gene	1850.53	13803	1439.79	10122	1632.48	10365	1212.11	7852	1153.63	9350	1282.38	8944	-0.766229	0.00286531	normal
Culter_alburnus_newGene_14733	1843.24	137322	1478.09	105916	1585.25	101882	1511.47	99675	1626.84	135058	1748.73	124621	-0.3305	0.25132	normal
Culter_alburnus_newGene_31986	1809.27	67347	3002.92	105352	2243.97	71102	1298.07	41963	1392.24	56310	1385.76	48234	-1.10548	1.93651e-05	down
Mam16360.gene	1800.77	19833	1558.49	16178	1595.24	14956	1116.41	10679	1177.88	14096	1214.62	12509	-0.833111	0.000157343	normal
Ery15039.gene	1791.16	36458	1371.47	26311	1616.52	28009	2664.82	47106	3227.97	71390	3259.88	62045	0.575711	0.040144	normal
Ery17332.gene	1751.47	19046	1630.32	16710	1789.71	16567	1245.44	11762	1177.83	13917	1337.81	13604	-0.792587	0.000530493	normal
Culter_alburnus_newGene_18300	1750.68	55403	1789.81	53385	2112.32	56903	1142.06	31389	1349.97	46421	1215.18	35960	-0.945171	2.20994e-05	normal
Ery12482.gene	1715.9	51911	1817.38	51820	2192.48	56461	713.01	18733	1052.8	34607	770.59	21799	-1.5	3.02512e-09	down
Ery31010.gene	1706.4	42227	720.678	16809	1266.74	26683	256.036	5503	660.769	17767	288.371	6673	-1.87238	4.86116e-05	down
Culter_alburnus_newGene_8345	1699.35	44130	1500.54	37754	1812.62	39583	967.797	24597	1308.66	38106	1284.89	30643	-0.781561	0.000808695	normal
Ery15665.gene	1691	10963	1445.05	8830	1589.07	8769	1126.23	6341	1246.69	8782	1072.19	6500	-0.796474	0.000304485	normal
Culter_alburnus_newGene_38246	1679.08	28286	582.702	9252	1082.76	15527	894.327	13084	793.092	14517	907.308	14292	-0.688461	0.160172	normal
Mam06093.gene	1668.11	53139	2126.12	63836	2092.8	56750	1019.78	28213	1209.9	41879	867.086	25829	-1.25594	3.92459e-08	down
Ery07839.gene	1611.54	96496	1839.21	103796	2072.01	105610	932.289	48481	1105	71892	854.964	47870	-1.26485	1.55951e-08	down
Mam03859.gene	1569.47	26257	888.777	14014	1399.37	19928	1536.8	22328	750.236	13638	1317.21	20606	-0.422013	0.418175	normal
Ery08498.gene	1568.11	23720	1353.24	19293	1465.59	18871	935.165	12285	1118.96	18391	1025.6	14507	-0.849063	0.000127893	normal
Ery00058.gene	1547.68	14673	1299.08	11608	1427.76	11522	994.625	8189	1047.74	10793	1068.65	9474	-0.795157	0.000503031	normal
Ery18670.gene	1547.43	16504	1314.95	13218	1524.88	13844	995.587	9222	1088.17	12610	1050.18	10474	-0.823558	0.00027449	normal
Ery14203.gene	1547.11	14667	1189.44	10628	1288.38	10397	878.468	7233	1129.73	11637	1118.38	9914	-0.701277	0.0114003	normal
Ery17424.gene	1544.51	22502	1273.73	17490	799.657	9917	752.393	9520	941.054	14897	901.259	12278	-0.799974	0.0198701	normal
Ery03338.gene	1539.69	22002	1395.5	18795	1427.07	17359	954.701	11848	1096.67	17028	1028.23	13740	-0.840505	4.93856e-05	normal
Ery20739.gene	1538.17	13403	1337.21	10982	1540.29	11425	1078.06	8158	1089.37	10314	1169.52	9529	-0.740402	0.00163709	normal
Ery28839.gene	1518.27	35772	2025.56	44980	1630.7	32705	1152.06	23573	943.025	24142	973.206	21441	-1.07386	4.01059e-06	down
Ery29547.gene	1497.51	66494	1535.07	64243	1342.08	50727	1402.14	54070	1669.87	80565	1532.7	63638	-0.268587	0.275808	normal
Culter_alburnus_newGene_22230	1493.1	47981	1508.88	45700	1628.13	44536	1043.75	29129	1247.91	43572	1156.87	34763	-0.76405	0.000301715	normal
Ery05246.gene	1482.2	22111	1816.59	25541	749.103	9513	5007.8	64876	137.744	2233	2918.13	40705	0.457154	0.740702	normal
Ery23065.gene	1464.79	31755	1398.14	28568	1447.28	26708	1244.26	23426	1062.98	25039	1015.99	20596	-0.711299	0.00183861	normal
Mam17037.gene	1450.09	26281	1508.69	25771	1474.96	22755	978.985	15409	1300.46	25610	1061.59	17991	-0.748388	0.000547609	normal
Ery21309.gene	1440.69	40572	1636.47	43436	1789.04	42887	871.107	21305	1257.53	38480	1011.05	26625	-0.966494	9.8687e-05	normal
Ery21568.gene	1429.37	17835	1212.76	14263	1257.22	13354	835.516	9054	982.921	13326	956.816	11164	-0.827375	0.000304485	normal
Culter_alburnus_newGene_33772	1415.47	28186	1181.91	22183	1315.48	22298	858.774	14852	1025.56	22190	969.665	18056	-0.79383	0.00068666	normal
Ery29317.gene	1413.23	25515	1109.41	18878	1407.71	21634	936.172	14679	871.223	17091	1030.45	17396	-0.801479	0.00321073	normal
Ery01932.gene	1411.84	26375	1314.88	23152	1418.29	22554	935.515	15178	1140.34	23147	1029.11	17977	-0.757023	0.000457714	normal
Ery12574.gene	1400.69	18844	739.365	9376	683.46	7827	580.992	6789	424.216	6202	580.46	7303	-1.12814	0.0047389	down
Ery23318.gene	1393.63	24287	1187.54	19505	1324.83	19653	897.495	13583	1029.9	19502	971.036	15824	-0.769819	0.000654242	normal
Ery07071.gene	1387.37	11025	1200.19	8989	1207.88	8171	823.917	5687	1172.17	10121	1095.3	8139	-0.634179	0.020764	normal
Ery04369.gene	1381.56	14831	1112.6	11257	845.532	7727	544.932	5081	451.025	5261	616.234	6186	-1.35129	8.84586e-06	down
Culter_alburnus_newGene_18476	1378.05	21614	1497.27	22133	1375.95	18313	784.948	10692	679.816	11586	774.73	11362	-1.24675	1.35621e-09	down
Ery14346.gene	1373.19	36183	1219.54	30286	1375.19	30845	649.079	14853	518.177	14836	649.538	16004	-1.4433	2.73914e-09	down
Ery09308.gene	1372.41	23534	1342.39	21696	1534.4	22398	931.926	13879	1058.43	19721	1032.52	16556	-0.828489	0.000150298	normal
Mam16149.gene	1361.14	66132	1845.3	84500	1599.68	66159	994.979	41983	1409.89	74430	1202.58	54635	-0.745603	0.00356029	normal
Mam15551.gene	1357.27	10786	1203.03	9011	1336.21	9039	962.331	6642	1138.32	9829	1209.4	8987	-0.573573	0.0259345	normal
Culter_alburnus_newGene_19480	1343.26	23846	1288.61	21561	1482.47	22402	935.939	14430	1058.05	20409	1027.98	17064	-0.783315	0.00038328	normal
Mam08688.gene	1339.28	11203	1066.7	8410	1308.14	9315	761.181	5530	869.347	7902	921.994	7212	-0.874778	0.000695739	normal
Culter_alburnus_newGene_10155	1330.8	16327	832.003	9621	1188.23	12409	587.362	6259	990.762	13208	873.402	10020	-0.784537	0.032017	normal
Ery19963.gene	1323.74	19009	1174.63	15898	1271.63	15544	825.008	10289	952.036	14855	933.451	12534	-0.813571	0.000225941	normal
Ery13166.gene	1322.78	22775	1192.49	19352	1319.59	19340	874.008	13069	1061.35	19856	941.085	15152	-0.7557	0.000624729	normal
Mam00865.gene	1313.13	16202	1309.42	15227	1403.69	14743	810.192	8682	787.126	10553	831.07	9589	-1.06123	1.54915e-07	down
Ery23475.gene	1283.1	11896	1512.82	13219	2351.7	18559	332.552	2678	566.876	5711	451.226	3912	-2.20628	3.77219e-11	down
Ery07994.gene	1277.47	40161	1676.39	49672	1448.58	38765	1363.46	37226	1338.38	45718	1143.09	33603	-0.530912	0.0231852	normal
Ery28909.gene	1276.18	18593	1148.2	15766	1233.03	15292	848.844	10740	1031.11	16323	1002.13	13652	-0.682855	0.0032054	normal
Culter_alburnus_newGene_37808	1273.52	15269	1109.65	12540	1117.21	11403	793.324	8261	840.658	10952	878.038	9844	-0.813708	0.000260351	normal
Culter_alburnus_newGene_41009	1268.77	41774	1624.05	50397	475.557	13329	1419.95	40602	477.537	17084	1186.74	36537	-0.402022	0.581113	normal
Ery10913.gene	1268.19	10962	1134.53	9243	1182.61	8702	708.177	5316	753.487	7077	781.144	6314	-1.01005	1.71196e-06	down
Ery00437.gene	1266.07	8649	1031.84	6644	1116.77	6494	760.561	4513	719.301	5340	833.435	5324	-0.891888	0.000319085	normal
Ery29003.gene	1262.8	11620	1074.6	9320	1243.12	9737	818.148	6538	876.422	8763	872.908	7511	-0.81724	0.000344221	normal
Culter_alburnus_newGene_23523	1262.72	25174	1119.76	21040	1189.06	20179	773.689	13396	909.706	19706	862.122	16072	-0.826737	0.000139735	normal
Ery20613.gene	1258.81	30887	822.131	19013	991.339	20706	1352.55	28822	1017.13	27118	1169.58	26835	-0.140448	0.767637	normal
Ery05865.gene	1257.64	23407	1277.49	22410	1341.47	21253	924.653	14946	1038.47	21001	931.543	16212	-0.76138	0.000109159	normal
Ery12571.gene	1241.75	26747	1173.06	23815	1258.69	23078	791.963	14815	932.997	21836	889.988	17926	-0.828368	8.67074e-05	normal
Mam07578.gene	1236.67	10690	1081.33	8810	1153.69	8489	784.631	5890	855.651	8037	861.444	6963	-0.809606	0.000233481	normal
Culter_alburnus_newGene_15882	1230	71485	1468.05	75373	1485.98	68299	1518.25	73060	1205.71	72659	1038.06	70070	-0.371368	0.174791	normal
Mam24445.gene	1229.46	59820	1675.71	76844	1555.09	64407	281.78	11907	228.035	12056	205.732	9361	-2.9256	3.38036e-36	down
Culter_alburnus_newGene_5911	1205.99	22353	1063.77	18510	985.108	15468	877.267	14162	739.922	14832	712.136	12308	-0.81257	0.000903089	normal
Ery12459.gene	1159.97	50455	843.946	34599	852.36	31560	1420.35	53654	1671.12	78980	1549.87	63038	0.342496	0.286147	normal
Ery02261.gene	1153.12	15192	1008.07	12518	1210.66	13577	770.108	8812	804.722	11520	817.698	10074	-0.831575	0.000316553	normal
Ery18126.gene	1146.26	25329	1307.56	27232	1093.28	20565	699.818	13430	640.667	15383	699.77	14459	-1.12303	2.44247e-08	down
Ery08103.gene	1136.92	9828	986.294	8035	1099.71	8092	727.803	5464	768.552	7219	773.441	6252	-0.842448	0.000137826	normal
Ery21616.gene	1129.58	7481	2191.14	13676	339.959	1917	20.524	119	114.561	825	18.5277	115	-3.43539	6.3009e-05	down
Mam26614.gene	1127.16	88942	899.985	66933	1068.57	71775	990.757	67895	967.301	82934	1127.05	83159	-0.345542	0.261991	normal
Ery16317.gene	1123.65	9243	1053.08	8164	595.438	4170	627.829	4485	458.228	4096	849.527	6534	-0.809887	0.05521	normal
Ery21707.gene	1116.04	8636	949.302	6923	1028.64	6775	657.059	4416	654.718	5505	658.038	4761	-0.985577	5.80314e-06	normal
Ery00524.gene	1112.29	26827	926.137	21053	960.916	19728	1036.02	21701	1107.85	29033	1088.78	24555	-0.23695	0.412816	normal
Ery14839.gene	1111.51	11467	1349.91	13126	1081.12	9495	895.294	8022	776.965	8710	765.594	7386	-0.866588	7.73094e-05	normal
Ery28978.gene	1110.61	11923	4751.69	48076	2607.7	23829	1007.06	9389	999.193	11655	970.831	9746	-1.71519	0.000214431	down
Mam14581.gene	1106.97	10880	593.785	5501	1001.68	8381	350.635	2993	645.879	6898	409.558	3765	-1.2597	0.00102197	down
Ery26090.gene	1097.04	11624	988.548	9872	1149.41	10367	727.323	6693	884.89	10188	862.062	8541	-0.725378	0.00251161	normal
Ery14182.gene	1094.93	11602	946.525	9453	1034.17	9328	621.475	5719	770.493	8871	798.219	7909	-0.824211	0.000900611	normal
Ery13669.gene	1086.76	10530	1029.76	9404	1098.67	9062	726.739	6116	827.345	8711	835.646	7572	-0.765039	0.000428442	normal
Ery15440.gene	1086.72	12121	844.329	8876	855.209	8120	562.144	5445	615.589	7460	660.136	6885	-0.930804	0.000253541	normal
Culter_alburnus_newGene_11108	1085.06	28821	1049.09	25605	1194.77	26370	754.681	16845	881.516	24188	898.603	20175	-0.797922	0.000285908	normal
Ery06216.gene	1081.09	38509	1195.89	40149	1038.02	31474	837.474	25907	805.19	31164	978.809	32602	-0.667035	0.00501005	normal
Ery10073.gene	1071.43	8739	868.26	6675	963.374	6689	632.643	4481	738.347	6543	758.257	5783	-0.783286	0.00169021	normal
Ery22064.gene	1071.27	6572	597.275	3454	753.047	3933	1189.58	6338	942.857	6285	1235.02	7084	0.122962	0.825498	normal
Culter_alburnus_newGene_6170	1070.91	16174	859.718	12238	913.734	11748	595.42	7810	701.369	11510	671.923	9490	-0.867113	0.000279865	normal
Ery03469.gene	1068.89	29878	1581.07	41654	1210.97	28814	580.817	14100	534.75	16242	473.949	12388	-1.59152	4.95779e-12	down
Culter_alburnus_newGene_10411	1051.62	26415	619.369	14663	816.577	17460	634.654	13844	509.385	13902	736.422	17297	-0.726114	0.0508755	normal
Ery07876.gene	1031.26	21422	829.127	16233	966.172	17085	637.14	11494	724.328	16349	754.242	14651	-0.754482	0.00283389	normal
Culter_alburnus_newGene_27271	1029.41	15213	883.748	12309	999.93	12579	594.151	7626	613.859	9857	720.885	9962	-0.92442	0.000180898	normal
Ery10645.gene	1025.96	11944	827.8	9083	1011.75	10026	602.069	6087	699.727	8851	651.316	7090	-0.890698	0.000224325	normal
Ery13246.gene	1025	17363	410.068	6547	599.017	8638	729.024	10725	460.817	8482	787.874	12480	-0.367532	0.533196	normal
Ery21935.gene	1024.09	21773	582.008	11663	501.203	9071	296.069	5467	219.435	5070	300.296	5970	-1.64459	7.35467e-06	down
Ery25926.gene	1016.01	9562	948.318	8411	968.818	7761	625.055	5109	628.961	6432	667.265	5872	-0.943626	5.09588e-06	normal
Ery12990.gene	1007.22	60100	1006.92	56628	985.065	50034	1301.73	67456	1149.85	74549	1168.46	65194	-0.0715961	0.833973	normal
Ery16340.gene	1004.22	10431	781.35	7649	1168.86	10334	613.304	5532	700.117	7901	671.757	6525	-0.908053	0.00138251	normal
Ery16857.gene	999.499	13586	900.426	11536	1171.12	13551	687.52	8116	921.859	13616	785.06	9979	-0.700324	0.00989195	normal
Ery09902.gene	999.157	6547	512.208	3164	741.272	4135	881.603	5017	783.797	5581	851.849	5220	-0.18787	0.713421	normal
Culter_alburnus_newGene_14222	998.421	48764	20.9702	966	5.53327	231	2283.88	96874	1225.48	65035	1830.18	83585	0.952174	0.44837	normal
Ery18041.gene	989.021	114236	1890.32	205785	1408.61	138495	1593.65	159859	1991.9	249985	1536.87	165990	-0.0808399	0.875788	normal
Ery26781.gene	985.302	17720	573.888	9728	672.679	10298	686.558	10724	812.35	15875	765.834	12879	-0.324907	0.422398	normal
Ery25712.gene	979.979	13799	1121.48	14884	1159.53	13898	479.706	5867	419.259	6415	402.343	5298	-1.64622	2.09674e-15	down
Mam28524.gene	979.174	22183	261.449	5583	447.482	8630	74.5201	1467	5.77918	143	64.1376	1359	-2.71007	0.00243602	down
Culter_alburnus_newGene_25072	977.24	21927	1531.07	33116	1361.2	26320	1152.71	23198	1118.05	28049	1021.76	21911	-0.541069	0.062858	normal
Mam01689.gene	968.07	15251	874.672	12988	1057.56	14182	604.03	8264	794.536	13601	687.52	10128	-0.815007	0.00090309	normal
Ery30241.gene	964.239	10486	1052.71	10790	1108.4	10260	667.603	6305	703.005	8307	600.656	6108	-1.00103	4.84812e-07	down
Ery21081.gene	961.557	14210	771.992	10753	979.627	12323	628.705	8069	561.425	9015	564.947	7807	-0.961163	0.000128051	normal
Ery17135.gene	944.602	3754	737.83	2764	794.771	2689	523.94	1808	279.157	1206	484.878	1802	-1.23627	0.000510338	down
Ery12249.gene	944.139	19547	850.379	16593	809.951	14274	586.123	10539	679.313	15281	654.165	12664	-0.777178	0.000357699	normal
Ery02170.gene	944.036	8753	781.634	6830	812.855	6415	543.194	4374	619.623	6242	683.441	5925	-0.792059	0.00189251	normal
Ery26074.gene	934.909	9515	960.666	9215	856.844	7423	587.061	5189	758.559	8389	814.508	7752	-0.681005	0.00817033	normal
Ery19766.gene	933.69	52914	1131.52	60438	977.841	47172	925.451	45548	1095.77	67474	986.124	52257	-0.35676	0.119959	normal
Ery07726.gene	927.077	15187	852.905	13169	428.146	5971	534.467	7604	481.232	8566	494.788	7579	-0.854918	0.022048	normal
Ery19850.gene	919.208	9355	792.57	7603	941.186	8154	674.213	5959	740.908	8193	716.923	6823	-0.655934	0.00585126	normal
Culter_alburnus_newGene_11567	908.374	16527	820.139	14064	970.435	15029	608.001	9607	514.041	10162	559.117	9512	-1.01254	2.02053e-05	down
Culter_alburnus_newGene_37709	893.963	6922	2345.56	16900	2291.12	14909	1157.32	7684	709.331	5960	849.454	6078	-1.28629	0.00294822	down
Culter_alburnus_newGene_19831	890.177	18092	370.828	6518	704.826	7958	802.591	13108	1691.21	30640	286.897	6008	0.133273	0.885318	normal
Ery01115.gene	878.806	22666	817.072	19862	1035.2	22728	595.731	13344	725.606	20335	671.349	16191	-0.793207	0.00138703	normal
Culter_alburnus_newGene_34423	873.607	30083	899.045	29179	887.238	26007	400.205	11969	469.274	17559	411.572	13253	-1.38733	1.41818e-14	down
Ery20625.gene	860.062	18825	1414.06	29172	1383.9	25785	867.939	16499	514.387	12234	891.294	18242	-0.977064	0.00998971	normal
Culter_alburnus_newGene_6821	850.452	58433	1066.92	69091	1181.66	69111	178.543	10654	158.858	11860	183.911	11816	-2.85954	2.48044e-35	down
Ery25431.gene	843.797	29880	792.98	26466	757.444	22832	638.904	19649	561.953	21622	645.338	21369	-0.707036	0.00221981	normal
Culter_alburnus_newGene_30033	835.561	10329	709.215	8263	157.544	1658	512.198	5499	76.0936	1023	545.634	6307	-0.657915	0.57513	normal
Culter_alburnus_newGene_35955	830.965	16922	907.196	17430	518.41	8932	232.767	4129	238.216	5310	268.585	5090	-1.89295	9.64503e-12	down
Culter_alburnus_newGene_15017	827.802	10214	712.437	8285	677.106	7112	480.544	5150	564.467	7568	484.902	5595	-0.872957	8.77967e-05	normal
Mam26165.gene	826.406	18550	747.135	15806	638.218	12194	540.875	10544	374.302	9129	582.103	12218	-0.874697	0.00571274	normal
Ery01066.gene	826.024	8465	738.669	7134	785.292	6850	515.335	4586	590.359	6573	588.703	5641	-0.808829	0.000256698	normal
Ery03751.gene	823.315	10618	709.238	8621	828.49	9095	581.613	6514	681.464	9549	584.452	7048	-0.696352	0.00284138	normal
Ery16819.gene	822.839	27130	627.142	19489	569.858	15994	430.314	12322	299.76	10739	419.652	12939	-1.12176	0.000309999	down
Culter_alburnus_newGene_25174	818.475	10707	778.052	9593	853.985	9510	575.884	6543	683.538	9716	620.781	7594	-0.722667	0.000797066	normal
Ery27758.gene	813.047	34005	1538.76	60657	1057.45	37648	30.9268	1124	13.7236	624	18.4353	721	-5.79872	4.02344e-59	down
Ery01343.gene	807.303	209171	861.513	210383	928.823	204855	1018.31	229136	1080.58	304211	1029.95	249533	-0.0773553	0.815022	normal
Mam05463.gene	804.431	17608	706.546	14576	765.451	14262	434.218	8254	514.117	12227	459.723	9410	-1.03006	1.02171e-06	down
Ery20300.gene	803.569	3809	619.605	2769	670.414	2706	445.849	1836	379.673	1956	487.637	2162	-0.995264	0.000330854	normal
Mam05993.gene	794.648	19332	989.529	22689	1329.07	27523	87.6655	1853	120.326	3181	67.1394	1528	-3.73862	1.34525e-35	down
Culter_alburnus_newGene_10212	779.633	13061	816.588	12894	718.479	10246	599.178	8718	581.445	10584	629.759	9866	-0.687612	0.00102255	normal
Ery24815.gene	773.649	7766	654.291	6190	594.506	5080	425.683	3711	395.05	4309	495.672	4653	-0.942463	0.000362498	normal
Ery26734.gene	770.746	8650	880.443	9313	1014.37	9691	593.273	5783	617.474	7530	552.65	5800	-0.930027	4.86734e-05	normal
Ery23511.gene	770.112	18145	1032.41	22926	1006.9	20194	561.959	11499	567.329	14524	573.339	12632	-1.04832	2.97982e-06	down
Ery28718.gene	767.133	17005	613.168	12811	668.519	12615	378.922	7295	427.564	10298	417.381	8652	-1.07634	2.83037e-06	down
Ery09999.gene	766.806	11867	829.959	12105	744.459	9807	695.741	9351	698.045	11738	670.708	9706	-0.519731	0.00893228	normal
Ery09894.gene	766.468	10365	668.253	8518	675.326	7774	628.838	7386	531.897	7816	561.983	7107	-0.62789	0.011048	normal
Ery21737.gene	756.67	7332	667.584	6097	1387.95	11448	955.887	8044	561.036	5907	884.928	8018	-0.546644	0.275293	normal
Ery14958.gene	748.846	10127	671.227	8556	727.031	8370	485.888	5707	601.785	8843	543.062	6868	-0.737119	0.00109696	normal
Ery17597.gene	733.012	55592	883.095	63124	753.211	48626	775.161	51056	855.831	70525	782.867	55519	-0.31276	0.166354	normal
Ery30070.gene	731.004	5758	2537.38	18838	2012.01	13491	1088.04	7443	2674.75	22893	1221.4	8997	-0.402625	0.554623	normal
Mam01202.gene	728.152	27358	606.524	21478	551.902	17652	443.098	14459	335.698	13705	442.329	15541	-0.94655	0.000809959	normal
Culter_alburnus_newGene_10416	727.192	8314	703.918	7585	718.713	6994	589.591	5854	482.671	5996	486.504	5201	-0.796668	0.000587591	normal
Ery20506.gene	718.348	35302	701.877	32510	672.898	28149	985.71	42069	1264.66	67529	1110.84	51046	0.330536	0.184112	normal
Ery00295.gene	717.995	11762	342.901	5295	367.248	5121	330.505	4702	315.325	5613	338.861	5191	-0.854368	0.0352227	normal
Culter_alburnus_newGene_5570	705.724	21154	522.621	14765	563.258	14372	593.415	15448	430.212	14012	550.926	15442	-0.517413	0.120508	normal
Ery00444.gene	703.676	30461	1015.03	41413	816.504	30087	1016.05	38197	1169.17	54992	945.765	38283	-0.0373606	0.927712	normal
Ery29535.gene	702.268	10427	909.957	12734	731.347	9244	575.039	7415	532.848	8597	617.639	8575	-0.766118	0.00113887	normal
Ery22831.gene	698.267	22050	985.285	29324	809.939	21771	752.823	20645	920.535	31584	773.248	22832	-0.364687	0.176093	normal
Ery09128.gene	693.234	22567	729.616	22386	624.871	17316	233.609	6605	178.155	6302	189.089	5756	-2.07491	5.20264e-21	down
Ery22642.gene	693.115	3189	694.713	3013	705.325	2763	427.98	1710	501.216	2506	419.762	1806	-0.971867	9.50248e-07	normal
Ery17902.gene	684.974	20818	1323.79	37920	1201.74	31090	217.23	5734	189.125	6246	191.629	5446	-2.68199	3.44255e-20	down
Ery21900.gene	681.924	12502	417.224	7210	414.669	6472	999.659	15916	1158.25	23072	1423.36	24401	0.866084	0.0155608	normal
Ery03391.gene	675.442	16526	636.698	14683	527.772	10992	764.286	16240	666.23	17712	821.869	18804	-0.0462911	0.91677	normal
Mam16871.gene	674.633	17776	502.747	12486	588.763	13206	335.173	7670	254.471	7286	325.157	8012	-1.26452	5.80215e-06	down
Ery05659.gene	672.021	10540	393.068	5811	498.381	6654	422.232	5752	390.162	6649	406.279	5959	-0.693091	0.0398055	normal
Culter_alburnus_newGene_18402	668.693	24301	649.597	22250	707.626	21890	391.085	12343	509.444	20116	436.866	14846	-0.937153	1.8142e-05	normal
Culter_alburnus_newGene_7088	664.705	8866	614.283	7722	612.397	6953	410.203	4752	483.39	7006	457.671	5708	-0.822619	9.36363e-05	normal
Ery21135.gene	663.746	4905	604.613	4211	638.973	4019	432.675	2777	470.062	3774	509.876	3523	-0.767846	0.000869928	normal
Ery29070.gene	663.08	15253	1119.48	24271	1114.88	21831	833.822	16658	1334.28	33350	908.728	19547	-0.255453	0.570854	normal
Ery26818.gene	658.792	9460	814.609	11025	956.74	11695	246.101	3070	305.352	4765	295.727	3971	-1.83083	9.6793e-14	down
Ery30559.gene	655.464	5438	571.55	4469	2368.86	16727	1742.78	12555	892.873	8048	1949.71	15123	-0.000103458	0.999976	normal
Mam08523.gene	652.978	15066	36.5564	795	51.5285	1013	175.775	3523	9.34932	235	117.383	2533	-0.897589	0.480195	normal
Mam29883.gene	648.554	6601	258.825	2483	594.339	5149	400.659	3542	203.674	2253	172.628	1643	-1.22511	0.0154598	normal
Ery06215.gene	646.969	6449	588.473	5529	538.848	4573	428.402	3709	325.287	3524	454.254	4235	-0.873836	0.00188975	normal
Ery02048.gene	645.053	58049	1212.48	102839	893.804	68469	413.195	32293	470.585	46014	447.478	37655	-1.34944	2.01962e-06	down
Ery01984.gene	635.788	10415	752.232	11614	729.538	10173	837.987	11922	1067.7	19004	686.244	10512	-0.0596108	0.890595	normal
Ery01009.gene	635.264	34585	226.955	11646	215.651	9994	837.459	39595	100.272	5932	498.699	25387	0.0608356	0.968155	normal
Culter_alburnus_newGene_23328	633.623	8510	588.203	7446	737.349	8430	451.978	5272	592.1	8641	533.113	6695	-0.65374	0.0137637	normal
Ery02826.gene	632.356	8420	520.832	6536	695.22	7880	380.009	4394	435.741	6304	423.379	5271	-0.91253	0.00037359	normal
Mam16769.gene	629.431	9829	1047.86	15421	910.176	12098	562.666	7630	850.674	14433	630.861	9211	-0.668685	0.0389223	normal
Culter_alburnus_newGene_8858	628.801	12763	438.261	8865	501.932	8724	403.505	7138	365.273	8523	373.772	7223	-0.782064	0.00275898	normal
Mam28688.gene	626.522	11879	545.563	9750	526.276	8494	836.383	13772	953.269	19639	1006.55	17846	0.367808	0.179125	normal
Culter_alburnus_newGene_10153	619.248	8389	527.714	6738	611.358	7050	373.721	4397	400.681	5898	402.884	5104	-0.914335	5.38264e-05	normal
Mam11407.gene	610.698	17156	353.063	9348	459.106	10979	706.205	17229	653.14	19936	760.443	19976	0.217705	0.631583	normal
Ery17511.gene	608.56	18878	355.744	10401	508.977	13440	737.87	19878	800.059	26966	819.692	23776	0.314513	0.435881	normal
Culter_alburnus_newGene_8359	607.015	11425	510.264	9052	638.115	10224	359.115	5870	414.55	8478	412.508	7260	-0.901068	0.000239613	normal
Ery15920.gene	604.439	11798	624.051	11480	767.435	12751	20.4913	348	11.7438	250	19.9686	365	-5.41279	4.69728e-73	down
Mam13728.gene	604.143	9897	295.712	4566	287.021	4003	285.195	4058	228.173	4062	292.142	4475	-0.868054	0.0415071	normal
Ery08597.gene	597.747	3834	206.843	1251	414.981	2266	401.81	2238	289.94	2021	406.185	2436	-0.479091	0.394807	normal
Ery19319.gene	596.83	7364	573.852	6674	593.212	6231	371.53	3981	330.663	4433	343.997	3969	-1.08445	1.60914e-07	down
Mam26754.gene	596.347	8397	636.96	8454	654.241	7842	309.393	3784	263.556	4033	263.966	3476	-1.49672	3.68642e-13	down
Ery28197.gene	594.555	38626	549.527	33649	618.938	34229	718.637	40546	849.334	59955	639.487	38848	-0.0290233	0.943825	normal
Culter_alburnus_newGene_41038	591.38	7792	473.155	5876	463.965	5204	660.493	7558	574.326	8222	635.67	7831	-0.0528608	0.90541	normal
Ery23274.gene	588.071	13036	503.095	10511	595.367	11234	363.923	7006	467.86	11269	423.201	8772	-0.766133	0.00191322	normal
Ery01482.gene	586.509	17744	728.533	20773	633.196	16306	497.654	13075	402.307	13225	485.475	13734	-0.814918	0.000801807	normal
Ery01165.gene	585.221	26516	659.759	28175	762.96	29427	358.238	14097	615.194	30287	445.742	18885	-0.83571	0.00612528	normal
Ery23525.gene	584.325	4685	623.503	4711	647.353	4418	264.272	1840	342.82	2986	440.364	3301	-1.13754	0.000104232	down
Mam01934.gene	582.155	9212	407.946	6084	375.082	5053	482.49	6631	397.405	6833	524.68	7764	-0.293408	0.476996	normal
Ery05723.gene	578.48	6573	584.92	6264	675.395	6533	303.235	2993	423.048	5223	372.868	3962	-1.0747	1.00881e-05	down
Ery18618.gene	577.898	12569	633.178	12979	793.644	14693	170.91	3229	768.503	18161	232.646	4732	-1.06544	0.0607048	normal
Ery23923.gene	577.512	8736	582.543	8306	456.397	5877	608.453	7993	702.138	11541	645.473	9130	-0.0681825	0.853638	normal
Culter_alburnus_newGene_20760	573.61	11895	223.094	4637	382.614	6750	636.085	11592	661.273	15236	457.659	8342	0.176436	0.780072	normal
Culter_alburnus_newGene_14380	570.958	20736	404.092	13832	461.479	14267	857.874	27058	723.343	28544	752.964	25571	0.343991	0.307962	normal
Ery21494.gene	570.363	3300	544.278	2968	516.16	2543	370.171	1860	419.04	2635	406.945	2202	-0.783685	0.000182397	normal
Ery18650.gene	569.8	13902	1184.71	27242	679.454	14111	419.804	8895	378.403	10032	426.875	9739	-1.27525	0.000106581	down
Ery04986.gene	566.718	5096	501.812	4253	579.122	4433	413.236	3228	403.379	3942	421.643	3546	-0.748419	0.00122631	normal
Ery21861.gene	564.756	19723	526.575	17333	533.441	15858	374.51	11359	356.208	13517	389.496	12720	-0.869413	4.34036e-05	normal
Ery05805.gene	561.98	17746	575.558	17130	609.057	16372	402.385	11035	572.987	19660	416.463	12297	-0.670488	0.00756153	normal
Mam23716.gene	555.846	15383	179.045	4670	217.423	5122	106.016	2548	119.803	3603	131.359	3400	-1.66324	0.000354086	down
Culter_alburnus_newGene_9592	554.68	11694	465.976	9108	481.121	8622	306.5	5586	369.929	8413	364.671	7187	-0.861484	0.000343322	normal
Mam12329.gene	554.348	8811	1154.78	17298	840.6	11373	661.522	9131	1124.34	19416	757.286	11255	-0.33455	0.473494	normal
Ery14714.gene	551.288	1999	357.092	1220	279.604	863	193.544	610	179.514	708	209.046	709	-1.32673	0.00012483	down
Ery25043.gene	551.09	5340	437.026	3991	463.536	3824	294.527	2479	291.227	3066	301.647	2733	-1.04102	1.00183e-05	down
Culter_alburnus_newGene_15229	547.411	6805	415.103	4864	477.34	5052	296.643	3203	281.123	3798	317.293	3689	-1.01422	7.44366e-05	down
Ery15958.gene	546.117	11421	279.389	5507	348.604	6206	653.003	11860	283.403	6440	494.397	9668	-0.0547648	0.944035	normal
Mam22219.gene	540.318	17702	643.195	19861	427.467	11922	113.32	3225	87.9765	3132	112.866	3458	-2.63263	1.46538e-25	down
Culter_alburnus_newGene_34582	538.56	14404	457.494	11532	506.711	11536	258.506	6005	264.301	7681	297.899	7450	-1.19965	1.61733e-07	down
Culter_alburnus_newGene_25148	537.79	14908	730.741	19092	815.872	19252	444.51	10701	502.946	15149	494.197	12810	-0.859668	0.00137018	normal
Ery24617.gene	532.831	6129	543.47	5892	464.108	4544	385.44	3851	348.93	4361	399.9	4301	-0.770582	0.000682375	normal
Ery26038.gene	531.664	21421	532.169	20209	562.221	19283	284.504	9955	380.571	16661	334.78	12613	-1.03675	2.175e-06	down
Ery17208.gene	527.549	9672	685.896	11852	152.703	2383	157.129	2502	267.793	5335	119.155	2043	-1.54115	0.00373258	down
Ery04654.gene	523.284	10506	437.692	8282	404.503	6913	460.903	8036	457.569	9981	462.904	8690	-0.324405	0.251345	normal
Ery18745.gene	521.674	16946	498.35	15258	522.781	14456	443.223	12504	539.555	19044	490.428	14897	-0.41065	0.0808193	normal
Mam06872.gene	517.565	13926	753.164	19100	620.606	14215	497.756	11632	463.33	13546	497.104	12508	-0.700194	0.00511524	normal
Culter_alburnus_newGene_6320	510.729	7619	399.503	5617	668.019	8483	200.388	2596	259.228	4202	230.386	3214	-1.51003	4.30069e-07	down
Ery04268.gene	501.876	17457	623.813	20451	615.94	18238	513.546	15514	504.518	19068	544.343	17705	-0.49091	0.0438833	normal
Culter_alburnus_newGene_5872	499.405	7705	452.82	6585	474.389	6231	356.441	4776	373.426	6261	379.885	5481	-0.700255	0.00122027	normal
Ery15604.gene	499.027	18298	551.378	19055	479.219	14957	446.906	14231	441.27	17580	468.035	16047	-0.508802	0.0173347	normal
Culter_alburnus_newGene_24268	489.5	31425	477.159	29759	279.547	16398	492.792	26406	659.04	46288	827.34	36815	0.105108	0.831969	normal
Ery16861.gene	487.355	18447	490.219	17489	515.439	16608	336.01	11046	333.168	13703	290.834	10294	-0.973884	8.29607e-07	normal
Ery02955.gene	484.737	4562	462.877	4106	434.532	3481	386.303	3158	403.645	4128	340.427	2996	-0.630618	0.00299017	normal
Culter_alburnus_newGene_6321	484.561	6621	363.414	4680	603.245	7016	194.919	2313	244.08	3624	225.144	2877	-1.44576	1.18957e-06	down
Culter_alburnus_newGene_13861	482.355	18604	419.148	15070	455.921	15781	583.565	19480	662.353	26999	600.105	20684	0.0334228	0.931874	normal
Ery02693.gene	481.877	21397	634.753	26565	618.785	23389	417.327	16093	438.692	21166	408.988	16982	-0.788555	0.000424705	normal
Mam11387.gene	478	15094	448.093	13336	625.255	16807	228.926	6278	287.894	9878	244.975	7234	-1.35327	1.42693e-07	down
Mam22937.gene	468.579	15287	517.183	15902	434.092	12055	427.914	12124	339.85	12047	358.098	10924	-0.664165	0.00607284	normal
Mam18157.gene	466.429	13363	976.361	26364	757.777	18481	151.534	3771	130.423	4060	125.375	3359	-2.68367	3.28542e-19	down
Ery01863.gene	460	12474	380.339	9721	317.88	7338	417.538	9833	450.261	13266	439.511	11144	-0.168486	0.641711	normal
Culter_alburnus_newGene_27816	458.791	33719	704.244	48782	590.172	36922	421.213	26885	652.008	52067	551.608	37908	-0.442842	0.184958	normal
Ery06194.gene	457.783	9063	292.856	5465	240.317	4050	318.434	5475	196.957	4237	214.609	3973	-0.755054	0.0669982	normal
Culter_alburnus_newGene_8300	457.717	10799	452.572	10083	521.245	10492	236.852	4868	297.829	7637	279.722	6161	-1.14746	2.71136e-07	down
Ery10519.gene	454.023	6488	423.801	5708	424.991	5170	302.377	3753	308.516	4791	321.01	4290	-0.818532	8.62628e-05	normal
Ery12450.gene	452.391	9776	305.864	6230	547.207	10066	22.2784	419	14.8706	350	16.8215	340	-4.77151	1.75128e-51	down
Ery19809.gene	452.032	20009	553.543	23093	562.045	21177	448.781	17252	313.165	15062	332.501	13763	-0.840691	0.00287087	normal
Ery08546.gene	451.912	2867	392.228	2345	366.09	1977	299.038	1648	457.915	3157	380.357	2257	-0.432123	0.167852	normal
Mam02249.gene	451.558	2109	539.854	2377	639.28	2542	373.666	1516	386.844	1964	377.518	1649	-0.849805	0.00089355	normal
Ery21188.gene	449.078	9266	647.961	12601	459.033	8063	368.349	6601	339.733	7617	274.059	5288	-0.984172	0.00014378	normal
Ery17993.gene	447.316	8731	282.832	5203	434.075	7212	309.43	5245	272.314	5775	304.085	5550	-0.726996	0.0290765	normal
Culter_alburnus_newGene_14640	438.255	18096	83.7028	3258	63.7105	2240	429.012	15384	37.1507	1667	426.236	16457	0.178947	0.912149	normal
Ery25059.gene	437.928	7296	331.177	5201	405.778	5755	314.617	4552	322.91	5846	306.845	4781	-0.655514	0.0126347	normal
Culter_alburnus_newGene_454	437.823	7701	282.357	4681	126.129	1889	267.806	4091	209.421	4003	313.124	5151	-0.407677	0.508676	normal
Ery11036.gene	436.709	18813	354.669	14401	383.395	14059	598.713	22399	581.959	27240	479.461	19314	0.144831	0.681553	normal
Ery02084.gene	435.852	4710	413.549	4212	370.581	3409	281.175	2639	301.565	3541	296.831	2999	-0.8071	0.000114145	normal
Ery15487.gene	433.603	51957	588.196	66429	461.481	47071	490.724	51067	572.189	74498	411.035	46055	-0.348502	0.221071	normal
Culter_alburnus_newGene_14918	432.388	8068	342.575	6025	341.201	5420	264.789	4291	300.177	6086	323.439	5643	-0.664122	0.0140928	normal
Culter_alburnus_newGene_41034	427.406	15234	349.186	11867	238.215	6717	477.713	14937	298.457	10949	477.327	16054	-0.0148838	0.983598	normal
Ery24253.gene	426.004	8078	669.169	11959	749.99	12105	675.565	11124	1248.02	25711	606.033	10745	0.091273	0.887738	normal
Ery24849.gene	424	9399	583.703	12195	451.66	8523	240.218	4625	245.689	5918	164.697	3414	-1.48013	5.87857e-09	down
Ery01508.gene	423.65	5848	311.333	4050	313.499	3684	215.238	2580	218.956	3284	247.458	3194	-0.948118	0.000542505	normal
Ery22583.gene	421.979	13061	463.878	13532	345.222	9095	314.81	8462	289.564	9738	305.295	8836	-0.76411	0.000929242	normal
Ery03247.gene	421.344	2056	353.812	1628	458.227	1904	189.236	802	234.46	1244	257.089	1174	-1.18011	1.78609e-05	down
Culter_alburnus_newGene_33617	414.342	20497	177.882	8294	87.9345	3703	450.633	19360	28.7521	1546	268.432	12417	-0.129915	0.934293	normal
Culter_alburnus_newGene_41936	414.056	12402	382.24	10791	359.785	9173	54.8192	1426	31.4456	1024	64.25	1800	-3.15597	1.80718e-22	down
Ery20073.gene	410.496	11675	303.538	8137	201.376	4876	261.106	6450	195.55	6043	224.887	5981	-0.740321	0.0524065	normal
Ery18119.gene	409.839	9542	253.283	5558	297.083	5888	369.209	7466	405.779	10266	388.873	8466	-0.0743726	0.883301	normal
Ery18080.gene	402.888	12105	427.926	12118	582.115	14887	97.5866	2547	84.3226	2753	94.5297	2656	-2.64082	3.19419e-25	down
Ery26179.gene	401.372	4981	441.889	5168	481.157	5082	212.809	2294	160.547	2165	233.196	2706	-1.43142	1.36529e-07	down
Ery16994.gene	398.755	12759	564.262	17016	310.564	8459	126.533	3516	109.547	3809	119.596	3579	-2.11846	6.04036e-15	down
Ery06207.gene	398.304	3638	305.592	2631	350.53	2725	267.029	2118	256.11	2542	267.284	2283	-0.751365	0.00364361	normal
Ery28030.gene	397.919	5354	666.883	8456	763.297	8742	381.218	4455	416.175	6084	423.885	5333	-0.897889	0.00715523	normal
Mam14651.gene	396.816	3845	408.291	3729	386.835	3191	477.135	4015	431.292	4541	435.358	3945	-0.168497	0.55128	normal
Ery08056.gene	395.54	6618	270.027	4258	270.402	3851	361.85	5258	265.775	4832	324.45	5076	-0.311552	0.440706	normal
Ery10822.gene	391.592	13185	440.135	13967	399.196	11441	402.321	11764	482.757	17661	401.261	12633	-0.280316	0.236319	normal
Culter_alburnus_newGene_21995	390.443	21501	208.029	10798	267.74	12551	494.537	23651	275.992	16514	507.188	26117	0.208429	0.729605	normal
Ery15515.gene	388.175	8145	49.106	972	319.098	5700	605.48	11033	534.91	12195	634.111	12441	0.767376	0.291576	normal
Ery07335.gene	386.773	14451	376.019	13242	431.076	13711	393.62	12773	467.562	18982	356.652	12461	-0.319956	0.241646	normal
Ery00626.gene	385.131	4001	812.807	7957	636.783	5630	357.611	3226	658.547	7432	381.118	3702	-0.711158	0.0905981	normal
Ery14453.gene	384.456	12918	411.803	13041	263.76	7544	267.095	7794	203.063	7414	276.832	8698	-0.815714	0.00973193	normal
Ery29005.gene	380.855	1965	335.339	1631	241.496	1061	295.192	1323	243.544	1366	282.238	1362	-0.548416	0.0937914	normal
Ery00496.gene	380.731	6450	26.5477	424	173.602	2504	15.4052	227	362.878	6679	103.447	1639	-0.414123	0.77952	normal
Ery10329.gene	378.217	14474	600.532	21661	429.681	13998	336.029	11168	462.705	19240	381.103	13638	-0.583622	0.0500451	normal
Mam05696.gene	378.134	12573	329.067	10313	320.45	9070	323.429	9340	267.111	9651	317.956	9886	-0.511373	0.06116	normal
Ery21354.gene	376.57	8610	423.188	9120	404.057	7864	245.402	4873	270.02	6709	269.529	5763	-0.949952	9.15313e-07	normal
Ery05827.gene	375.895	6263	384.148	6032	354.718	5031	532.864	7710	585.634	10602	571.843	8909	0.253146	0.292392	normal
Ery05949.gene	375.3	7404	1045.04	19431	632.258	10617	453.869	7776	924.908	19825	574.937	10606	-0.389453	0.493387	normal
Culter_alburnus_newGene_12048	374.726	8002	237.809	4787	215.825	3923	292.433	5424	262.618	6094	325.772	6505	-0.248808	0.58731	normal
Mam21470.gene	373.517	23095	472.07	27510	387.681	20405	400.129	21486	361.756	24304	356.43	20608	-0.474388	0.0430167	normal
Ery16521.gene	372.855	3093	411.54	3218	335.849	2372	258.913	1866	232.634	2097	216.682	1681	-0.990167	3.58405e-06	normal
Ery08882.gene	372.298	3945	392.178	3917	395.087	3564	347.432	3197	361.97	4168	366.383	3630	-0.447863	0.0414985	normal
Ery31009.gene	371.983	9154	302.421	7014	385.623	8078	119.324	2550	160.403	4289	103.205	2375	-1.78954	7.83084e-12	down
Ery24974.gene	369.273	20130	561.077	28827	619.115	28728	101.458	4804	105.278	6236	85.9598	4382	-2.68687	1.11572e-24	down
Mam18633.gene	369.178	9239	432.266	10196	332.852	7091	449.545	9770	482.1	13109	425.21	9950	-0.0829659	0.802405	normal
Culter_alburnus_newGene_20765	367.96	11553	453.844	14042	559.577	14872	124.342	3620	139.904	4730	149.784	4801	-1.9831	2.54132e-14	down
Culter_alburnus_newGene_16660	364.424	11398	348.27	10266	375.052	9985	295.842	8036	162.347	5517	248.247	7260	-0.931552	0.00581097	normal
Ery00708.gene	364.226	7312	445.279	8426	393.514	6725	78.5838	1371	38.421	839	71.3731	1340	-2.89567	7.09091e-19	down
Ery09673.gene	361.261	53185	444.976	61743	416.607	52209	605.778	77452	709.087	113428	452.001	62224	0.176931	0.625276	normal
Culter_alburnus_newGene_1807	361.228	11575	405.217	12238	334.067	9112	579.91	16138	507.789	17679	512.762	15364	0.197525	0.490024	normal
Culter_alburnus_newGene_2620	360.763	2540	329.671	2188	425.802	2552	523.317	3200	354.582	2713	350.643	2309	-0.203861	0.640634	normal
Ery29192.gene	359.824	2592	674.555	4580	502.654	3082	493.581	3088	586.77	4593	419.346	2825	-0.366251	0.336148	normal
Culter_alburnus_newGene_9357	359.221	11410	350.459	10492	367.539	9938	524.502	14469	524.518	18103	428.756	12735	0.105197	0.747071	normal
Culter_alburnus_newGene_26925	358.417	41123	326.543	35313	50.6133	4953	627.305	46760	232.672	29007	222.753	23899	0.0020198	0.998665	normal
Ery26426.gene	356.596	3978	370.296	3893	273.027	2593	186.177	1804	183.352	2222	158.746	1656	-1.24431	3.66046e-08	down
Ery28382.gene	356.489	2684	279.255	1982	345.419	2214	340.498	2227	289.21	2366	288.059	2028	-0.437638	0.148039	normal
Culter_alburnus_newGene_8903	356.244	13286	195.081	6857	243.333	7725	196.664	6370	138.721	5622	194.852	6795	-0.897377	0.0179932	normal
Ery05709.gene	355.628	3669	274.152	2666	517.352	4544	132.983	1192	208.759	2341	151.633	1463	-1.52529	1.21277e-05	down
Ery28328.gene	355.561	6098	341.513	5520	336.409	4911	271.672	4046	156.718	2920	206.727	3315	-1.01343	0.00120374	down
Ery26579.gene	350.729	10660	277.411	7947	275.485	7127	297.251	7846	312.839	10331	330.729	9399	-0.284011	0.361717	normal
Culter_alburnus_newGene_19607	350.697	9200	2.22775	56	399.088	8912	20.3878	465	742.972	21178	52.4775	1288	-0.146822	0.93079	normal
Ery02674.gene	348.908	7905	309.213	6603	270.559	5218	245.204	4825	260.907	6423	259.244	5492	-0.615476	0.0101841	normal
Culter_alburnus_newGene_32177	346.803	7777	293.406	6201	351.344	6706	217.316	4232	222.163	5413	222.985	4676	-0.91731	6.72556e-05	normal
Ery14480.gene	346.452	12727	379.803	13150	363.88	11379	439.814	14032	501.34	20011	439.628	15102	-0.00556122	0.987227	normal
Ery26676.gene	345.126	8469	349.534	8084	297.826	6221	388.667	8283	357.987	9545	310.563	7126	-0.250348	0.369638	normal
Mam01411.gene	343.948	1919	255.082	1341	270.421	1284	142.815	692	87.1213	528	120.095	627	-1.60473	3.95e-07	down
Culter_alburnus_newGene_21677	341.884	6778	332.13	6208	315.907	5337	299.518	5159	255.289	5500	315.185	5844	-0.518728	0.0457874	normal
Ery00781.gene	341.48	8903	398.523	9793	591.655	13130	435.147	9853	588.349	16666	369.296	9003	-0.286139	0.524224	normal
Mam09643.gene	339.961	13200	565.79	20705	466.005	15402	641.663	21637	868.003	36619	579.503	21040	0.254906	0.515911	normal
Culter_alburnus_newGene_12219	339.067	9163	844.113	21499	327.341	7530	136.624	3207	105.057	3085	136.958	3461	-2.19705	2.52853e-08	down
Ery12859.gene	337.391	7056	924.886	18230	1334.06	23748	68.2389	1240	116.158	2640	75.3201	1473	-3.42798	1.48924e-14	down
Ery08211.gene	334.416	8416	437.3	10372	299.44	6415	175.132	3828	265.194	7251	152.624	3592	-1.17286	6.99284e-05	down
Ery06410.gene	334.155	9108	610.663	15687	508.013	11787	213.493	5054	269.368	7978	171.679	4376	-1.45403	2.0224e-06	down
Culter_alburnus_newGene_7129	331.973	36885	443.903	46656	328.661	31096	369.581	35645	455.028	53514	476.214	48004	-0.130755	0.721004	normal
Culter_alburnus_newGene_5730	331.751	30395	421.388	36804	539.763	42447	94.1422	8132	113.366	11729	83.4396	7647	-2.3699	3.42362e-19	down
Ery29102.gene	329.226	7390	263.528	5575	222.645	4254	178.359	3477	137.27	3348	243.248	5106	-0.849911	0.0211092	normal
Culter_alburnus_newGene_24449	328.507	5679	297.579	4849	311.248	4581	218.181	3276	204.787	3847	239.885	3878	-0.830883	0.00040398	normal
Ery13244.gene	325.369	6895	247.338	4940	85.9082	1550	112.738	2075	219.932	5064	110.117	2182	-0.863398	0.126126	normal
Culter_alburnus_newGene_14303	324.51	48989	407.926	58041	364.72	46868	307.105	40263	328.797	53932	285.2	40259	-0.589533	0.00508272	normal
Ery12442.gene	322.936	5088	274.966	4083	317.425	4257	190.598	2608	218.894	3747	206.086	3036	-0.909537	6.32721e-05	normal
Ery25538.gene	321.506	3855	748.422	8458	568.559	5803	511.546	5327	929.643	12111	543.814	6097	-0.0660822	0.922864	normal
Ery00681.gene	320.399	20056	394.967	23302	338.026	18012	378.437	20573	312.77	21273	343.551	20109	-0.358441	0.178705	normal
Mam26522.gene	319.591	3609	292.295	3111	396.188	3809	216.209	2121	189.483	2325	196.875	2079	-1.06995	4.47991e-05	down
Ery20492.gene	318.602	2310	305.988	2091	303.126	1871	179.832	1133	199.507	1572	196.322	1331	-1.02181	4.87343e-07	down
Culter_alburnus_newGene_37279	317.778	5339	404.957	6412	297.38	4253	330.327	4820	199.928	3650	530.437	8333	-0.25	0.678003	normal
Ery13112.gene	317.481	11951	304.427	10801	393.065	12595	406.771	13298	321.874	13165	433.223	15249	-0.144418	0.737527	normal
Culter_alburnus_newGene_6015	316.406	5007	231.922	3459	217.364	2928	200.562	2757	154.145	2651	194.735	2882	-0.800958	0.0109698	normal
Ery18569.gene	315.981	11828	281.292	9925	364.722	11622	127.044	4130	117.549	4781	123.815	4334	-1.70366	1.83951e-13	down
Ery29164.gene	315.213	5735	312.27	5355	353.669	5478	201.032	3177	236.175	4669	206.151	3508	-0.946545	8.38507e-06	normal
Culter_alburnus_newGene_26821	312.822	27380	294.365	24781	340.773	23664	576.701	40841	656.265	57686	576.933	47217	0.532427	0.0135715	normal
Ery10343.gene	312.35	9820	695.001	20593	391.55	10479	264.42	7220	300.236	10256	166.02	4881	-1.2236	0.00142671	down
Culter_alburnus_newGene_27342	312.16	24538	244.488	15682	220.193	14734	127.87	8730	204.303	17450	168.499	10052	-0.998307	0.00187964	normal
Ery09993.gene	311.348	19642	236.738	14076	259.196	13919	237.725	13024	114.466	7847	195.701	11545	-0.862975	0.0288518	normal
Culter_alburnus_newGene_32576	309.853	11002	227.147	8606	364.976	10470	413.735	12579	337.169	12362	336.474	10337	-0.159896	0.698738	normal
Ery04478.gene	309.824	4147	521.482	6579	274.006	3122	483.607	5622	327.043	4756	370.887	4642	-0.221756	0.651528	normal
Ery13457.gene	306.18	3522	229.473	2488	320.52	3139	223.147	2229	191.43	2393	244.931	2635	-0.706402	0.0255291	normal
Culter_alburnus_newGene_36822	305.7	1542	583.787	2775	402.571	1728	547.819	2399	684.695	3752	363.908	1716	-0.0379974	0.953527	normal
Ery06762.gene	304.901	1509	217.2	1014	228.323	962	192.463	828	139.878	753	185.998	861	-0.853238	0.00914192	normal
Ery03529.gene	304.516	12779	344.816	13638	323.251	11547	635.035	23143	565.376	25779	431.113	16917	0.392974	0.16995	normal
Ery19924.gene	304.498	8660	732.819	19644	772.856	18711	24.0769	595	30.9591	957	21.2328	565	-4.69442	6.1316e-40	down
Culter_alburnus_newGene_39832	300.605	3633	254.291	2896	261	2685	238.42	2502	241.921	3176	243.434	2751	-0.513046	0.0363863	normal
Ery17091.gene	299.713	12912	378.764	15379	362.37	13289	283.745	10616	320.169	14987	287.288	11573	-0.561484	0.0120596	normal
Ery29469.gene	299.383	5134	297.573	4810	340.952	4977	320.419	4772	461.781	8604	337.04	5405	-0.0983224	0.809832	normal
Ery14936.gene	299.242	2378	353.371	2647	554.368	3750	227.511	1571	375.762	3245	263.682	1960	-0.807003	0.0371387	normal
Ery03303.gene	298.781	11060	247.068	8620	307.998	9705	298.374	9592	278.926	11218	254.232	8800	-0.383154	0.180782	normal
Ery12629.gene	298.22	5177	288.223	4716	294.254	4348	250.497	3776	290.338	5476	269.395	4373	-0.462953	0.0370027	normal
Ery26336.gene	296.91	6478	514.221	10575	239.251	4444	89.5239	1697	79.5169	1886	85.3608	1742	-2.29563	2.08801e-13	down
Culter_alburnus_newGene_21004	296.657	5503	518.116	9059	71.7389	1134	3.68073	60	16.5549	335	2.86865	51	-4.02764	8.19984e-07	down
Ery03238.gene	296.566	2192	296.172	2063	261.521	1645	106.423	683	152.987	1229	127.814	884	-1.46469	2.12635e-10	down
Culter_alburnus_newGene_7102	296.4	4229	12.3142	166	10.1566	124	29.6226	368	32.5878	506	27.3921	366	-1.29128	0.258484	normal
Ery15511.gene	296.324	15038	339.308	16229	338.924	14641	208.784	9202	246.93	13616	213.88	10149	-0.878444	1.14485e-05	normal
Culter_alburnus_newGene_14208	294.412	2552	239.612	1958	308.595	2277	187.472	1412	259.406	2443	176.902	1434	-0.776054	0.00769649	normal
Ery26431.gene	290.814	3426	302.436	3358	266.704	2675	304.751	3118	411.268	5265	331.316	3650	-0.0633498	0.867565	normal
Ery22869.gene	289.945	3174	289.048	2982	313.174	2918	201.347	1914	222.745	2649	233.298	2388	-0.775742	0.000540923	normal
Culter_alburnus_newGene_27897	287.271	7296	285.502	6834	214.708	4642	291.373	6427	358.164	9884	330.906	7859	-0.02745	0.951426	normal
Ery12263.gene	287.2	4185	251.045	3448	177.383	2200	158.119	2001	122.437	1939	187.554	2556	-0.917684	0.00750235	normal
Mam01433.gene	287.05	6483	234.45	4991	299.366	5756	256.019	5022	198.927	4882	273.319	5773	-0.50433	0.128421	normal
Ery12202.gene	286.234	5388	224.798	3988	280.268	4491	124.879	2042	145.861	2983	146.669	2582	-1.25074	3.97329e-07	down
Mam14083.gene	285.597	3186	327.267	3441	252.945	2402	264.259	2560	332.918	4035	229.367	2393	-0.408341	0.143955	normal
Culter_alburnus_newGene_14571	285.09	33761	276.223	31286	319.092	32310	375.957	38885	457.642	59238	387.252	43333	0.12026	0.714675	normal
Ery11196.gene	284.329	3786	107.638	1351	131.778	1494	127.926	1480	110.954	1606	189.22	2356	-0.60011	0.282524	normal
Ery28846.gene	284.174	4299	421.22	6006	429	5524	277.374	3644	366.887	6030	260.579	3686	-0.660574	0.030026	normal
Culter_alburnus_newGene_16549	283.544	10081	195.015	6535	188.786	5713	317.981	9818	317.406	12261	322.349	10716	0.168408	0.685009	normal
Culter_alburnus_newGene_18606	283.466	8490	250.1	7060	214.019	5457	136.039	3539	123.072	4006	128.057	3587	-1.27211	2.71136e-08	down
Ery07721.gene	281.699	8130	385.306	10481	139.814	3435	172.039	4312	244.347	7662	205.045	5534	-0.679733	0.126974	normal
Ery09687.gene	281.249	7882	249.969	6602	201.533	4808	288.78	7028	316.724	9644	312.054	8177	-0.019916	0.964604	normal
Mam23470.gene	280.212	5841	284.385	5587	276.893	4913	268.473	4860	288.9	6543	264.499	5155	-0.376869	0.0769057	normal
Ery01436.gene	279.127	3970	220.712	2959	267.667	3240	230.27	2844	112.497	1739	188.503	2507	-0.837358	0.0335118	normal
Ery23578.gene	278.436	2000	192.268	1302	238.954	1461	162.288	1012	179.575	1401	179.582	1206	-0.780495	0.00703566	normal
Ery10677.gene	277.746	5731	530.116	10310	316.749	5564	630.314	11295	1258.44	28213	611.377	11796	0.770444	0.0733806	normal
Ery08272.gene	277.006	1333	283.379	1285	262.89	1077	194.99	815	295.711	1546	215.09	968	-0.563461	0.0432648	normal
Ery27696.gene	276.496	4877	281.863	4686	257.551	3867	190.864	2924	170.412	3266	227.089	3745	-0.795545	0.00201583	normal
Ery30817.gene	276.47	2448	227.184	1896	248.889	1876	123.167	947	158.667	1527	158.353	1311	-1.10253	1.35317e-05	down
Ery04819.gene	276.38	24525	373.078	31203	314.585	23763	313.46	24157	415.172	40030	291.394	24179	-0.261641	0.406742	normal
Ery15456.gene	275.437	6893	303.29	7154	331.55	7063	184.935	4020	156.652	4260	194.953	4562	-1.08417	9.43088e-06	down
Ery29811.gene	273.126	5160	261.769	4661	169.836	2731	235.769	3868	186.063	3820	291.764	5154	-0.303524	0.494134	normal
Culter_alburnus_newGene_43385	273.018	1745	372.198	2242	319.863	1740	363.123	2016	376.5	2614	327.35	1956	-0.194577	0.523635	normal
Ery23064.gene	269.676	13967	290.319	14172	239.676	10567	198.298	8920	168.307	9472	183.426	8884	-0.8671	9.11452e-05	normal
Ery00035.gene	269.35	9313	355.66	11590	196.82	5793	263.163	7902	393.853	14796	299.838	9694	-0.118571	0.810485	normal
Ery13274.gene	266.512	5202	227.201	4180	195.595	3250	79.7464	1352	85.1644	1807	79.1571	1445	-1.81517	2.33906e-16	down
Ery24505.gene	266.343	1820	367.873	2369	300.786	1750	271.937	1614	338.4	2512	277.399	1772	-0.411986	0.12561	normal
Ery11225.gene	266.312	7890	174.898	4884	270.057	6811	194.847	5014	218.079	7020	210.515	5832	-0.532836	0.115381	normal
Culter_alburnus_newGene_8236	266.015	10725	409.417	15576	124.306	4288	180.552	6319	255.454	11163	203.751	7658	-0.624492	0.210046	normal
Ery07153.gene	264.796	1606	234.649	1342	220.443	1138	158.506	835	156.656	1033	164.009	931	-0.917946	6.53356e-05	normal
Culter_alburnus_newGene_6046	264.63	6048	666.259	14389	421.658	8202	123.975	2454	284.14	7051	136.332	2913	-1.5724	0.000325875	down
Culter_alburnus_newGene_40790	263.299	6657	207.255	4939	257.832	5549	257.671	5658	223.328	6135	230.41	5447	-0.376366	0.217241	normal
Culter_alburnus_newGene_6298	260.711	16992	457.853	28125	388.206	21538	265.427	15024	364.112	25786	259.244	15800	-0.644711	0.0493907	normal
Mam06250.gene	259.329	9184	314.745	10505	268.481	8093	159.639	4910	160.043	6158	177.56	5880	-1.08541	1.69111e-07	down
Culter_alburnus_newGene_41401	258.542	3010	324.921	3565	299.004	2963	426.43	4312	451.861	5716	364.273	3966	0.14645	0.639294	normal
Ery28048.gene	258.119	5506	155.959	3136	182.743	3319	389.727	7220	375.113	8694	321.769	6418	0.495846	0.161914	normal
Ery27354.gene	257.178	5791	161.424	3426	211.727	4058	245.284	4797	178.872	4376	225.182	4741	-0.29642	0.489124	normal
Ery04751.gene	257.137	7672	244.993	6889	227.595	5780	208.421	5401	223.548	7247	223.364	6232	-0.494299	0.0252578	normal
Culter_alburnus_newGene_34758	256.68	3726	480.941	6557	185.428	2362	259.452	3289	378.824	6010	268.755	3705	-0.337533	0.50776	normal
Ery24530.gene	256.59	3989	399.904	5859	300.821	3981	208.774	2819	254.249	4295	208.64	3033	-0.836328	0.00128029	normal
Culter_alburnus_newGene_20348	256.423	32597	384.178	46030	256.724	27780	295.549	32629	374.209	51688	245.52	29185	-0.308151	0.387655	normal
Ery05196.gene	256.267	7610	389.588	10904	361.464	9137	274.014	7067	255.603	8248	258.853	7188	-0.679488	0.0126507	normal
Culter_alburnus_newGene_18422	254.501	11736	75.3688	3213	341.242	13278	20.4289	860	11.1147	602	14.68	681	-3.77684	1.45361e-14	down
Ery24060.gene	254.488	9793	324.243	11759	276.212	9047	212.569	7104	184.792	7726	208.026	7485	-0.823292	0.000313066	normal
Culter_alburnus_newGene_39827	254.226	30493	222.146	25113	327.24	33411	93.5148	9741	82.3811	10737	83.055	9315	-1.94181	6.92938e-14	down
Ery29836.gene	251.995	2477	168.271	1559	135.999	1138	115.824	989	150.997	1613	108.615	999	-0.893496	0.0109634	normal
Mam07138.gene	251.643	9069	178.902	6077	197.117	6047	264.422	8276	216.185	8466	245.775	8283	-0.133234	0.757588	normal
Mam14654.gene	247.876	5029	272.268	5206	328.632	5675	95.5739	1684	69.8705	1540	86.6918	1645	-2.04657	4.83538e-15	down
Culter_alburnus_newGene_18971	245.864	11575	301.138	13361	246.899	9894	114.624	4687	179.366	9175	108.91	4795	-1.30231	1.10823e-06	down
Mam24828.gene	245.04	7704	680.807	20173	329.167	8809	262.299	7162	292.081	9978	157.423	4628	-1.09188	0.0150497	normal
Ery02874.gene	244.355	7137	442.828	12191	454.803	11308	110.994	2816	105.019	3333	113.919	3112	-2.06821	4.54892e-12	down
Culter_alburnus_newGene_26836	242.238	6107	13.8795	327	14.5903	314	23.1184	505	31.5356	848	25.4535	593	-1.38033	0.203586	normal
Ery02577.gene	241.535	2088	165.188	1346	350.567	2580	102.202	768	137.007	1287	120.421	974	-1.38107	0.000168177	down
Ery07349.gene	238.993	4682	206.719	3817	229.815	3832	281.813	4794	323.5	6886	289.731	5307	0.0542686	0.88707	normal
Ery22110.gene	238.812	8773	255.264	8839	194.492	6082	182.489	5822	181.224	7234	151.872	5217	-0.750611	0.00103401	normal
Ery20124.gene	238.706	5408	235.938	5038	105.972	2044	281.336	5536	130.267	3207	192.988	4089	-0.253675	0.691405	normal
Ery16781.gene	238.057	5095	248.947	5022	264.836	4825	208.341	3872	266.435	6196	273.368	5471	-0.34768	0.22528	normal
Ery12961.gene	237.276	2746	176.091	1921	198.327	1954	120.487	1211	156.857	1973	146.07	1581	-0.865384	0.00166088	normal
Ery27211.gene	236.699	2261	271.098	2441	289.955	2358	173.546	1440	189.995	1972	160.817	1437	-0.940325	1.50389e-05	normal
Mam18508.gene	236.114	3490	280.604	3909	177.43	2232	100.732	1293	146.517	2353	100.75	1393	-1.31122	2.62022e-06	down
Mam30271.gene	234.325	6501	344.015	8996	265.637	6274	261.272	6295	342.639	10329	319.586	8291	-0.206045	0.555054	normal
Ery17385.gene	233.777	5671	355.744	8134	344.823	7121	13.4542	284	9.00985	238	10.3658	236	-5.02464	1.00421e-73	down
Ery21332.gene	233.223	8405	150.67	5118	189.403	5811	193.04	6042	170.519	6678	194.617	6559	-0.378942	0.29391	normal
Culter_alburnus_newGene_19187	232.484	15399	255.382	15880	230.227	12949	251.389	14425	263.665	18992	228.555	14601	-0.275697	0.214352	normal
Ery11996.gene	231.881	13432	341.418	18640	348.574	17188	46.0715	2318	55.5308	3496	47.5896	2578	-2.9148	1.46928e-34	down
Ery15564.gene	231.721	7011	272.371	7767	172.953	4454	157.68	4143	84.8105	2788	123.149	3484	-1.17639	0.000766642	down
Ery23384.gene	231.086	5058	269.59	5562	547.25	10197	26.2718	500	27.1474	646	13.606	279	-4.08992	1.26615e-24	down
Ery13671.gene	230.971	4831	119.167	2349	154.399	2749	127.003	2307	124.866	2838	131.304	2568	-0.726972	0.0519244	normal
Culter_alburnus_newGene_20398	230.942	3558	205.47	2984	215.005	2820	143.345	1918	144.587	2421	145.243	2093	-0.923433	1.43317e-05	normal
Culter_alburnus_newGene_6317	230.801	4787	228.456	4473	203.785	3605	359.761	6469	451.634	10192	331.245	6421	0.426546	0.0899597	normal
Ery23360.gene	230.666	8458	259.499	8968	253.549	7914	189.29	6028	137.846	5492	205.716	7053	-0.798158	0.00654557	normal
Ery09195.gene	228.358	1242	244.007	1251	185.233	858	152.451	720	174.111	1029	175.268	892	-0.719911	0.00346397	normal
Culter_alburnus_newGene_11570	228.258	5564	176.502	4055	175.811	3648	138.865	2940	130.441	3455	149.345	3404	-0.801731	0.00273011	normal
Ery20010.gene	226.922	10409	284.892	12316	246.331	9618	277.013	11035	321.227	16009	287.557	12334	-0.11743	0.698129	normal
Ery01644.gene	222.892	3465	327.008	4791	187.656	2484	176.67	2385	118.526	2002	155.804	2265	-1.00574	0.00241018	down
Ery16973.gene	222.319	3689	190.532	2980	171.515	2423	102.13	1472	89.4465	1613	105.578	1638	-1.29424	1.23366e-07	down
Ery09682.gene	222.072	11007	242.704	11338	244.109	10299	235.653	10143	260.444	14026	226.861	10514	-0.315619	0.16519	normal
Ery29021.gene	221.446	7858	170.058	5687	187.575	5666	151.845	4679	101.014	3895	171.759	5699	-0.762084	0.0330135	normal
Ery13177.gene	221.318	1358	113.39	656	359.688	1879	230.211	1227	71.8939	480	194.971	1119	-0.755638	0.248999	normal
Ery01687.gene	221.24	7681	136.775	4475	137.911	4076	91.8659	2770	49.3811	1863	82.8263	2689	-1.42437	0.00019758	down
Ery20838.gene	220.745	7848	281.941	9447	298.692	9039	217.598	6719	307.712	11887	200.373	6661	-0.486172	0.119985	normal
Ery28202.gene	219.888	3771	133.591	2160	173.555	2534	330.93	4929	331.152	6171	308.233	4943	0.512451	0.133792	normal
Ery27321.gene	219.852	1885	216.438	1750	178.398	1303	164.954	1229	120.541	1123	148.043	1187	-0.82524	0.00294674	normal
Ery05008.gene	219.519	6228	275.908	7378	226.192	5463	118.657	2924	203.127	6262	170.083	4513	-0.878686	0.00255864	normal
Culter_alburnus_newGene_25074	219.342	4093	315.906	5556	276.912	4398	274.823	4454	258.302	5237	221.914	3872	-0.439131	0.117031	normal
Culter_alburnus_newGene_35186	219.056	9658	3.47491	158	209.102	7128	15.8539	621	220.874	10031	21.1187	854	-0.621551	0.653557	normal
Culter_alburnus_newGene_18237	218.871	4995	229.753	4941	249.47	4846	220.013	4360	66.8551	1658	203.724	4347	-0.783473	0.139211	normal
Ery26583.gene	218.808	1221	155.479	818	216.944	1030	69.6036	338	59.3375	360	69.4229	363	-1.87417	3.82095e-11	down
Mam13082.gene	217.616	6629	214.956	6172	190.975	4952	170.377	4508	161.557	5348	153.96	4386	-0.695846	0.000848758	normal
Mam24030.gene	216.91	4642	133.922	2702	145.321	2648	113.292	2106	222.718	5179	149.208	2986	-0.381194	0.414364	normal
Ery07299.gene	216.907	10070	258.278	11301	246.306	9734	172.507	6956	183.688	9266	171.41	7441	-0.786973	6.18425e-05	normal
Ery13768.gene	215.027	6446	254.598	7193	219.407	5599	222.568	5794	256.588	8357	197.181	5527	-0.369042	0.124717	normal
Ery28992.gene	214.459	2691	271.793	3215	210.882	2253	210.292	2292	232.579	3171	209.105	2454	-0.432473	0.0677503	normal
Ery06776.gene	213.887	7574	406.577	13570	357.623	10780	129.672	3988	234.368	9018	102.344	3389	-1.36202	0.000562582	down
Ery14194.gene	213.439	2768	247.95	3030	224.839	2482	237.434	2674	339.31	4781	276.094	3348	-0.0336559	0.935615	normal
Ery05187.gene	212.709	5709	287.009	7260	287.768	6574	198.929	4637	210.723	6145	180.968	4542	-0.748168	0.00203359	normal
Mam26308.gene	212.226	12767	280.034	15878	227.216	11636	80.3324	4197	66.9055	4374	72.5472	4081	-2.01605	7.7572e-21	down
Ery01084.gene	212.181	5236	143.829	3346	151	3172	7.27919	156	3.077	83	4.92271	114	-5.14756	2.09574e-47	down
Ery12140.gene	211.551	3584	207.108	3307	186.801	2694	170.417	2507	186.842	3439	168.92	2676	-0.542878	0.0104052	normal
Ery25752.gene	209.816	4066	293.985	5370	262.635	4333	219.943	3702	314.566	6624	243.159	4407	-0.31954	0.317491	normal
Mam03279.gene	209.43	2307	886.936	9207	418.837	3927	144.012	1378	171.617	2054	141.098	1454	-1.92095	3.16124e-05	down
Ery18500.gene	207.902	4044	60.5467	1110	109.983	1821	191.207	3230	71.0616	1502	110.333	2007	-0.344329	0.651018	normal
Culter_alburnus_newGene_6213	206.426	2730	216.134	2694	247.473	2786	131.184	1507	122.838	1765	112.631	1393	-1.19952	5.77078e-08	down
Mam13355.gene	205.635	1893	160.639	1394	186.278	1459	125.107	1000	103.976	1040	112.505	968	-1.02156	0.000103899	down
Ery28962.gene	204.971	6730	211.446	6543	268.352	7500	296.017	8441	29.1215	1039	349.494	10730	-0.25712	0.850211	normal
Culter_alburnus_newGene_23378	204.816	5250	211.561	5111	202.842	4426	194.04	4319	264.054	7354	203.424	4876	-0.251994	0.373681	normal
Ery15593.gene	204.371	2351	234.454	2542	129.555	1269	199.013	1988	188.268	2353	209.798	2257	-0.256241	0.530502	normal
Ery04082.gene	204.09	3628	208.031	3486	206.269	3121	168.981	2609	142.706	2757	153.412	2550	-0.74347	0.000971396	normal
Culter_alburnus_newGene_13896	203.858	9584	186.83	8147	172.917	6999	232.625	8953	162.374	8624	245.092	9907	-0.210359	0.565472	normal
Ery24301.gene	202.705	2007	210.509	1964	199.279	1680	140.54	1209	164.71	1772	177.128	1640	-0.677654	0.00434581	normal
Ery03207.gene	202.493	3078	162.131	2323	182.252	2358	208.311	2750	195.625	3231	185.812	2641	-0.237	0.452516	normal
Ery14747.gene	202.36	11793	281.835	15480	236.385	11726	291.448	14750	311.394	19717	269.712	14697	-0.0648268	0.864091	normal
Culter_alburnus_newGene_14863	201.966	5266	285.248	7009	286.013	6348	163.157	3695	167.691	4751	132.53	3231	-1.06443	2.79445e-05	down
Ery25997.gene	201.544	4960	147.844	3429	146.053	3060	173.046	3698	133.234	3563	176.993	4073	-0.369069	0.318182	normal
Culter_alburnus_newGene_23269	200.535	5955	261.69	7325	193.972	4904	132.109	3407	132.957	4290	141.881	3940	-1.0112	6.08316e-06	down
Ery02748.gene	200.287	1648	209.327	1623	173.298	1214	127.863	914	147.714	1321	121.97	939	-0.886247	3.41352e-05	normal
Ery08922.gene	199.632	5748	325.919	8844	240.152	5886	356.652	8917	297.489	9306	238.931	6432	-0.112882	0.812454	normal
Ery15509.gene	199.323	2085	75.3067	743	120.474	1073	320.406	2910	293.753	3338	336.442	3290	0.865095	0.0549609	normal
Culter_alburnus_newGene_14191	199.009	10664	235.912	11914	226.911	10350	222.159	10338	273.109	15901	230.069	11527	-0.212266	0.436264	normal
Culter_alburnus_newGene_32765	197.755	8486	310.425	11027	111.794	4117	54.1328	1480	18.8778	659	47.3293	1755	-2.68385	9.75784e-09	down
Ery08979.gene	197.598	5730	245.371	6707	249.223	6152	230.344	5801	185.874	5857	247.706	6717	-0.389205	0.221477	normal
Ery07854.gene	197.081	1580	115.913	876	150.078	1025	167.849	1169	176.346	1536	173.347	1300	-0.189093	0.677939	normal
Ery24262.gene	196.557	5454	269.089	7037	229.828	5428	209.177	5040	360.21	10859	282.623	7332	-0.052985	0.91759	normal
Culter_alburnus_newGene_37919	196.313	3346	199.214	3207	129.52	1881	221.028	3277	389.085	7219	284.745	4548	0.409624	0.29659	normal
Culter_alburnus_newGene_14185	195.883	5764	133.127	4345	125.753	3746	339.082	8591	475.951	15289	306.551	8844	0.803669	0.00492109	normal
Ery02175.gene	195.432	7411	193.725	6924	203.227	6560	262.559	8647	285.338	11757	262.314	9302	0.102852	0.73098	normal
Mam08215.gene	194.334	10336	261.82	13125	181.554	8220	134.862	6230	151.281	8743	165.547	8234	-0.8181	0.00142552	normal
Culter_alburnus_newGene_20242	194.192	5135	157.46	3925	130.169	2930	181.499	4168	249.88	7180	1181.02	29202	1.0979	0.262962	normal
Culter_alburnus_newGene_18508	192.929	3708	185.308	3357	201.233	3292	160.56	2680	163.47	3414	157.814	2836	-0.606245	0.00511321	normal
Ery04732.gene	191.333	4508	155.698	3458	40.4376	811	41.239	844	45.3656	1162	29.2161	644	-1.92676	0.000147732	down
Culter_alburnus_newGene_8448	190.665	2295	194.139	2203	193.266	1981	114.326	1196	127.003	1661	127.217	1432	-0.982699	1.20736e-06	normal
Culter_alburnus_newGene_24941	190.046	5166	60.9018	1433	76.094	2568	110.242	2602	51.2558	2155	136.977	3483	-0.472658	0.46333	normal
Ery09274.gene	189.818	2184	156.856	1701	161.404	1581	109.749	1097	96.8946	1211	116.233	1251	-0.979764	0.000129358	normal
Culter_alburnus_newGene_18564	189.425	5995	139.353	4157	189.703	5111	92.3397	2538	77.7069	2673	95.6658	2831	-1.282	5.06957e-06	down
Ery05446.gene	189.353	7115	185.252	6561	192.142	6146	215.386	7028	184.724	7542	189.99	6675	-0.28264	0.29645	normal
Culter_alburnus_newGene_22024	189.185	2867	160.592	2294	138.224	1783	137.738	1813	151.548	2495	174.087	2467	-0.409674	0.191433	normal
Ery12605.gene	187.288	2011	120.487	1220	96.8058	885	122.613	1144	95.8147	1118	114.8	1153	-0.602517	0.134628	normal
Culter_alburnus_newGene_27490	186.295	4017	141.148	2869	165.818	3044	212.183	3974	224.996	5272	243.844	4917	0.114235	0.778202	normal
Ery25453.gene	186.006	1414	169.003	1211	154.852	1002	155.167	1024	166.871	1378	166.343	1182	-0.402586	0.118195	normal
Mam08337.gene	185.336	6447	114.048	3739	141.589	4193	210.595	6362	173.875	6572	227.299	7393	0.121276	0.813897	normal
Ery12615.gene	185.328	1770	144.304	1299	133.222	1083	193.209	1603	137.987	1432	183.357	1638	-0.183124	0.680559	normal
Mam16648.gene	184.791	2783	206.54	2931	193.704	2483	132.429	1732	173.341	2836	169.605	2388	-0.634572	0.00913292	normal
Culter_alburnus_newGene_27236	184.355	3145	192.837	3100	182.843	2655	129.707	1922	191.87	3556	153.82	2454	-0.576905	0.0261055	normal
Culter_alburnus_newGene_20763	184.296	7358	227.329	7974	168.884	5472	34.9943	1262	55.7521	2589	75.8489	2715	-1.99542	2.77427e-10	down
Ery16342.gene	184.238	1362	190.276	1326	198.703	1250	232.047	1490	170.904	1373	220.71	1525	-0.21382	0.559662	normal
Ery05236.gene	183.407	31144	283.849	45428	252.017	36428	261.087	38502	381.911	70464	233.911	37141	-0.0626198	0.904872	normal
Mam22294.gene	182.366	1259	143.065	931	169.665	997	39.7303	239	25.42	191	42.3616	274	-2.45938	4.2864e-15	down
Culter_alburnus_newGene_37923	181.91	3302	155.336	2657	213.827	3304	223.639	3525	377.85	7451	245.059	4159	0.249827	0.560064	normal
Culter_alburnus_newGene_13668	181.566	3093	139.234	2236	119.265	1730	169.555	2508	141.54	2620	177.795	2832	-0.185699	0.665041	normal
Ery05357.gene	181.451	4225	162.249	3561	388.218	7694	267.679	5413	131.425	3325	265.242	5775	-0.453441	0.461537	normal
Culter_alburnus_newGene_27341	180.835	2543	140.365	1860	174.158	2084	93.3147	1140	133.905	2046	98.5876	1296	-0.941902	0.000779112	normal
Ery10866.gene	180.806	3164	184.733	3047	138.297	2060	180.123	2737	172.535	3281	191.094	3127	-0.225532	0.483592	normal
Ery19249.gene	180.656	3489	11.7335	214	85.6688	1409	213.985	3589	579.975	12168	464.495	8387	1.29614	0.20053	normal
Ery28467.gene	180.458	3120	14.578	238	81.0195	1193	6.96738	105	239.944	4507	74.8108	1210	-0.115107	0.947132	normal
Ery29950.gene	180.441	3560	193.253	3594	253.299	4254	208.836	3578	137.738	2953	188.339	3475	-0.554491	0.123455	normal
Ery26227.gene	180.023	3200	221.209	3706	161.405	2443	119.304	1842	139.011	2685	122.186	2031	-0.893335	5.53209e-05	normal
Culter_alburnus_newGene_8859	179.154	3002	124.709	1970	158.705	2264	143.173	2084	92.7883	1690	134.496	2107	-0.644278	0.0788776	normal
Ery10973.gene	178.644	4894	219.09	5657	170.429	3975	203.439	4841	225.289	6706	192.725	4937	-0.210741	0.439068	normal
Ery01832.gene	178.459	2277	169.277	2036	185.905	2019	150.142	1664	154.113	2137	150.527	1796	-0.570752	0.0114158	normal
Ery24040.gene	178.002	1403	89.9484	668	135.262	907	131.671	901	66.8809	573	105.988	781	-0.71509	0.132886	normal
Ery03949.gene	177.815	6210	198.456	6533	117.969	3507	129.979	3943	118.728	4506	142.776	4663	-0.653657	0.0389397	normal
Ery21593.gene	177.722	1574	54.1358	452	90.0745	679	98.1546	755	77.7053	748	114.744	950	-0.469769	0.448527	normal
Ery30517.gene	176.694	2587	178.932	2469	164.171	2046	123.992	1577	145.636	2317	151.984	2081	-0.636703	0.00625333	normal
Ery25373.gene	175.73	2548	166.866	2281	83.0866	1026	89.0461	1122	150.732	2375	95.5879	1296	-0.66554	0.124148	normal
Ery21830.gene	174.851	15955	143.667	12356	148.54	11538	138.92	11009	100.003	9915	120.776	10305	-0.704861	0.0152364	normal
Ery30259.gene	174.605	2070	174.563	1950	154.826	1562	103.82	1069	107.411	1383	109.595	1215	-0.982802	1.66648e-06	normal
Culter_alburnus_newGene_29755	174.418	3855	186.887	3893	194.82	3665	178.788	3431	205.966	4946	188.609	3898	-0.299751	0.221192	normal
Ery00347.gene	173.927	6535	175.114	6202	123.816	3960	230.595	7525	230.801	9423	251.517	8837	0.248815	0.452575	normal
Ery02474.gene	173.803	9232	183.581	9191	191.067	8639	158.76	7324	157.605	9096	167.719	8331	-0.517642	0.020764	normal
Ery28304.gene	173.716	8005	185.946	8076	156.509	6139	231.2	9252	252.427	12638	235.674	10154	0.133488	0.633631	normal
Ery28667.gene	172.999	4800	171.402	4482	6.50681	154	5.32908	129	171.099	5158	12.176	316	-0.661888	0.628985	normal
Culter_alburnus_newGene_18370	172.65	7549	56.2976	2335	138.446	5218	150.061	5359	123.111	5517	160.412	6176	-0.202832	0.771442	normal
Mam07848.gene	171.18	3377	137.791	2562	165.037	2772	160.08	2743	71.7796	1539	125.954	2324	-0.71327	0.0942549	normal
Ery05615.gene	170.756	1929	237.619	2530	224.928	2163	101.429	995	174.444	2141	115.043	1215	-1.02107	0.000866064	down
Ery08330.gene	169.955	4171	238.152	5508	133.822	2796	106.549	2271	149.641	3990	81.3225	1866	-0.997402	0.00366628	normal
Ery28904.gene	169.65	6209	135.745	4683	124.98	3894	400.158	12718	327.102	13007	402.449	13772	1.02839	0.000152581	up
Ery22408.gene	168.899	1390	182.632	1416	175.444	1229	174.307	1246	206.278	1844	176.249	1356	-0.264582	0.297019	normal
Ery23396.gene	168.81	1695	63.5999	602	138.654	1185	135.514	1182	156.591	1708	142.858	1341	-0.129518	0.850436	normal
Culter_alburnus_newGene_12467	167.932	3257	150.79	2767	144.43	2388	130.648	2205	151.797	3205	158.29	2879	-0.410198	0.122846	normal
Mam16528.gene	167.743	2444	174.841	2401	164.599	2042	132.929	1682	155.031	2455	158.35	2158	-0.521695	0.0241827	normal
Ery20546.gene	167.297	5365	16.7679	507	77.1629	2107	8.55152	239	201.04	7005	63.3029	1899	-0.218536	0.893011	normal
Ery23080.gene	167.153	6933	204.668	8001	193.7	6839	223.877	8064	191.399	8626	191.825	7440	-0.235547	0.418814	normal
Ery25946.gene	167.082	1515	135.038	1154	123.401	952	186.707	1470	150.292	1480	176.904	1499	-0.069655	0.88294	normal
Ery30734.gene	166.701	2185	171.603	2120	127.706	1425	128.788	1466	122.047	1738	139.168	1706	-0.585333	0.0288278	normal
Ery24393.gene	165.612	2136	186.769	2271	196.384	2156	237.04	2655	263.58	3694	236.008	2846	0.0766769	0.82463	normal
Ery05671.gene	165.593	6187	118.769	4183	58.8208	1871	127.158	4126	212.641	8633	106.042	3705	0.0176443	0.983141	normal
Ery00937.gene	165.527	4939	77.9701	2193	159.825	4059	122.293	3169	94.3552	3059	130.594	3644	-0.544685	0.251057	normal
Ery08442.gene	165.462	2792	159.588	2538	146.318	2102	102.613	1504	71.9386	1319	83.3454	1315	-1.18668	5.31926e-06	down
Ery21192.gene	165.389	1730	188.814	1861	180.483	1607	172.994	1571	179.547	2040	183.369	1793	-0.335807	0.164221	normal
Ery26981.gene	164.545	7880	143.563	6480	176.762	7206	161.286	6708	195.182	10156	179.737	8049	-0.203473	0.531134	normal
Culter_alburnus_newGene_8762	164.305	4181	193.6	4643	188.212	4077	395.168	8732	613.113	16950	653.16	15540	1.23164	1.68896e-05	up
Ery21472.gene	163.662	6629	346.201	13215	59.7362	2060	175.295	6166	120.156	5288	192.929	7307	-0.480895	0.502598	normal
Ery00570.gene	161.026	3233	106.301	2012	160.697	2747	93.8008	1636	119.526	2608	95.7074	1797	-0.808783	0.0109533	normal
Ery28317.gene	160.918	1212	237.232	1684	179.495	1151	164.562	1076	220.821	1807	161.14	1135	-0.415744	0.18107	normal
Mam00626.gene	160.874	8927	307.327	16072	185.165	8746	306.227	14757	582	35089	377.745	19599	0.589959	0.155528	normal
Ery24895.gene	160.31	1610	126.499	1197	159.407	1363	105.856	923	106.268	1160	119.547	1123	-0.761155	0.00598586	normal
Ery07570.gene	159.077	2695	135.064	2157	147.115	2122	18.7819	277	17.6411	325	14.2581	226	-3.40999	2.76604e-51	down
Ery06965.gene	158.052	4143	148.096	3659	157.519	3515	92.4498	2105	124.645	3550	115.147	2823	-0.817389	0.00067213	normal
Culter_alburnus_newGene_5713	157.502	8491	143.066	7269	76.6262	3517	186.204	8718	97.8124	5730	126.682	6386	-0.19991	0.740019	normal
Ery14414.gene	157.481	2624	146.597	2302	148.042	2100	161.27	2334	172.158	3117	172.485	2688	-0.181752	0.524559	normal
Ery06732.gene	157.397	4422	178.963	4739	186.116	4451	280.763	6850	174.363	5323	245.029	6437	0.0837225	0.86979	normal
Ery07572.gene	157.08	2793	226.009	3787	207.304	3137	148.127	2287	169.128	3267	146.112	2429	-0.681615	0.00683031	normal
Culter_alburnus_newGene_10704	157.025	3361	11.46	232	74.0656	1350	8.12975	152	174.585	4060	64.2772	1287	-0.236781	0.882772	normal
Mam07937.gene	156.682	1682	103.567	1048	99.2966	908	118.741	1107	87.5585	1022	120.134	1206	-0.467456	0.246031	normal
Culter_alburnus_newGene_4711	156.275	2706	309.707	5053	171.678	2530	201.817	3034	420.556	7911	274.644	4446	0.145194	0.815066	normal
Ery09667.gene	155.473	5582	430.34	14561	469.765	14356	25.4519	794	39.8867	1556	23.3887	786	-3.70059	6.03277e-20	down
Ery07762.gene	154.411	5501	146.863	4931	168.773	5118	127.853	3956	120.682	4671	122.668	4086	-0.678233	0.00305818	normal
Ery19751.gene	153.949	2318	186.426	2646	173.755	2227	107.113	1401	159.811	2615	138.906	1956	-0.675304	0.0119878	normal
Ery22976.gene	153.703	1875	127.282	1464	108.521	1127	89.9993	954	72.3793	960	87.8535	1003	-0.957578	0.000786413	normal
Ery05320.gene	152.366	12108	197.969	14828	161.841	10948	141.391	9758	175.127	15122	127.992	9511	-0.542586	0.0289251	normal
Mam16182.gene	152.27	5286	236.468	7737	203.048	6000	65.7061	1981	94.9195	3581	73.4717	2385	-1.64687	2.74279e-10	down
Ery22836.gene	152.055	954	126.715	750	155.958	833	93.9675	512	73.5032	502	93.0623	546	-1.05896	0.000209556	down
Culter_alburnus_newGene_26012	151.848	6478	162.048	6516	117.717	4275	196.092	7265	161.998	7510	184.677	7367	-0.00622398	0.989268	normal
Ery10715.gene	151.557	3085	72.4519	1390	139.641	2420	78.5578	1389	54.3213	1202	70.6782	1346	-1.13905	0.00498031	down
Ery03681.gene	151.475	3971	85.9839	2125	192.929	4305	76.7888	1748	110.723	3154	86.505	2121	-0.976305	0.0161017	normal
Ery17319.gene	151.463	908	194.257	1098	67.9116	347	450.16	2344	127.364	830	421.234	2362	0.881289	0.15537	normal
Ery24197.gene	151.119	5004	164.984	5149	174.941	4931	28.1496	810	36.7662	1323	18.6511	578	-2.83581	2.56777e-24	down
Mam29513.gene	150.544	4177	144.297	3774	120.909	2856	109.82	2646	107.989	3256	115.194	2989	-0.653169	0.00535132	normal
Mam19138.gene	150.402	4100	155.576	3997	128.881	2991	125.452	2970	143.12	4239	147.156	3751	-0.401894	0.108335	normal
Ery21098.gene	150.081	1455	156.079	1426	117.478	969	122.46	1031	123.992	1306	148.122	1343	-0.43216	0.147086	normal
Culter_alburnus_newGene_21184	149.733	4635	206.195	6015	177.218	4669	115.188	3097	92.2928	3104	76.233	2207	-1.22511	4.38034e-06	down
Ery27203.gene	149.67	1127	209.547	1487	101.14	649	121.725	796	118.831	973	113.697	801	-0.689291	0.0512905	normal
Ery16448.gene	149.624	6582	164.208	6808	170.579	6387	172.174	6577	211.378	10103	179.397	7379	-0.130418	0.672467	normal
Culter_alburnus_newGene_26002	148.69	8137	141.341	7290	100.589	4686	170.984	8126	152.729	9081	193.873	9920	0.0678157	0.888722	normal
Ery29131.gene	148.017	4293	152.777	4176	150.221	3709	64.4042	1622	103.799	3271	66.1025	1793	-1.27379	1.38063e-06	down
Ery17187.gene	147.306	2147	58.1885	799	79.2012	983	29.4626	373	10.7468	171	35.1545	479	-2.06987	7.25179e-05	down
Ery22822.gene	147.305	2568	172.281	2830	165.718	2459	80.67	1221	103.962	1969	88.3939	1441	-1.16101	3.73908e-08	down
Ery07039.gene	146.485	5535	155.123	5524	136.936	4404	100.784	3307	114.627	4706	114.11	4032	-0.747103	0.000267189	normal
Mam16976.gene	146.467	2624	494.436	8349	687.376	10483	862.085	13413	761.908	14831	908.574	15220	0.549483	0.388431	normal
Culter_alburnus_newGene_28449	146.415	8064	152.056	10584	236.944	12173	353.428	16980	416.876	25817	297.229	16411	0.491735	0.168967	normal
Ery28793.gene	146.144	4187	168.466	4549	195.67	4772	139.613	3474	154.837	4820	141.519	3792	-0.565989	0.0262152	normal
Ery09707.gene	146.017	1110	178.472	1279	159.356	1031	124.139	820	164.435	1358	118.129	840	-0.589095	0.0228604	normal
Ery26795.gene	145.596	3340	150.723	3258	179.259	3500	167.25	3332	162.739	4056	155.301	3331	-0.313897	0.262771	normal
Mam15949.gene	144.988	5165	90.8946	3052	136.426	4137	116.074	3591	77.7018	3008	121.208	4038	-0.566147	0.168946	normal
Ery14413.gene	144.539	1613	154.206	1621	128.88	1224	98.1716	951	123.134	1493	117.522	1226	-0.669961	0.00463015	normal
Ery19882.gene	144.357	826	140.915	760	111.195	542	113.344	563	112.372	698	93.1175	498	-0.650229	0.014347	normal
Ery22455.gene	144.023	3113	143.099	2915	125.951	2317	122.546	2300	164.575	3865	154.536	3123	-0.245835	0.422414	normal
Ery01983.gene	143.227	1778	134.19	1570	99.8777	1055	49.5532	534	106.265	1433	59.3105	689	-1.12575	0.0021851	down
Ery15538.gene	143.148	2355	159.351	2471	171.3	2399	108.126	1545	178.643	3194	125.273	1928	-0.5436	0.0813822	normal
Ery15277.gene	142.766	5235	167.129	5776	154.436	4821	143.529	4571	161.153	6421	135.043	4630	-0.420039	0.0548946	normal
Ery15351.gene	142.684	1821	206.955	2489	196.787	2137	84.6214	938	93.2103	1292	61.2141	731	-1.50579	2.89025e-08	down
Ery26992.gene	142.295	1607	143.804	1531	125.831	1210	114.738	1126	124.227	1525	117.469	1241	-0.546567	0.0127595	normal
Ery16281.gene	142.044	5941	128.575	5069	170.016	6053	36.2624	1318	71.2509	3238	66.4109	2598	-1.63852	9.3255e-07	down
Ery20038.gene	141.837	1978	46.15	607	24.4491	291	79.7613	966	83.6379	1267	84.2224	1098	-0.123486	0.899781	normal
Ery28983.gene	141.804	603	155.712	625	129.23	468	90.842	336	120.458	557	99.8316	397	-0.788297	0.00161183	normal
Ery03159.gene	141.65	5263	227.186	7956	167.169	5287	167.598	5408	302.743	12222	163.991	5698	-0.104079	0.853146	normal
Culter_alburnus_newGene_22384	141.454	2278	140.201	2137	66.9201	887	107.063	1500	182.464	3105	150.575	2277	-0.0122852	0.986002	normal
Culter_alburnus_newGene_7905	141.373	2540	115.295	1952	125.592	1921	100.775	1572	117.874	2301	113.035	1899	-0.546146	0.0355696	normal
Mam16966.gene	141.235	2294	102.355	1567	88.9528	1230	73.5768	1038	60.3104	1065	88.5814	1346	-0.891451	0.0101334	normal
Ery08176.gene	141.14	2313	140.868	2175	137.897	1923	169.12	2406	169.675	3021	156.627	2400	-0.106511	0.722015	normal
Ery25255.gene	141.059	1102	119.155	877	190.272	1265	26.2886	179	25.3649	216	20.75	152	-2.90346	1.62354e-23	down
Ery28002.gene	140.846	3466	143.572	3330	36.388	763	88.6778	1896	121.718	3255	78.2491	1801	-0.459466	0.477269	normal
Culter_alburnus_newGene_21742	140.668	5456	73.7899	2698	368.826	12176	323.828	10907	522.189	22004	297.015	10771	0.535522	0.453378	normal
Ery18754.gene	140.615	2049	142.804	1961	107.47	1333	103.293	1307	113.94	1804	106.892	1457	-0.603961	0.0144917	normal
Ery06016.gene	140.533	1734	143.534	1670	166.363	1748	78.4108	841	127.102	1704	100.515	1160	-0.891318	0.00189235	normal
Ery04929.gene	140.265	5134	177.809	6133	147.318	4590	136.976	4354	149.543	5947	147.077	5033	-0.437282	0.0584902	normal
Culter_alburnus_newGene_33582	139.603	1583	161.879	1730	137.28	1326	136.696	1347	131.327	1618	138.883	1473	-0.443183	0.0598586	normal
Ery21384.gene	139.384	2342	99.8955	1582	77.9523	1115	53.6281	783	54.168	989	53.6568	843	-1.28551	2.71765e-05	down
Ery19941.gene	139.184	3280	113.341	2517	89.884	1803	101.658	2081	66.5778	1705	112.399	2477	-0.600285	0.128495	normal
Ery13322.gene	138.158	5760	268.66	10556	49.9171	1772	232.148	8405	56.3973	2555	189.007	7368	-0.204658	0.836588	normal
Ery25800.gene	138.035	4167	197.993	5633	156.574	4023	143.293	3757	128.874	4227	134.564	3798	-0.602841	0.0186451	normal
Ery30304.gene	137.928	1625	113.151	1257	137.91	1383	18.3194	188	33.531	430	25.2133	278	-2.61462	1.95498e-19	down
Ery09681.gene	137.912	1327	165.232	1499	171.464	1405	162.838	1361	173.57	1815	121.42	1093	-0.394706	0.189387	normal
Ery27892.gene	137.791	2200	158.588	2386	135.252	1838	152.981	2121	178.512	3097	177.655	2652	-0.10251	0.755684	normal
Ery13228.gene	137.606	2504	91.404	1568	186.519	2889	148.904	2353	212.957	4210	160.065	2724	-0.035314	0.958154	normal
Ery03771.gene	136.61	4857	212.99	7137	149.524	4525	96.4891	2979	107.455	4151	101.896	3388	-1.02417	4.66716e-05	down
Ery26262.gene	136.396	856	122.048	722	127.25	680	106.703	582	86.1266	588	95.2138	559	-0.751258	0.00471828	normal
Ery16300.gene	135.69	2734	115.398	2192	122.262	2097	154.919	2711	41.2878	904	116.641	2198	-0.545785	0.36405	normal
Ery18284.gene	135.62	4066	225.463	6370	230.433	5880	81.5731	2124	119.861	3904	97.7969	2742	-1.29279	2.84342e-05	down
Ery13180.gene	135.389	2888	118.011	2373	97.5374	1771	129.309	2396	110.556	2563	135.79	2709	-0.236923	0.513452	normal
Mam01249.gene	134.46	2287	118.961	1907	120.082	1739	41.8768	619	35.2058	651	33.7772	538	-2.06364	2.5067e-20	down
Ery18148.gene	134.258	4624	146.146	4744	140.972	4133	95.0853	2844	111.656	4178	103.533	3334	-0.778844	9.04445e-05	normal
Ery25586.gene	133.925	3968	120.744	3372	128.92	3252	113.979	2933	114.163	3675	136.088	3770	-0.412013	0.138543	normal
Mam16597.gene	133.606	923	152.914	995	153.366	901	146.589	879	83.0222	623	84.4701	546	-0.800132	0.0271223	normal
Culter_alburnus_newGene_2489	133.077	7667	151.888	7225	171.616	7761	247.97	10936	166.39	8983	164.327	8167	-0.0672919	0.896245	normal
Culter_alburnus_newGene_8139	132.661	3440	122.275	2989	119.008	2627	122.476	2759	118.973	3353	135.055	3275	-0.328546	0.225529	normal
Mam01080.gene	132.596	1082	145.342	1118	82.2117	571	129.895	921	83.5317	741	131.607	1004	-0.375495	0.415154	normal
Ery26461.gene	132.483	2402	146.396	2501	92.9277	1434	94.762	1492	76.9326	1515	79.9368	1355	-0.880267	0.00220358	normal
Ery27594.gene	132.428	3444	92.236	2261	127.183	2815	53.5621	1210	41.934	1185	57.2075	1391	-1.50847	5.61192e-07	down
Ery24818.gene	132.37	6063	146.385	6319	107.205	4180	113.285	4506	109.44	5446	120.484	5160	-0.499666	0.0522653	normal
Ery30827.gene	132.118	2036	125.006	1816	144.456	1895	122.954	1645	95.8589	1605	119.285	1719	-0.580025	0.0434791	normal
Ery02765.gene	132.044	2670	71.9398	1371	102.369	1762	82.3108	1446	59.1716	1300	88.4973	1673	-0.732573	0.0702578	normal
Culter_alburnus_newGene_13383	131.782	5432	138.383	5399	140.801	4937	113.914	4085	121.698	5460	111.819	4325	-0.581133	0.00386129	normal
Ery15162.gene	131.559	11555	156.136	12925	105.599	7895	71.3665	5444	94.6111	9029	76.2056	6259	-1.02472	3.45036e-05	down
Culter_alburnus_newGene_14376	130.693	781	168.994	952	172.216	876	211.198	1096	252.997	1642	193.351	1080	0.127791	0.73578	normal
Ery11157.gene	130.586	2631	78.9276	1499	80.0618	1373	21.5185	377	15.5151	340	19.8159	374	-2.60166	5.34829e-16	down
Ery20322.gene	130.407	7218	135.178	7052	167.567	7895	94.0175	4520	106.924	6431	92.5339	4789	-0.898255	0.000168336	normal
Culter_alburnus_newGene_42571	130.101	2328	94.8425	1600	98.7388	1504	168.304	2616	179.952	3499	169.747	2840	0.321465	0.317911	normal
Ery22567.gene	129.924	5606	239.1	9724	190.932	7013	233.177	8738	261.382	12255	225.938	9116	0.0248249	0.963035	normal
Ery10922.gene	129.898	1359	181.846	1793	147.324	1312	100.417	912	218.627	2484	140.184	1371	-0.339615	0.452599	normal
Mam01324.gene	129.897	1657	184.068	2214	191.385	2079	88.0672	976	77.4335	1074	62.4213	745	-1.45931	1.11666e-07	down
Ery03082.gene	129.823	5910	244.27	10480	126.125	4887	395.516	15635	562.294	27810	448.805	19103	1.12154	0.000911261	up
Ery11333.gene	129.665	5035	121.122	4433	65.3736	2161	94.7633	3196	61.4016	2591	95.8662	3481	-0.630463	0.143106	normal
Culter_alburnus_newGene_10392	129.486	5356	139.8	5450	99.4246	3501	106.033	3809	105.936	4761	109.211	4224	-0.530082	0.039316	normal
Mam19761.gene	128.997	1421	170.203	1767	148.483	1393	73.7318	706	58.3921	699	59.7916	616	-1.53257	1.73571e-10	down
Ery11840.gene	128.755	808	108.565	642	92.2082	493	86.3388	471	93.3894	637	106.411	625	-0.534665	0.0877503	normal
Culter_alburnus_newGene_14624	127.789	1755	46.0734	597	74.502	871	77.6951	927	59.9334	895	78.4822	1008	-0.525695	0.329137	normal
Ery07773.gene	127.466	2089	167.008	2579	7.12733	100	170.693	2429	10.2833	184	128.594	1970	-0.150402	0.927863	normal
Ery05919.gene	127.451	1040	122.969	946	116.18	807	279.362	1979	365.93	3243	317.657	2423	1.02894	3.21408e-06	up
Ery13706.gene	127.094	4359	165.92	5364	112.438	3283	101.314	3018	91.8102	3422	87.8426	2818	-0.851453	0.000582502	normal
Culter_alburnus_newGene_14093	126.486	4147	218.352	6748	200.574	5598	354.219	10086	367.414	13089	245.073	7514	0.467322	0.208141	normal
Ery01925.gene	126.107	2400	104.721	1879	128.8	2087	146.066	2414	148.154	3064	171.49	3052	0.0251376	0.958314	normal
Ery12735.gene	125.847	4027	156.046	4706	112.669	3069	144.482	4015	186.138	6472	175.987	5266	0.0199095	0.964604	normal
Ery18194.gene	125.8	4569	72.03	2466	68.1382	2107	115.658	3648	125.154	4939	140.521	4772	0.16434	0.758405	normal
Ery26246.gene	125.703	4145	122.543	3809	120.765	3390	62.9346	1803	78.8318	2825	72.0505	2222	-1.12051	5.32586e-08	down
Ery07648.gene	125.603	3949	135.615	4019	124.263	3326	84.3352	2303	84.2789	2879	75.8151	2229	-0.991789	1.17714e-07	normal
Ery14402.gene	125.244	3161	138.693	3299	159.992	3437	102.144	2239	104.049	2853	101.351	2392	-0.797697	0.000618576	normal
Ery06356.gene	124.778	2975	552.622	12417	180.232	3658	19.0543	395	20.807	539	12.5443	280	-4.01404	1.38342e-17	down
Culter_alburnus_newGene_26400	124.652	2236	107.786	1823	132.759	2028	90.5671	1411	95.636	1864	89.3193	1499	-0.745757	0.0020911	normal
Ery14297.gene	124.579	3613	143.776	3930	95.257	2352	122.154	3077	131.692	4150	143.269	3885	-0.205814	0.560717	normal
Mam19207.gene	124.411	2914	232.626	5136	125.594	2504	154.941	3152	176.642	4496	160.177	3509	-0.295335	0.482144	normal
Ery07524.gene	124.327	1820	92.5544	1277	134.503	1676	131.041	1666	164.332	2614	130.358	1785	-0.0793999	0.870473	normal
Ery00358.gene	124.192	3117	126.256	2987	70.4444	1505	98.5165	2147	121.056	3301	73.1358	1717	-0.465571	0.250361	normal
Ery18293.gene	123.812	4963	128.168	4842	178.513	6091	52.5582	1830	67.8966	2957	46.2352	1733	-1.68548	1.18045e-09	down
Ery01344.gene	123.749	3356	138.702	3545	105.706	2440	140.17	3301	111.838	3296	136.786	3469	-0.252289	0.444989	normal
Culter_alburnus_newGene_41449	123.592	1215	111.96	1038	106.988	896	296.428	2531	314.675	3361	247.403	2274	0.960592	1.78998e-05	normal
Ery15761.gene	123.297	2802	127.389	2729	129.612	2508	83.9391	1657	103.345	2552	84.2472	1791	-0.825339	8.43667e-05	normal
Ery16759.gene	123.286	21777	16.271	2709	56.592	8510	19.507	2993	3.32951	640	10.5007	1735	-2.11622	0.0196331	normal
Ery30072.gene	123.218	2500	143.714	2748	128.068	2212	75.9136	1338	97.0735	2140	95.3973	1810	-0.887537	9.79322e-05	normal
Ery20705.gene	123.098	3845	126.989	3738	36.7336	977	41.643	1130	48.1698	1635	39.4192	1152	-1.39824	0.00260919	down
Culter_alburnus_newGene_7126	123.071	3320	126.708	3222	115.635	2656	93.3888	2188	106.448	3121	103.481	2611	-0.606365	0.00393044	normal
Ery14286.gene	122.942	4902	138.158	5192	142.199	4827	216.879	7510	171.785	7443	188.822	7040	0.173673	0.606934	normal
Ery30223.gene	121.829	2395	164.879	3055	107.224	1795	80.2743	1371	97.2659	2078	88.8003	1633	-0.886298	0.000587725	normal
Ery09869.gene	121.819	5562	140.731	6056	58.8057	2286	101.202	4013	73.1099	3627	86.5262	3695	-0.603765	0.170095	normal
Ery15334.gene	121.68	1654	125.12	1603	115.986	1343	109.779	1296	136.702	2019	127.872	1626	-0.29695	0.26084	normal
Culter_alburnus_newGene_10368	121.367	2530	8.30421	164	92.3587	1639	14.023	254	49.674	1125	14.5947	285	-1.33541	0.198046	normal
Ery07493.gene	121.288	5707	141.716	6285	263.295	10546	112.688	4605	149.788	7658	93.567	4117	-0.887993	0.0344295	normal
Culter_alburnus_newGene_37076	121.133	5015	182.673	6591	560.688	18894	41.3226	1345	56.1494	2275	27.3103	985	-2.95418	1.14873e-08	down
Ery29128.gene	120.856	4103	80.5389	2577	220.129	6361	102.555	3024	67.6821	2497	93.552	2970	-0.973701	0.0413455	normal
Ery17079.gene	120.838	2814	105.942	2325	114.653	2273	84.8552	1716	100.387	2540	104.837	2283	-0.573479	0.0262567	normal
Culter_alburnus_newGene_5690	120.61	3032	102.021	2417	97.7667	2092	94.4878	2063	106.858	2918	107.803	2534	-0.392487	0.151645	normal
Ery04077.gene	118.963	2057	8.39812	137	55.1584	812	4.34849	66	117.459	2207	40.6728	658	-0.34784	0.820215	normal
Ery21552.gene	118.884	2561	53.761	1092	69.4161	1273	97.1366	1818	78.5724	1839	87.76	1768	-0.222028	0.694214	normal
Ery15595.gene	118.743	1772	113.535	1597	114.104	1449	143.794	1863	196.074	3179	154.484	2155	0.158852	0.632756	normal
Mam12840.gene	118.559	1876	149.219	2226	5.85471	79	110.487	1519	12.9684	223	104.058	1540	-0.346034	0.819371	normal
Ery17566.gene	118.454	3452	198.253	5445	133.739	3318	129.204	3270	159.916	5063	130.338	3552	-0.431769	0.181855	normal
Ery23203.gene	118.29	2293	114.105	2085	101.078	1668	81.3968	1370	104.957	2210	81.2768	1473	-0.658092	0.00579851	normal
Ery23131.gene	118.14	1952	122.332	1905	105.797	1488	90.216	1295	101.825	1828	99.8577	1543	-0.582791	0.00847221	normal
Ery17060.gene	117.849	2103	113.897	1916	103.132	1567	85.0835	1319	99.773	1935	87.6294	1463	-0.636626	0.00357195	normal
Ery03954.gene	117.719	698	78.8406	441	82.4231	416	86.1971	444	66.4642	428	79.1599	439	-0.596665	0.10072	normal
Ery28656.gene	116.908	1337	119.05	1283	109.474	1066	130.671	1298	112.376	1396	120.963	1294	-0.262741	0.355165	normal
Culter_alburnus_newGene_8926	116.331	1038	104.505	879	71.9774	547	88.129	683	93.7042	909	84.3116	704	-0.471262	0.150801	normal
Ery00919.gene	116.284	2254	76.8704	1404	103.808	1713	75.499	1271	89.6801	1889	87.2846	1582	-0.574796	0.0766612	normal
Ery08513.gene	116.056	543	162.252	715	161.812	644	193.044	783	265.478	1348	214.188	936	0.258733	0.478644	normal
Ery01636.gene	115.403	5109	162.936	6798	145.542	5484	97.2757	3740	67.077	3227	62.908	2604	-1.2074	3.91105e-05	down
Ery11029.gene	115.059	6385	219.628	11486	153.065	7230	218.129	10512	473.376	28540	260.043	13493	0.590012	0.186772	normal
Culter_alburnus_newGene_20705	114.94	1801	148.28	2189	138.429	1846	110.495	1503	142.934	2433	114.1	1671	-0.467753	0.0735273	normal
Ery16995.gene	114.848	3483	173.103	4948	219.626	5669	66.1821	1743	127.402	4198	80.4093	2280	-1.19887	0.00151023	down
Ery29271.gene	114.122	4058	119.836	4016	101.637	3076	132.187	4082	141.243	5456	136.875	4551	-0.0527849	0.877481	normal
Ery29772.gene	113.579	1410	29.5345	346	24.0284	254	28.0301	303	8.9566	121	22.8471	266	-1.60428	0.015257	normal
Ery22546.gene	113.577	2257	57.4573	1076	90.8009	1536	85.807	1481	93.0786	2010	90.5178	1682	-0.306598	0.508402	normal
Ery08578.gene	113.131	2272	89.9179	1702	121.091	2070	65.2275	1138	68.4321	1493	64.1792	1205	-1.04526	4.47991e-05	down
Ery06074.gene	112.548	1452	87.4252	1063	105.745	1161	111.327	1247	117.997	1654	92.503	1116	-0.275484	0.410321	normal
Culter_alburnus_newGene_14568	112.515	4262	49.4125	1764	66.558	2146	127.669	4200	69.4867	2860	124.399	4406	0.139706	0.84519	normal
Ery30049.gene	112.47	4069	187.278	6386	130.215	4011	59.8682	1881	25.2422	993	49.8874	1688	-1.8987	1.20736e-06	down
Mam14662.gene	112.364	4904	73.0284	3004	108.195	4019	165.497	6272	115.451	5474	178.841	7298	0.291796	0.533293	normal
Culter_alburnus_newGene_23814	112.329	4936	75.8272	3141	127.133	4755	15.4348	589	23.2608	1111	21.4317	881	-2.66214	6.33674e-18	down
Ery09747.gene	112.171	1252	78.7224	828	30.6514	291	55.1111	534	116.204	1409	62.4618	652	-0.260462	0.727324	normal
Ery27106.gene	112.043	4202	154.137	5449	142.412	4547	89.5908	2918	90.3952	3684	97.8699	3433	-0.881237	0.000225941	normal
Ery29284.gene	111.392	979	434.807	3600	183.911	1375	56.949	435	144.849	1383	53.1501	437	-1.69997	0.00187362	down
Ery25837.gene	111.287	2467	25.4955	533	76.1672	1438	38.4501	741	92.7632	2235	41.9331	870	-0.626199	0.364945	normal
Mam15596.gene	110.746	2193	206.537	3854	170.931	2881	76.3361	1313	158.266	3405	90.4524	1675	-0.900336	0.0248286	normal
Ery15973.gene	110.337	4992	112.286	4788	128.187	4937	140.678	5528	113.506	5580	156.31	6613	-0.111013	0.798201	normal
Ery18949.gene	110.273	10616	142.55	12934	160.554	13157	148.76	12437	149.584	15646	113.933	10256	-0.345942	0.291576	normal
Ery29962.gene	110.04	1542	75.2044	994	82.5178	985	104.238	1269	116.465	1774	93.5072	1226	-0.121676	0.784176	normal
Culter_alburnus_newGene_41607	109.994	2998	181.429	4661	140.912	3270	234.674	5555	305.956	9061	209.834	5348	0.441251	0.185211	normal
Culter_alburnus_newGene_41584	109.501	3434	8.46122	254	8.94739	247	83.3791	2263	5.58059	197	40.5266	1190	-0.189278	0.910402	normal
Ery15471.gene	109.138	2443	116.527	2458	96.5858	1840	101.101	1965	95.3316	2318	88.9274	1861	-0.512111	0.0242308	normal
Ery08982.gene	109.045	2136	136.265	2516	89.1063	1486	111.632	1899	95.1936	2026	101.107	1852	-0.445649	0.137599	normal
Ery00376.gene	108.942	3737	132.839	4294	123.844	3616	123.811	3688	129.932	4842	136.264	4370	-0.245099	0.364362	normal
Ery18101.gene	108.811	1753	186.233	2827	131.678	1805	147.139	2058	101.057	1769	102.874	1549	-0.595733	0.0979828	normal
Mam21484.gene	108.804	2875	248.91	6198	157.243	3537	170.033	3902	150.712	4327	141.558	3497	-0.468473	0.262234	normal
Mam16255.gene	108.393	1504	135.873	1777	85.1559	1006	82.1884	991	169.407	2554	95.6359	1241	-0.26562	0.590963	normal
Ery15720.gene	107.799	2195	109.998	2111	110.614	1917	194.865	3445	165.24	3655	157.871	3005	0.307779	0.260503	normal
Culter_alburnus_newGene_20901	107.668	2795	93.3663	2284	98.138	2169	84.641	1908	62.8155	1772	63.9731	1553	-0.829948	0.0023519	normal
Ery15498.gene	107.491	4264	106.181	3970	100.317	3387	190.205	6552	170.093	7331	153.381	5689	0.35965	0.151648	normal
Ery14328.gene	107.436	1903	66.168	1105	26.3495	398	121.567	1870	34.5494	665	103.366	1712	0.0458892	0.965541	normal
Ery27720.gene	107.367	479	98.2599	414	73.0127	278	73.5881	286	73.4891	357	89.7823	375	-0.559016	0.100117	normal
Mam07298.gene	107.303	1609	63.9517	904	142.794	1822	82.505	1074	67.0645	1093	79.6353	1116	-0.776792	0.0674418	normal
Ery29201.gene	107.086	1613	50.6147	719	58.2664	747	10.0416	132	4.98481	82	9.98841	141	-3.24516	8.88936e-15	down
Ery26455.gene	107.085	3800	199.034	6656	188.24	5686	103.383	3186	134.377	5181	98.2189	3259	-0.876561	0.00907889	normal
Ery05260.gene	106.853	3121	97.8009	2693	103.843	2582	105.327	2672	151.89	4821	115.805	3163	-0.0786655	0.847587	normal
Culter_alburnus_newGene_21990	106.833	2778	111.794	2785	130.008	2902	64.14	1434	90.9811	2548	79.7467	1941	-0.923423	0.000373494	normal
Culter_alburnus_newGene_9749	106.429	6455	92.4441	5284	89.3351	4612	110.985	5846	109.319	7204	119.198	6760	-0.106762	0.765169	normal
Culter_alburnus_newGene_9501	106.206	2510	48.089	1072	77.8289	1566	61.5411	1263	62.2087	1598	60.3039	1333	-0.667807	0.109202	normal
Culter_alburnus_newGene_28042	105.426	1261	141.59	1694	92.4076	922	97.3005	990	109.55	1511	76.1252	904	-0.57169	0.0764798	normal
Ery26422.gene	105.207	4848	110.652	4806	120.766	4737	143.766	5753	182.12	9118	178.654	7698	0.232904	0.446433	normal
Culter_alburnus_newGene_15605	104.815	4199	106.257	4091	93.6095	3176	110.447	3918	122.442	5331	116.824	4378	-0.142024	0.616195	normal
Ery21328.gene	104.772	1607	99.7796	1443	97.5514	1274	77.5401	1033	109.733	1829	91.8022	1317	-0.457274	0.0929171	normal
Ery21181.gene	104.674	2299	90.509	1874	171.402	3204	129.298	2466	199.182	4753	148.782	3055	0.0165569	0.98032	normal
Culter_alburnus_newGene_2516	104.516	2946	85.2829	2266	105.023	2520	123.088	3013	106.488	3262	95.5867	2520	-0.205787	0.566355	normal
Ery26432.gene	104.455	794	84.8385	608	81.4746	527	99.7753	659	101.469	838	109.665	780	-0.143396	0.712138	normal
Ery09369.gene	104.325	4066	101.428	3725	60.815	2018	157.555	5332	123.91	5247	156.754	5712	0.372219	0.349748	normal
Ery08814.gene	104.135	3681	198.629	6617	154.453	4647	132.466	4066	155.098	5956	136.48	4511	-0.435001	0.221768	normal
Ery18364.gene	104.042	2350	50.4307	1074	66.615	1281	116.81	2292	145.257	3565	154.149	3256	0.535593	0.218132	normal
Ery25218.gene	103.954	3312	93.5722	2810	97.03	2632	99.245	2746	141.643	4903	120.598	3593	-0.0554952	0.89801	normal
Ery23905.gene	102.953	4034	96.6282	3568	84.8942	2831	89.4518	3044	96.5704	4111	97.3849	3568	-0.345233	0.176109	normal
Culter_alburnus_newGene_17926	102.738	3586	126.786	4171	113.064	3359	54.4437	1651	60.7297	2303	59.6939	1949	-1.29588	5.13662e-11	down
Ery10564.gene	102.709	1962	96.1421	1731	105.443	1715	52.8346	877	66.7402	1386	62.0968	1110	-1.07635	2.02284e-06	down
Ery18985.gene	102.574	3168	112.825	3284	77.2379	2031	118.607	3181	150.007	5034	142.791	4124	0.147502	0.696799	normal
Ery07389.gene	102.502	11711	114.077	12284	105.533	10264	122.34	12139	133.007	16512	126.291	13492	-0.0985974	0.730187	normal
Culter_alburnus_newGene_29012	102.244	2678	123.385	2976	129.3	2725	128.793	2895	181.032	4525	108.306	2559	-0.169665	0.639642	normal
Culter_alburnus_newGene_29776	101.924	827	30.8088	236	140.885	973	43.4303	306	229.528	2023	32.4352	248	-0.18845	0.899175	normal
Ery13729.gene	101.902	2096	100.953	1957	144.502	2530	119.433	2133	154.873	3461	125.983	2423	-0.147472	0.732317	normal
Mam18577.gene	101.833	1846	150.56	2572	143.221	2210	74.2002	1168	127.916	2519	87.5875	1485	-0.77842	0.0185277	normal
Ery20377.gene	101.813	2030	73.1852	1376	77.7665	1320	84.436	1462	64.2426	1392	78.0402	1455	-0.490236	0.150076	normal
Culter_alburnus_newGene_18891	101.76	1452	111.158	1210	16.6507	406	19.2116	378	16.4057	240	40.1844	508	-1.61302	0.00162896	down
Ery04522.gene	101.608	2508	76.7472	1785	109.044	2291	23.8063	511	13.6798	367	22.1189	511	-2.51904	1.63543e-14	down
Ery17604.gene	101.592	3655	167.619	5683	414.426	12689	9.35162	293	28.8356	1127	8.55244	288	-3.81774	2.0046e-12	down
Ery26366.gene	101.104	1410	89.7617	1180	84.356	1002	93.932	1138	101.249	1534	99.6408	1299	-0.244193	0.401329	normal
Culter_alburnus_newGene_12423	100.901	3470	104.756	3396	102.563	3003	101.787	3040	112.242	4194	101.128	3252	-0.311641	0.166354	normal
Ery05392.gene	100.759	25868	74.8855	18120	84.4133	18448	172.691	38503	114.479	31934	171.456	41160	0.464068	0.215842	normal
Culter_alburnus_newGene_22082	100.453	2461	134.609	3108	101.899	2125	116.233	2473	162.84	4334	128.579	2945	-0.0682182	0.873711	normal
Ery19603.gene	100.375	1400	51.0641	671	79.6165	945	73.409	889	51.3396	778	71.7801	936	-0.56022	0.210437	normal
Ery30110.gene	100.174	1823	71.5007	1227	73.1086	1133	96.1678	1520	108.29	2141	100.007	1702	-0.0363511	0.939967	normal
Ery01774.gene	100.066	754	46.754	332	43.5154	279	72.008	471	56.2933	461	61.9493	437	-0.334168	0.563373	normal
Mam09344.gene	99.8187	4161	134.924	5301	97.0734	3445	76.2332	2760	131.457	5955	84.3199	3287	-0.519634	0.129347	normal
Ery11776.gene	99.4407	1616	109.038	1670	80.8184	1118	111.086	1567	98.9285	1746	148.961	2263	-0.0208409	0.969974	normal
Ery03957.gene	99.1881	2967	133.187	3754	112.264	2858	108.439	2817	83.6144	2717	82.7193	2314	-0.652677	0.0173837	normal
Ery04514.gene	99.0841	1755	100.429	1676	107.639	1623	69.2238	1065	87.3471	1681	70.3944	1166	-0.776137	0.000621218	normal
Ery23552.gene	98.6232	1011	21.1883	205	24.9457	218	48.2452	430	30.6887	342	56.4855	542	-0.401	0.633458	normal
Mam25777.gene	98.52	4821	134.906	6222	112.365	4681	282.462	12004	141.362	7517	181.112	8288	0.459089	0.280643	normal
Ery15527.gene	98.5091	1491	23.465	335	53.0827	684	59.6275	784	19.2528	317	54.022	765	-0.669777	0.358196	normal
Ery27541.gene	98.5058	4368	103.561	4328	117.711	4443	12.5182	482	10.7716	519	12.4844	518	-3.44454	2.35367e-55	down
Ery17484.gene	98.438	5716	136.998	7498	116.247	5746	115.359	5818	142.211	8973	113.781	6178	-0.261756	0.376285	normal
Ery29544.gene	98.393	3478	180.454	6011	130.314	3921	151.052	4637	302.069	11600	167.661	5541	0.24291	0.642373	normal
Ery10803.gene	98.3263	1426	64.1671	877	75.8408	937	121.338	1528	101.802	1604	109.322	1483	0.126681	0.788878	normal
Ery10739.gene	98.2962	432	122.949	509	102.701	384	64.7976	248	77.1306	369	75.4012	310	-0.898185	0.000370349	normal
Ery21241.gene	98.2817	1542	100.287	1483	90.5733	1210	72.9666	994	75.441	1286	74.73	1096	-0.709924	0.000673114	normal
Ery20421.gene	97.7876	1050	78.5006	795	109.454	1001	76.1951	711	83.6421	976	85.1637	855	-0.561717	0.0661586	normal
Culter_alburnus_newGene_11518	97.7299	1924	69.1407	1283	51.6654	866	89.7803	1535	64.7853	1386	97.5194	1795	-0.127261	0.82965	normal
Mam09040.gene	97.6341	2913	121.776	3425	173.395	4404	49.9643	1295	44.4935	1443	43.7144	1220	-1.8037	1.44422e-09	down
Ery29881.gene	97.1966	2101	43.1353	879	58.0594	1068	96.833	1818	46.1733	1085	59.2746	1198	-0.303769	0.631425	normal
Mam04779.gene	97.0994	6579	101.094	6456	122.556	7069	59.816	3520	54.2729	3996	49.5617	3141	-1.29738	2.71136e-08	down
Mam20972.gene	97.0298	1360	96.0123	1268	103.198	1231	99.52	1211	130.589	1989	88.6299	1162	-0.244328	0.455548	normal
Ery29869.gene	96.9349	2886	150.726	4229	155.348	3936	65.1753	1685	73.6483	2382	52.663	1466	-1.38721	1.009e-06	down
Ery05050.gene	96.5668	9202	73.5531	6606	60.2991	4892	126.64	10480	85.8965	8894	117.274	10450	0.173084	0.721841	normal
Ery14181.gene	96.4802	2422	36.5069	864	34.3281	734	94.2708	2055	20.3572	556	90.1677	2116	-0.0368937	0.973369	normal
Culter_alburnus_newGene_9044	96.4596	11839	139.471	16134	93.9264	9813	105.581	11254	101.403	13523	82.3067	9446	-0.517989	0.0721077	normal
Culter_alburnus_newGene_9022	96.2501	3204	90.5356	2834	87.9845	2506	110.417	3218	118.131	4322	119.538	3744	0.00640359	0.986601	normal
Culter_alburnus_newGene_29015	96.0908	791	215.091	1594	125.399	853	134.473	964	220.379	2024	192.122	1456	0.0425174	0.950505	normal
Ery07210.gene	95.7098	3230	139.87	4448	110.145	3164	98.6375	2891	154.463	5663	119.381	3767	-0.232052	0.540953	normal
Ery18002.gene	95.3699	2886	121.139	3455	98.7225	2543	75.099	1974	53.5268	1760	70.7126	2001	-0.973831	0.000395002	normal
Ery24014.gene	95.0853	3368	108.669	3627	141.179	4256	60.4515	1860	72.7235	2799	71.2151	2359	-1.08013	7.98113e-05	down
Culter_alburnus_newGene_41613	95.0223	1532	90.4256	1322	83.7853	1074	256.489	3372	289.09	4714	276.056	3907	1.20063	1.01576e-08	up
Ery06486.gene	94.1963	1169	94.7496	1109	98.8846	1045	64.3889	694	80.0607	1080	73.8731	858	-0.735857	0.00146265	normal
Culter_alburnus_newGene_41362	94.059	6734	118.115	7970	191.937	11697	164.664	10238	270.723	21059	131.852	8827	0.116647	0.863189	normal
Culter_alburnus_newGene_20758	93.8869	1120	43.8248	493	67.2806	683	59.1505	613	86.0794	1115	72.0669	804	-0.267985	0.617762	normal
Culter_alburnus_newGene_39590	93.7137	9275	91.3449	8808	89.2381	6808	21.11	2098	30.0219	3797	23.2241	2309	-1.98499	1.86624e-18	down
Ery25111.gene	93.613	4046	106.207	4327	131.013	4820	124.044	4656	147.827	6942	135.336	5470	-0.0488542	0.912933	normal
Ery17289.gene	93.57	1775	7.55775	136	38.9586	629	4.39056	73	105.551	2175	42.0704	746	-0.178763	0.913298	normal
Mam21092.gene	93.1395	1176	91.821	1092	86.7004	932	93.0054	1020	93.3307	1280	88.9024	1049	-0.322952	0.187671	normal
Mam14049.gene	93.0243	947	75.1127	721	66.8488	580	85.2969	754	71.2846	789	82.4016	785	-0.31245	0.379664	normal
Ery12218.gene	93.0169	1343	107.164	1458	88.493	1087	75.3884	945	84.3978	1324	76.6414	1035	-0.623386	0.0039093	normal
Culter_alburnus_newGene_14258	92.9541	5055	51.2724	2986	101.211	3918	117.071	6342	101.383	6081	121.778	7226	0.327549	0.446598	normal
Ery27105.gene	92.7096	4938	70.7422	3551	142.682	6469	171.382	7927	209.795	12140	158.997	7918	0.439922	0.312795	normal
Ery24126.gene	92.5981	794	119.373	965	94.5681	691	79.8172	595	100.874	940	76.5291	614	-0.587947	0.0245064	normal
Culter_alburnus_newGene_33099	92.5681	2014	75.1107	1540	89.9245	1665	81.0233	1531	82.8624	1959	79.1089	1609	-0.427845	0.118498	normal
Mam15006.gene	92.4535	2018	72.0391	1482	70.8446	1316	74.0006	1403	34.4065	816	70.1951	1433	-0.700079	0.113821	normal
Ery08568.gene	92.4264	4175	85.5465	3642	89.3654	3437	61.8696	2428	77.6495	3811	65.3252	2760	-0.725227	0.00109696	normal
Ery04479.gene	92.29	2953	36.8112	1111	36.6597	999	37.1876	1034	129.583	4505	52.3991	1568	0.0185256	0.985073	normal
Mam09419.gene	92.1237	1651	225.875	3814	222.285	3390	166.58	2592	134.334	2615	125.478	2102	-0.648311	0.153891	normal
Ery06645.gene	92.097	3891	72.5435	2889	93.8395	3375	119.703	4392	78.9251	3623	85.3365	3371	-0.206511	0.6402	normal
Ery25391.gene	92.0499	3189	110.423	3606	128.907	3802	73.3801	2208	67.9342	2558	78.2106	2534	-0.918785	0.000500765	normal
Ery25086.gene	91.8442	2376	76.9135	1875	72.2534	1591	86.3481	1940	81.5565	2292	102.98	2491	-0.170008	0.66047	normal
Ery00761.gene	91.737	2079	0.91139	20	0.881203	17	86.7401	1707	127.99	3151	92.2453	1955	0.632396	0.647375	normal
Culter_alburnus_newGene_23809	91.5743	6458	66.8783	4446	66.1661	3972	81.6881	5003	70.9176	5434	81.2681	5359	-0.281374	0.434612	normal
Ery11930.gene	91.3334	2452	81.5592	2063	75.1	1716	96.7674	2256	88.6288	2585	97.3015	2442	-0.152187	0.652604	normal
Ery12518.gene	91.0109	2145	187.359	4161	111.544	2238	40.9896	839	35.8525	918	30.6194	675	-2.12063	1.60861e-11	down
Ery11396.gene	90.5547	2658	99.9006	2764	72.9839	1824	78.4249	1999	94.1126	3001	84.9819	2332	-0.370309	0.16995	normal
Culter_alburnus_newGene_12041	90.4582	2823	55.3782	1629	29.2501	777	66.3336	1798	85.6455	2904	59.9516	1750	-0.0742438	0.921459	normal
Culter_alburnus_newGene_24948	90.3879	2617	30.7057	810	17.0278	324	67.0656	1673	7.38107	238	66.0353	1768	-0.180851	0.907779	normal
Ery24256.gene	90.3486	2318	110.931	2682	120.031	2621	77.8864	1736	76.8213	2142	67.1326	1611	-0.866373	0.000298753	normal
Ery21676.gene	90.3404	1285	107.081	1436	122.654	1485	55.8815	691	57.287	886	56.4519	751	-1.23942	2.04259e-07	down
Culter_alburnus_newGene_35626	90.2455	911	393.341	14929	135.223	1024	125.345	1151	236.844	2153	106.094	951	-1.53348	0.143766	normal
Culter_alburnus_newGene_31626	90.1247	2058	149.467	3620	113.304	2132	143.78	3724	111.653	2770	156.415	4386	0.131634	0.831116	normal
Ery00433.gene	89.921	1555	78.8964	1286	96.7499	1424	66.7287	1002	82.7576	1555	66.093	1069	-0.643867	0.0141006	normal
Ery22075.gene	89.7141	1952	88.9955	1825	103.72	1921	80.1404	1514	108.504	2565	93.0358	1893	-0.349532	0.236319	normal
Culter_alburnus_newGene_17386	89.1125	1688	84.2583	1504	75.8927	1224	81.2205	1336	85.2017	1754	87.5424	1551	-0.312983	0.235842	normal
Ery17138.gene	89.1049	2441	122.435	3162	97.1664	2266	65.4107	1557	53.0878	1581	61.0751	1565	-1.09635	9.68151e-06	down
Ery28631.gene	88.8383	10286	109.754	11977	109.25	10768	171.435	17239	174.774	21988	127.95	13853	0.270436	0.382213	normal
Culter_alburnus_newGene_17921	88.8212	12712	72.1114	9544	141.681	17267	59.4343	7400	89.9144	13790	65.0789	8551	-0.839302	0.0330441	normal
Culter_alburnus_newGene_14982	88.7332	3085	112.767	3695	100.856	2985	66.7341	2015	85.9954	3248	83.7252	2722	-0.686474	0.00532226	normal
Ery06962.gene	88.4941	815	5.57029	49	19.8671	156	2.56543	21	63.1242	632	19.6966	170	-0.485279	0.734395	normal
Culter_alburnus_newGene_37354	88.4385	4377	38.4807	1795	33.4658	1410	41.1879	1771	24.1553	1299	28.3517	1313	-1.057	0.0318778	normal
Mam23542.gene	87.5846	4445	102.565	4906	105.784	4570	57.719	2544	72.666	4007	59.69	2833	-0.973668	8.96958e-06	normal
Ery00272.gene	87.022	2190	92.4046	2192	112.679	2414	111.162	2430	92.3654	2526	85.0972	2003	-0.357725	0.265471	normal
Ery07308.gene	86.7438	4342	64.5887	3047	46.2822	1972	125.249	5445	59.1381	3216	112.385	5260	0.242636	0.686735	normal
Ery18587.gene	86.6829	1771	90.6193	1745	80.8861	1407	74.1958	1317	92.0476	2043	87.6851	1675	-0.364203	0.150617	normal
Culter_alburnus_newGene_34187	86.6073	3840	114.473	4784	112.527	4247	131.625	5068	143.291	6903	125.94	5221	0.00926509	0.983027	normal
Culter_alburnus_newGene_12554	86.5584	3625	84.6806	3343	83.3254	2970	75.6662	2752	63.6479	2896	53.1421	2072	-0.739958	0.00371732	normal
Ery14030.gene	86.3523	2029	101.754	2253	93.144	1863	88.9272	1815	95.4606	2437	91.848	2018	-0.36476	0.111609	normal
Culter_alburnus_newGene_25073	86.3044	3903	115.769	4934	106.753	4109	89.4349	3512	85.0679	4180	69.0962	2922	-0.675208	0.00754826	normal
Mam19273.gene	86.2039	1941	129.163	2741	103.262	1980	88.0677	1723	92.9354	2274	95.6748	2015	-0.53124	0.0507961	normal
Mam10374.gene	86.0242	1308	52.6044	754	65.625	849	58.798	776	57.4428	949	60.7252	863	-0.54471	0.121154	normal
Culter_alburnus_newGene_21164	85.9887	3681	100.688	4062	88.451	3223	50.6014	1881	61.2001	2847	51.1467	2047	-1.08866	2.76612e-08	down
Culter_alburnus_newGene_14012	85.9775	2466	6.97328	189	31.5508	771	2.44523	61	97.7762	3047	29.3144	786	-0.208698	0.89991	normal
Ery17236.gene	85.9324	1959	52.0438	1119	128.821	2500	19.0097	377	18.6834	463	16.5762	354	-2.53973	7.88021e-12	down
Ery02838.gene	85.7818	748	103.532	851	85.0428	631	68.1824	516	90.0047	853	67.9308	554	-0.615104	0.0174881	normal
Ery15331.gene	85.6729	478	102.833	541	96.5306	459	83.7217	406	108.586	658	110.345	576	-0.251696	0.463938	normal
Mam22391.gene	85.5328	2123	90.6891	2122	83.4478	1763	24.0741	519	22.4293	605	23.7827	552	-2.19964	8.23059e-30	down
Mam01270.gene	85.1708	1586	143.99	2526	105.965	1679	80.6344	1304	113.818	2302	102.744	1789	-0.498936	0.140243	normal
Culter_alburnus_newGene_42185	85.1699	960	47.5171	505	0.968795	10	87.6127	858	0.922312	12	67.746	714	-0.039353	0.982849	normal
Ery05730.gene	85.0755	2639	101.681	2973	88.7588	2344	66.5604	1794	79.8647	2692	74.951	2174	-0.650627	0.00272699	normal
Ery06195.gene	84.9576	4294	93.5647	4457	77.3191	3327	57.5175	2525	62.7443	3446	66.1475	3126	-0.787529	0.000253541	normal
Culter_alburnus_newGene_952	84.8439	1818	64.6527	1508	57.9078	1224	21.008	319	35.7434	974	26.7142	412	-1.79666	1.21706e-06	down
Ery23459.gene	84.7793	14071	16.1286	2523	61.9085	8747	38.3757	5532	29.6532	5348	35.957	5581	-0.927378	0.129429	normal
Ery24064.gene	84.7775	3032	88.696	2990	85.504	2603	71.9554	2235	55.2949	2149	65.0851	2177	-0.756737	0.00241641	normal
Ery10610.gene	84.5962	915	105.762	1078	88.3145	813	112.718	1058	117.119	1375	86.4154	874	-0.161109	0.643623	normal
Ery13796.gene	84.5756	2365	66.885	1763	53.6975	1278	26.0861	634	33.3859	1014	25.7958	675	-1.58028	8.22225e-09	down
Ery24315.gene	84.5168	1933	117.835	2540	96.672	1882	61.2092	1216	82.1051	2040	64.2852	1375	-0.856073	0.00062057	normal
Mam23503.gene	84.4349	571	53.9051	344	82.8356	477	119.209	701	95.0984	699	91.3744	578	0.10934	0.841294	normal
Ery01341.gene	84.3485	3417	116.525	4448	124.818	4304	24.2801	854	38.0459	1675	22.3385	846	-2.23578	1.25846e-14	down
Ery25891.gene	84.2968	1628	137.945	2511	174.57	2870	57.5917	966	115.548	2425	63.14	1140	-1.05813	0.0117979	normal
Ery20458.gene	84.2809	8372	95.0811	8902	86.7684	7337	196.933	16989	224.55	24236	185.063	17190	0.832962	1.29376e-05	normal
Ery09385.gene	84.1044	1759	73.9841	1459	93.576	1666	58.3099	1059	81.6007	1855	69.0481	1351	-0.610134	0.0345095	normal
Ery21690.gene	84.0804	616	93.5245	646	73.1421	456	104.271	663	93.5824	745	110.542	757	-0.0392208	0.929758	normal
Culter_alburnus_newGene_23954	83.6989	3886	67.0902	2936	64.1747	2537	81.0039	3266	68.5589	3459	76.6343	3327	-0.266125	0.429177	normal
Mam09872.gene	83.4658	2787	101.171	3184	104.988	2984	79.441	2304	96.0183	3484	95.5355	2983	-0.433439	0.107321	normal
Ery21495.gene	83.3203	2115	51.4963	1232	47.8327	1034	67.2739	1483	47.6702	1315	72.8202	1728	-0.290735	0.561797	normal
Mam29566.gene	83.3129	1354	86.7039	1328	70.247	972	90.2199	1273	86.0565	1519	124.819	1896	-0.00968981	0.985651	normal
Ery25745.gene	83.2738	3930	113.09	5030	83.9025	3371	76.0694	3118	92.4242	4740	77.9016	3438	-0.519418	0.0392184	normal
Ery30286.gene	83.23	1538	19.8414	346	25.6513	404	164.262	2636	21.7838	438	141.936	2452	0.744112	0.514384	normal
Culter_alburnus_newGene_17954	83.0161	1417	98.3367	1636	84.4749	1163	229.278	2961	179.091	2748	166.719	2349	0.554056	0.056324	normal
Ery13233.gene	83.0096	1898	136.133	2934	111.916	2179	87.6016	1740	93.0892	2313	102.424	2190	-0.549024	0.0744957	normal
Culter_alburnus_newGene_21308	82.7293	12424	185.688	24105	112.919	13290	24.3663	2835	38.4337	5663	24.1615	3017	-2.44838	6.32937e-14	down
Ery17685.gene	81.9931	3384	58.5208	2277	42.3684	1489	53.3891	1914	59.9403	2688	52.9829	2045	-0.471862	0.21905	normal
Culter_alburnus_newGene_21365	81.7589	2601	48.9915	1487	59.0367	1623	53.2171	1613	42.9232	1650	54.4246	1747	-0.546979	0.138016	normal
Ery05451.gene	81.572	2178	92.9426	2339	68.3004	1553	101.997	2365	81.8903	2376	91.0327	2273	-0.154992	0.672402	normal
Ery13497.gene	81.2609	2691	80.2115	2504	69.2993	1954	91.5571	2633	92.593	3332	98.4328	3048	-0.0497501	0.895792	normal
Ery14836.gene	81.2522	3138	91.3602	3326	72.0494	2369	84.2018	2824	87.4998	3672	92.7522	3350	-0.224606	0.426994	normal
Culter_alburnus_newGene_19087	81.0427	3908	82.33	3742	67.1853	2758	187.008	7831	207.147	10852	167.063	7532	0.92444	1.21976e-05	normal
Ery16246.gene	80.7558	434	103.896	526	114.512	524	95.7815	447	109.544	639	132.706	667	-0.160381	0.722012	normal
Ery15742.gene	80.7467	1301	4.96857	76	19.5188	268	32.9349	461	9.099	160	33.5121	505	-0.56382	0.66551	normal
Ery24329.gene	80.5681	1685	51.4687	1015	41.3911	737	51.3872	934	43.4767	988	60.4442	1182	-0.482701	0.274675	normal
Ery12754.gene	80.3958	3822	97.5987	4374	121.61	4922	47.0339	1942	92.3993	4773	58.1348	2585	-0.928671	0.00979592	normal
Ery23983.gene	80.3463	1154	70.0857	949	66.1064	809	76.5952	956	70.7123	1104	82.669	1111	-0.25159	0.442287	normal
Ery15808.gene	80.2799	2267	57.0055	1517	43.701	1051	25.7853	633	16.6409	511	30.3114	801	-1.57952	3.24889e-05	down
Ery02964.gene	79.82	1508	134.704	2399	138.655	2230	31.6374	520	22.0409	453	20.906	370	-2.49539	4.18523e-15	down
Culter_alburnus_newGene_19082	79.6998	1021	84.0274	1014	72.6979	793	63.076	702	67.8077	944	67.8777	813	-0.58558	0.00994278	normal
Ery08756.gene	79.5442	865	87.8076	900	81.5627	755	64.1708	607	80.3432	950	66.4696	676	-0.576639	0.0140928	normal
Ery28742.gene	78.9786	672	99.1361	795	100.92	731	82.1046	607	82.6536	764	58.4591	465	-0.656661	0.0247947	normal
Ery15152.gene	78.9042	666	85.8073	683	62.6686	450	47.8665	351	62.7479	576	59.7812	472	-0.742681	0.00812873	normal
Ery22853.gene	78.8626	1045	48.4919	606	55.692	628	32.8195	378	23.067	332	34.5439	428	-1.31333	0.00022852	down
Ery24941.gene	78.6369	2374	77.626	2209	72.7446	1869	75.9012	1990	81.9687	2689	80.6736	2277	-0.28301	0.249632	normal
Ery28780.gene	78.2492	2428	96.3866	2818	85.8015	2266	96.108	2590	94.7822	3195	105.462	3059	-0.150696	0.634755	normal
Ery01980.gene	78.2281	3071	98.3956	3640	80.9659	2705	68.78	2345	57.1469	2437	60.1635	2208	-0.795072	0.000733642	normal
Culter_alburnus_newGene_14216	78.1955	2820	59.5641	2025	58.5721	1798	118.468	3711	165.746	6495	114.522	3862	0.650689	0.0316931	normal
Culter_alburnus_newGene_20766	78.0749	2927	62.4996	2203	75.946	2403	32.1707	1045	21.8601	867	41.31	1450	-1.46987	2.71536e-05	down
Mam30100.gene	78.0412	1714	81.8408	1694	75.8878	1419	64.0266	1221	55.8858	1334	44.1681	907	-0.855034	0.00067828	normal
Ery08711.gene	78.0009	1599	80.8444	1562	79.8528	1394	52.3757	933	61.1278	1362	60.4551	1159	-0.791255	0.000257526	normal
Ery24608.gene	77.9569	3103	140.376	5267	81.528	2763	86.0361	2974	96.6754	4181	88.474	3293	-0.465588	0.185157	normal
Ery12879.gene	77.7794	1416	3.5994	62	4.47609	70	81.0998	1282	6.19281	123	86.6085	1474	0.364736	0.813647	normal
Culter_alburnus_newGene_40575	77.6014	1131	54.0308	742	71.0913	882	52.1905	661	61.8889	980	54.3271	741	-0.608558	0.0493795	normal
Culter_alburnus_newGene_3010	77.4623	2646	57.3144	1852	19.1552	561	30.6558	910	54.8172	2043	28.3222	898	-0.73637	0.214833	normal
Culter_alburnus_newGene_6399	77.2503	3829	71.7654	3360	77.5287	3261	40.5734	1750	44.1993	2385	40.3954	1875	-1.18733	2.00446e-09	down
Culter_alburnus_newGene_33172	77.1528	3489	47.3336	2018	73.2355	2819	74.2608	2917	47.0379	2311	68.9345	2915	-0.388365	0.395027	normal
Ery18036.gene	77.0925	3198	72.1016	2819	64.4067	2274	65.179	2348	64.2492	2896	62.3838	2420	-0.493874	0.0334694	normal
Culter_alburnus_newGene_13930	77.004	2734	20.3343	681	30.2127	914	87.0823	2686	32.9362	1271	80.9267	2687	0.280817	0.739928	normal
Ery24524.gene	76.6387	1699	95.4812	1995	96.2707	1817	46.7146	900	59.8115	1441	47.2294	979	-1.13329	1.04596e-06	down
Ery06939.gene	76.4785	2506	30.3241	937	41.8643	1168	154.494	4396	26.9773	961	94.2751	2889	0.49559	0.533764	normal
Ery23612.gene	76.3408	1219	72.3264	1089	53.9904	734	58.1053	806	53.5502	929	58.4474	873	-0.582126	0.0421095	normal
Ery00082.gene	76.3203	1267	79.9336	1250	64.894	917	72.12	1040	81.5187	1470	73.5585	1142	-0.301314	0.2497	normal
Ery17610.gene	76.177	2109	28.875	754	83.8408	1975	20.6262	496	4.88914	148	12.8929	334	-2.39003	1.70177e-05	down
Ery30210.gene	76.106	1783	63.5507	1403	63.3646	1264	34.9675	712	72.6966	1851	59.6175	1306	-0.613012	0.113821	normal
Ery03988.gene	76.0908	4000	100.287	4968	107.462	4808	61.5776	2811	73.8249	4216	51.6024	2537	-0.933951	0.000489638	normal
Culter_alburnus_newGene_21735	76.0447	6402	88.6351	7032	529.266	37921	29.8587	2183	20.1353	1842	21.0399	1657	-2.702	0.00151023	down
Ery26958.gene	75.7023	2106	66.2963	1738	67.6319	1602	51.8092	1252	50.9875	1541	61.1821	1592	-0.685891	0.00851659	normal
Ery28031.gene	75.6397	950	83.9915	994	95.8504	1024	59.2776	646	76.3147	1041	67.9705	798	-0.664919	0.0122798	normal
Ery18495.gene	75.5339	1122	87.4715	1225	100.638	1272	66.0795	853	84.7336	1367	79.2982	1101	-0.533945	0.0618312	normal
Ery27652.gene	75.2417	2030	84.866	2158	98.5743	2264	112.021	2625	197.956	5803	111.155	2804	0.332918	0.421343	normal
Culter_alburnus_newGene_27304	75.0587	1931	66.9344	1623	56.9502	1247	47.9419	1071	43.2623	1210	49.6838	1195	-0.824723	0.00137354	normal
Ery24247.gene	74.8717	3534	112.585	5008	32.8271	1319	117.51	4816	56.2148	2883	108.347	4782	0.0426542	0.961596	normal
Ery25334.gene	74.8327	1445	90.8331	1654	82.9706	1364	66.9561	1123	74.6878	1567	68.5964	1239	-0.578738	0.00835306	normal
Mam07725.gene	74.7892	2185	108.536	2988	99.7106	2479	73.8703	1874	86.1295	2734	75.7485	2069	-0.596448	0.0233452	normal
Ery06708.gene	74.733	402	54.6785	277	60.3732	276	39.0432	182	41.3166	241	41.3462	208	-0.96808	0.00130984	normal
Ery26151.gene	74.6837	1541	110.102	2142	115.178	2023	134.353	2408	156.496	3509	133.92	2584	0.153374	0.702837	normal
Ery04552.gene	74.671	2135	24.5682	662	14.9222	364	13.0586	325	18.2188	566	19.6024	524	-1.3835	0.0187781	normal
Ery19735.gene	74.6569	3258	96.4718	3968	102.132	3794	11.2096	425	12.5622	596	10.1335	414	-3.29957	4.8613e-50	down
Ery24816.gene	74.3943	778	47.876	472	78.5343	699	101.805	925	60.7501	691	91.0244	890	-0.00937355	0.988989	normal
Culter_alburnus_newGene_19811	74.3063	2614	83.0336	2754	76.6695	2296	75.7077	2313	88.9223	3399	89.8259	2955	-0.219799	0.428834	normal
Ery28155.gene	74.0583	1172	29.7924	445	144.279	1944	82.2768	1131	139.844	2405	75.0283	1111	-0.113866	0.904384	normal
Ery23232.gene	73.9125	4333	109.838	6069	79.7501	3980	111.202	5662	120.376	7668	95.6548	5244	-0.0273713	0.952897	normal
Ery12732.gene	73.6408	3578	89.4173	4095	74.1837	3069	39.0374	1648	32.5881	1721	40.4347	1837	-1.39447	1.48827e-09	down
Culter_alburnus_newGene_41746	73.5945	1107	140.972	1998	75.362	965	100.096	1307	141.186	2307	108.284	1523	-0.0631611	0.914911	normal
Ery12026.gene	73.531	713	99.9989	914	129.656	1070	46.9347	395	47.8408	504	33.8202	307	-1.54039	1.49211e-06	down
Ery13744.gene	73.5034	2455	82.0262	2582	77.2557	2196	62.9646	1826	74.4836	2703	79.0474	2468	-0.441137	0.0814988	normal
Mam15107.gene	73.2607	996	37.8504	485	37.1999	431	29.9342	354	18.9987	281	29.6373	377	-1.19813	0.00550955	down
Ery12439.gene	73.1847	6122	106.721	8414	94.8011	6751	79.9401	5808	100.802	9162	77.08	6029	-0.429431	0.13595	normal
Culter_alburnus_newGene_9177	72.8433	3637	53.6338	3552	48.9893	3045	42.4428	2828	52.5968	4313	47.9462	3489	-0.345366	0.151206	normal
Ery20735.gene	72.5814	5869	89.4977	6821	76.5032	5266	83.5395	5867	92.8921	8162	73.8701	5586	-0.272627	0.288575	normal
Culter_alburnus_newGene_11997	72.4393	1675	8.02439	175	36.7848	724	7.44718	150	87.53	2199	34.5016	746	-0.178171	0.910712	normal
Ery10507.gene	72.4273	621	73.0823	591	97.4985	712	63.7936	476	34.0068	317	66.1766	531	-0.865122	0.0379717	normal
Mam19025.gene	72.2573	816	42.5814	454	25.5894	246	55.9837	550	38.1741	469	33.855	358	-0.452567	0.436068	normal
Culter_alburnus_newGene_6313	72.1946	1189	54.6211	848	66.7452	932	104.875	1611	172.998	3209	109.232	1760	0.691446	0.036276	normal
Culter_alburnus_newGene_31733	72.1687	3064	76.1923	3049	60.6186	2191	48.2727	1780	51.0091	2353	52.3924	2080	-0.793217	0.000300373	normal
Ery00757.gene	72.0717	704	5.01679	47	82.3753	685	7.69189	66	50.5135	536	10.03	92	-1.06038	0.359675	normal
Culter_alburnus_newGene_13577	71.8744	2384	104.387	2544	199.606	5634	114.758	3305	238.633	8598	95.7366	2969	-0.0295036	0.975027	normal
Ery26449.gene	71.8369	682	61.921	554	62.4654	505	33.3782	275	59.8256	617	55.3427	491	-0.730668	0.0389344	normal
Culter_alburnus_newGene_5760	71.7747	4123	63.9259	3305	99.1243	5086	81.8885	3900	66.1671	3957	89.5841	5153	-0.32966	0.479969	normal
Ery03764.gene	71.7463	1091	74.8231	1072	78.0744	1010	21.5492	285	38.311	633	31.7637	452	-1.60222	1.96917e-08	down
Ery30795.gene	71.5405	998	47.7128	627	89.9377	1068	34.5299	419	32.3155	490	26.7402	349	-1.46648	2.06666e-05	down
Ery16291.gene	71.5104	1162	54.3293	832	67.7427	937	38.6033	545	50.2279	887	43.9776	668	-0.8792	0.00160084	normal
Culter_alburnus_newGene_32182	71.3381	836	58.0833	642	59.3933	593	51.854	528	42.2604	538	56.216	616	-0.656514	0.0354552	normal
Ery06969.gene	71.3007	1497	90.8433	1797	83.3202	1489	60.0047	1094	86.3309	1969	75.8494	1489	-0.480276	0.0925723	normal
Ery12401.gene	71.2982	2287	126.845	3834	82.2892	2247	54.5106	1518	53.6779	1871	53.3755	1601	-1.10142	0.000127594	down
Ery02217.gene	71.2635	1680	94.8418	2107	82.5711	1657	45.0462	922	61.1578	1566	67.0711	1478	-0.84256	0.0032054	normal
Culter_alburnus_newGene_11539	71.2472	338	33.6684	151	66.137	267	45.5548	188	129.946	670	63.2088	281	0.0951425	0.912149	normal
Ery10187.gene	70.9791	2361	129.739	4066	98.8578	2799	95.8863	2769	157.837	5703	107.168	3332	-0.0738902	0.897463	normal
Ery03789.gene	70.8755	633	132.212	1112	82.5291	627	100.678	781	100.67	976	106.562	890	-0.215113	0.626783	normal
Ery00220.gene	70.8648	415	55.1685	305	46.5267	232	21.9465	112	13.8659	89	18.6386	103	-1.92502	2.54465e-08	down
Ery20145.gene	70.6976	2400	70.0869	2243	87.6698	2534	81.9059	2415	73.0759	2696	77.3352	2455	-0.317008	0.304974	normal
Ery29165.gene	70.5516	2022	100.948	2726	86.2922	2105	29.7336	740	37.5176	1168	25.6973	689	-1.78322	3.2112e-13	down
Ery19530.gene	70.5254	1588	93.0638	1975	64.8896	1244	54.5535	1067	80.3309	1966	68.9157	1451	-0.496046	0.10674	normal
Culter_alburnus_newGene_5281	70.1291	612	43.4352	357	27.9569	208	70.6734	535	39.8142	377	69.2118	564	0.00549497	0.994602	normal
Ery26403.gene	70.0662	3649	64.6867	3175	90.2086	3999	68.7337	3109	47.0919	2665	64.4985	3141	-0.64439	0.062346	normal
Ery23975.gene	70.041	1026	56.6081	782	66.503	829	49.5311	630	54.7438	871	58.3957	800	-0.58565	0.0378934	normal
Ery06475.gene	69.7602	1532	69.8816	1447	25.0234	468	16.7174	319	21.2535	508	12.7145	262	-1.93097	5.49148e-06	down
Ery08552.gene	69.7338	3345	86.7413	3921	70.8541	2893	110.923	4620	117.094	6102	87.4596	3923	0.125645	0.71363	normal
Culter_alburnus_newGene_14641	69.679	946	71.1877	911	76.6902	886	74.1828	875	34.271	506	22.1456	281	-1.01763	0.0400731	normal
Mam01893.gene	69.422	659	72.5574	649	75.7991	612	48.8764	403	60.9595	628	56.8096	504	-0.721814	0.00334088	normal
Ery03987.gene	69.4195	1186	60.0244	967	49.6808	723	51.2105	760	60.0176	1114	54.3965	869	-0.45261	0.119785	normal
Mam12816.gene	69.3894	1935	75.831	1993	82.0919	1949	40.9377	992	78.6143	2382	50.8531	1326	-0.751663	0.0254898	normal
Ery28342.gene	69.3162	8195	154.831	17252	62.4131	6281	61.6521	6330	67.162	8628	56.3527	6230	-0.916212	0.0247006	normal
Mam11807.gene	69.2188	1622	201.163	4441	82.5381	1646	112.574	2290	177.126	4508	95.6423	2095	-0.194468	0.780866	normal
Culter_alburnus_newGene_39632	69.2073	1470	60.7359	1216	26.6641	483	212.058	3912	244.548	5644	213.34	4237	1.68107	7.87433e-06	up
Ery02534.gene	69.1145	3093	122.543	5169	68.6604	2616	98.4684	3827	202.224	9834	107.195	4486	0.289076	0.586237	normal
Ery11105.gene	68.9575	1486	93.2855	1894	100.446	1842	80.3679	1504	76.5566	1792	67.9113	1368	-0.558472	0.0523897	normal
Mam05224.gene	68.9551	2817	31.8136	1225	87.7764	3053	59.99	2129	36.6579	1628	44.7971	1712	-0.728661	0.156113	normal
Ery19212.gene	68.9339	1586	70.3091	1525	45.3212	888	56.7131	1133	44.2396	1106	59.7681	1286	-0.519178	0.143292	normal
Ery14010.gene	68.9229	2326	71.3637	2270	23.2728	669	6.88734	202	7.56314	278	6.70773	212	-3.1058	1.14282e-14	down
Culter_alburnus_newGene_40107	68.7701	2666	97.7826	3574	91.3816	3010	117.942	3965	159.898	6742	118.705	4303	0.268525	0.426975	normal
Mam01352.gene	68.5124	1180	39.8039	646	88.6449	1300	28.4945	427	34.1075	639	46.8955	756	-1.14184	0.00801857	down
Ery03343.gene	68.3269	2410	95.7279	3183	81.0796	2435	89.2117	2733	149.36	5725	88.5814	2922	0.0628576	0.905739	normal
Ery19285.gene	68.2964	1138	83.0861	1305	73.2599	1039	58.1456	842	60.2542	1091	52.3266	816	-0.729722	0.000733808	normal
Ery06187.gene	68.0684	3203	47.6505	2114	14.5736	584	81.9415	3349	75.0085	3835	81.8952	3604	0.497731	0.440707	normal
Ery07478.gene	67.9119	1085	99.5514	1498	80.8105	1099	46.8496	650	66.5402	1155	57.9763	866	-0.858596	0.00194514	normal
Mam01189.gene	67.7384	855	58.6894	698	19.3988	209	13.5963	149	6.78221	93	15.8415	187	-2.14205	3.45371e-05	down
Culter_alburnus_newGene_20659	67.7046	3194	77.0591	3426	70.6784	2838	26.1582	1072	18.8931	969	24.0983	1063	-1.93906	9.12197e-16	down
Culter_alburnus_newGene_37268	67.7037	748	89.7753	939	152.892	1442	204.913	1864	245.781	3048	154.566	1660	0.581966	0.203866	normal
Culter_alburnus_newGene_21650	67.647	2388	71.5536	2371	71.9029	2151	64.7475	1980	68.75	2639	76.8661	2531	-0.341046	0.195824	normal
Ery23429.gene	67.5767	2408	88.2868	2964	120.432	3652	32.634	1010	60.8229	2355	25.8235	861	-1.50674	0.00015111	down
Ery01947.gene	67.4754	2014	95.0085	2672	71.7859	1824	58.7682	1523	52.6087	1706	55.4688	1548	-0.812029	0.00103548	normal
Ery16796.gene	67.3574	1442	91.6497	1849	60.965	1111	59.3939	1104	44.6173	1038	57.2215	1146	-0.760486	0.0126283	normal
Culter_alburnus_newGene_26324	67.35	3110	61.3885	2672	35.426	1393	55.7875	2237	58.1279	2916	58.0377	2506	-0.266049	0.538625	normal
Ery07811.gene	67.2088	3458	141	6837	74.317	3255	85.9224	3839	72.8712	4074	68.2637	3284	-0.620725	0.113119	normal
Ery01152.gene	67.058	1403	143.363	2826	74.2789	1323	146.485	2661	135.705	3084	109.183	2135	0.124891	0.828534	normal
Culter_alburnus_newGene_18347	67.0307	4402	68.895	4264	62.167	3475	65.6592	3745	48.4129	3455	61.1079	3753	-0.505886	0.075767	normal
Ery03296.gene	66.9729	2087	106.565	3130	91.3985	2425	60.834	1647	62.178	2106	60.8741	1774	-0.848494	0.00141467	normal
Ery10984.gene	66.8994	1679	67.0915	1587	74.7186	1597	56.107	1223	65.7922	1794	60.5186	1421	-0.53555	0.0246711	normal
Ery23865.gene	66.856	1972	84.6827	2354	82.1046	2061	89.5365	2293	108.335	3471	95.65	2638	-0.0160011	0.969442	normal
Ery15719.gene	66.8337	2926	143.227	5910	70.3597	2622	102.113	3883	111.935	5325	84.402	3455	-0.232342	0.647772	normal
Ery11519.gene	66.4804	932	22.6491	300	11.8567	142	30.5035	372	58.5027	891	44.9168	589	0.0378379	0.971688	normal
Ery01880.gene	66.4193	1903	61.9022	1672	56.628	1381	44.984	1120	58.3125	1816	48.5537	1301	-0.624225	0.0100493	normal
Ery17577.gene	66.2792	1567	60.6884	1352	68.4033	1376	57.746	1186	72.5289	1863	51.6723	1142	-0.449581	0.107102	normal
Culter_alburnus_newGene_38669	66.0982	787	28.7974	323	36.6866	372	53.0162	548	23.6902	307	56.6543	631	-0.299388	0.671493	normal
Ery02462.gene	65.9591	869	45.6218	567	66.0334	741	33.639	385	50.1779	719	36.6667	452	-0.894278	0.0073851	normal
Ery15295.gene	65.9479	745	60.483	644	59.2326	570	45.7202	449	51.3973	631	50.5558	534	-0.666649	0.00631329	normal
Ery22587.gene	65.9467	630	73.2809	660	54.3508	442	54.3921	452	47.8945	497	55.3883	495	-0.621175	0.0271385	normal
Culter_alburnus_newGene_5262	65.9332	3682	135.805	7147	79.6427	3786	142.396	6905	161.053	9771	178.077	9298	0.434049	0.285404	normal
Mam10571.gene	65.9316	1154	53.9469	890	40.0228	597	57.9381	881	61.892	1177	67.0399	1097	-0.116082	0.808093	normal
Ery00698.gene	65.8803	1415	97.2529	1968	65.7326	1202	118.754	2215	164.769	3844	109.214	2193	0.424779	0.20625	normal
Ery23689.gene	65.805	3955	188.15	10656	164.2	8399	103.604	5407	189.108	12347	111.754	6280	-0.373463	0.524525	normal
Ery26357.gene	65.7555	1119	98.2058	1575	80.3473	1164	53.3969	789	71.3381	1319	62.2927	991	-0.713123	0.0102101	normal
Ery24531.gene	65.7523	1256	63.2502	1139	47.2801	769	83.8397	1391	84.7752	1760	76.9245	1374	0.131638	0.722578	normal
Ery07797.gene	65.7427	825	55.4808	657	46.9394	502	60.6733	662	84.4395	1152	64.4545	757	-0.0335104	0.948024	normal
Ery04987.gene	65.6608	3950	122.956	6972	74.9177	3837	43.4321	2270	44.5476	2912	36.6998	2065	-1.37684	3.45925e-06	down
Ery07950.gene	65.5718	3497	92.1336	4631	42.3742	1924	55.3903	2566	56.059	3249	51.3643	2562	-0.610544	0.0966434	normal
Culter_alburnus_newGene_35977	65.5586	8495	40.7072	4969	117.884	12994	73.0559	8216	70.0525	9862	56.7413	6871	-0.50398	0.348432	normal
Culter_alburnus_newGene_27845	65.5422	1579	56.9867	1293	89.7291	1836	3.08947	65	4.63638	122	4.58511	104	-4.30432	2.77191e-45	down
Culter_alburnus_newGene_13954	65.4873	2356	75.9414	2575	71.6247	2193	62.6673	1958	52.1844	2040	73.1651	2461	-0.505992	0.0908459	normal
Ery15892.gene	65.165	2780	100.112	4026	72.7235	2641	92.7938	3438	106.206	4923	85.4025	3407	-0.0818076	0.84519	normal
Ery18125.gene	65.0732	1887	61.0706	1670	76.2513	1883	92.3615	2326	65.3393	2059	87.321	2368	-0.0653337	0.898263	normal
Ery29119.gene	65.0146	1469	45.923	978	66.3573	1276	167.517	3286	158.306	3885	141.741	2994	1.02022	0.000367827	up
Ery15121.gene	64.886	3470	97.9977	4939	43.9175	1999	60.6902	2818	67.4927	3921	59.2487	2963	-0.459339	0.251609	normal
Mam15213.gene	64.8582	511	20.1179	150	58.3631	392	81.2787	557	49.6323	425	89.4554	659	0.245857	0.748519	normal
Ery07856.gene	64.7926	2037	47.3164	1402	56.4807	1512	16.193	443	14.5232	497	15.9581	470	-2.15327	1.6594e-17	down
Ery21733.gene	64.7367	497	69.7544	505	60.6989	397	40.5378	270	39.9086	333	51.0115	366	-0.891698	0.00126715	normal
Culter_alburnus_newGene_21549	64.6086	1960	62.1126	1776	61.6533	1592	65.9238	1737	55.6395	1834	53.4712	1517	-0.444672	0.0855696	normal
Ery00499.gene	64.3672	530	68.0691	528	59.6111	418	66.9495	479	62.5252	559	56.5097	435	-0.385219	0.155455	normal
Ery05524.gene	64.2577	1976	107.194	3106	86.8495	2273	113.593	3033	203.313	6791	132.58	3811	0.437665	0.270494	normal
Ery29319.gene	64.2281	560	249.069	2046	101.599	754	158.691	1201	553.042	5236	189.554	1545	0.70059	0.315651	normal
Ery26324.gene	64.055	764	87.2119	980	70.2201	713	50.5464	524	56.35	730	55.993	625	-0.769207	0.00177416	normal
Ery26699.gene	63.9113	1502	67.975	1505	53.9731	1080	27.3388	558	11.9523	306	12.7167	280	-2.07467	5.3726e-08	down
Culter_alburnus_newGene_16841	63.8598	1524	334.77	7530	348.104	7071	74.5113	1545	398.856	10342	103.354	2307	-0.562733	0.633064	normal
Ery22424.gene	63.8455	1029	55.3044	840	63.2791	868	51.1834	716	43.3498	759	49.6075	747	-0.673663	0.013248	normal
Ery17556.gene	63.8308	752	41.8351	465	64.5365	648	56.7745	581	58.3221	747	60.2512	664	-0.303233	0.458759	normal
Ery03146.gene	63.7563	1187	3.66484	65	22.2095	352	5.5265	90	70.2616	1421	23.9154	417	-0.161785	0.921337	normal
Ery29126.gene	63.6407	347	27.2229	140	44.4937	206	44.5953	211	47.5334	281	40.367	206	-0.374775	0.491309	normal
Ery22060.gene	63.5178	775	51.6849	595	38.1632	397	50.2668	533	37.9711	504	54.0048	617	-0.431872	0.29516	normal
Culter_alburnus_newGene_32361	63.0991	3810	62.8387	3576	88.6634	4556	55.3428	2902	50.8621	3337	58.0124	3275	-0.716937	0.0171221	normal
Ery19680.gene	62.9926	1814	94.3429	2560	80.8567	1982	57.5982	1441	65.2546	2042	64.187	1728	-0.675818	0.0104987	normal
Culter_alburnus_newGene_12845	62.9597	830	78.8511	979	65.2318	731	45.4932	521	43.8406	628	46.7563	577	-0.928682	5.2085e-05	normal
Ery25438.gene	62.8689	9839	72.9236	10756	100.769	13424	72.6576	9875	121.054	20584	78.9552	11554	-0.150232	0.769967	normal
Ery22246.gene	62.482	419	44.993	284	44.59	254	40.0491	233	33.4561	244	40.8426	256	-0.734732	0.0340517	normal
Ery26823.gene	62.3914	3858	57.5213	3353	64.7484	3408	79.8843	4290	91.4882	6147	92.4432	5345	0.164224	0.605926	normal
Culter_alburnus_newGene_31396	62.3575	1055	72.2808	1153	62.6534	903	27.3809	403	36.9157	679	34.0069	538	-1.32678	7.96081e-09	down
Ery03683.gene	62.2769	1789	53.9035	1460	63.6673	1557	45.3333	1131	38.8085	1212	56.4953	1518	-0.679548	0.0318949	normal
Ery27202.gene	62.1866	638	78.8211	762	78.2762	683	39.3805	351	48.5382	541	47.826	459	-1.01534	6.55847e-05	down
Ery28632.gene	62.019	1911	123.563	3589	43.5349	1142	115.444	3089	47.5857	1594	100.794	2904	-0.096445	0.909093	normal
Ery04046.gene	61.7532	805	62.6045	770	65.4719	727	43.8861	497	45.1341	640	34.7197	424	-0.951357	6.12336e-05	normal
Ery26686.gene	61.7127	624	66.0153	629	54.9196	473	45.6635	401	14.741	162	52.479	496	-0.946503	0.0785339	normal
Ery15459.gene	61.6016	477	25.3264	185	15.725	104	42.4558	286	26.3482	222	26.1556	190	-0.424061	0.562486	normal
Ery06592.gene	61.5664	2309	47.8229	1691	15.4758	495	34.3893	1121	84.5626	3446	24.6756	866	-0.149735	0.874852	normal
Mam18978.gene	61.5548	1502	42.5036	978	66.2544	1376	14.4571	307	16.5472	439	17.8965	409	-2.09225	1.01043e-12	down
Ery29243.gene	61.5233	2638	30.192	1220	45.57	1663	25.6504	955	9.89794	462	22.1337	888	-1.49417	0.00148162	down
Ery24936.gene	61.4519	2292	66.7447	2346	88.3587	2805	28.2386	915	28.5298	1157	25.5189	890	-1.71072	1.03805e-11	down
Culter_alburnus_newGene_14133	61.2144	2306	89.7695	3187	70.2979	2254	60.8992	1993	88.4249	3619	71.4785	2518	-0.339292	0.301397	normal
Culter_alburnus_newGene_22097	61.2136	4481	92.351	6371	94.719	5902	47.7221	3034	78.9249	6277	50.8214	3479	-0.813576	0.0154598	normal
Ery05409.gene	61.0893	2266	68.8313	2406	61.3526	1937	36.658	1181	45.8669	1849	47.6068	1651	-0.884349	0.00015111	normal
Mam12219.gene	60.9722	553	99.2819	848	64.5514	498	39.0906	308	51.7144	510	52.0824	442	-0.960201	0.0023843	normal
Ery01619.gene	60.956	1471	74.1537	1686	79.0333	1623	87.2905	1829	97.1682	2547	60.6988	1369	-0.154096	0.713434	normal
Ery06218.gene	60.8647	1044	67.7787	1096	57.8364	845	43.8759	654	48.8838	911	48.2152	774	-0.736326	0.000763985	normal
Culter_alburnus_newGene_9355	60.846	2839	74.4619	3275	57.0822	2268	87.58	3549	112.479	5703	84.3389	3680	0.214707	0.489641	normal
Mam00769.gene	60.6566	1113	57.484	994	49.8473	778	41.7354	665	47.8258	953	45.8368	786	-0.647289	0.00723268	normal
Ery02881.gene	60.5831	1791	83.5632	2328	87.7392	2208	120.588	3096	138.616	4452	118.867	3286	0.35294	0.249449	normal
Ery13774.gene	60.4227	1155	93.2514	1679	91.5306	1489	62.9843	1045	63.6027	1320	72.2161	1290	-0.626671	0.0434791	normal
Culter_alburnus_newGene_28036	60.395	1697	63.9583	1689	45.8984	1128	37.852	960	46.9628	1451	49.921	1321	-0.649538	0.0173811	normal
Ery22215.gene	60.3408	467	57.883	423	70.974	468	63.2305	425	64.112	539	65.8496	477	-0.312361	0.331491	normal
Ery18458.gene	60.2845	3972	72.4206	4497	63.0709	3537	49.2125	2816	54.7738	3921	49.429	3045	-0.687775	0.000587591	normal
Ery10605.gene	60.0247	2385	65.4909	2453	67.2356	2275	39.4246	1361	54.2463	2342	39.0659	1452	-0.876068	0.000274761	normal
Ery29470.gene	60.0141	1322	50.8888	1057	55.7475	1046	31.1761	597	34.8536	835	33.8314	697	-1.0706	3.64568e-06	down
Culter_alburnus_newGene_11287	59.9241	3676	66.7023	3857	32.5056	1698	12.7026	677	10.5731	705	8.98798	516	-2.54936	1.80743e-15	down
Ery17338.gene	59.85	818	44.5653	574	37.3561	435	49.488	588	25.7503	383	54.1999	693	-0.441583	0.3946	normal
Ery00419.gene	59.8094	1668	37.7136	992	30.3711	721	47.9734	1162	25.1727	763	48.5689	1267	-0.386784	0.488758	normal
Culter_alburnus_newGene_24135	59.7369	1122	23.8481	422	40.249	644	105.807	1726	118.469	2417	122.722	2155	1.07552	0.0100145	normal
Culter_alburnus_newGene_673	59.6613	1853	44.1181	1292	15.9532	432	64.7989	1748	38.3207	1345	75.7619	2220	0.246252	0.742584	normal
Ery07982.gene	59.4631	1377	59.8461	1306	59.2591	1168	61.9064	1245	60.8873	1532	69.6261	1507	-0.231523	0.432701	normal
Mam14325.gene	59.3825	1793	73.5317	2092	55.8675	1436	80.417	2108	83.8554	2751	81.7569	2308	0.0418195	0.912709	normal
Ery09016.gene	59.3144	1249	15.6821	312	41.189	739	13.1462	241	28.7832	659	10.5775	209	-1.40019	0.0146786	normal
Mam01348.gene	59.2302	1846	107.094	3146	81.8742	2172	121.331	3284	115.988	3927	75.2468	2193	-0.00848233	0.988819	normal
Ery19466.gene	59.1816	1465	65.0549	1518	62.8976	1325	50.9548	1096	30.3797	817	52.4931	1215	-0.79165	0.0241438	normal
Mam28083.gene	59.1388	2474	100.782	3973	60.5618	2157	5.74543	209	1.90973	87	2.66563	105	-4.45136	4.74503e-27	down
Ery25347.gene	59.0963	577	61.9963	571	52.1083	433	55.2373	469	65.8333	699	51.4157	470	-0.346741	0.219155	normal
Ery25757.gene	59.0178	934	52.2444	780	41.3001	557	43.7956	602	37.6023	647	44.597	660	-0.604063	0.0486659	normal
Ery16206.gene	58.9955	613	74.1109	726	63.8602	565	48.6213	439	74.8377	845	67.1617	653	-0.382612	0.255066	normal
Ery06977.gene	58.9548	747	65.0817	777	68.3169	737	145.215	1598	192.388	2648	140.784	1668	0.947085	8.16902e-05	normal
Mam07755.gene	58.8025	1550	67.7549	1683	92.4266	2074	64.963	1487	61.4631	1760	66.6537	1643	-0.515689	0.120579	normal
Ery30436.gene	58.6088	1402	91.211	2056	49.901	1016	45.3533	942	38.7349	1007	38.8716	870	-1.00314	0.00127935	down
Mam30663.gene	58.5014	535	49.5412	427	64.1434	499	81.4286	646	81.1463	806	56.2611	481	-0.0103287	0.984886	normal
Culter_alburnus_newGene_20903	58.4963	1924	43.9586	1363	80.1841	2245	29.6747	848	19.3665	692	23.8751	735	-1.61258	5.21188e-06	down
Culter_alburnus_newGene_13801	58.3736	1784	58.4457	1684	61.817	1608	43.3273	1150	51.0921	1697	44.7003	1278	-0.700543	0.00121915	normal
Ery20508.gene	58.3098	3183	49.5404	2549	101.784	4729	20.7688	985	20.4901	1216	16.61	848	-2.13257	7.32361e-10	down
Mam06204.gene	58.2839	923	43.6572	652	15.5621	210	50.3236	692	21.8707	377	56.5865	838	-0.173924	0.84435	normal
Ery28658.gene	58.2563	837	45.478	616	1.40907	18	13.241	166	1.45192	23	13.5699	183	-1.27476	0.266955	normal
Ery01258.gene	58.2543	1345	75.3798	1640	76.6309	1506	54.1976	1086	65.2745	1637	52.5328	1134	-0.627072	0.0148312	normal
Ery13627.gene	58.1033	1049	48.7618	830	50.5609	778	107.285	1683	89.2131	1751	110.626	1868	0.608963	0.0329459	normal
Ery00203.gene	58.0808	413	66.5588	447	65.1033	395	48.9444	303	47.5739	368	54.7256	364	-0.65661	0.0150958	normal
Culter_alburnus_newGene_37266	58.0156	946	56.9843	863	88.1434	1242	123.014	1730	154.218	2694	122.478	1853	0.585331	0.0943245	normal
Ery23663.gene	57.9706	2187	76.9399	2735	61.7865	1984	34.8552	1142	30.2022	1238	33.7654	1191	-1.30823	9.92413e-09	down
Ery15183.gene	57.7837	1265	66.2354	1367	63.2602	1179	51.9193	987	57.9469	1379	56.6341	1160	-0.50685	0.0261509	normal
Ery22964.gene	57.7635	770	118.788	1491	78.4977	890	27.2068	315	45.3637	657	16.1612	202	-1.7725	3.03672e-05	down
Culter_alburnus_newGene_34965	57.6345	2887	77.6886	2341	59.1793	2268	18.8487	795	39.2569	1686	21.7042	828	-1.57962	7.2549e-08	down
Ery21542.gene	57.5092	2009	67.9874	2238	59.8764	1780	72.8864	2211	86.7692	3293	62.4073	2038	-0.0865046	0.813316	normal
Ery23685.gene	57.4882	750	89.308	1098	75.8174	842	108.643	1230	185.97	2634	118.437	1444	0.526307	0.149503	normal
Ery14497.gene	57.3723	956	47.7537	750	49.8406	707	32.7543	474	31.4213	569	34.7642	542	-0.975586	0.000106895	normal
Ery00346.gene	57.2978	456	90.099	675	94.8006	642	132.163	913	210.645	1819	120.987	900	0.56386	0.155173	normal
Ery06442.gene	57.2035	1990	85.6604	2809	85.9793	2546	35.5984	1076	44.6389	1688	41.7217	1358	-1.22404	5.64097e-06	down
Ery10514.gene	57.1167	2748	66.6703	3023	60.8516	2492	41.9948	1755	46.2891	2420	37.1884	1673	-0.892976	1.07321e-05	normal
Culter_alburnus_newGene_6518	57.0246	3992	67.9175	4477	61.4608	3674	72.3231	4394	65.0035	4955	62.2405	4070	-0.241471	0.368365	normal
Culter_alburnus_newGene_9915	57.0177	1407	47.8728	1114	68.9252	1448	70.5888	1513	53.4649	1434	63.4459	1464	-0.232277	0.577906	normal
Ery25146.gene	56.9841	1979	74.737	2446	119.519	3532	14.7297	445	18.1034	683	12.2842	399	-2.72736	5.81862e-16	down
Culter_alburnus_newGene_10907	56.9692	1854	52.8271	1620	55.364	1534	42.6916	1207	41.6232	1472	50.0971	1524	-0.629916	0.0145561	normal
Ery05269.gene	56.9207	600	44.5611	443	43.4049	389	37.6973	345	44.2878	507	42.7688	421	-0.554096	0.0684661	normal
Ery00898.gene	56.8905	381	62.1216	392	60.1736	343	44.9066	261	10.8327	79	44.5894	280	-1.06327	0.0671818	normal
Ery04363.gene	56.7175	1878	86.275	2693	62.0923	1751	76.4423	2199	93.9498	3380	82.6958	2561	-0.0349265	0.93853	normal
Ery15795.gene	56.6231	2519	43.2162	1812	60.1127	2276	23.8122	920	23.4225	1132	17.5614	731	-1.62209	2.91395e-09	down
Ery08999.gene	56.5703	1183	52.4211	1034	62.6293	1115	52.9464	962	63.3453	1440	60.4793	1183	-0.301947	0.313986	normal
Mam27659.gene	56.5488	1305	77.8066	1692	67.8851	1334	50.3609	1010	56.0613	1406	54.4959	1176	-0.659873	0.00686865	normal
Mam25160.gene	56.462	1488	62.9789	1565	42.9482	964	50.2184	1150	52.4139	1501	57.6601	1421	-0.349859	0.263046	normal
Ery12973.gene	56.1887	2029	69.3794	2362	59.4819	1829	56.5696	1774	61.1624	2400	50.3285	1700	-0.477553	0.0375946	normal
Ery25964.gene	56.0554	798	32.9931	443	46.6551	565	67.7591	837	52.514	812	70.13	933	0.134321	0.809066	normal
Ery19513.gene	56.0077	1644	62.5058	1729	51.2296	1280	49.0631	1251	48.2586	1539	45.2921	1243	-0.586445	0.00737358	normal
Culter_alburnus_newGene_23888	55.9543	648	43.3106	473	55.0242	542	40.5253	408	42.7155	538	52.5659	569	-0.517568	0.127498	normal
Culter_alburnus_newGene_1401	55.9294	494	49.2888	411	61.6135	464	32.7454	252	30.5069	293	33.2343	275	-1.11274	4.14133e-05	down
Mam17847.gene	55.8728	1410	41.7175	993	43.5527	936	83.1171	1822	77.8269	2134	83.2761	1965	0.434423	0.154086	normal
Ery24958.gene	55.7559	665	50.2221	565	49.0699	498	35.0567	363	43.1098	559	41.1006	459	-0.713203	0.00576701	normal
Ery13103.gene	55.7456	1201	48.0325	976	45.0159	826	50.8316	951	58.3536	1366	55.6643	1122	-0.197085	0.544088	normal
Ery23207.gene	55.721	1282	66.8003	1449	65.2061	1277	73.1616	1462	40.4467	1011	73.4637	1581	-0.324476	0.480886	normal
Ery08179.gene	55.7169	1080	58.7472	1073	53.5523	884	151.815	2555	138.433	2915	123.09	2231	0.941003	1.04468e-05	normal
Ery30333.gene	55.6652	559	69.3041	656	28.6187	245	35.6616	311	65.4938	715	29.7573	280	-0.548042	0.306744	normal
Ery00062.gene	55.5477	1511	73.8242	1892	76.9222	1781	47.9728	1133	36.5484	1080	30.8916	786	-1.1528	9.46908e-05	down
Mam27348.gene	55.4837	523	80.2898	713	57.0885	458	57.9441	474	78.6188	804	76.0468	670	-0.193877	0.632398	normal
Ery22971.gene	55.4217	885	50.8968	766	43.6737	594	75.7879	1051	62.036	1076	75.667	1130	0.165326	0.668191	normal
Ery21127.gene	55.346	1733	59.2305	1748	46.9282	1251	55.6282	1513	51.982	1768	55.0659	1612	-0.325375	0.22528	normal
Ery00479.gene	55.2393	805	91.3548	1255	57.3507	712	63.5631	805	82.5674	1308	68.4381	933	-0.25743	0.51373	normal
Ery21874.gene	54.9704	1246	39.6793	848	29.405	568	40.7409	802	15.2098	375	38.6977	820	-0.675409	0.219303	normal
Culter_alburnus_newGene_26496	54.9102	3128	45.3668	2461	41.8913	2036	54.1001	2724	62.7106	4005	43.3046	2350	-0.151671	0.697647	normal
Culter_alburnus_newGene_41612	54.8061	1325	24.4335	557	25.8688	533	99.6623	2092	86.0957	2173	139.587	2432	1.06053	0.014004	normal
Culter_alburnus_newGene_22712	54.7978	3983	32.706	2066	48.6655	2731	83.5609	4647	45.911	3301	76.8517	4869	0.182232	0.762637	normal
Ery23146.gene	54.6476	2701	61.7825	2878	46.0921	1940	59.2351	2543	66.3415	3563	61.079	2823	-0.14035	0.658146	normal
Ery06751.gene	54.5783	742	45.6876	586	36.2253	420	36.4344	431	21.0099	311	31.7413	404	-0.916045	0.0147825	normal
Ery14211.gene	54.4649	1436	75.0714	1865	24.0891	541	14.7952	339	9.90798	284	13.2991	328	-2.20762	1.36529e-07	down
Mam14073.gene	54.4262	395	24.3488	167	13.6548	85	15.075	95	13.7939	109	11.8451	81	-1.4117	0.0104877	normal
Ery29814.gene	54.3741	709	62.8972	773	48.2371	536	37.9401	430	49.7512	705	42.8826	523	-0.674175	0.00929704	normal
Ery28284.gene	54.3301	527	50.5208	462	50.6269	418	63.318	533	63.0504	664	70.5049	639	-0.00479925	0.991889	normal
Mam01802.gene	54.2912	1090	56.1539	1063	53.0894	908	35.8448	625	33.2864	727	34.5392	649	-0.987488	3.47819e-06	normal
Ery15300.gene	54.277	1994	47.502	1645	55.2172	1727	120.054	3831	91.4235	3650	117.718	4044	0.710596	0.0132839	normal
Ery09218.gene	54.2605	2489	31.5254	1363	27.0646	1057	28.5808	1139	27.4453	1368	32.622	1400	-0.669635	0.099257	normal
Ery02163.gene	54.0693	1165	58.7004	1192	50.1728	920	71.3272	1335	91.4645	2141	75.1617	1514	0.196748	0.507195	normal
Ery02390.gene	53.9906	1717	50.7319	1520	48.2227	1305	167.877	4635	129.001	4456	133.301	3963	1.12883	3.14952e-06	up
Ery20701.gene	53.8736	1315	73.909	1700	73.6713	1530	40.2336	853	50.8186	1348	46.4512	1060	-0.878461	0.000741215	normal
Ery14970.gene	53.8313	488	84.2462	720	64.0804	495	41.6396	328	52.1386	514	43.4267	368	-0.880048	0.00197013	normal
Culter_alburnus_newGene_42601	53.8136	913	40.7909	653	245.419	3544	43.7062	644	136.074	2508	68.2254	1083	-0.739981	0.357564	normal
Ery10479.gene	53.762	967	44.3841	753	51.1282	783	38.9009	608	46.2464	904	47.1313	793	-0.513996	0.0730828	normal
Ery03601.gene	53.7104	1483	99.6972	2594	29.456	693	67.0962	1609	82.8231	2485	75.9801	1962	-0.0176797	0.982525	normal
Ery12608.gene	53.6814	753	46.0288	608	41.6025	497	39.0553	476	30.2096	460	32.0188	420	-0.807105	0.00552369	normal
Ery30739.gene	53.6335	1141	66.5208	1333	63.4	1148	44.8262	828	41.3716	956	38.6131	768	-0.886408	0.000101195	normal
Culter_alburnus_newGene_20767	53.6041	1545	65.4454	1778	80.9189	1985	4.54216	114	3.26862	103	3.78773	103	-4.32196	9.05434e-54	down
Ery14352.gene	53.5277	396	51.3529	358	45.7742	288	44.6879	287	36.9843	297	35.0101	242	-0.700073	0.0153358	normal
Ery10278.gene	53.3679	425	31.4749	236	53.0637	359	60.2632	416	76.1819	658	76.8439	571	0.261437	0.592702	normal
Ery16507.gene	53.3077	944	33.4626	559	6.00764	91	11.9561	184	27.5672	531	8.55193	142	-1.14274	0.121713	normal
Ery29658.gene	53.2054	1766	51.2717	1604	49.0855	1387	26.5657	766	33.9977	1226	30.59	950	-1.08466	6.48703e-07	down
Mam01822.gene	53.1931	1966	74.2661	2586	37.8632	1191	13.9076	447	4.0927	165	10.9465	379	-2.63513	8.54028e-09	down
Ery21964.gene	53.183	356	43.5808	275	39.8577	228	31.6789	185	16.8995	123	22.6848	142	-1.22929	0.00123612	down
Mam11133.gene	53.1004	1148	65.8288	1341	55.3689	1019	57.6711	1083	69.8479	1640	58.5162	1183	-0.247047	0.375267	normal
Ery00505.gene	53.0772	2690	37.9317	1812	49.6868	2144	59.3189	2611	61.6874	3397	64.7414	3068	0.0482259	0.919931	normal
Ery29846.gene	52.7525	604	52.0496	561	53.4673	521	41.8898	416	47.7918	594	50.1316	536	-0.516676	0.0517619	normal
Mam26601.gene	52.7495	1545	32.2955	892	49.992	1246	32.1973	819	47.0055	1496	33.7043	923	-0.602709	0.109287	normal
Ery27491.gene	52.7494	1460	71.4222	1863	63.6364	1500	15.1677	365	32.9814	992	21.653	561	-1.72029	1.78125e-07	down
Ery30192.gene	52.7407	780	57.027	795	47.4877	598	43.9544	565	50.7591	816	40.708	563	-0.553723	0.0222568	normal
Culter_alburnus_newGene_14062	52.717	337	51.65	310	138.387	760	62.351	346	158.033	1103	51.161	306	-0.206822	0.814672	normal
Ery04071.gene	52.7136	1581	62.6353	1770	61.9282	1581	50.532	1316	68.5825	2234	50.749	1423	-0.405305	0.144462	normal
Culter_alburnus_newGene_18796	52.6221	2006	81.0334	2426	82.8444	2134	78.7373	2655	77.3295	3358	88.126	2676	0.0028491	0.994221	normal
Culter_alburnus_newGene_14517	52.6186	3402	60.966	3714	72.9391	4014	76.9402	4317	91.0964	6336	97.5929	5896	0.156115	0.691019	normal
Ery18868.gene	52.5579	752	61.3441	827	50.5054	615	74.4955	925	48.6151	755	89.9804	1203	0.0431353	0.944035	normal
Ery25689.gene	52.5326	1018	48.953	895	45.2954	748	37.5226	632	99.4213	2094	50.0812	908	-0.0142641	0.984479	normal
Ery04113.gene	52.4758	520	54.5707	510	41.8607	353	49.4271	425	45.7615	493	48.8943	453	-0.381862	0.205137	normal
Ery01043.gene	52.4105	790	98.2143	1394	69.7583	895	17.3825	228	26.1578	428	15.0881	213	-2.17667	2.09503e-11	down
Mam13761.gene	52.4095	899	49.2973	797	63.4578	927	84.8414	1264	66.5317	1240	77.7692	1247	0.123947	0.777612	normal
Ery22139.gene	52.4062	914	59.2534	974	72.7658	1080	82.9848	1256	88.4428	1675	64.8616	1057	0.00438127	0.993111	normal
Culter_alburnus_newGene_25561	52.3689	870	19.0471	309	63.994	909	51.7122	766	10.2831	194	19.9296	336	-0.912178	0.201091	normal
Ery28860.gene	52.3642	340	30.4107	186	26.715	148	31.6327	179	27.3699	193	36.499	222	-0.51747	0.288669	normal
Ery27598.gene	52.344	909	50.5808	828	45.227	669	95.7888	1444	118.264	2231	84.4613	1371	0.64808	0.010155	normal
Mam07322.gene	52.3432	1639	55.9458	1651	60.8208	1621	47.8961	1302	60.4099	2055	47.053	1378	-0.466573	0.0689986	normal
Mam15786.gene	52.2763	514	32.5309	302	52.1985	437	39.0514	334	30.2547	324	44.2516	407	-0.594966	0.157912	normal
Ery07903.gene	52.2585	605	42.2388	461	40.9453	404	67.6644	680	35.0023	441	59.1741	641	-0.0771839	0.904872	normal
Ery30747.gene	52.2456	1078	7.12296	139	35.7361	628	56.3915	1011	41.7179	936	41.5812	803	0.164282	0.869909	normal
Ery09318.gene	52.195	1128	65.5576	1336	45.5892	839	51.8371	973	62.1806	1460	65.0216	1314	-0.201848	0.573536	normal
Ery27873.gene	52.174	2241	44.6644	1808	39.4942	1444	4.71002	176	4.42404	207	3.92349	158	-3.65886	3.38446e-56	down
Ery17092.gene	52.1647	1444	43.973	1147	41.0983	969	33.5008	806	46.4106	1396	42.6867	1105	-0.501904	0.0933681	normal
Ery24114.gene	52.1562	571	60.2957	622	69.2069	645	75.9253	722	94.0686	1119	47.8681	490	-0.0925285	0.870018	normal
Ery20061.gene	52.1162	952	7.31618	126	34.3568	535	3.50665	56	67.6841	1344	25.4969	436	-0.239184	0.878025	normal
Ery19960.gene	52.0123	479	31.0175	269	32.1397	252	36.3348	291	21.4921	215	42.2539	364	-0.514097	0.322029	normal
Ery21557.gene	51.9941	396	28.5486	205	31.1984	202	26.5105	175	28.7036	237	26.7705	191	-0.772374	0.055666	normal
Ery12216.gene	51.9788	656	52.7661	628	47.4626	510	40.1396	440	35.0568	481	42.2082	498	-0.70288	0.0075234	normal
Ery02546.gene	51.9459	1565	49.3298	1401	30.1635	774	15.4109	404	11.0001	360	7.24711	205	-2.21203	9.81975e-10	down
Ery06369.gene	51.89	1303	65.0823	1540	58.3122	1246	53.5025	1166	49.3728	1347	51.3279	1205	-0.517952	0.0320878	normal
Culter_alburnus_newGene_27968	51.7366	556	31.945	477	58.0798	719	56.9536	783	57.4403	986	60.8923	900	0.182642	0.70321	normal
Ery06921.gene	51.672	894	56.0987	915	48.3733	712	54.8696	824	59.0052	1109	53.9952	873	-0.237463	0.370045	normal
Ery30305.gene	51.5714	1841	41.2477	1388	27.0179	821	86.5077	2682	28.4594	1104	81.9931	2737	0.36666	0.583258	normal
Culter_alburnus_newGene_13178	51.3822	2789	28.251	1446	35.1734	1626	26.8361	1265	28.7108	1694	29.2353	1484	-0.768143	0.0300608	normal
Mam17939.gene	51.2611	1930	97.2742	3452	83.7429	2684	8.30409	272	10.8303	443	4.81032	170	-3.47494	2.55616e-23	down
Culter_alburnus_newGene_14088	51.2363	1738	6.39199	214	7.92762	252	18.7464	592	42.0879	1568	20.7128	703	-0.0293734	0.984695	normal
Mam26393.gene	51.2212	1368	68.6688	1728	50.9461	1158	66.0284	1531	74.566	2164	65.8217	1644	-0.0663462	0.865051	normal
Ery11935.gene	51.2197	1393	36.9021	946	66.7523	1545	59.9289	1415	38.2722	1131	53.1516	1352	-0.367182	0.443007	normal
Ery30869.gene	51.166	528	57.6022	561	51.5532	453	39.7772	357	45.9841	516	44.281	428	-0.63498	0.00874433	normal
Ery21670.gene	51.1025	1408	58.1001	1508	42.3708	994	71.0677	1700	56.5455	1692	61.1554	1575	-0.0206863	0.965246	normal
Ery18006.gene	51.0921	1742	21.4401	689	34.342	997	7.20141	214	18.4774	685	9.11857	291	-1.86886	5.23029e-05	down
Ery17321.gene	50.9945	1984	56.7481	2081	51.3468	1701	30.2611	1023	34.734	1468	34.4407	1253	-1.00893	6.76564e-07	down
Ery25320.gene	50.9375	668	63.6835	787	39.3972	440	58.1303	662	75.0378	1069	60.2679	739	-0.0128837	0.980238	normal
Ery20129.gene	50.9193	1218	26.6567	601	26.8076	546	54.8551	1140	49.6702	1291	41.4086	926	0.122654	0.840187	normal
Ery23128.gene	50.908	441	34.1083	278	32.8908	242	20.3253	153	22.6558	213	29.1369	236	-1.01643	0.00613671	down
Ery11342.gene	50.8512	1479	59.8672	1641	46.0247	1139	34.858	880	39.2642	1241	35.8143	974	-0.842425	0.000110597	normal
Culter_alburnus_newGene_21424	50.7672	2436	30.7578	1391	47.6969	1949	178.18	7425	194.35	10133	174.436	7827	1.67814	9.05e-09	up
Ery17537.gene	50.6701	1396	44.9204	1166	50.3178	1180	42.6286	1020	28.1616	843	33.2938	858	-0.810924	0.00803388	normal
Ery15668.gene	50.5944	1334	70.0085	1739	80.8547	1814	60.4944	1385	55.949	1602	63.7493	1571	-0.490642	0.139532	normal
Culter_alburnus_newGene_38274	50.5417	567	37.7242	399	44.028	420	37.0729	361	29.8174	363	35.3457	371	-0.701484	0.0284944	normal
Mam02816.gene	50.5224	1849	43.6605	1506	37.3271	1163	47.4577	1509	48.229	1918	51.792	1773	-0.17519	0.621811	normal
Culter_alburnus_newGene_1432	50.5219	2278	19.7266	839	3.26879	126	3.14026	123	1.87503	92	10.6959	451	-1.70949	0.0894351	normal
Ery06828.gene	50.4919	1144	75.2566	1607	62.6802	1209	42.8168	843	50.8964	1253	52.3827	1110	-0.691496	0.0125792	normal
Ery07962.gene	50.4435	2465	54.4894	2510	46.982	1955	17.1424	728	19.4462	1033	17.3232	792	-1.81795	1.13887e-22	down
Ery15579.gene	50.437	1512	34.8994	986	35.6622	910	57.4062	1495	46.8505	1526	52.8063	1481	0.0291486	0.957956	normal
Culter_alburnus_newGene_13430	50.4162	3291	66.5611	4095	65.6615	3649	13.9841	793	10.5437	748	12.7488	779	-2.57621	1.16654e-25	down
Mam00015.gene	50.4115	854	42.2901	676	37.2092	537	43.5973	642	44.4693	819	40.5107	642	-0.356214	0.244041	normal
Ery24027.gene	50.3583	885	54.1572	897	51.8099	775	34.8667	532	42.9812	821	42.0961	692	-0.716025	0.00252648	normal
Ery28226.gene	50.3457	2597	72.2923	3515	70.5876	3100	22.5861	1012	35.7566	2005	27.8433	1343	-1.47703	1.16247e-07	down
Ery01256.gene	50.31	1950	81.396	2974	106.999	3530	94.4132	3178	76.928	3240	90.7297	3289	-0.199053	0.704882	normal
Ery06827.gene	50.2633	750	109.977	1547	59.0451	750	95.1505	1233	75.7994	1229	84.3869	1178	-0.100198	0.870018	normal
Ery11964.gene	50.2432	3692	94.7968	6565	65.6749	4108	25.0368	1598	34.7606	2775	26.1423	1796	-1.58957	8.65106e-08	down
Ery09948.gene	50.1779	291	41.3059	226	44.8334	221	31.2512	158	35.2512	222	40.8077	221	-0.673002	0.0414217	normal
Mam26662.gene	50.0837	1240	64.428	1503	56.0987	1182	33.886	729	36.2306	975	31.2837	724	-1.07865	3.91272e-07	down
Culter_alburnus_newGene_35752	50.0179	923	51.3384	898	21.643	163	31.1551	568	29.3973	691	27.2874	538	-0.441004	0.537537	normal
Mam16506.gene	49.9555	1766	67.4302	2247	71.5194	2152	56.2531	1727	53.1569	2042	61.1898	2023	-0.477427	0.114223	normal
Ery13251.gene	49.9358	1038	46.934	919	11.7252	208	20.4204	369	9.2918	210	11.4121	222	-1.57447	0.0054012	down
Culter_alburnus_newGene_5737	49.9011	2003	83.307	3151	47.2916	1616	36.1641	1261	30.1222	1314	31.48	1182	-1.18157	0.000104234	down
Ery14158.gene	49.7961	702	39.5594	525	23.2007	279	80.6737	987	105.544	1615	75.5266	995	0.834671	0.030152	normal
Ery17900.gene	49.7739	2800	67.219	3564	62.1833	2978	61.4555	3003	76.1963	4658	66.3842	3492	-0.154408	0.646162	normal
Ery18966.gene	49.7045	1175	55.9331	1246	63.4855	1278	43.1492	886	75.664	1943	60.546	1338	-0.261343	0.52383	normal
Ery23721.gene	49.5626	450	45.7459	391	43.2475	334	32.9169	260	37.9212	374	45.5249	386	-0.580634	0.0652951	normal
Culter_alburnus_newGene_27504	49.4852	769	44.7798	656	43.6633	577	43.3051	584	39.3663	664	43.3257	629	-0.468092	0.0853074	normal
Ery02049.gene	49.3341	1400	47.0344	1258	53.0163	1281	47.4254	1169	59.7287	1842	58.7076	1558	-0.194233	0.560717	normal
Ery04710.gene	49.3169	2311	51.1484	2259	37.92	1513	61.857	2517	57.61	2933	58.621	2568	0.0228392	0.958803	normal
Ery30878.gene	49.1244	826	16.7331	265	27.0697	388	22.6288	331	14.4168	264	24.1017	379	-0.891563	0.09526	normal
Culter_alburnus_newGene_5983	49.0798	3827	54.7274	4021	55.7866	3702	33.8655	2293	41.8478	3545	38.418	2801	-0.819693	0.000147732	normal
Culter_alburnus_newGene_26610	49.0507	821	68.0475	1074	66.3449	948	57.5693	839	55.4299	999	51.9903	816	-0.489571	0.0834838	normal
Ery02364.gene	48.9949	755	43.5967	633	51.2409	672	63.4461	849	57.2664	959	65.1021	938	0.0234803	0.960159	normal
Ery30941.gene	48.9882	4068	47.7221	3735	55.8533	3948	47.0616	3394	52.5113	4737	41.4244	3216	-0.459531	0.0716857	normal
Mam30018.gene	48.9274	10222	97.7868	19255	101.708	18087	82.1851	14911	140.052	31791	74.4266	14540	-0.0942183	0.888042	normal
Mam20959.gene	48.9079	1088	53.3643	1119	39.5099	748	45.8402	886	42.6099	1030	51.6746	1075	-0.34694	0.26991	normal
Ery16996.gene	48.8762	661	79.0332	1008	72.2278	832	52.7396	620	72.7306	1069	54.5582	690	-0.485906	0.15724	normal
Mam03685.gene	48.7117	1349	31.2994	817	43.4423	1024	22.021	530	5.35674	162	11.539	299	-1.85216	0.000265965	down
Ery24822.gene	48.6096	414	44.2238	355	47.8404	347	39.3695	291	39.4405	365	42.5701	339	-0.549308	0.0513325	normal
Mam09744.gene	48.6046	1783	34.2921	1186	43.1705	1348	28.5313	909	30.5441	1217	31.3257	1075	-0.814068	0.00422425	normal
Culter_alburnus_newGene_36902	48.561	610	63.0555	746	54.8314	586	41.9423	458	46.1478	630	39.3496	462	-0.716614	0.00285712	normal
Culter_alburnus_newGene_26535	48.5299	4016	47.4833	3685	50.4114	3514	47.8534	3429	57.1395	5128	60.7465	4624	-0.168105	0.603518	normal
Ery02658.gene	48.4951	1045	34.4561	700	16.4761	303	142.813	2672	83.7884	1961	145.038	2922	1.4774	0.00129403	up
Ery27703.gene	48.3207	405	40.154	317	65.3275	466	2.11625	16	14.3958	131	6.03535	48	-2.83151	1.84885e-07	down
Ery14791.gene	48.277	633	75.1166	928	57.5493	642	60.6096	690	98.7731	1407	78.369	961	0.0500034	0.925801	normal
Ery13443.gene	48.2338	1271	60.3934	1500	59.1641	1327	34.0445	780	37.6415	1078	38.9831	961	-0.927278	6.80978e-05	normal
Ery27846.gene	48.223	2266	4.25059	189	17.5395	702	126.074	5145	18.7402	957	95.0748	4177	0.976635	0.390904	normal
Culter_alburnus_newGene_10476	48.1132	1716	54.3448	1827	49.3101	1497	38.3716	1189	77.0276	2985	50.5534	1687	-0.218944	0.626348	normal
Ery14663.gene	48.0894	664	60.1132	782	54.3176	639	32.2757	387	40.0633	601	40.1723	519	-0.857393	0.00065481	normal
Ery04888.gene	47.8048	1217	32.7329	785	49.0332	1062	74.9566	1657	49.1241	1359	37.4826	892	-0.0355406	0.959382	normal
Ery03271.gene	47.7561	1152	49.2266	1120	50.5291	1038	53.5716	1123	62.4578	1637	54.3018	1225	-0.139195	0.647375	normal
Ery18005.gene	47.7107	592	33.3829	391	40.8373	432	62.8753	678	39.0792	527	49.5826	576	-0.0316229	0.959876	normal
Mam06688.gene	47.6243	256	32.3102	164	37.8921	174	29.5144	138	22.9189	134	25.6365	129	-0.91296	0.0125973	normal
Culter_alburnus_newGene_12439	47.521	1123	84.4142	1881	10.5621	213	31.1463	640	107.182	2645	23.6889	524	-0.153847	0.914961	normal
Ery01941.gene	47.5087	361	46.3875	333	51.6005	334	43.724	289	36.4154	301	48.5049	345	-0.506778	0.127416	normal
Ery26601.gene	47.5078	570	77.384	875	52.4182	535	57.3249	597	67.104	875	53.1586	596	-0.329109	0.35702	normal
Culter_alburnus_newGene_15579	47.4744	2244	3.52299	157	13.7451	553	15.9323	654	9.57126	492	19.7012	871	-0.642378	0.588762	normal
Culter_alburnus_newGene_28173	47.4478	9977	66.7099	13329	68.2526	12353	1.33427	247	1.2113	280	0.958679	191	-5.90549	2.9204e-125	down
Ery05595.gene	47.4231	235	49.7957	233	37.9757	160	30.2148	130	48.4554	261	44.5759	207	-0.462483	0.241491	normal
Ery02795.gene	47.3618	803	44.1753	706	48.8006	704	41.943	617	47.4549	874	54.4294	863	-0.304146	0.350392	normal
Ery28746.gene	47.2737	2314	67.8064	3128	54.7925	2283	164.695	7000	83.9784	4466	102.266	4680	0.690378	0.0774784	normal
Ery30126.gene	47.1754	1776	44.6532	1585	47.7014	1529	55.2886	1808	54.7616	2240	58.1352	2047	-0.075074	0.834956	normal
Ery20411.gene	47.1423	1660	20.1801	670	4.49039	135	43.5587	1332	11.3529	435	36.6657	1207	0.0162088	0.991983	normal
Culter_alburnus_newGene_29383	47.1111	1042	56.1077	1169	27.7817	523	44.9392	863	34.8394	837	59.989	1240	-0.220948	0.694076	normal
Ery11183.gene	47.032	617	71.4845	883	58.0928	649	58.321	664	105.733	1506	71.1948	873	0.0632354	0.911874	normal
Ery29845.gene	46.8955	1648	68.8457	2280	63.7913	1908	15.8937	485	10.6635	408	14.3004	470	-2.40364	1.8742e-17	down
Culter_alburnus_newGene_13043	46.8667	5818	57.7517	6759	17.8337	1889	7.94642	860	8.35598	1129	7.07473	822	-2.57992	7.83982e-11	down
Mam19259.gene	46.8574	3195	28.7931	1851	40.2562	2337	22.431	1329	25.0232	1854	24.3157	1551	-1.02016	0.000844426	down
Ery26219.gene	46.7292	1202	53.3571	1294	47.9617	1051	25.1855	563	26.5368	742	27.8794	671	-1.22033	4.09063e-09	down
Ery26947.gene	46.7074	590	48.9933	583	36.9605	397	37.0404	406	67.7395	929	49.6731	587	-0.126609	0.803983	normal
Culter_alburnus_newGene_26398	46.632	1509	52.0995	1581	48.442	1301	41.8822	1305	66.3021	2310	56.2791	1718	-0.131671	0.710788	normal
Culter_alburnus_newGene_37269	46.6093	7858	35.271	5604	38.6104	5541	56.2379	8234	53.575	9814	55.9617	8822	0.109977	0.780558	normal
Ery18483.gene	46.4942	1251	51.8125	1314	79.4544	1820	128.107	2994	134.05	3920	113.764	2863	0.707619	0.0369608	normal
Ery17767.gene	46.2613	6450	50.8808	6686	53.1858	6312	39.4969	4783	36.345	5506	36.2939	4732	-0.757468	0.000418432	normal
Ery05954.gene	46.1947	1260	61.7094	1586	57.459	1334	54.827	1298	76.4767	2265	62.6212	1596	-0.115037	0.77195	normal
Ery07226.gene	46.0588	1506	32.8887	1014	37.5938	1047	44.1716	1255	53.9543	1917	38.3864	1174	-0.12677	0.77393	normal
Ery23787.gene	45.9638	763	35.4521	555	43.9749	622	13.0814	189	19.9456	360	13.6955	213	-1.73441	2.27883e-09	down
Ery11717.gene	45.9152	1047	34.6517	745	35.2196	684	35.7867	709	34.9615	866	36.6949	783	-0.446799	0.146567	normal
Ery16409.gene	45.8419	1285	53.101	1403	55.9889	1336	95.1644	2316	93.1145	2836	105.947	2777	0.57437	0.0239692	normal
Ery03279.gene	45.7967	492	31.505	319	32.8173	300	23.7968	222	21.0958	247	17.7173	178	-1.13245	0.000472455	down
Mam09747.gene	45.7959	1220	36.6597	921	23.6719	537	37.7678	874	23.4271	678	35.0933	874	-0.456905	0.325541	normal
Ery27812.gene	45.7639	1991	67.0115	2748	69.0356	2557	3.19735	121	3.266	155	2.58707	106	-4.55874	1.67688e-70	down
Ery00039.gene	45.7302	412	43.4606	369	37.839	290	37.5657	294	29.3713	287	33.7872	285	-0.66187	0.0287295	normal
Ery29884.gene	45.7216	1234	41.7896	1063	37.4564	861	20.7109	486	24.2286	711	23.1564	585	-1.20239	1.13576e-07	down
Ery25292.gene	45.6957	2014	59.0761	2453	48.3832	1815	31.1652	1193	25.3871	1216	31.6871	1306	-1.10965	8.34449e-06	down
Culter_alburnus_newGene_14315	45.6796	3245	32.4884	2175	25.0032	1512	48.968	3021	31.9786	2469	35.7188	2373	-0.159442	0.771391	normal
[truncated: 17,851 more rows]
