# Supplementary material for: Asymmetric expression of homoeologous genes contributes to dietary adaption of an allodiploid hybrid fish derived from Megalobrama amblycephala (♀) × Culter alburnus (♂)
Source: BMC Genomics. 2021 May 19;22:362. doi: 10.1186/s12864-021-07639-6 (PMC8132401; doi:10.1186/s12864-021-07639-6)
Supplement: Supplementary file 3 — Additional file 3. [file 12864_2021_7639_MOESM3_ESM.xlsx]

## Sheet: Uniquely expressed in intestine
Ery25123.gene	7	4	4	0	0	0	3	3	3	0	0	0	--	--	Biological Process: in utero embryonic development (GO:0001701);; Cellular Component: cytoskeleton (GO:0005856);; Biological Process: positive regulation of cell proliferation (GO:0008284);; Biological Process: positive regulation of lamellipodium assembly (GO:0010592);; Biological Process: Rac protein signal transduction (GO:0016601);; Cellular Component: lamellipodium (GO:0030027);; Cellular Co…	K05752|1.34776e-48|xma:102217910|K05752 chromosome 3 open reading frame 10 | (RefSeq) brk1; BRICK1, SCAR/WAVE actin nucleating complex subunit	Regulation of actin cytoskeleton (ko04810)	--	--	--	Probable protein BRICK1 OS=Danio rerio OX=7955 GN=brk1 PE=3 SV=1	S	Function unknown	PREDICTED: protein BRICK1 isoform X1 [Stegastes partitus]
Ery26921.gene	27	16	13	0	0	0	4	3	3	0	0	0	--	--	--		--	--	--	--	--	--	--	--
Mam07419.gene	8	6	9	0	0	0	3	4	3	0	0	0	[K]	Transcription	Molecular Function: RNA polymerase III activity (GO:0001056);; Molecular Function: nucleic acid binding (GO:0003676);; Cellular Component: DNA-directed RNA polymerase III complex (GO:0005666);; Cellular Component: nucleolus (GO:0005730);; Biological Process: termination of RNA polymerase III transcription (GO:0006386);; Molecular Function: zinc ion binding (GO:0008270);; Biological Process: hemat…	K03019|1.78461e-76|dre:436826|K03019 DNA-directed RNA polymerase III subunit RPC11 | (RefSeq) polr3k, zgc:92774; polymerase (RNA) III (DNA directed) polypeptide K	Purine metabolism (ko00230);; Pyrimidine metabolism (ko00240);; RNA polymerase (ko03020);; Cytosolic DNA-sensing pathway (ko04623)	[K]	Transcription	Transcription factor S-II (TFIIS);; RNA polymerases M/15 Kd subunit	--	K	Transcription	DNA-directed RNA polymerase III subunit RPC10 [Danio rerio]
Ery11959.gene	14	5	4	0	0	0	4	5	3	0	0	0	--	--	--		--	[R]	General function prediction only	Leucine rich repeat;; Leucine rich repeats (6 copies);; Leucine Rich repeats (2 copies);; Immunoglobulin I-set domain;; Immunoglobulin domain;; Immunoglobulin domain;; Immunoglobulin domain;; Leucine Rich Repeat	Leucine-rich repeat and immunoglobulin-like domain-containing nogo receptor-interacting protein 1 OS=Gallus gallus OX=9031 GN=LINGO1 PE=2 SV=1	S	Function unknown	PREDICTED: leucine-rich repeat and immunoglobulin-like domain-containing nogo receptor-interacting protein 2 [Cyprinus carpio]
Mam11313.gene	3	12	8	0	0	0	8	5	3	0	0	0	--	--	--		--	--	--	--	--	--	--	--
Ery14675.gene	3	8	4	0	0	0	22	5	3	0	0	0	[T]	Signal transduction mechanisms	Molecular Function: intracellular cAMP activated cation channel activity (GO:0005222);; Molecular Function: intracellular cGMP activated cation channel activity (GO:0005223);; Molecular Function: voltage-gated potassium channel activity (GO:0005249);; Cellular Component: integral component of plasma membrane (GO:0005887);; Biological Process: visual perception (GO:0007601);; Molecular Function: c…		--	[PT]	Inorganic ion transport and metabolism;; Signal transduction mechanisms	Cyclic nucleotide-binding domain;; Ion transport protein	Cyclic nucleotide-gated cation channel OS=Ictalurus punctatus OX=7998 PE=2 SV=1	U	Intracellular trafficking, secretion, and vesicular transport	PREDICTED: cyclic nucleotide-gated cation channel beta-3-like [Sinocyclocheilus grahami]
Mam25205.gene	6	5	3	0	0	0	5	6	3	0	0	0	[T]	Signal transduction mechanisms	--		--	[R]	General function prediction only	Ankyrin repeats (3 copies);; Ankyrin repeats (many copies);; Ankyrin repeat;; Ankyrin repeat;; Ankyrin repeats (many copies);; SAM domain (Sterile alpha motif);; SAM domain (Sterile alpha motif)	Ankyrin repeat and SAM domain-containing protein 6 OS=Danio rerio OX=7955 GN=anks6 PE=2 SV=1	S	Function unknown	hypothetical protein cypCar_00042715, partial [Cyprinus carpio]
Ery02575.gene	5	8	6	0	0	0	5	6	3	0	0	0	--	--	--		--	--	--	Immunoglobulin V-set domain	--	--	--	PREDICTED: uncharacterized protein LOC109046366 [Cyprinus carpio]
Mam10268.gene	9	13	9	0	0	0	7	6	3	0	0	0	[O]	Posttranslational modification, protein turnover, chaperones	Molecular Function: metallocarboxypeptidase activity (GO:0004181);; Molecular Function: serine-type carboxypeptidase activity (GO:0004185);; Cellular Component: extracellular space (GO:0005615);; Biological Process: peptide metabolic process (GO:0006518);; Molecular Function: zinc ion binding (GO:0008270);; Biological Process: protein processing (GO:0016485);;		--	[R]	General function prediction only	Zinc carboxypeptidase;; F5/8 type C domain;; Carboxypeptidase regulatory-like domain	Carboxypeptidase E OS=Lophius americanus OX=8073 GN=cpe PE=2 SV=1	E	Amino acid transport and metabolism	PREDICTED: inactive carboxypeptidase-like protein X2 isoform X2 [Sinocyclocheilus rhinocerous]
Ery30140.gene	430	4	5	0	0	0	37	7	3	0	0	0	--	--	Molecular Function: transporter activity (GO:0005215);; Cellular Component: mitochondrial inner membrane (GO:0005743);; Cellular Component: integral component of membrane (GO:0016021);; Biological Process: transmembrane transport (GO:0055085);;	K05863|0|dre:192321|K05863 solute carrier family 25 (mitochondrial adenine nucleotide translocator), member 4/5/6/31 | (RefSeq) slc25a5, CHUNP6931, SI:bZ46J2.1, SI:bZ46J2.3, SI:bZ46J2.5, SI:bZ46J2.6, SI:bZ46J2.7, SI:bZ46J2.9, si:bz46j2.2, sr:nyz040, wu:fe06b05; solute carrier family 25 (mitochondrial carrier; adenine nucleotide translocator), member 5	Calcium signaling pathway (ko04020)	[C]	Energy production and conversion	Mitochondrial carrier protein	Calcium-binding mitochondrial carrier protein SCaMC-1 OS=Xenopus tropicalis OX=8364 GN=slc25a24 PE=2 SV=1	U	Intracellular trafficking, secretion, and vesicular transport	PREDICTED: ADP/ATP translocase 2-like [Cyprinus carpio]
Ery24962.gene	10	15	9	0	0	0	10	8	3	0	0	0	--	--	--		--	--	--	--	--	--	--	--
Mam13027.gene	5	11	5	0	0	0	26	8	3	0	0	0	--	--	Cellular Component: GARP complex (GO:0000938);; Biological Process: lipid transport (GO:0006869);; Biological Process: Golgi organization (GO:0007030);; Biological Process: regulation of phospholipase activity (GO:0010517);; Biological Process: protein transport (GO:0015031);; Molecular Function: ADP-ribosylation factor binding (GO:0030306);; Biological Process: endocytic recycling (GO:0032456);;…	K20296|0|dre:559339|K20296 vacuolar protein sorting-associated protein 51 | (RefSeq) vps51, c11orf2, ffr, fi30b05, wu:fi30b05; vacuolar protein sorting 51 homolog (S. cerevisiae)	--	[S]	Function unknown	Vps51/Vps67;; Exocyst complex component Sec5;; Dor1-like family;; Vacuolar-sorting protein 54, of GARP complex;; COG (conserved oligomeric Golgi) complex component, COG2	Vacuolar protein sorting-associated protein 51 homolog OS=Danio rerio OX=7955 GN=vps51 PE=2 SV=1	S	Function unknown	vacuolar protein sorting-associated protein 51 homolog [Danio rerio]
Mam30746.gene	3	3	6	0	0	0	6	9	3	0	0	0	[P]	Inorganic ion transport and metabolism	Molecular Function: ferroxidase activity (GO:0004322);; Cellular Component: mitochondrion (GO:0005739);; Molecular Function: ferric iron binding (GO:0008199);; Biological Process: iron-sulfur cluster assembly (GO:0016226);; Biological Process: oxidation-reduction process (GO:0055114);;	K19054|3.88526e-87|dre:556389|K19054 frataxin [EC:1.16.3.1] | (RefSeq) fxn, zgc:158218; frataxin	Porphyrin and chlorophyll metabolism (ko00860)	[P]	Inorganic ion transport and metabolism	Frataxin-like domain	--	P	Inorganic ion transport and metabolism	PREDICTED: frataxin, mitochondrial-like isoform X1 [Sinocyclocheilus grahami]
Ery03001.gene	3	10	3	0	0	0	18	9	3	0	0	0	--	--	--	K11828|2.45197e-13|dre:405796|K11828 discs large protein 4 | (RefSeq) dlg4b, dlg4; discs, large homolog 4b (Drosophila)	--	[F]	Nucleotide transport and metabolism	--	Disks large homolog 4 OS=Danio rerio OX=7955 GN=dlg4 PE=2 SV=1	F	Nucleotide transport and metabolism	PREDICTED: LOW QUALITY PROTEIN: disks large homolog 4-like [Cyprinus carpio]
Mam08861.gene	7	10	5	0	0	0	4	10	3	0	0	0	--	--	Cellular Component: cytoplasm (GO:0005737);;	K11248|3.11397e-176|dre:334911|K11248 endophilin-B1 | (RefSeq) sh3glb1b, im:5777505, sh3glb1, wu:fa08f03, wu:fb13e12; SH3-domain GRB2-like endophilin B1b	Endocytosis (ko04144)	[T]	Signal transduction mechanisms	BAR domain;; Variant SH3 domain;; SH3 domain;; Bin/amphiphysin/Rvs domain for vesicular trafficking;; Variant SH3 domain	Endophilin-B1 OS=Gallus gallus OX=9031 GN=SH3GLB1 PE=2 SV=1	S	Function unknown	PREDICTED: endophilin-B1-like isoform X3 [Sinocyclocheilus rhinocerous]
Mam18556.gene	9	4	8	0	0	0	7	10	3	0	0	0	--	--	--	K07377|0|tru:101078917|K07377 neurexin | (RefSeq) neurexin-2-like	Cell adhesion molecules (CAMs) (ko04514)	[T]	Signal transduction mechanisms	Laminin G domain;; Laminin G domain;; Concanavalin A-like lectin/glucanases superfamily;; EGF-like domain	Neurexin-1a OS=Danio rerio OX=7955 GN=nrxn1a PE=2 SV=1	S	Function unknown	PREDICTED: neurexin-2-like [Sinocyclocheilus rhinocerous]
Ery15566.gene	3	6	12	0	0	0	52	10	3	0	0	0	[L]	Replication, recombination and repair	Molecular Function: DNA binding (GO:0003677);; Molecular Function: endonuclease activity (GO:0004519);; Molecular Function: exonuclease activity (GO:0004527);; Biological Process: DNA repair (GO:0006281);; Biological Process: nucleic acid phosphodiester bond hydrolysis (GO:0090305);;		--	[K]	Transcription	Helix-hairpin-helix motif;; Helix-hairpin-helix motif;; Helix-hairpin-helix motif;; Type II secretion system (T2SS), protein K;; Helix-hairpin-helix motif	Endonuclease/exonuclease/phosphatase family domain-containing protein 1 OS=Danio rerio OX=7955 GN=eepd1 PE=2 SV=1	L	Replication, recombination and repair	PREDICTED: endonuclease/exonuclease/phosphatase family domain-containing protein 1 [Sinocyclocheilus rhinocerous]
Mam28441.gene	36	35	59	0	0	0	10	11	3	0	0	0	--	--	--		--	--	--	--	--	--	--	--
Mam30117.gene	15	7	8	0	0	0	25	13	3	0	0	0	--	--	--		--	--	--	--	--	--	--	--
Ery03493.gene	12	5	9	0	0	0	40	15	3	0	0	0	--	--	Cellular Component: nucleus (GO:0005634);; Molecular Function: zinc ion binding (GO:0008270);; Biological Process: negative regulation of cell proliferation (GO:0008285);; Biological Process: regulation of cell death (GO:0010941);; Biological Process: covalent chromatin modification (GO:0016569);;	K19197|1.15629e-166|dre:678608|K19197 inhibitor of growth protein 1 | (RefSeq) ing1, zgc:136918; inhibitor of growth family, member 1	--	[B]	Chromatin structure and dynamics	Inhibitor of growth proteins N-terminal histone-binding	Inhibitor of growth protein 4 OS=Gallus gallus OX=9031 GN=ING4 PE=2 SV=1	B	Chromatin structure and dynamics	PREDICTED: inhibitor of growth protein 1-like isoform X1 [Sinocyclocheilus anshuiensis]
Mam29924.gene	12	7	14	0	0	0	4	20	3	0	0	0	--	--	Molecular Function: G-protein coupled receptor activity (GO:0004930);; Molecular Function: olfactory receptor activity (GO:0004984);; Cellular Component: plasma membrane (GO:0005886);; Biological Process: G-protein coupled receptor signaling pathway (GO:0007186);; Biological Process: sensory perception of smell (GO:0007608);; Cellular Component: integral component of membrane (GO:0016021);; Biolo…		--	--	--	Olfactory receptor;; 7 transmembrane receptor (rhodopsin family);; Serpentine type 7TM GPCR chemoreceptor Srsx	Olfactory receptor-like protein COR4 OS=Gallus gallus OX=9031 GN=COR4 PE=3 SV=1	U	Intracellular trafficking, secretion, and vesicular transport	olfactory receptor 52N5-like [Danio rerio]
Ery02017.gene	14	9	9	0	0	0	20	23	3	0	0	0	[R]	General function prediction only	Biological Process: neural crest cell migration (GO:0001755);; Biological Process: vacuolar acidification (GO:0007035);; Biological Process: regulation of endocytosis (GO:0030100);; Cellular Component: RAVE complex (GO:0043291);; Biological Process: vacuolar proton-transporting V-type ATPase complex assembly (GO:0070072);; Biological Process: positive regulation of canonical Wnt signaling pathway…		--	[R]	General function prediction only	WD domain, G-beta repeat;; Anaphase-promoting complex subunit 4 WD40 domain	Guanine nucleotide-binding protein subunit beta-5a OS=Danio rerio OX=7955 GN=gnb5a PE=2 SV=1	S	Function unknown	PREDICTED: dmX-like protein 2 [Sinocyclocheilus anshuiensis]
Mam23905.gene	12	26	19	0	0	0	3	24	3	0	0	0	--	--	--		--	--	--	Kinesin motor domain	--	Z	Cytoskeleton	PREDICTED: kinesin-like protein KIF26B [Sinocyclocheilus rhinocerous]
Ery09430.gene	15	9	3	0	0	0	18	27	3	0	0	0	--	--	--		--	[S]	Function unknown	--	--	S	Function unknown	PREDICTED: uncharacterized protein C19orf47 homolog isoform X3 [Sinocyclocheilus rhinocerous]
Ery04938.gene	5	3	4	0	0	0	18	30	3	0	0	0	--	--	--		--	--	--	Immunoglobulin V-set domain;; Immunoglobulin domain;; Immunoglobulin I-set domain	--	S	Function unknown	hypothetical protein cypCar_00005458 [Cyprinus carpio]
Mam18047.gene	5	24	10	0	0	0	3	3	4	0	0	0	--	--	--	K20163|1.09012e-64|mze:101464587|K20163 DENN domain-containing protein 4 | (RefSeq) dennd4b; DENN domain containing 4B	--	[T]	Signal transduction mechanisms	--	--	S	Function unknown	hypothetical protein cypCar_00041235 [Cyprinus carpio]
Mam28214.gene	42	28	75	0	0	0	3	3	4	0	0	0	--	--	Molecular Function: magnesium ion binding (GO:0000287);; Molecular Function: DNA topoisomerase type II (ATP-hydrolyzing) activity (GO:0003918);; Molecular Function: ATP binding (GO:0005524);; Cellular Component: nucleus (GO:0005634);; Biological Process: DNA topological change (GO:0006265);; Biological Process: chromosome segregation (GO:0007059);; Molecular Function: DNA binding, bending (GO:000…	K03164|0|dre:323733|K03164 DNA topoisomerase II [EC:5.99.1.3] | (RefSeq) top2a, fc08c07, wu:fc08c07; topoisomerase (DNA) II alpha	--	[B]	Chromatin structure and dynamics	DNA gyrase/topoisomerase IV, subunit A;; DTHCT (NUC029) region	DNA topoisomerase 2-alpha OS=Gallus gallus OX=9031 GN=TOP2A PE=2 SV=2	L	Replication, recombination and repair	hypothetical protein cypCar_00028369, partial [Cyprinus carpio]
Mam23643.gene	21	36	10	0	0	0	4	3	4	0	0	0	--	--	Molecular Function: cation channel activity (GO:0005261);; Cellular Component: integral component of plasma membrane (GO:0005887);;		--	--	--	Calcium homeostasis modulator	Calcium homeostasis modulator protein 5 OS=Danio rerio OX=7955 GN=calhm5.1 PE=2 SV=2	U	Intracellular trafficking, secretion, and vesicular transport	PREDICTED: calcium homeostasis modulator protein 2-like [Sinocyclocheilus grahami]
Mam13315.gene	11	7	8	0	0	0	8	3	4	0	0	0	--	--	--		--	--	--	--	--	--	--	--
Mam03615.gene	9	3	5	0	0	0	4	4	4	0	0	0	--	--	--	K10317|1.74537e-132|mze:101464952|K10317 F-box protein 42 | (RefSeq) fbxo42; F-box protein 42	--	[R]	General function prediction only	--	--	S	Function unknown	PREDICTED: F-box only protein 42-like [Sinocyclocheilus grahami]
Mam25813.gene	7	11	5	0	0	0	4	4	4	0	0	0	[R]	General function prediction only	Biological Process: maturation of SSU-rRNA from tricistronic rRNA transcript (SSU-rRNA, 5.8S rRNA, LSU-rRNA) (GO:0000462);; Molecular Function: snoRNA binding (GO:0030515);; Cellular Component: small-subunit processome (GO:0032040);; Cellular Component: Pwp2p-containing subcomplex of 90S preribosome (GO:0034388);;	K14556|0|dre:321058|K14556 U3 small nucleolar RNA-associated protein 12 | (RefSeq) wdr3, sb:cb42, wu:fb92b07; WD repeat domain 3	Ribosome biogenesis in eukaryotes (ko03008)	[A]	RNA processing and modification	WD domain, G-beta repeat;; Dip2/Utp12 Family;; Anaphase-promoting complex subunit 4 WD40 domain	WD repeat-containing protein 61 OS=Danio rerio OX=7955 GN=wdr61 PE=2 SV=1	S	Function unknown	hypothetical protein cypCar_00003311 [Cyprinus carpio]
Ery24039.gene	33	55	77	0	0	0	9	4	4	0	0	0	--	--	--		--	--	--	NACHT domain	Protein NLRC5 OS=Ictalurus punctatus OX=7998 GN=nlrc5 PE=2 SV=1	S	Function unknown	PREDICTED: NACHT, LRR and PYD domains-containing protein 3-like, partial [Sinocyclocheilus rhinocerous]
Mam02451.gene	8	3	11	0	0	0	12	4	4	0	0	0	[S]	Function unknown	Cellular Component: integral component of membrane (GO:0016021);;	K08115|0|dre:560393|K08115 chondroitin sulfate proteoglycan 4 | (RefSeq) cspg4; chondroitin sulfate proteoglycan 4	--	[R]	General function prediction only	Cadherin-like;; Laminin G domain;; Laminin G domain	Neurexin-1b OS=Danio rerio OX=7955 GN=nrxn1b PE=2 SV=1	U	Intracellular trafficking, secretion, and vesicular transport	PREDICTED: chondroitin sulfate proteoglycan 4-like [Sinocyclocheilus rhinocerous]
Mam06163.gene	8	10	8	0	0	0	4	5	4	0	0	0	--	--	Biological Process: ubiquitin-dependent protein catabolic process (GO:0006511);; Cellular Component: integral component of membrane (GO:0016021);; Biological Process: protein deubiquitination (GO:0016579);; Molecular Function: thiol-dependent ubiquitinyl hydrolase activity (GO:0036459);;	K11851|0|dre:100537262|K11851 ubiquitin carboxyl-terminal hydrolase 30 [EC:3.4.19.12] | (RefSeq) ubiquitin carboxyl-terminal hydrolase 30-like	--	[O]	Posttranslational modification, protein turnover, chaperones	Ubiquitin carboxyl-terminal hydrolase;; Ubiquitin carboxyl-terminal hydrolase	Ubiquitin carboxyl-terminal hydrolase 30 OS=Danio rerio OX=7955 GN=usp30 PE=3 SV=1	O	Posttranslational modification, protein turnover, chaperones	PREDICTED: LOW QUALITY PROTEIN: ubiquitin carboxyl-terminal hydrolase 30-like [Cyprinus carpio]
Mam15232.gene	7	8	23	0	0	0	36	5	4	0	0	0	--	--	Biological Process: negative regulation of transcription from RNA polymerase II promoter (GO:0000122);; Molecular Function: RNA polymerase II core binding (GO:0000993);; Biological Process: heart development (GO:0007507);; Biological Process: histone modification (GO:0016570);; Cellular Component: Cdc73/Paf1 complex (GO:0016593);; Biological Process: positive regulation of transcription elongatio…	K15174|0|dre:553020|K15174 RNA polymerase II-associated factor 1 | (RefSeq) paf1, im:6906070, paf1l, wu:fb80a09; PAF1 homolog, Paf1/RNA polymerase II complex component	--	[K]	Transcription	Paf1	RNA polymerase II-associated factor 1 homolog OS=Danio rerio OX=7955 GN=paf1 PE=1 SV=1	K	Transcription	PREDICTED: RNA polymerase II-associated factor 1 homolog [Sinocyclocheilus anshuiensis]
Ery01279.gene	8	18	6	0	0	0	39	5	4	0	0	0	[S]	Function unknown	Molecular Function: calcium-dependent cysteine-type endopeptidase activity (GO:0004198);; Molecular Function: calcium ion binding (GO:0005509);; Cellular Component: cytoplasm (GO:0005737);; Biological Process: proteolysis (GO:0006508);; Biological Process: protein catabolic process (GO:0030163);; Biological Process: negative regulation of apoptotic process (GO:0043066);; Biological Process: sarco…		--	[OT]	Posttranslational modification, protein turnover, chaperones;; Signal transduction mechanisms	Calpain family cysteine protease;; Calpain large subunit, domain III;; EF hand;; EF-hand domain;; EF-hand domain pair;; EF hand	Calpain-3 OS=Gallus gallus OX=9031 GN=CAPN3 PE=2 SV=1	O	Posttranslational modification, protein turnover, chaperones	PREDICTED: calpain-3-like [Sinocyclocheilus anshuiensis]
Mam19192.gene	16	15	13	0	0	0	8	6	4	0	0	0	--	--	Biological Process: cellular process (GO:0009987);;		--	[R]	General function prediction only	Reverse transcriptase (RNA-dependent DNA polymerase);; Integrase core domain	--	L	Replication, recombination and repair	Retrotransposable element Tf2 protein type 1 [Larimichthys crocea]
Ery23055.gene	6	5	4	0	0	0	4	7	4	0	0	0	--	--	Biological Process: RNA metabolic process (GO:0016070);;	K01164|6.03704e-144|tru:101062088|K01164 ribonuclease P/MRP protein subunit POP1 [EC:3.1.26.5] | (RefSeq) pop1; POP1 homolog, ribonuclease P/MRP subunit	Ribosome biogenesis in eukaryotes (ko03008);; RNA transport (ko03013)	[A]	RNA processing and modification	POPLD (NUC188) domain	--	J	Translation, ribosomal structure and biogenesis	PREDICTED: ribonucleases P/MRP protein subunit POP1-like [Sinocyclocheilus anshuiensis]
Mam09152.gene	7	5	6	0	0	0	28	9	4	0	0	0	--	--	Molecular Function: nucleotide binding (GO:0000166);; Cellular Component: cytosol (GO:0005829);; Molecular Function: zinc ion binding (GO:0008270);; Molecular Function: UDP-N-acetylmuramoylalanyl-D-glutamyl-2,6-diaminopimelate-D-alanyl-D-alanine ligase activity (GO:0008766);; Biological Process: protein ubiquitination (GO:0016567);; Molecular Function: hydrolase activity (GO:0016787);; Molecular …		--	--	--	--	E3 ubiquitin-protein ligase rnf213-beta OS=Danio rerio OX=7955 GN=rnf213b PE=3 SV=1	S	Function unknown	PREDICTED: E3 ubiquitin-protein ligase rnf213-beta-like [Sinocyclocheilus anshuiensis]
Ery30184.gene	23	19	22	0	0	0	4	11	4	0	0	0	--	--	--		--	[R]	General function prediction only	Reverse transcriptase (RNA-dependent DNA polymerase)	--	L	Replication, recombination and repair	PREDICTED: uncharacterized protein LOC102082344 [Oreochromis niloticus]
Ery30791.gene	9	9	11	0	0	0	5	12	4	0	0	0	--	--	--		--	--	--	GoLoco motif	--	S	Function unknown	PREDICTED: G-protein-signaling modulator 1-like isoform X2 [Sinocyclocheilus rhinocerous]
Mam09881.gene	7	7	9	0	0	0	8	12	4	0	0	0	--	--	--		--	--	--	--	--	--	--	--
Mam16433.gene	5	5	4	0	0	0	14	13	4	0	0	0	--	--	--		--	[O]	Posttranslational modification, protein turnover, chaperones	WW domain	Pleckstrin homology domain-containing family A member 7 OS=Danio rerio OX=7955 GN=plekha7 PE=2 SV=2	S	Function unknown	Pleckstrin domain-containing family A member 7 [Larimichthys crocea]
Ery05228.gene	5	5	7	0	0	0	18	14	4	0	0	0	[L]	Replication, recombination and repair	Molecular Function: DNA binding (GO:0003677);; Molecular Function: ATP-dependent DNA helicase activity (GO:0004003);; Molecular Function: ATP binding (GO:0005524);; Cellular Component: nucleus (GO:0005634);; Biological Process: nucleobase-containing compound metabolic process (GO:0006139);;	K15362|0|dre:794038|K15362 fanconi anemia group J protein [EC:3.6.4.12] | (RefSeq) brip1, fancj, si:ch211-158l18.1; BRCA1 interacting protein C-terminal helicase 1	Fanconi anemia pathway (ko03460)	[L]	Replication, recombination and repair	Helicase C-terminal domain;; DEAD_2	Fanconi anemia group J protein homolog OS=Gallus gallus OX=9031 GN=BRIP1 PE=2 SV=1	L	Replication, recombination and repair	PREDICTED: Fanconi anemia group J protein homolog [Sinocyclocheilus rhinocerous]
Mam05806.gene	7	9	3	0	0	0	3	15	4	0	0	0	--	--	--		--	--	--	--	--	--	--	PREDICTED: zinc finger BED domain-containing protein 1-like [Sinocyclocheilus grahami]
Ery24646.gene	14	7	6	0	0	0	4	15	4	0	0	0	--	--	--		--	--	--	--	--	--	--	--
Mam08485.gene	19	24	31	0	0	0	5	15	4	0	0	0	--	--	--		--	--	--	Immunoglobulin V-set domain;; Immunoglobulin domain;; Immunoglobulin I-set domain;; Immunoglobulin domain	--	U	Intracellular trafficking, secretion, and vesicular transport	PREDICTED: uncharacterized protein LOC107574512 [Sinocyclocheilus grahami]
Ery23833.gene	13	10	15	0	0	0	29	19	4	0	0	0	--	--	--		--	--	--	--	--	S	Function unknown	putative GAG protein [Tetraodon nigroviridis]
Ery17158.gene	6	26	4	0	0	0	8	21	4	0	0	0	--	--	--		--	--	--	--	--	--	--	--
Ery17742.gene	4	12	15	0	0	0	6	23	4	0	0	0	--	--	Molecular Function: ryanodine-sensitive calcium-release channel activity (GO:0005219);; Cellular Component: intracellular (GO:0005622);; Cellular Component: integral component of membrane (GO:0016021);; Biological Process: release of sequestered calcium ion into cytosol (GO:0051209);;		--	[T]	Signal transduction mechanisms	Ryanodine Receptor TM 4-6;; Ion transport protein	--	U	Intracellular trafficking, secretion, and vesicular transport	PREDICTED: ryanodine receptor 3-like [Sinocyclocheilus anshuiensis]
Mam20825.gene	17	31	34	0	0	0	10	26	4	0	0	0	--	--	--	K20282|1.95124e-154|dre:101886383|K20282 GRIP and coiled-coil domain-containing protein 2 | (RefSeq) gcc2; GRIP and coiled-coil domain containing 2	--	--	--	--	--	U	Intracellular trafficking, secretion, and vesicular transport	hypothetical protein cypCar_00015595 [Cyprinus carpio]
Ery08306.gene	5	16	8	0	0	0	9	29	4	0	0	0	--	--	Cellular Component: mitochondrial inner membrane presequence translocase complex (GO:0005744);; Molecular Function: protein channel activity (GO:0015266);; Molecular Function: P-P-bond-hydrolysis-driven protein transmembrane transporter activity (GO:0015450);; Biological Process: protein import into mitochondrial matrix (GO:0030150);; Cellular Component: integral component of mitochondrial inner …	K17795|2.70441e-102|dre:562144|K17795 mitochondrial import inner membrane translocase subunit TIM17 | (RefSeq) timm17b, si:ch211-163b2.6; translocase of inner mitochondrial membrane 17 homolog B (yeast)	--	[U]	Intracellular trafficking, secretion, and vesicular transport	Tim17/Tim22/Tim23/Pmp24 family	--	O	Posttranslational modification, protein turnover, chaperones	PREDICTED: mitochondrial import inner membrane translocase subunit Tim17-B [Sinocyclocheilus grahami]
Ery07361.gene	16	12	16	0	0	0	21	29	4	0	0	0	--	--	Cellular Component: integral component of plasma membrane (GO:0005887);; Biological Process: G-protein coupled receptor signaling pathway (GO:0007186);; Biological Process: visual perception (GO:0007601);; Biological Process: phototransduction (GO:0007602);; Molecular Function: G-protein coupled photoreceptor activity (GO:0008020);; Biological Process: protein-chromophore linkage (GO:0018298);; B…	K04256|0|dre:561815|K04256 c-opsin | (RefSeq) opn3; opsin 3	--	[R]	General function prediction only	7 transmembrane receptor (rhodopsin family)	Pinopsin OS=Columba livia OX=8932 PE=1 SV=1	U	Intracellular trafficking, secretion, and vesicular transport	hypothetical protein cypCar_00011876 [Cyprinus carpio]
Ery16371.gene	4	16	18	0	0	0	27	33	4	0	0	0	--	--	--		--	--	--	--	--	--	--	PREDICTED: deoxyribonuclease-1-like [Sinocyclocheilus anshuiensis]
Ery08526.gene	28	5	13	0	0	0	39	34	4	0	0	0	--	--	--	K06732|0|tru:101074640|K06732 CUB domain-containing protein 1 | (RefSeq) CUB domain-containing protein 1-like	--	--	--	--	--	U	Intracellular trafficking, secretion, and vesicular transport	PREDICTED: CUB domain-containing protein 1-like [Sinocyclocheilus rhinocerous]
Ery17820.gene	4	3	8	0	0	0	3	3	5	0	0	0	--	--	--		--	--	--	Caspase recruitment domain	--	S	Function unknown	PREDICTED: disks large homolog 5-like isoform X2 [Cyprinus carpio]
Mam27984.gene	7	8	3	0	0	0	4	3	5	0	0	0	--	--	Molecular Function: SNAP receptor activity (GO:0005484);; Cellular Component: plasma membrane (GO:0005886);; Biological Process: synaptic vesicle priming (GO:0016082);; Molecular Function: syntaxin binding (GO:0019905);; Cellular Component: SNARE complex (GO:0031201);; Biological Process: synaptic vesicle fusion to presynaptic active zone membrane (GO:0031629);;	K08508|3.53455e-120|dre:393159|K08508 synaptosomal-associated protein 23 | (RefSeq) snap23.1, zgc:56072; synaptosomal-associated protein 23.1	SNARE interactions in vesicular transport (ko04130)	[U]	Intracellular trafficking, secretion, and vesicular transport	SNAP-25 family;; Domain of unknown function (DUF5089)	Synaptosomal-associated protein 25 OS=Gallus gallus OX=9031 GN=SNAP25 PE=1 SV=1	U	Intracellular trafficking, secretion, and vesicular transport	hypothetical protein cypCar_00011361 [Cyprinus carpio]
Mam05790.gene	4	4	3	0	0	0	7	6	5	0	0	0	--	--	Biological Process: ganglioside biosynthetic process (GO:0001574);; Molecular Function: beta-galactoside (CMP) alpha-2,3-sialyltransferase activity (GO:0003836);; Biological Process: oligosaccharide metabolic process (GO:0009311);; Biological Process: protein N-linked glycosylation via asparagine (GO:0018279);; Cellular Component: integral component of Golgi membrane (GO:0030173);;		--	[G]	Carbohydrate transport and metabolism	Glycosyltransferase family 29 (sialyltransferase)	CMP-N-acetylneuraminate-beta-galactosamide-alpha-2,3-sialyltransferase 1 OS=Gallus gallus OX=9031 GN=ST3GAL1 PE=2 SV=1	S	Function unknown	PREDICTED: CMP-N-acetylneuraminate-beta-galactosamide-alpha-2,3-sialyltransferase 1-like isoform X3 [Sinocyclocheilus rhinocerous]
Mam00985.gene	8	6	4	0	0	0	3	7	5	0	0	0	--	--	--		--	--	--	--	--	--	--	hypothetical protein cypCar_00045969 [Cyprinus carpio]
Mam16654.gene	5	4	3	0	0	0	3	8	5	0	0	0	[T]	Signal transduction mechanisms	Molecular Function: protein serine/threonine kinase activity (GO:0004674);; Molecular Function: ATP binding (GO:0005524);; Cellular Component: nucleus (GO:0005634);; Cellular Component: cytoplasm (GO:0005737);; Biological Process: regulation of cell shape (GO:0008360);; Biological Process: peptidyl-serine phosphorylation (GO:0018105);;	K08815|0|dre:569881|K08815 tau tubulin kinase [EC:2.7.11.26] | (RefSeq) ttbk2b, fj62e10, sb:eu1102, si:dkey-12h9.11, si:dkey-12h9.14, wu:fj62e10; tau tubulin kinase 2b	--	[T]	Signal transduction mechanisms	Protein kinase domain;; Protein tyrosine kinase	Casein kinase I isoform delta OS=Xenopus laevis OX=8355 GN=csnk1d PE=1 SV=2	T	Signal transduction mechanisms	PREDICTED: tau-tubulin kinase 2-like [Sinocyclocheilus grahami]
Mam29150.gene	12	9	10	0	0	0	5	9	5	0	0	0	[M]	Cell wall/membrane/envelope biogenesis	Cellular Component: cytosol (GO:0005829);; Biological Process: carbohydrate biosynthetic process (GO:0016051);; Molecular Function: N-acylneuraminate-9-phosphate synthase activity (GO:0047444);; Cellular Component: extracellular exosome (GO:0070062);;		--	--	--	NeuB family;; SAF domain	--	M	Cell wall/membrane/envelope biogenesis	PREDICTED: sialic acid synthase-like [Sinocyclocheilus grahami]
Ery01513.gene	35	32	23	0	0	0	30	9	5	0	0	0	--	--	Molecular Function: dolichyl-diphosphooligosaccharide-protein glycotransferase activity (GO:0004579);; Biological Process: protein N-linked glycosylation (GO:0006487);; Cellular Component: oligosaccharyltransferase complex (GO:0008250);; Cellular Component: integral component of membrane (GO:0016021);;	K12668|3.38779e-71|dre:566527|K12668 oligosaccharyltransferase complex subunit epsilon | (RefSeq) dad1, si:ch211-9d9.5; defender against cell death 1	N-Glycan biosynthesis (ko00510);; Protein processing in endoplasmic reticulum (ko04141)	[DO]	Cell cycle control, cell division, chromosome partitioning;; Posttranslational modification, protein turnover, chaperones	DAD family	Dolichyl-diphosphooligosaccharide--protein glycosyltransferase subunit dad1 OS=Xenopus laevis OX=8355 GN=dad1 PE=3 SV=1	S	Function unknown	PREDICTED: dolichyl-diphosphooligosaccharide--protein glycosyltransferase subunit dad1 [Sinocyclocheilus grahami]
Ery15997.gene	23	20	30	0	0	0	4	12	5	0	0	0	--	--	--		--	--	--	--	--	S	Function unknown	hypothetical protein cypCar_00044411 [Cyprinus carpio]
Ery02807.gene	11	4	21	0	0	0	47	12	5	0	0	0	[F]	Nucleotide transport and metabolism	Molecular Function: AMP deaminase activity (GO:0003876);; Biological Process: IMP salvage (GO:0032264);;	K01490|0|dre:571355|K01490 AMP deaminase [EC:3.5.4.6] | (RefSeq) ampd2b, ampd2, wu:fb72d11; adenosine monophosphate deaminase 2b	Purine metabolism (ko00230)	[F]	Nucleotide transport and metabolism	Adenosine/AMP deaminase	--	F	Nucleotide transport and metabolism	PREDICTED: AMP deaminase 2-like isoform X3 [Sinocyclocheilus anshuiensis]
Ery28073.gene	9	3	13	0	0	0	12	13	5	0	0	0	--	--	--		--	--	--	Ubiquitin carboxyl-terminal hydrolase	--	O	Posttranslational modification, protein turnover, chaperones	PREDICTED: ubiquitin carboxyl-terminal hydrolase 37-like [Cyprinus carpio]
Ery30369.gene	71	36	33	0	0	0	10	14	5	0	0	0	[R]	General function prediction only	--		--	--	--	Interferon-inducible GTPase (IIGP);; 50S ribosome-binding GTPase;; ABC transporter;; Ferrous iron transport protein B;; RsgA GTPase;; Ras of Complex, Roc, domain of DAPkinase;; P-loop containing region of AAA domain;; Dynamin family	--	--	--	PREDICTED: interferon-inducible GTPase 1-like [Sinocyclocheilus anshuiensis]
Ery22986.gene	4	7	4	0	0	0	20	14	5	0	0	0	--	--	--	K15713|4.3938e-32|apla:101798174|K15713 E3 ubiquitin-protein ligase UHRF2 [EC:2.3.2.27] | (RefSeq) E3 ubiquitin-protein ligase UHRF2	--	--	--	Tandem tudor domain within UHRF1	E3 ubiquitin-protein ligase UHRF1 OS=Xenopus tropicalis OX=8364 GN=uhrf1 PE=3 SV=2	V	Defense mechanisms	hypothetical protein cypCar_00042799 [Cyprinus carpio]
Mam07512.gene	15	4	9	0	0	0	4	15	5	0	0	0	--	--	--		--	--	--	Domain of unknown function (DUF4371);; hAT family C-terminal dimerisation region	--	S	Function unknown	zinc finger MYM-type protein 1-like isoform X1 [Astyanax mexicanus]
Ery19531.gene	19	17	28	0	0	0	5	15	5	0	0	0	--	--	--		--	--	--	--	--	--	--	hypothetical protein cypCar_00010363 [Cyprinus carpio]
Ery18182.gene	18	8	6	0	0	0	10	15	5	0	0	0	--	--	--		--	--	--	--	--	S	Function unknown	hypothetical protein cypCar_00045373 [Cyprinus carpio]
Mam20934.gene	4	4	6	0	0	0	6	17	5	0	0	0	--	--	Biological Process: somite specification (GO:0001757);;		--	--	--	Helix-loop-helix DNA-binding domain;; Hairy Orange	--	S	Function unknown	PREDICTED: transcription factor HES-7.1-A-like [Sinocyclocheilus grahami]
Mam02039.gene	32	7	3	0	0	0	22	20	5	0	0	0	[R]	General function prediction only	Molecular Function: nucleic acid binding (GO:0003676);; Molecular Function: metal ion binding (GO:0046872);;		--	[R]	General function prediction only	Zinc-finger double domain;; Zinc finger, C2H2 type;; C2H2-type zinc finger;; Zinc-finger double-stranded RNA-binding;; C2H2-type zinc finger;; LYAR-type C2HC zinc finger;; C2HE / C2H2 / C2HC zinc-binding finger;; zinc-finger C2H2-type	Oocyte zinc finger protein XlCOF6 (Fragment) OS=Xenopus laevis OX=8355 PE=3 SV=1	S	Function unknown	PREDICTED: zinc finger protein 883-like [Cyprinus carpio]
Ery23965.gene	38	22	10	0	0	0	7	22	5	0	0	0	[X]	Mobilome: prophages, transposons	--		--	[R]	General function prediction only	Integrase core domain;; SCAN domain;; Aspartyl protease	--	L	Replication, recombination and repair	uncharacterized protein LOC108184914 [Danio rerio]
Ery03212.gene	15	5	3	0	0	0	37	24	5	0	0	0	--	--	Cellular Component: cyclin-dependent protein kinase holoenzyme complex (GO:0000307);; Molecular Function: cyclin-dependent protein serine/threonine kinase regulator activity (GO:0016538);; Biological Process: positive regulation of cyclin-dependent protein serine/threonine kinase activity (GO:0045737);; Biological Process: positive regulation of transcription from RNA polymerase II promoter (GO:0…	K06634|1.40624e-150|dre:541325|K06634 cyclin H | (RefSeq) ccnh, zgc:114132; cyclin H	Basal transcription factors (ko03022);; Nucleotide excision repair (ko03420);; Cell cycle (ko04110)	[DKL]	Cell cycle control, cell division, chromosome partitioning;; Transcription;; Replication, recombination and repair	Cyclin C-terminal domain;; Cyclin, N-terminal domain	Cyclin-H OS=Xenopus laevis OX=8355 GN=ccnh PE=1 SV=1	DKL	Cell cycle control, cell division, chromosome partitioning;; Transcription;; Replication, recombination and repair	PREDICTED: cyclin-H isoform X2 [Sinocyclocheilus anshuiensis]
Ery28819.gene	20	10	8	0	0	0	19	25	5	0	0	0	--	--	Cellular Component: endoplasmic reticulum (GO:0005783);; Biological Process: protein glycosylation (GO:0006486);; Cellular Component: integral component of membrane (GO:0016021);; Biological Process: endoplasmic reticulum unfolded protein response (GO:0030968);; Biological Process: cellular response to estrogen stimulus (GO:0071391);;		--	[S]	Function unknown	Ribosome associated membrane protein RAMP4	--	U	Intracellular trafficking, secretion, and vesicular transport	PREDICTED: stress-associated endoplasmic reticulum protein 1-like [Cyprinus carpio]
Mam18392.gene	4	6	4	0	0	0	13	38	5	0	0	0	--	--	--	K05646|3.59293e-114|dre:558335|K05646 ATP-binding cassette, subfamily A (ABC1), member 12 | (RefSeq) abca12, cb352, sb:cb352; ATP-binding cassette, sub-family A (ABC1), member 12	ABC transporters (ko02010)	--	--	--	--	--	--	hypothetical protein cypCar_00012023 [Cyprinus carpio]
Mam00629.gene	78	98	114	0	0	0	57	50	5	0	0	0	--	--	Biological Process: cell adhesion (GO:0007155);; Biological Process: integrin-mediated signaling pathway (GO:0007229);; Cellular Component: integrin complex (GO:0008305);;	K06462|0|dre:101882585|K06462 integrin alpha X | (RefSeq) si:dkey-32n7.4	Regulation of actin cytoskeleton (ko04810)	[W]	Extracellular structures	Integrin alpha;; FG-GAP repeat;; Repeat domain in Vibrio, Colwellia, Bradyrhizobium and Shewanella	Integrin alpha-5 OS=Xenopus laevis OX=8355 GN=itga5 PE=2 SV=1	U	Intracellular trafficking, secretion, and vesicular transport	PREDICTED: integrin alpha-M-like [Sinocyclocheilus anshuiensis]
Mam14242.gene	8	4	8	0	0	0	11	3	6	0	0	0	--	--	Cellular Component: membrane (GO:0016020);; Biological Process: rhombomere formation (GO:0021594);; Biological Process: hemopoiesis (GO:0030097);; Biological Process: negative regulation of fibroblast growth factor receptor signaling pathway (GO:0040037);; Biological Process: skeletal muscle fiber development (GO:0048741);; Biological Process: negative regulation of ERK1 and ERK2 cascade (GO:0070…	K17385|0|dre:114437|K17385 protein sprouty homolog 4 | (RefSeq) spry4, cb511, sprouty4, wu:fb92b06, zSpry4; sprouty homolog 4 (Drosophila)	--	--	--	Sprouty protein (Spry)	Protein sprouty homolog 2 OS=Gallus gallus OX=9031 GN=SPRY2 PE=2 SV=1	U	Intracellular trafficking, secretion, and vesicular transport	PREDICTED: protein sprouty homolog 4 [Sinocyclocheilus rhinocerous]
Ery14033.gene	67	102	160	0	0	0	7	4	6	0	0	0	[P]	Inorganic ion transport and metabolism	Molecular Function: potassium channel activity (GO:0005267);; Biological Process: potassium ion transport (GO:0006813);; Cellular Component: integral component of membrane (GO:0016021);; Biological Process: transmembrane transport (GO:0055085);;	K04927|0|mze:101486775|K04927 potassium voltage-gated channel KQT-like subfamily member 2 | (RefSeq) potassium voltage-gated channel subfamily KQT member 2-like	--	[P]	Inorganic ion transport and metabolism	KCNQ voltage-gated potassium channel;; Ankyrin-G binding motif of KCNQ2-3;; Ion transport protein;; Unstructured region on Potassium channel subunit alpha KvLQT2;; Ion channel	Potassium voltage-gated channel subfamily KQT member 1 OS=Squalus acanthias OX=7797 GN=KCNQ1 PE=2 SV=1	P	Inorganic ion transport and metabolism	PREDICTED: potassium voltage-gated channel subfamily KQT member 2-like [Sinocyclocheilus anshuiensis]
Ery14116.gene	5	4	3	0	0	0	7	5	6	0	0	0	--	--	--		--	--	--	Immunoglobulin V-set domain;; Immunoglobulin domain;; Immunoglobulin domain;; Immunoglobulin I-set domain	--	S	Function unknown	PREDICTED: uncharacterized protein LOC107745718, partial [Sinocyclocheilus rhinocerous]
Mam01799.gene	10	4	6	0	0	0	3	6	6	0	0	0	[J]	Translation, ribosomal structure and biogenesis	Molecular Function: nucleotide binding (GO:0000166);; Molecular Function: first spliceosomal transesterification activity (GO:0000384);; Biological Process: mRNA splicing, via spliceosome (GO:0000398);; Molecular Function: RNA binding (GO:0003723);; Cellular Component: U2 snRNP (GO:0005686);; Biological Process: mRNA export from nucleus (GO:0006406);; Cellular Component: RES complex (GO:0070274);…	K13107|8.78867e-96|dre:553240|K13107 RNA-binding motif protein, X-linked 2 | (RefSeq) rbmx2, im:7141316, zgc:113884; RNA binding motif protein, X-linked 2	--	[R]	General function prediction only	RNA recognition motif. (a.k.a. RRM, RBD, or RNP domain)	Cold-inducible RNA-binding protein OS=Xenopus tropicalis OX=8364 GN=cirbp PE=2 SV=1	S	Function unknown	PREDICTED: RNA-binding motif protein, X-linked 2-like isoform X2 [Sinocyclocheilus grahami]
Ery19080.gene	9	18	9	0	0	0	14	6	6	0	0	0	--	--	--		--	--	--	--	--	--	--	--
Mam13134.gene	8	4	10	0	0	0	18	6	6	0	0	0	--	--	--		--	--	--	Immunoglobulin domain;; Immunoglobulin domain;; Immunoglobulin domain	--	U	Intracellular trafficking, secretion, and vesicular transport	hypothetical protein cypCar_00001411 [Cyprinus carpio]
Mam22426.gene	19	13	12	0	0	0	7	7	6	0	0	0	--	--	Cellular Component: integral component of membrane (GO:0016021);; Molecular Function: transferase activity, transferring acyl groups (GO:0016746);;		--	--	--	Lecithin retinol acyltransferase	--	S	Function unknown	uncharacterized protein LOC556575 precursor [Danio rerio]
Ery14272.gene	17	9	13	0	0	0	31	7	6	0	0	0	[R]	General function prediction only	Molecular Function: nucleic acid binding (GO:0003676);; Biological Process: negative regulation of transcription, DNA-templated (GO:0045892);; Molecular Function: metal ion binding (GO:0046872);;		--	[R]	General function prediction only	BTB/POZ domain;; Zinc finger, C2H2 type;; Zinc-finger double domain;; C2H2-type zinc finger;; Zinc-finger double-stranded RNA-binding;; Zinc-finger of C2H2 type	Zinc finger and BTB domain-containing protein 14 OS=Gallus gallus OX=9031 GN=ZBTB14 PE=2 SV=1	S	Function unknown	zinc finger and BTB domain-containing protein 14 [Danio rerio]
Mam06651.gene	4	5	5	0	0	0	4	8	6	0	0	0	--	--	Molecular Function: transcriptional repressor activity, RNA polymerase II core promoter proximal region sequence-specific binding (GO:0001078);; Molecular Function: RNA polymerase II transcription factor binding (GO:0001085);; Molecular Function: nucleic acid binding (GO:0003676);; Cellular Component: nucleus (GO:0005634);; Biological Process: heart development (GO:0007507);; Biological Process: …	K17442|0|dre:568996|K17442 zinc finger protein ZFPM2 | (RefSeq) zfpm2a, FOG-A, fog2a, zgc:152696; zinc finger protein, FOG family member 2a	--	[R]	General function prediction only	Zinc-finger double-stranded RNA-binding;; Zinc finger, C2H2 type;; Zinc-finger of C2H2 type;; C2H2-type zinc finger	Zinc finger protein ZFPM1 (Fragment) OS=Xenopus laevis OX=8355 GN=zfpm1 PE=1 SV=1	S	Function unknown	PREDICTED: zinc finger protein ZFPM2 [Sinocyclocheilus anshuiensis]
Ery13074.gene	17	8	14	0	0	0	5	8	6	0	0	0	--	--	--	K07366|0|dre:550452|K07366 GRB2-related adaptor protein 2 | (RefSeq) grap2a, zgc:112091; GRB2-related adaptor protein 2a	--	[T]	Signal transduction mechanisms	SH3 domain;; Variant SH3 domain;; Variant SH3 domain;; SH2 domain	Growth factor receptor-bound protein 2-B OS=Xenopus laevis OX=8355 GN=grb2-b PE=1 SV=1	T	Signal transduction mechanisms	hypothetical protein cypCar_00017319 [Cyprinus carpio]
Ery04617.gene	26	3	15	0	0	0	14	9	6	0	0	0	--	--	Molecular Function: nucleic acid binding (GO:0003676);; Cellular Component: nucleus (GO:0005634);;	K13101|0|dre:368735|K13101 G patch domain and KOW motifs-containing protein | (RefSeq) gpkow, mp:zf637-1-001655, si:dz150f13.5, t54l, wu:fb38d03, zgc:152714; G patch domain and KOW motifs	--	[R]	General function prediction only	G-patch domain;; KOW motif;; G-patch domain	G-patch domain and KOW motifs-containing protein OS=Danio rerio OX=7955 GN=gpkow PE=2 SV=2	S	Function unknown	G-patch domain and KOW motifs-containing protein [Danio rerio]
Ery17167.gene	3	9	8	0	0	0	28	12	6	0	0	0	[K]	Transcription	--	K10268|0|dre:378737|K10268 F-box and leucine-rich repeat protein 2/20 | (RefSeq) fbxl2, fbxl20, sb:cb783, zgc:73374; F-box and leucine-rich repeat protein 2	--	[R]	General function prediction only	Leucine Rich repeat;; F-box-like;; F-box domain;; Leucine Rich repeats (2 copies)	F-box/LRR-repeat protein 7 OS=Danio rerio OX=7955 GN=fbxl7 PE=2 SV=1	S	Function unknown	PREDICTED: F-box/LRR-repeat protein 2-like [Sinocyclocheilus rhinocerous]
Mam08480.gene	15	6	9	0	0	0	11	14	6	0	0	0	--	--	--	K20800|9.81203e-121|dre:751660|K20800 protein DPCD | (RefSeq) dpcd, zgc:153412; deleted in primary ciliary dyskinesia homolog (mouse)	--	--	--	DPCD protein family	Protein DPCD OS=Danio rerio OX=7955 GN=dpcd PE=2 SV=1	S	Function unknown	PREDICTED: protein DPCD [Sinocyclocheilus anshuiensis]
Ery24870.gene	14	10	8	0	0	0	11	16	6	0	0	0	[M]	Cell wall/membrane/envelope biogenesis	--	K06560|0|dre:100537272|K06560 mannose receptor, C type | (RefSeq) macrophage mannose receptor 1-like	Phagosome (ko04145)	[TV]	Signal transduction mechanisms;; Defense mechanisms	Lectin C-type domain;; F5/8 type C domain;; LCCL domain;; Galactose binding lectin domain	Galactose-specific lectin nattectin OS=Thalassophryne nattereri OX=289382 PE=1 SV=1	S	Function unknown	PREDICTED: macrophage mannose receptor 1-like [Sinocyclocheilus grahami]
Ery22199.gene	7	25	7	0	0	0	31	17	6	0	0	0	--	--	--		--	[S]	Function unknown	N-terminal of Par3 and HAL proteins;; PDZ domain (Also known as DHR or GLGF);; PDZ domain	Disks large homolog 4 OS=Danio rerio OX=7955 GN=dlg4 PE=2 SV=1	U	Intracellular trafficking, secretion, and vesicular transport	PREDICTED: partitioning defective 3 homolog B-like isoform X2 [Sinocyclocheilus anshuiensis]
Ery18282.gene	10	10	19	0	0	0	20	20	6	0	0	0	--	--	Molecular Function: structural molecule activity (GO:0005198);; Cellular Component: nucleus (GO:0005634);; Cellular Component: cytosol (GO:0005829);; Biological Process: ubiquitin-dependent protein catabolic process (GO:0006511);; Cellular Component: proteasome regulatory particle, lid subcomplex (GO:0008541);; Biological Process: proteasome assembly (GO:0043248);; Biological Process: stem cell d…	K03036|0|dre:503934|K03036 26S proteasome regulatory subunit N6 | (RefSeq) psmd11a, im:7148232, wu:fb44g10, wu:fc16c05; proteasome 26S subunit, non-ATPase 11a	Proteasome (ko03050)	[O]	Posttranslational modification, protein turnover, chaperones	PCI domain	26S proteasome non-ATPase regulatory subunit 11A OS=Danio rerio OX=7955 GN=psmd11a PE=2 SV=1	O	Posttranslational modification, protein turnover, chaperones	PREDICTED: 26S proteasome non-ATPase regulatory subunit 11A-like [Sinocyclocheilus anshuiensis]
Mam12620.gene	8	9	11	0	0	0	3	33	6	0	0	0	--	--	Biological Process: sensory perception of sound (GO:0007605);;		--	--	--	Otospiralin	--	S	Function unknown	PREDICTED: otospiralin-like [Cyprinus carpio]
Mam06392.gene	34	4	6	0	0	0	398	46	6	0	0	0	--	--	Cellular Component: intracellular (GO:0005622);;		--	[O]	Posttranslational modification, protein turnover, chaperones	SPRY domain	Fibronectin type III and SPRY domain-containing protein 1 OS=Danio rerio OX=7955 GN=fsd1 PE=3 SV=1	S	Function unknown	PREDICTED: FSD1-like protein isoform X1 [Sinocyclocheilus grahami]
Ery10069.gene	20	48	21	0	0	0	5	58	6	0	0	0	--	--	Cellular Component: Golgi membrane (GO:0000139);; Cellular Component: nucleus (GO:0005634);; Cellular Component: endoplasmic reticulum membrane (GO:0005789);; Cellular Component: integral component of plasma membrane (GO:0005887);; Cellular Component: cell cortex (GO:0005938);; Biological Process: membrane protein ectodomain proteolysis (GO:0006509);; Biological Process: calcium ion transport (GO…	K04522|0|dre:58026|K04522 presenilin 2 [EC:3.4.23.-] | (RefSeq) psen2, pre2, zf-PS2; presenilin 2	Notch signaling pathway (ko04330)	[T]	Signal transduction mechanisms	Presenilin	Presenilin-2 OS=Danio rerio OX=7955 GN=psen2 PE=2 SV=2	U	Intracellular trafficking, secretion, and vesicular transport	hypothetical protein cypCar_00038756 [Cyprinus carpio]
Mam06495.gene	7	6	3	0	0	0	11	3	7	0	0	0	--	--	--	K13912|4.30085e-116|asn:102388691|K13912 deleted in malignant brain tumors 1 protein | (RefSeq) DMBT1; deleted in malignant brain tumors 1	--	--	--	Scavenger receptor cysteine-rich domain;; Scavenger receptor cysteine-rich domain	Lysyl oxidase homolog 3A OS=Danio rerio OX=7955 GN=loxl3a PE=2 SV=1	--	--	PREDICTED: LOW QUALITY PROTEIN: deleted in malignant brain tumors 1 protein-like, partial [Cyprinus carpio]
Ery15544.gene	3	3	8	0	0	0	9	6	7	0	0	0	--	--	--		--	[R]	General function prediction only	Reverse transcriptase (RNA-dependent DNA polymerase)	--	L	Replication, recombination and repair	PREDICTED: uncharacterized protein LOC107717203 [Sinocyclocheilus rhinocerous]
Ery05887.gene	6	8	3	0	0	0	5	7	7	0	0	0	[M]	Cell wall/membrane/envelope biogenesis	Molecular Function: C-3 sterol dehydrogenase (C-4 sterol decarboxylase) activity (GO:0000252);; Molecular Function: 3-beta-hydroxy-delta5-steroid dehydrogenase activity (GO:0003854);; Molecular Function: isocitrate dehydrogenase activity (GO:0004448);; Molecular Function: mevaldate reductase activity (GO:0004495);; Biological Process: steroid biosynthetic process (GO:0006694);; Molecular Function…		--	[IE]	Lipid transport and metabolism;; Amino acid transport and metabolism	3-beta hydroxysteroid dehydrogenase/isomerase family;; NAD dependent epimerase/dehydratase family;; GDP-mannose 4,6 dehydratase;; Polysaccharide biosynthesis protein;; RmlD substrate binding domain;; Male sterility protein;; NAD(P)H-binding	Short-chain dehydrogenase/reductase family 42E member 1 OS=Danio rerio OX=7955 GN=sdr42e1 PE=2 SV=1	M	Cell wall/membrane/envelope biogenesis	PREDICTED: short-chain dehydrogenase/reductase family 42E member 1 [Sinocyclocheilus rhinocerous]
Mam08237.gene	394	299	298	0	0	0	11	7	7	0	0	0	--	--	Molecular Function: receptor binding (GO:0005102);; Biological Process: protein localization (GO:0008104);; Biological Process: single organismal cell-cell adhesion (GO:0016337);; Biological Process: regulation of cell adhesion (GO:0030155);; Biological Process: regulation of cell migration (GO:0030334);; Biological Process: pectoral fin morphogenesis (GO:0035138);; Biological Process: medial fin…	K06240|0|dre:321243|K06240 laminin, alpha 3/5 | (RefSeq) lama5, cb402, im:7138247, sb:cb402, wu:fb81a10; laminin, alpha 5	Focal adhesion (ko04510);; ECM-receptor interaction (ko04512)	[W]	Extracellular structures	Laminin EGF domain;; Laminin N-terminal (Domain VI);; Laminin G domain;; Laminin G domain;; Laminin Domain I;; Laminin B (Domain IV);; Laminin Domain II;; Concanavalin A-like lectin/glucanases superfamily	Laminin subunit gamma-1 OS=Xenopus tropicalis OX=8364 GN=lamc1 PE=2 SV=1	S	Function unknown	PREDICTED: laminin subunit alpha-5-like [Sinocyclocheilus anshuiensis]
Mam29299.gene	14	32	18	0	0	0	9	8	7	0	0	0	--	--	--	K10369|0|dre:100322182|K10369 supervillin | (RefSeq) svilb, si:dkey-42d18.3; supervillin b	--	[Z]	Cytoskeleton	Gelsolin repeat	Gelsolin OS=Gallus gallus OX=9031 GN=GSN PE=2 SV=1	S	Function unknown	PREDICTED: supervillin-like isoform X4 [Sinocyclocheilus rhinocerous]
Mam11320.gene	4	4	4	0	0	0	11	8	7	0	0	0	[R]	General function prediction only	Molecular Function: double-stranded DNA binding (GO:0003690);; Molecular Function: nucleotide kinase activity (GO:0019201);; Molecular Function: polynucleotide 3'-phosphatase activity (GO:0046403);; Molecular Function: ATP-dependent polydeoxyribonucleotide 5'-hydroxyl-kinase activity (GO:0046404);; Biological Process: DNA 3' dephosphorylation involved in DNA repair (GO:0098504);;	K08073|0|dre:569462|K08073 bifunctional polynucleotide phosphatase/kinase [EC:3.1.3.32 2.7.1.78] | (RefSeq) pnkp, wu:fe48d04, zgc:153084; polynucleotide kinase 3'-phosphatase	--	[L]	Replication, recombination and repair	Polynucleotide kinase 3 phosphatase;; AAA domain	Aprataxin OS=Xenopus tropicalis OX=8364 GN=aptx PE=2 SV=1	E	Amino acid transport and metabolism	PREDICTED: bifunctional polynucleotide phosphatase/kinase-like [Sinocyclocheilus rhinocerous]
Ery08363.gene	4	21	12	0	0	0	16	8	7	0	0	0	--	--	Biological Process: metabolic process (GO:0008152);;		--	[I]	Lipid transport and metabolism	Lysophospholipase catalytic domain	Cytosolic phospholipase A2 OS=Xenopus laevis OX=8355 GN=pla2g4a PE=2 SV=1	I	Lipid transport and metabolism	PREDICTED: cytosolic phospholipase A2 gamma-like isoform X2 [Sinocyclocheilus anshuiensis]
Ery28912.gene	242	36	318	0	0	0	69	8	7	0	0	0	--	--	--		--	--	--	--	--	--	--	--
Mam16914.gene	7	4	11	0	0	0	19	9	7	0	0	0	--	--	Cellular Component: integral component of membrane (GO:0016021);;		--	--	--	Immunoglobulin V-set domain;; Immunoglobulin domain;; Immunoglobulin I-set domain;; Immunoglobulin domain	--	S	Function unknown	PREDICTED: programmed cell death 1 ligand 1-like [Sinocyclocheilus grahami]
Mam11818.gene	9	3	3	0	0	0	23	9	7	0	0	0	--	--	Molecular Function: extracellular matrix structural constituent (GO:0005201);; Cellular Component: proteinaceous extracellular matrix (GO:0005578);; Cellular Component: collagen trimer (GO:0005581);; Cellular Component: cytoplasm (GO:0005737);; Biological Process: regulation of ossification (GO:0030278);; Biological Process: fin regeneration (GO:0031101);; Biological Process: fin morphogenesis (G…	K06236|0|dre:337158|K06236 collagen, type I, alpha | (RefSeq) col1a1a, alpha1(I), cb21, col1a1, sb:cb21, sb:cb384, wu:fa99c12, wu:fb02c06; collagen, type I, alpha 1a	Focal adhesion (ko04510);; ECM-receptor interaction (ko04512);; AGE-RAGE signaling pathway in diabetic complications (ko04933)	[W]	Extracellular structures	Collagen triple helix repeat (20 copies);; Fibrillar collagen C-terminal domain;; von Willebrand factor type C domain	Collagen alpha-1(I) chain OS=Gallus gallus OX=9031 GN=COL1A1 PE=1 SV=3	O	Posttranslational modification, protein turnover, chaperones	PREDICTED: collagen alpha-1(I) chain-like [Sinocyclocheilus grahami]
Mam00645.gene	3	5	4	0	0	0	13	14	7	0	0	0	[Q]	Secondary metabolites biosynthesis, transport and catabolism	Molecular Function: copper ion binding (GO:0005507);; Molecular Function: primary amine oxidase activity (GO:0008131);; Biological Process: amine metabolic process (GO:0009308);; Molecular Function: aspartate oxidase activity (GO:0015922);; Molecular Function: D-lysine oxidase activity (GO:0043912);; Molecular Function: quinone binding (GO:0048038);; Biological Process: oxidation-reduction proces…	K11182|0|dre:555401|K11182 diamine oxidase [EC:1.4.3.22] | (RefSeq) aoc1, abp1, si:ch211-286c5.2, zgc:154101; amine oxidase, copper containing 1	Arginine and proline metabolism (ko00330);; Histidine metabolism (ko00340);; Tryptophan metabolism (ko00380)	[Q]	Secondary metabolites biosynthesis, transport and catabolism	Copper amine oxidase, enzyme domain;; Copper amine oxidase, N2 domain;; Copper amine oxidase, N3 domain;; Domain of unknown function (DUF1965)	--	Q	Secondary metabolites biosynthesis, transport and catabolism	PREDICTED: amiloride-sensitive amine oxidase [copper-containing]-like [Sinocyclocheilus anshuiensis]
Mam29788.gene	8	15	12	0	0	0	13	14	7	0	0	0	[K]	Transcription	--	K09276|2.37022e-83|dre:795398|K09276 Y-box-binding protein 1 | (RefSeq) ybx1, hm:zeh0308, nsep1, wu:fb01g10, wu:fb08c05, wu:fb16e10, wu:fj26c09, yb1, zfY1, zgc:85599; Y box binding protein 1	--	[J]	Translation, ribosomal structure and biogenesis	'Cold-shock' DNA-binding domain	Nuclease-sensitive element-binding protein 1 OS=Gallus gallus OX=9031 GN=YBX1 PE=2 SV=1	K	Transcription	nuclease-sensitive element-binding protein 1 isoform X2 [Astyanax mexicanus]
Ery13139.gene	21	5	6	0	0	0	16	16	7	0	0	0	--	--	Molecular Function: chromatin binding (GO:0003682);; Molecular Function: transcription factor activity, sequence-specific DNA binding (GO:0003700);; Cellular Component: nucleus (GO:0005634);; Biological Process: regulation of transcription, DNA-templated (GO:0006355);; Molecular Function: zinc ion binding (GO:0008270);; Biological Process: fin regeneration (GO:0031101);; Molecular Function: seque…	K11660|0|dre:326078|K11660 metastasis-associated protein MTA | (RefSeq) mta2, fd61b05, wu:fd61b05, wu:fi29g02, zgc:63487; metastasis associated 1 family, member 2	--	[B]	Chromatin structure and dynamics	Zinc finger C-x8-C-x5-C-x3-H type (and similar);; BAH domain;; MTA R1 domain;; ELM2 domain;; GATA zinc finger	mRNA decay activator protein ZFP36L2-A OS=Xenopus laevis OX=8355 GN=zfp36l2-A PE=1 SV=1	K	Transcription	hypothetical protein cypCar_00002006 [Cyprinus carpio]
Ery10982.gene	3	5	9	0	0	0	24	17	7	0	0	0	--	--	--	K10431|6.3806e-94|dre:100537884|K10431 microtubule-associated protein 4 | (RefSeq) si:dkey-77a20.5	--	--	--	--	--	O	Posttranslational modification, protein turnover, chaperones	PREDICTED: microtubule-associated protein 4-like [Cyprinus carpio]
Mam18377.gene	8	5	4	0	0	0	40	17	7	0	0	0	[F]	Nucleotide transport and metabolism	--		--	[T]	Signal transduction mechanisms	Guanylate kinase;; PDZ domain (Also known as DHR or GLGF);; Variant SH3 domain	55 kDa erythrocyte membrane protein OS=Gallus gallus OX=9031 GN=MPP1 PE=2 SV=1	F	Nucleotide transport and metabolism	hypothetical protein cypCar_00032335 [Cyprinus carpio]
Mam00338.gene	9	9	90	0	0	0	3	18	7	0	0	0	[T]	Signal transduction mechanisms	Molecular Function: nucleotide binding (GO:0000166);; Molecular Function: IMP dehydrogenase activity (GO:0003938);; Cellular Component: nucleus (GO:0005634);; Cellular Component: cytoplasm (GO:0005737);; Biological Process: GMP biosynthetic process (GO:0006177);; Biological Process: GTP biosynthetic process (GO:0006183);; Molecular Function: metal ion binding (GO:0046872);; Biological Process: ox…	K00088|0|mze:101464300|K00088 IMP dehydrogenase [EC:1.1.1.205] | (RefSeq) inosine-5'-monophosphate dehydrogenase 1b	Purine metabolism (ko00230);; Drug metabolism - other enzymes (ko00983)	[F]	Nucleotide transport and metabolism	IMP dehydrogenase / GMP reductase domain;; CBS domain;; Nitronate monooxygenase;; FMN-dependent dehydrogenase;; Histidine biosynthesis protein	Inosine-5&apos;-monophosphate dehydrogenase 1b OS=Danio rerio OX=7955 GN=impdh1b PE=2 SV=1	S	Function unknown	PREDICTED: inosine-5&apos;-monophosphate dehydrogenase 1b-like isoform X1 [Sinocyclocheilus rhinocerous]
Mam11900.gene	34	35	26	0	0	0	17	18	7	0	0	0	[S]	Function unknown	Molecular Function: nucleic acid binding (GO:0003676);;		--	--	--	Exonuclease;; 3' exoribonuclease, RNase T-like	--	S	Function unknown	PREDICTED: uncharacterized protein LOC107710862 [Sinocyclocheilus rhinocerous]
Mam28501.gene	11	7	8	0	0	0	11	19	7	0	0	0	[J]	Translation, ribosomal structure and biogenesis	--		--	[A]	RNA processing and modification	RNA recognition motif. (a.k.a. RRM, RBD, or RNP domain);; double strand RNA binding domain from DEAD END PROTEIN 1	Probable RNA-binding protein 46 OS=Danio rerio OX=7955 GN=rbm46 PE=2 SV=1	S	Function unknown	hypothetical protein cypCar_00039619 [Cyprinus carpio]
Mam12628.gene	4	7	16	0	0	0	8	20	7	0	0	0	--	--	Molecular Function: 3',5'-cyclic-AMP phosphodiesterase activity (GO:0004115);; Molecular Function: calmodulin-dependent cyclic-nucleotide phosphodiesterase activity (GO:0004117);; Molecular Function: cGMP-stimulated cyclic-nucleotide phosphodiesterase activity (GO:0004118);; Molecular Function: cGMP-inhibited cyclic-nucleotide phosphodiesterase activity (GO:0004119);; Molecular Function: photorec…	K13293|0|dre:555599|K13293 cAMP-specific phosphodiesterase 4 [EC:3.1.4.53] | (RefSeq) pde4bb, si:dkey-228i19.35; phosphodiesterase 4B, cAMP-specific b	Purine metabolism (ko00230)	[T]	Signal transduction mechanisms	3'5'-cyclic nucleotide phosphodiesterase	Cone cGMP-specific 3&apos;,5&apos;-cyclic phosphodiesterase subunit alpha&apos; OS=Gallus gallus OX=9031 GN=PDE6C PE=1 SV=1	T	Signal transduction mechanisms	hypothetical protein cypCar_00020192 [Cyprinus carpio]
Mam08864.gene	3	4	3	0	0	0	22	21	7	0	0	0	[R]	General function prediction only	Molecular Function: GTP binding (GO:0005525);; Cellular Component: endoplasmic reticulum (GO:0005783);; Cellular Component: Golgi apparatus (GO:0005794);; Biological Process: intracellular protein transport (GO:0006886);; Biological Process: vesicle-mediated transport (GO:0016192);;		--	[U]	Intracellular trafficking, secretion, and vesicular transport	ADP-ribosylation factor family;; Signal recognition particle receptor beta subunit;; Ras of Complex, Roc, domain of DAPkinase;; 50S ribosome-binding GTPase;; Ras family	ADP-ribosylation factor-like protein 6 OS=Danio rerio OX=7955 GN=arl6 PE=2 SV=1	U	Intracellular trafficking, secretion, and vesicular transport	GTP-binding protein SAR1b-like [Astyanax mexicanus]
Mam24099.gene	12	11	4	0	0	0	44	29	7	0	0	0	[I]	Lipid transport and metabolism	Biological Process: cholesterol metabolic process (GO:0008203);; Biological Process: lipid catabolic process (GO:0016042);; Molecular Function: lipase activity (GO:0016298);;	K07188|0|dre:557893|K07188 hormone-sensitive lipase [EC:3.1.1.79] | (RefSeq) lipeb, lipe, si:ch211-194b7.1; lipase, hormone-sensitive b	Insulin signaling pathway (ko04910)	[I]	Lipid transport and metabolism	Hormone-sensitive lipase (HSL) N-terminus;; alpha/beta hydrolase fold;; Steryl acetyl hydrolase;; Immunoglobulin domain	--	I	Lipid transport and metabolism	hypothetical protein cypCar_00015556 [Cyprinus carpio]
Mam20231.gene	37	23	12	0	0	0	15	53	7	0	0	0	--	--	Molecular Function: G-protein coupled receptor activity (GO:0004930);; Cellular Component: plasma membrane (GO:0005886);; Biological Process: G-protein coupled receptor signaling pathway (GO:0007186);; Cellular Component: integral component of membrane (GO:0016021);;	K04608|3.70554e-84|dre:100331190|K04608 metabotropic glutamate receptor 6/7/8 | (RefSeq) metabotropic glutamate receptor 7	Neuroactive ligand-receptor interaction (ko04080)	[PT]	Inorganic ion transport and metabolism;; Signal transduction mechanisms	Receptor family ligand binding region	--	U	Intracellular trafficking, secretion, and vesicular transport	PREDICTED: metabotropic glutamate receptor 7-like [Cyprinus carpio]
Ery00568.gene	6	3	6	0	0	0	54	60	7	0	0	0	--	--	--		--	--	--	Transglutaminase family;; Transglutaminase family, C-terminal ig like domain;; Transglutaminase-like superfamily	Protein-glutamine gamma-glutamyltransferase 2 OS=Pagrus major OX=143350 GN=tgl2 PE=1 SV=1	--	--	PREDICTED: coagulation factor XIII A chain-like [Sinocyclocheilus anshuiensis]
Ery30527.gene	6	4	6	0	0	0	4	3	8	0	0	0	--	--	Cellular Component: integral component of membrane (GO:0016021);;		--	--	--	XK-related protein	XK-related protein 4 OS=Tetraodon nigroviridis OX=99883 GN=xkr4 PE=2 SV=1	S	Function unknown	hypothetical protein cypCar_00011348 [Cyprinus carpio]
Ery12173.gene	11	5	5	0	0	0	8	5	8	0	0	0	--	--	--		--	--	--	--	--	--	--	--
Mam24004.gene	10	5	4	0	0	0	6	7	8	0	0	0	--	--	--		--	--	--	--	--	--	--	--
Ery03504.gene	5	5	19	0	0	0	16	7	8	0	0	0	--	--	--		--	--	--	C1q domain	Caprin-2 OS=Danio rerio OX=7955 GN=caprin2 PE=1 SV=1	S	Function unknown	hypothetical protein cypCar_00042098 [Cyprinus carpio]
Ery11654.gene	10	6	22	0	0	0	6	8	8	0	0	0	--	--	--		--	--	--	--	--	--	--	PREDICTED: uncharacterized protein LOC107583085 [Sinocyclocheilus grahami]
Mam28300.gene	3	4	3	0	0	0	3	9	8	0	0	0	--	--	--		--	--	--	Domain of unknown function (DUF4772)	Zinc finger protein 704 OS=Danio rerio OX=7955 GN=znf704 PE=4 SV=2	S	Function unknown	PREDICTED: zinc finger protein 704 isoform X1 [Sinocyclocheilus rhinocerous]
Ery11466.gene	12	4	3	0	0	0	52	9	8	0	0	0	--	--	--		--	--	--	--	Cell division cycle-associated protein 3 OS=Xenopus laevis OX=8355 GN=cdca3 PE=1 SV=1	D	Cell cycle control, cell division, chromosome partitioning	PREDICTED: cell division cycle-associated protein 3-like [Cyprinus carpio]
Ery11085.gene	67	13	12	0	0	0	4	10	8	0	0	0	[P]	Inorganic ion transport and metabolism	Molecular Function: chloride channel activity (GO:0005254);; Cellular Component: integral component of plasma membrane (GO:0005887);; Molecular Function: secondary active sulfate transmembrane transporter activity (GO:0008271);; Biological Process: sulfate transport (GO:0008272);; Molecular Function: bicarbonate transmembrane transporter activity (GO:0015106);; Molecular Function: anion:anion ant…	K14707|0|dre:100150270|K14707 solute carrier family 26, member 10 | (RefSeq) slc26a10, cb448, sb:cb448, si:dkey-228g21.3, wu:fb74a09; solute carrier family 26, member 10	--	[P]	Inorganic ion transport and metabolism	Sulfate permease family;; STAS domain	Solute carrier family 26 member 9 OS=Xenopus tropicalis OX=8364 GN=slc26a9 PE=2 SV=1	P	Inorganic ion transport and metabolism	PREDICTED: solute carrier family 26 member 10-like [Sinocyclocheilus rhinocerous]
Mam19077.gene	10	7	10	0	0	0	6	10	8	0	0	0	--	--	Biological Process: transport (GO:0006810);; Cellular Component: integral component of membrane (GO:0016021);;	K15102|0|dre:393688|K15102 solute carrier family 25 (mitochondrial phosphate transporter), member 3 | (RefSeq) slc25a3a, slc25a3l, zgc:73110; solute carrier family 25 (mitochondrial carrier; phosphate carrier), member 3a	--	[C]	Energy production and conversion	Mitochondrial carrier protein	Calcium-binding mitochondrial carrier protein SCaMC-2-A OS=Danio rerio OX=7955 GN=slc25a25a PE=2 SV=1	S	Function unknown	solute carrier family 25 (mitochondrial carrier; phosphate carrier), member 3a isoform X1 [Danio rerio]
Ery29821.gene	4	15	5	0	0	0	7	11	8	0	0	0	--	--	Molecular Function: actin binding (GO:0003779);; Molecular Function: calmodulin binding (GO:0005516);; Biological Process: actomyosin structure organization (GO:0031032);;		--	[Z]	Cytoskeleton	Calponin family repeat;; Calponin homology (CH) domain	Calponin-1 OS=Gallus gallus OX=9031 GN=CNN1 PE=1 SV=2	Z	Cytoskeleton	calponin-3 [Danio rerio]
Ery25120.gene	8	27	13	0	0	0	20	11	8	0	0	0	--	--	Cellular Component: phosphatidylinositol 3-kinase complex (GO:0005942);; Biological Process: insulin receptor signaling pathway (GO:0008286);; Biological Process: regulation of phosphatidylinositol 3-kinase activity (GO:0043551);; Biological Process: phosphatidylinositol phosphorylation (GO:0046854);; Molecular Function: 1-phosphatidylinositol-3-kinase regulator activity (GO:0046935);;		--	[T]	Signal transduction mechanisms	SH2 domain	Phosphatidylinositol 3-kinase regulatory subunit alpha OS=Xenopus laevis OX=8355 GN=pik3r1-a PE=2 SV=1	T	Signal transduction mechanisms	PREDICTED: phosphatidylinositol 3-kinase regulatory subunit gamma-like [Sinocyclocheilus anshuiensis]
Ery24056.gene	10	13	9	0	0	0	7	12	8	0	0	0	--	--	--		--	--	--	--	--	--	--	PREDICTED: protein sidekick-2-like [Sinocyclocheilus rhinocerous]
Mam05972.gene	3	4	5	0	0	0	13	12	8	0	0	0	--	--	Molecular Function: galactosylgalactosylxylosylprotein 3-beta-glucuronosyltransferase activity (GO:0015018);; Cellular Component: integral component of membrane (GO:0016021);;		--	[O]	Posttranslational modification, protein turnover, chaperones	Glycosyltransferase family 43	--	S	Function unknown	PREDICTED: galactosylgalactosylxylosylprotein 3-beta-glucuronosyltransferase 1-like [Sinocyclocheilus anshuiensis]
Mam09996.gene	5	4	6	0	0	0	18	12	8	0	0	0	--	--	--		--	--	--	--	--	S	Function unknown	PREDICTED: protein FAM78B-like [Sinocyclocheilus rhinocerous]
Ery03476.gene	4	7	6	0	0	0	27	12	8	0	0	0	--	--	--		--	--	--	--	--	--	--	--
Mam19387.gene	16	24	35	0	0	0	4	13	8	0	0	0	--	--	Biological Process: signal transduction (GO:0007165);; Cellular Component: integral component of membrane (GO:0016021);; Molecular Function: bitter taste receptor activity (GO:0033038);;		--	--	--	7 transmembrane receptor (rhodopsin family)	--	U	Intracellular trafficking, secretion, and vesicular transport	hypothetical protein cypCar_00035324 [Cyprinus carpio]
Mam01727.gene	4	8	4	0	0	0	12	13	8	0	0	0	--	--	Molecular Function: zinc ion binding (GO:0008270);; Cellular Component: integral component of membrane (GO:0016021);;		--	[O]	Posttranslational modification, protein turnover, chaperones	Ring finger domain;; RING-like zinc finger;; Zinc finger, C3HC4 type (RING finger);; RING-H2 zinc finger domain;; zinc-RING finger domain;; Zinc finger, C3HC4 type (RING finger);; RING-type zinc-finger	RING finger protein 150 OS=Danio rerio OX=7955 GN=rnf150 PE=2 SV=1	O	Posttranslational modification, protein turnover, chaperones	PREDICTED: RING finger protein 150 [Sinocyclocheilus grahami]
Ery22730.gene	16	8	8	0	0	0	32	13	8	0	0	0	--	--	Molecular Function: insulin receptor binding (GO:0005158);;	K12461|0|dre:559479|K12461 fibroblast growth factor receptor substrate 2 | (RefSeq) frs2a, si:dkey-97m3.4; fibroblast growth factor receptor substrate 2a	--	[T]	Signal transduction mechanisms	PTB domain (IRS-1 type)	Docking protein 3 OS=Gallus gallus OX=9031 GN=DOK3 PE=1 SV=1	U	Intracellular trafficking, secretion, and vesicular transport	PREDICTED: fibroblast growth factor receptor substrate 2-like [Cyprinus carpio]
Ery23172.gene	12	9	15	0	0	0	14	14	8	0	0	0	[L]	Replication, recombination and repair	Molecular Function: methyltransferase activity (GO:0008168);; Biological Process: methylation (GO:0032259);;	K15336|0|dre:449878|K15336 tRNA (cytosine38-C5)-methyltransferase [EC:2.1.1.204] | (RefSeq) trdmt1, dnmt2, im:7138158, zgc:136961; tRNA aspartic acid methyltransferase 1	--	[K]	Transcription	C-5 cytosine-specific DNA methylase	--	L	Replication, recombination and repair	hypothetical protein cypCar_00025639 [Cyprinus carpio]
Ery28383.gene	5	6	3	0	0	0	9	15	8	0	0	0	--	--	--	K17584|5.45884e-52|dre:553360|K17584 phosphorylated CTD-interacting factor 1 | (RefSeq) pcif1; PDX1 C-terminal inhibiting factor 1	--	--	--	Phosphorylated CTD interacting factor 1 WW domain	--	S	Function unknown	phosphorylated CTD-interacting factor 1 [Danio rerio]
Mam03289.gene	17	6	9	0	0	0	19	15	8	0	0	0	--	--	--		--	--	--	SEA domain	--	--	--	hypothetical protein cypCar_00042312 [Cyprinus carpio]
Ery01748.gene	68	96	80	0	0	0	23	18	8	0	0	0	[C]	Energy production and conversion	Cellular Component: integral component of membrane (GO:0016021);;		--	[S]	Function unknown	SNARE associated Golgi protein	Transmembrane protein 41A-B OS=Danio rerio OX=7955 GN=tmem41ab PE=2 SV=1	S	Function unknown	PREDICTED: transmembrane protein 41A-B isoform X1 [Sinocyclocheilus grahami]
Mam15618.gene	14	24	10	0	0	0	3	19	8	0	0	0	[H]	Coenzyme transport and metabolism	Cellular Component: cytoplasm (GO:0005737);; Biological Process: metabolic process (GO:0008152);; Molecular Function: S-adenosylmethionine-dependent methyltransferase activity (GO:0008757);;		--	[R]	General function prediction only	Methyltransferase domain;; Methyltransferase domain;; Methyltransferase domain;; Methyltransferase domain;; Methyltransferase domain;; ubiE/COQ5 methyltransferase family;; Hypothetical methyltransferase	--	Q	Secondary metabolites biosynthesis, transport and catabolism	PREDICTED: methyltransferase-like protein 7A [Sinocyclocheilus rhinocerous]
Mam25760.gene	23	15	22	0	0	0	21	19	8	0	0	0	[R]	General function prediction only	Biological Process: adaptive immune response (GO:0002250);; Biological Process: T cell activation involved in immune response (GO:0002286);; Biological Process: dendritic cell antigen processing and presentation (GO:0002468);; Cellular Component: cell surface (GO:0009986);;		--	[TV]	Signal transduction mechanisms;; Defense mechanisms	Lectin C-type domain	Collectin-12 OS=Gallus gallus OX=9031 GN=COLEC12 PE=2 SV=1	S	Function unknown	hypothetical protein cypCar_00026634 [Cyprinus carpio]
Ery10065.gene	4	3	3	0	0	0	14	20	8	0	0	0	[C]	Energy production and conversion	Cellular Component: membrane (GO:0016020);; Molecular Function: oxidoreductase activity, acting on NAD(P)H (GO:0016651);; Molecular Function: 4 iron, 4 sulfur cluster binding (GO:0051539);; Biological Process: oxidation-reduction process (GO:0055114);;	K03941|2.87505e-132|dre:554100|K03941 NADH dehydrogenase (ubiquinone) Fe-S protein 8 [EC:1.6.5.3 1.6.99.3] | (RefSeq) ndufs8b, zgc:109991; NADH dehydrogenase (ubiquinone) Fe-S protein 8b	Oxidative phosphorylation (ko00190)	[C]	Energy production and conversion	4Fe-4S binding domain;; 4Fe-4S dicluster domain;; 4Fe-4S double cluster binding domain;; 4Fe-4S dicluster domain;; 4Fe-4S dicluster domain;; 4Fe-4S dicluster domain;; 4Fe-4S binding domain;; 4Fe-4S dicluster domain;; 4Fe-4S binding domain;; 4Fe-4S dicluster domain	--	C	Energy production and conversion	hypothetical protein cypCar_00045035 [Cyprinus carpio]
Mam27228.gene	13	10	39	0	0	0	29	20	8	0	0	0	--	--	Molecular Function: protein phosphatase inhibitor activity (GO:0004864);; Cellular Component: cytoplasm (GO:0005737);; Biological Process: negative regulation of protein dephosphorylation (GO:0035308);;		--	[TU]	Signal transduction mechanisms;; Intracellular trafficking, secretion, and vesicular transport	cAMP-regulated phosphoprotein/endosulfine conserved region	Alpha-endosulfine OS=Salmo salar OX=8030 GN=ensa PE=3 SV=1	S	Function unknown	PREDICTED: alpha-endosulfine-like [Sinocyclocheilus grahami]
Ery05181.gene	12	12	6	0	0	0	6	21	8	0	0	0	[J]	Translation, ribosomal structure and biogenesis	Molecular Function: nucleotide binding (GO:0000166);; Cellular Component: commitment complex (GO:0000243);; Biological Process: mRNA splicing, via spliceosome (GO:0000398);; Molecular Function: mRNA binding (GO:0003729);; Cellular Component: U1 snRNP (GO:0005685);; Cellular Component: viral nucleocapsid (GO:0019013);; Molecular Function: U1 snRNA binding (GO:0030619);; Biological Process: hematop…	K11093|7.93432e-107|dre:445398|K11093 U1 small nuclear ribonucleoprotein 70kDa | (RefSeq) snrnp70, snrp70, wu:fc20b04, zgc:136450; small nuclear ribonucleoprotein 70 (U1)	Spliceosome (ko03040)	[A]	RNA processing and modification	U1 small nuclear ribonucleoprotein of 70kDa MW N terminal;; RNA recognition motif. (a.k.a. RRM, RBD, or RNP domain)	U1 small nuclear ribonucleoprotein 70 kDa OS=Xenopus tropicalis OX=8364 GN=snrnp70 PE=2 SV=1	S	Function unknown	PREDICTED: U1 small nuclear ribonucleoprotein 70 kDa-like isoform X1 [Cyprinus carpio]
Ery24877.gene	13	7	14	0	0	0	24	21	8	0	0	0	--	--	Molecular Function: DNA binding (GO:0003677);; Molecular Function: chromatin binding (GO:0003682);; Cellular Component: nucleus (GO:0005634);; Biological Process: negative regulation of transcription, DNA-templated (GO:0045892);; Molecular Function: metal ion binding (GO:0046872);;	K09236|0|dre:565811|K09236 teashirt | (RefSeq) tshz3b, tshz3; teashirt zinc finger homeobox 3b	--	--	--	C2H2 type zinc-finger (2 copies);; Zinc finger, C2H2 type;; C2H2-type zinc finger	Teashirt homolog 1-B OS=Xenopus laevis OX=8355 GN=tshz1-b PE=2 SV=1	S	Function unknown	teashirt homolog 3 isoform X1 [Danio rerio]
Ery17145.gene	23	115	18	0	0	0	8	24	8	0	0	0	--	--	--		--	--	--	PLAC8 family	Cornifelin homolog A OS=Xenopus laevis OX=8355 GN=cnfn-a PE=3 SV=1	S	Function unknown	hypothetical protein cypCar_00045150 [Cyprinus carpio]
Ery19518.gene	8	5	3	0	0	0	16	24	8	0	0	0	--	--	Biological Process: angiogenesis (GO:0001525);; Biological Process: cell adhesion (GO:0007155);; Biological Process: neurotransmitter secretion (GO:0007269);; Cellular Component: integral component of membrane (GO:0016021);; Molecular Function: metal ion binding (GO:0046872);; Biological Process: positive regulation of synapse assembly (GO:0051965);; Biological Process: positive regulation of syn…		--	[T]	Signal transduction mechanisms	Laminin G domain;; Laminin G domain	Neurexin-3b OS=Danio rerio OX=7955 GN=nrxn3b PE=2 SV=1	S	Function unknown	hypothetical protein cypCar_00014619 [Cyprinus carpio]
Ery18344.gene	6	8	6	0	0	0	36	30	8	0	0	0	--	--	Molecular Function: zinc ion binding (GO:0008270);; Biological Process: negative regulation of cell proliferation (GO:0008285);; Biological Process: histone acetylation (GO:0016573);; Cellular Component: MOZ/MORF histone acetyltransferase complex (GO:0070776);;	K11345|1.15622e-153|dre:792168|K11345 inhibitor of growth protein 5 | (RefSeq) ing5a, ing5; inhibitor of growth family, member 5a	--	[B]	Chromatin structure and dynamics	Inhibitor of growth proteins N-terminal histone-binding	Inhibitor of growth protein 4 OS=Gallus gallus OX=9031 GN=ING4 PE=2 SV=1	B	Chromatin structure and dynamics	PREDICTED: inhibitor of growth protein 5 [Sinocyclocheilus rhinocerous]
Ery18980.gene	85	80	89	0	0	0	147	30	8	0	0	0	--	--	Molecular Function: actin binding (GO:0003779);; Molecular Function: calcium ion binding (GO:0005509);; Molecular Function: microtubule binding (GO:0008017);; Biological Process: oocyte animal/vegetal axis specification (GO:0060832);;	K19827|0|dre:562190|K19827 microtuble-actin crosslinking factor 1 | (RefSeq) macf1a, fc46g01, macf1, si:rp71-45k5.7, wu:fc46g01; microtubule-actin crosslinking factor 1a	--	[Z]	Cytoskeleton	Spectrin repeat	--	Z	Cytoskeleton	hypothetical protein cypCar_00002955 [Cyprinus carpio]
Ery11998.gene	17	10	8	0	0	0	25	33	8	0	0	0	--	--	Biological Process: somitogenesis (GO:0001756);; Biological Process: cell migration involved in sprouting angiogenesis (GO:0002042);; Biological Process: optic vesicle morphogenesis (GO:0003404);; Cellular Component: plasma membrane (GO:0005886);; Biological Process: cell adhesion (GO:0007155);; Biological Process: axon guidance (GO:0007411);; Biological Process: axon target recognition (GO:00074…	K05463|0|dre:30219|K05463 ephrin-B | (RefSeq) efnb2a, efnb2, id:ibd5072; ephrin-B2a	--	[T]	Signal transduction mechanisms	Ephrin	Ephrin-B2a OS=Danio rerio OX=7955 GN=efnb2a PE=2 SV=1	S	Function unknown	PREDICTED: ephrin-B2a [Cyprinus carpio]
Mam20075.gene	7	8	3	0	0	0	25	39	8	0	0	0	--	--	--		--	--	--	Zona pellucida-like domain	Alpha-tectorin OS=Gallus gallus OX=9031 GN=TECTA PE=1 SV=1	S	Function unknown	PREDICTED: CUB and zona pellucida-like domain-containing protein 1 [Sinocyclocheilus grahami]
Ery17015.gene	27	20	15	0	0	0	6	3	9	0	0	0	[J]	Translation, ribosomal structure and biogenesis	Molecular Function: structural constituent of ribosome (GO:0003735);; Biological Process: rRNA processing (GO:0006364);; Biological Process: translation (GO:0006412);; Cellular Component: cytosolic small ribosomal subunit (GO:0022627);; Biological Process: ribosomal small subunit biogenesis (GO:0042274);;	K02991|7.20778e-163|dre:445028|K02991 small subunit ribosomal protein S6e | (RefSeq) rps6, wu:fa92e06, wu:fb64g06, zgc:92237; ribosomal protein S6	Ribosome (ko03010);; mTOR signaling pathway (ko04150);; Insulin signaling pathway (ko04910)	[J]	Translation, ribosomal structure and biogenesis	Ribosomal protein S6e	40S ribosomal protein S6 OS=Ictalurus punctatus OX=7998 GN=rps6 PE=2 SV=1	J	Translation, ribosomal structure and biogenesis	40S ribosomal protein S6 [Danio rerio]
Ery08594.gene	13	21	11	0	0	0	14	3	9	0	0	0	--	--	Molecular Function: cytokine activity (GO:0005125);; Cellular Component: cytoplasm (GO:0005737);; Molecular Function: growth factor activity (GO:0008083);; Biological Process: positive regulation of cell proliferation (GO:0008284);; Biological Process: positive regulation of MAPK cascade (GO:0043410);;	K05417|3.78512e-14|mze:101480935|K05417 interleukin 11 | (RefSeq) uncharacterized LOC101480935	Cytokine-cytokine receptor interaction (ko04060)	--	--	--	--	S	Function unknown	PREDICTED: interleukin-11 [Cyprinus carpio]
Mam27442.gene	23	40	20	0	0	0	9	5	9	0	0	0	--	--	--		--	[R]	General function prediction only	--	--	S	Function unknown	hypothetical protein cypCar_00040601 [Cyprinus carpio]
Ery30000.gene	19	12	5	0	0	0	6	6	9	0	0	0	--	--	--	K20162|0|dre:557792|K20162 DENN domain-containing protein 3 | (RefSeq) dennd3b; DENN/MADD domain containing 3b	--	[T]	Signal transduction mechanisms	DENN (AEX-3) domain;; dDENN domain;; uDENN domain	Myotubularin-related protein 13 OS=Xenopus laevis OX=8355 GN=sbf2 PE=2 SV=1	S	Function unknown	PREDICTED: DENN domain-containing protein 3-like isoform X1 [Sinocyclocheilus rhinocerous]
Ery11839.gene	8	14	10	0	0	0	12	6	9	0	0	0	--	--	Cellular Component: nucleus (GO:0005634);; Cellular Component: cytoplasm (GO:0005737);; Cellular Component: plasma membrane (GO:0005886);; Biological Process: negative regulation of signal transduction (GO:0009968);;		--	--	--	--	Regulator of G-protein signaling 7-binding protein A OS=Danio rerio OX=7955 GN=rgs7bpa PE=2 SV=2	K	Transcription	PREDICTED: regulator of G-protein signaling 7-binding protein A [Sinocyclocheilus anshuiensis]
Ery16829.gene	9	15	3	0	0	0	5	7	9	0	0	0	--	--	--	K11830|1.15318e-116|dre:571106|K11830 transcription factor A, mitochondrial | (RefSeq) tfam, zgc:153358; transcription factor A, mitochondrial	--	[R]	General function prediction only	HMG (high mobility group) box;; HMG-box domain	High mobility group protein B3 OS=Gallus gallus OX=9031 GN=HMGB3 PE=2 SV=3	B	Chromatin structure and dynamics	mitochondrial transcription factor A, partial [Megalobrama amblycephala]
Mam01734.gene	16	3	4	0	0	0	5	7	9	0	0	0	--	--	--		--	--	--	--	--	--	--	--
Ery08280.gene	7	8	14	0	0	0	8	8	9	0	0	0	--	--	--		--	[L]	Replication, recombination and repair	DDE superfamily endonuclease;; Plant transposon protein;; Transposase DDE domain	Putative nuclease HARBI1 OS=Danio rerio OX=7955 GN=harbi1 PE=2 SV=1	S	Function unknown	PREDICTED: putative nuclease HARBI1 [Haplochromis burtoni]
Ery17441.gene	6	9	10	0	0	0	7	9	9	0	0	0	--	--	--		--	[L]	Replication, recombination and repair	Transposase IS4;; DDE superfamily endonuclease	--	S	Function unknown	PREDICTED: uncharacterized protein LOC107659388 isoform X1 [Sinocyclocheilus anshuiensis]
Mam29996.gene	13	11	4	0	0	0	7	12	9	0	0	0	--	--	--		--	--	--	--	--	L	Replication, recombination and repair	uncharacterized protein LOC108190117 [Danio rerio]
Mam12548.gene	6	3	6	0	0	0	9	12	9	0	0	0	[U]	Intracellular trafficking, secretion, and vesicular transport	Molecular Function: calcium ion binding (GO:0005509);; Cellular Component: plasma membrane (GO:0005886);; Biological Process: homophilic cell adhesion via plasma membrane adhesion molecules (GO:0007156);; Cellular Component: integral component of membrane (GO:0016021);;	K06802|0|mze:101477094|K06802 cadherin 10, type 2, T2-cadherin | (RefSeq) cadherin-10-like	--	[S]	Function unknown	Cadherin domain;; Cadherin cytoplasmic region	Cadherin-10 OS=Gallus gallus OX=9031 GN=CDH10 PE=2 SV=1	U	Intracellular trafficking, secretion, and vesicular transport	PREDICTED: cadherin-10-like [Sinocyclocheilus anshuiensis]
Ery28681.gene	21	6	9	0	0	0	4	13	9	0	0	0	[F]	Nucleotide transport and metabolism	Molecular Function: uridine phosphorylase activity (GO:0004850);; Cellular Component: Golgi apparatus (GO:0005794);; Biological Process: protein glycosylation (GO:0006486);; Biological Process: nucleotide catabolic process (GO:0009166);; Cellular Component: integral component of membrane (GO:0016021);; Molecular Function: carbohydrate binding (GO:0030246);; Biological Process: UMP salvage (GO:004…	K00757|0|dre:393113|K00757 uridine phosphorylase [EC:2.4.2.3] | (RefSeq) upp2, uppl, zgc:55883; uridine phosphorylase 2	Pyrimidine metabolism (ko00240);; Drug metabolism - other enzymes (ko00983)	[F]	Nucleotide transport and metabolism	Phosphorylase superfamily	--	F	Nucleotide transport and metabolism	PREDICTED: uridine phosphorylase 2 [Sinocyclocheilus rhinocerous]
Mam12674.gene	12	11	8	0	0	0	6	13	9	0	0	0	--	--	Molecular Function: nucleic acid binding (GO:0003676);; Biological Process: regulation of transcription, DNA-templated (GO:0006355);; Biological Process: pronephric proximal tubule development (GO:0035776);; Biological Process: pronephric distal tubule development (GO:0035777);; Molecular Function: metal ion binding (GO:0046872);; Biological Process: embryonic neurocranium morphogenesis (GO:00487…	K04462|8.82566e-56|dre:497407|K04462 ecotropic virus integration site 1 protein | (RefSeq) mecom, evi1, im:7140716, prdm3; MDS1 and EVI1 complex locus	MAPK signaling pathway (ko04010)	--	--	--	--	S	Function unknown	PREDICTED: MDS1 and EVI1 complex locus protein MDS1-like [Cyprinus carpio]
Mam01394.gene	9	16	6	0	0	0	10	13	9	0	0	0	[L]	Replication, recombination and repair	Molecular Function: nucleic acid binding (GO:0003676);; Molecular Function: ATP-dependent RNA helicase activity (GO:0004004);; Molecular Function: ATP binding (GO:0005524);; Biological Process: rRNA processing (GO:0006364);; Biological Process: RNA secondary structure unwinding (GO:0010501);;	K14810|0|dre:445399|K14810 ATP-dependent RNA helicase DDX56/DBP9 [EC:3.6.4.13] | (RefSeq) ddx56, noh61, zgc:110078; DEAD (Asp-Glu-Ala-Asp) box helicase 56	--	[A]	RNA processing and modification	DEAD/DEAH box helicase;; Helicase conserved C-terminal domain;; Type III restriction enzyme, res subunit	ATP-dependent RNA helicase ddx6 OS=Xenopus laevis OX=8355 GN=ddx6 PE=1 SV=2	L	Replication, recombination and repair	probable ATP-dependent RNA helicase DDX56 [Danio rerio]
Mam25274.gene	7	7	8	0	0	0	12	13	9	0	0	0	[O]	Posttranslational modification, protein turnover, chaperones	Molecular Function: cysteine-type endopeptidase activity (GO:0004197);; Cellular Component: extracellular space (GO:0005615);; Cellular Component: lysosome (GO:0005764);; Biological Process: proteolysis involved in cellular protein catabolic process (GO:0051603);;		--	[O]	Posttranslational modification, protein turnover, chaperones	Papain family cysteine protease;; Cathepsin propeptide inhibitor domain (I29)	Cathepsin L1 (Fragments) OS=Gallus gallus OX=9031 GN=CTSL PE=1 SV=1	O	Posttranslational modification, protein turnover, chaperones	PREDICTED: digestive cysteine proteinase 2-like [Sinocyclocheilus anshuiensis]
Ery15411.gene	4	6	3	0	0	0	14	15	9	0	0	0	--	--	Molecular Function: zinc ion binding (GO:0008270);;		--	[TZ]	Signal transduction mechanisms;; Cytoskeleton	LIM domain;; PDZ domain (Also known as DHR or GLGF);; Domain of unknown function (DUF4749)	PDZ and LIM domain protein 7 OS=Xenopus laevis OX=8355 GN=pdlim7 PE=2 SV=1	S	Function unknown	PREDICTED: PDZ and LIM domain protein 5-like isoform X2 [Cyprinus carpio]
Mam21859.gene	26	40	13	0	0	0	7	17	9	0	0	0	[T]	Signal transduction mechanisms	Molecular Function: phosphoprotein phosphatase activity (GO:0004721);; Biological Process: protein dephosphorylation (GO:0006470);;	K04348|0|dre:565241|K04348 serine/threonine-protein phosphatase 2B catalytic subunit [EC:3.1.3.16] | (RefSeq) ppp3ccb, im:7163784, zgc:158685; protein phosphatase 3, catalytic subunit, gamma isozyme, b	MAPK signaling pathway (ko04010);; Calcium signaling pathway (ko04020);; Oocyte meiosis (ko04114);; Wnt signaling pathway (ko04310);; VEGF signaling pathway (ko04370)	[R]	General function prediction only	Calcineurin-like phosphoesterase	Serine/threonine-protein phosphatase 4 catalytic subunit OS=Xenopus tropicalis OX=8364 GN=ppp4c PE=2 SV=1	T	Signal transduction mechanisms	PREDICTED: serine/threonine-protein phosphatase 2B catalytic subunit gamma isoform-like isoform X1 [Sinocyclocheilus rhinocerous]
Ery20207.gene	12	14	3	0	0	0	20	17	9	0	0	0	--	--	--		--	--	--	--	--	S	Function unknown	PREDICTED: uncharacterized protein LOC106732541 [Pelodiscus sinensis]
Mam28474.gene	13	4	4	0	0	0	6	18	9	0	0	0	[T]	Signal transduction mechanisms	Molecular Function: protein tyrosine phosphatase activity (GO:0004725);; Molecular Function: protein tyrosine/serine/threonine phosphatase activity (GO:0008138);; Biological Process: peptidyl-tyrosine dephosphorylation (GO:0035335);;	K14165|7.32588e-131|dre:568887|K14165 atypical dual specificity phosphatase [EC:3.1.3.16 3.1.3.48] | (RefSeq) dusp13a, zgc:172281; dual specificity phosphatase 13a	--	[V]	Defense mechanisms	Dual specificity phosphatase, catalytic domain;; Protein-tyrosine phosphatase	Dual specificity phosphatase DUPD1 OS=Callorhinchus milii OX=7868 GN=dupd1 PE=3 SV=1	T	Signal transduction mechanisms	PREDICTED: dual specificity protein phosphatase 13-like [Sinocyclocheilus anshuiensis]
Ery14522.gene	5	10	16	0	0	0	163	18	9	0	0	0	--	--	Cellular Component: Golgi membrane (GO:0000139);; Cellular Component: cytosol (GO:0005829);; Molecular Function: Rab guanyl-nucleotide exchange factor activity (GO:0017112);; Molecular Function: Rab GTPase binding (GO:0017137);; Cellular Component: RIC1-RGP1 guanyl-nucleotide exchange factor complex (GO:0034066);; Biological Process: retrograde transport, endosome to Golgi (GO:0042147);;	K20477|0|dre:436881|K20477 RAB6A-GEF complex partner protein 2 | (RefSeq) rgp1, zgc:92283; GP1 homolog, RAB6A GEF complex partner 1	--	[S]	Function unknown	Rgp1	--	U	Intracellular trafficking, secretion, and vesicular transport	PREDICTED: RAB6A-GEF complex partner protein 2-like isoform X1 [Cyprinus carpio]
Mam05272.gene	8	7	11	0	0	0	3	20	9	0	0	0	--	--	--		--	--	--	NACHT domain;; Fish-specific NACHT associated domain;; PAAD/DAPIN/Pyrin domain;; SPRY-associated domain;; Leucine Rich repeat;; SPRY domain;; Leucine Rich repeats (2 copies)	Stonustoxin subunit alpha OS=Synanceia horrida OX=13279 PE=1 SV=3	S	Function unknown	PREDICTED: NACHT, LRR and PYD domains-containing protein 3-like [Sinocyclocheilus anshuiensis]
Mam22209.gene	7	4	3	0	0	0	14	21	9	0	0	0	--	--	Biological Process: cardiac chamber development (GO:0003205);; Molecular Function: DNA binding (GO:0003677);; Molecular Function: transcription factor activity, sequence-specific DNA binding (GO:0003700);; Molecular Function: protein binding (GO:0005515);; Cellular Component: nucleus (GO:0005634);; Biological Process: regulation of transcription, DNA-templated (GO:0006355);; Biological Process: e…	K10176|0|dre:573084|K10176 T-box protein 2 | (RefSeq) tbx2a, tbx-a, tbx2l, tbxa, zgc:85705; T-box 2a	--	[K]	Transcription	T-box;; T-box transcription factor	T-box transcription factor TBX2b OS=Danio rerio OX=7955 GN=tbx2b PE=1 SV=4	K	Transcription	PREDICTED: T-box transcription factor TBX2b-like isoform X2 [Sinocyclocheilus anshuiensis]
Mam08427.gene	6	25	20	0	0	0	15	22	9	0	0	0	--	--	--		--	--	--	--	--	--	--	--
Mam19023.gene	26	35	19	0	0	0	11	23	9	0	0	0	[G]	Carbohydrate transport and metabolism	Biological Process: carbohydrate transport (GO:0008643);; Cellular Component: integral component of membrane (GO:0016021);; Molecular Function: substrate-specific transmembrane transporter activity (GO:0022891);; Biological Process: transmembrane transport (GO:0055085);;		--	[G]	Carbohydrate transport and metabolism	Sugar (and other) transporter;; Major Facilitator Superfamily	Solute carrier family 2, facilitated glucose transporter member 3 OS=Gallus gallus OX=9031 GN=SLC2A3 PE=2 SV=1	G	Carbohydrate transport and metabolism	glucose transporter X [Ctenopharyngodon idella]
Mam19393.gene	6	40	23	0	0	0	5	24	9	0	0	0	--	--	--		--	--	--	--	--	O	Posttranslational modification, protein turnover, chaperones	PREDICTED: hematological and neurological expressed 1 protein-like [Cyprinus carpio]
Mam13506.gene	19	3	6	0	0	0	18	24	9	0	0	0	--	--	--		--	[TZ]	Signal transduction mechanisms;; Cytoskeleton	--	--	S	Function unknown	PREDICTED: LIM domain and actin-binding protein 1-like isoform X1 [Sinocyclocheilus rhinocerous]
Mam21148.gene	9	7	8	0	0	0	10	25	9	0	0	0	[X]	Mobilome: prophages, transposons	Molecular Function: binding (GO:0005488);; Biological Process: cellular amino acid metabolic process (GO:0006520);; Molecular Function: carboxyl- or carbamoyltransferase activity (GO:0016743);; Biological Process: cellular nitrogen compound metabolic process (GO:0034641);; Biological Process: cellular biosynthetic process (GO:0044249);; Biological Process: single-organism biosynthetic process (GO…		--	--	--	Reverse transcriptase (RNA-dependent DNA polymerase);; Integrase core domain	--	L	Replication, recombination and repair	uncharacterized protein LOC111606583 [Xiphophorus maculatus]
Ery05810.gene	4	3	6	0	0	0	9	26	9	0	0	0	--	--	Molecular Function: G-protein coupled receptor activity (GO:0004930);; Cellular Component: plasma membrane (GO:0005886);; Biological Process: adenylate cyclase-modulating G-protein coupled receptor signaling pathway (GO:0007188);; Cellular Component: integral component of membrane (GO:0016021);;	K04306|0|dre:566888|K04306 relaxin family peptide receptor 1 | (RefSeq) rxfp2b, lgr8.2, rxfp2a, si:dkey-1o1.1; relaxin/insulin-like family peptide receptor 2b	Neuroactive ligand-receptor interaction (ko04080)	[R]	General function prediction only	Leucine rich repeat;; Leucine Rich repeats (2 copies);; Leucine rich repeats (6 copies);; Low-density lipoprotein receptor domain class A	Leucine-rich repeat and fibronectin type III domain-containing protein 1-like protein OS=Danio rerio OX=7955 GN=lrfn1l PE=2 SV=1	S	Function unknown	PREDICTED: relaxin receptor 2-like [Sinocyclocheilus grahami]
Ery26065.gene	28	28	10	0	0	0	19	28	9	0	0	0	--	--	Cellular Component: integral component of membrane (GO:0016021);;	K13576|0|xma:102228537|K13576 solute carrier family 38 (sodium-coupled neutral amino acid transporter), member 3 | (RefSeq) sodium-coupled neutral amino acid transporter 3-like	--	[E]	Amino acid transport and metabolism	Transmembrane amino acid transporter protein	Sodium-coupled neutral amino acid transporter 2 OS=Danio rerio OX=7955 GN=slc38a2 PE=3 SV=1	E	Amino acid transport and metabolism	PREDICTED: sodium-coupled neutral amino acid transporter 3-like isoform X2 [Sinocyclocheilus rhinocerous]
Ery07423.gene	4	5	19	0	0	0	53	51	9	0	0	0	[T]	Signal transduction mechanisms	Molecular Function: delayed rectifier potassium channel activity (GO:0005251);; Cellular Component: voltage-gated potassium channel complex (GO:0008076);; Biological Process: regulation of ion transmembrane transport (GO:0034765);; Biological Process: protein homooligomerization (GO:0051260);; Biological Process: potassium ion transmembrane transport (GO:0071805);;	K04933|0|dre:565375|K04933 potassium voltage-gated channel delayed-rectifier subfamily S member 3 | (RefSeq) kcns3a, zgc:194841, zgc:194842; potassium voltage-gated channel, delayed-rectifier, subfamily S, member 3a	--	[P]	Inorganic ion transport and metabolism	Ion transport protein;; BTB/POZ domain;; Ion channel	Potassium voltage-gated channel subfamily G member 2 OS=Gallus gallus OX=9031 GN=KCNG2 PE=2 SV=1	P	Inorganic ion transport and metabolism	hypothetical protein cypCar_00032635 [Cyprinus carpio]
Ery18143.gene	13	174	110	0	0	0	93	101	9	0	0	0	--	--	--		--	[R]	General function prediction only	Zinc-finger double domain;; Zinc finger, C2H2 type;; C2H2-type zinc finger	Gastrula zinc finger protein XlCGF17.1 (Fragment) OS=Xenopus laevis OX=8355 PE=3 SV=1	S	Function unknown	PREDICTED: zinc finger protein 236-like isoform X2 [Sinocyclocheilus rhinocerous]
Mam28692.gene	3	3	14	0	0	0	12	6	10	0	0	0	--	--	--	K20317|0|dre:100333761|K20317 c-Jun-amino-terminal kinase-interacting protein 4 | (RefSeq) spag9b; sperm associated antigen 9b	--	[T]	Signal transduction mechanisms	--	--	S	Function unknown	PREDICTED: C-Jun-amino-terminal kinase-interacting protein 4 isoform X8 [Sinocyclocheilus rhinocerous]
Mam17107.gene	5	7	4	0	0	0	4	7	10	0	0	0	--	--	Biological Process: RNA processing (GO:0006396);; Biological Process: response to virus (GO:0009615);; Cellular Component: viral nucleocapsid (GO:0019013);; Cellular Component: intracellular ribonucleoprotein complex (GO:0030529);;	K15047|2.09436e-62|dre:100330645|K15047 heterogeneous nuclear ribonucleoprotein U-like protein 1 | (RefSeq) hnrnpul1l, fb52b04, wu:fb52b04; heterogeneous nuclear ribonucleoprotein U-like 1 like	--	[A]	RNA processing and modification	--	--	S	Function unknown	hypothetical protein cypCar_00032870 [Cyprinus carpio]
Ery24660.gene	12	7	11	0	0	0	16	7	10	0	0	0	--	--	Biological Process: regulation of protein phosphorylation (GO:0001932);; Molecular Function: receptor binding (GO:0005102);; Cellular Component: extracellular region (GO:0005576);; Biological Process: transmembrane receptor protein serine/threonine kinase signaling pathway (GO:0007178);; Biological Process: regulation of signal transduction (GO:0009966);; Biological Process: single-organism cellu…	K04663|2.44671e-139|dre:394026|K04663 bone morphogenetic protein 5 | (RefSeq) bmp5, bmp5l, hm:zehl0669, zehl0669, zgc:64230; bone morphogenetic protein 5	TGF-beta signaling pathway (ko04350)	[T]	Signal transduction mechanisms	TGF-beta propeptide	Bone morphogenetic protein 7 OS=Xenopus laevis OX=8355 GN=bmp7 PE=1 SV=1	O	Posttranslational modification, protein turnover, chaperones	bone morphogenetic protein 5 [Megalobrama amblycephala]
Ery09256.gene	8	3	17	0	0	0	223	8	10	0	0	0	--	--	Biological Process: double-strand break repair via homologous recombination (GO:0000724);; Molecular Function: mRNA binding (GO:0003729);; Cellular Component: nucleolus (GO:0005730);; Biological Process: regulation of translation (GO:0006417);; Biological Process: sister chromatid cohesion (GO:0007062);; Biological Process: germ cell migration (GO:0008354);; Cellular Component: Smc5-Smc6 complex …	K14844|0|dre:553068|K14844 pumilio homology domain family member 6 | (RefSeq) pum3; im:7148292	--	[J]	Translation, ribosomal structure and biogenesis	CPL (NUC119) domain	Pumilio homolog 3 OS=Danio rerio OX=7955 GN=pum3 PE=2 SV=2	S	Function unknown	pumilio homolog 3 [Danio rerio]
Mam00695.gene	6	9	7	0	0	0	9	9	10	0	0	0	--	--	--	K10382|0|dre:100333215|K10382 dystonin | (RefSeq) dst, bpag1, wu:fc38a05; dystonin	--	[Z]	Cytoskeleton	Spectrin repeat;; Growth-Arrest-Specific Protein 2 Domain;; EF hand;; EF-hand domain;; EF-hand domain pair;; EF hand;; EF-hand domain pair	Dystrophin OS=Gallus gallus OX=9031 GN=DMD PE=2 SV=1	Z	Cytoskeleton	PREDICTED: dystonin-like [Sinocyclocheilus anshuiensis]
Ery12007.gene	5	13	3	0	0	0	10	11	10	0	0	0	--	--	--		--	--	--	Immunoglobulin domain;; Immunoglobulin domain	--	S	Function unknown	hypothetical protein cypCar_00049184, partial [Cyprinus carpio]
Mam03895.gene	4	5	4	0	0	0	18	14	10	0	0	0	[J]	Translation, ribosomal structure and biogenesis	Molecular Function: serine-tRNA ligase activity (GO:0004828);; Molecular Function: ATP binding (GO:0005524);; Cellular Component: cytoplasm (GO:0005737);; Biological Process: seryl-tRNA aminoacylation (GO:0006434);;	K01875|0|dre:394154|K01875 seryl-tRNA synthetase [EC:6.1.1.11] | (RefSeq) sars2, SerRS2, zgc:66345; seryl-tRNA synthetase 2, mitochondrial	Aminoacyl-tRNA biosynthesis (ko00970)	[J]	Translation, ribosomal structure and biogenesis	tRNA synthetase class II core domain (G, H, P, S and T);; Seryl-tRNA synthetase N-terminal domain	Serine--tRNA ligase, cytoplasmic OS=Danio rerio OX=7955 GN=sars PE=1 SV=1	J	Translation, ribosomal structure and biogenesis	PREDICTED: serine--tRNA ligase, mitochondrial-like [Sinocyclocheilus anshuiensis]
Mam28819.gene	115	92	178	0	0	0	19	14	10	0	0	0	--	--	--		--	[R]	General function prediction only	Reverse transcriptase (RNA-dependent DNA polymerase);; Reverse transcriptase-like	--	L	Replication, recombination and repair	LOW QUALITY PROTEIN: uncharacterized protein LOC110166778 [Boleophthalmus pectinirostris]
Mam29035.gene	4	6	3	0	0	0	23	14	10	0	0	0	--	--	Biological Process: cell morphogenesis (GO:0000902);; Molecular Function: calcium ion binding (GO:0005509);; Cellular Component: integral component of plasma membrane (GO:0005887);; Biological Process: heterophilic cell-cell adhesion via plasma membrane cell adhesion molecules (GO:0007157);; Biological Process: signal transduction (GO:0007165);; Molecular Function: protein homodimerization activi…		--	[S]	Function unknown	Teneurin Intracellular Region;; EGF-like domain	Teneurin-3 OS=Danio rerio OX=7955 GN=tenm3 PE=2 SV=1	S	Function unknown	hypothetical protein cypCar_00003546 [Cyprinus carpio]
Ery05427.gene	6	3	3	0	0	0	13	16	10	0	0	0	--	--	Molecular Function: DNA binding (GO:0003677);; Biological Process: chromatin remodeling (GO:0006338);; Cellular Component: BAF-type complex (GO:0090544);;	K11653|0|dre:568161|K11653 AT-rich interactive domain-containing protein 1 | (RefSeq) arid1ab, im:7160733, si:dkey-180c19.1, wu:fb82h08, wu:fi15b05; AT rich interactive domain 1Ab (SWI-like)	--	[B]	Chromatin structure and dynamics	SWI/SNF-like complex subunit BAF250/Osa;; ARID/BRIGHT DNA binding domain	AT-rich interactive domain-containing protein 3A OS=Xenopus laevis OX=8355 GN=arid3a PE=2 SV=1	S	Function unknown	PREDICTED: AT-rich interactive domain-containing protein 1A-like isoform X2 [Sinocyclocheilus rhinocerous]
Mam09246.gene	15	34	18	0	0	0	5	17	10	0	0	0	--	--	Molecular Function: actin binding (GO:0003779);; Biological Process: female gamete generation (GO:0007292);; Molecular Function: Rho GTPase binding (GO:0017048);; Biological Process: actin filament polymerization (GO:0030041);; Biological Process: establishment of mitotic spindle localization (GO:0040001);; Biological Process: cell migration involved in gastrulation (GO:0042074);; Biological Proc…	K05741|7.82091e-42|tru:101072858|K05741 diaphanous 2 | (RefSeq) diaph2; diaphanous related formin 2	Regulation of actin cytoskeleton (ko04810)	[TZ]	Signal transduction mechanisms;; Cytoskeleton	Diaphanous FH3 Domain	Formin-like protein 3 OS=Danio rerio OX=7955 GN=fmnl3 PE=2 SV=2	S	Function unknown	unnamed protein product [Oncorhynchus mykiss]
Mam18554.gene	15	31	17	0	0	0	13	18	10	0	0	0	--	--	--		--	--	--	--	--	--	--	hypothetical protein cypCar_00039998 [Cyprinus carpio]
Ery11929.gene	21	3	6	0	0	0	5	19	10	0	0	0	--	--	--		--	--	--	--	--	L	Replication, recombination and repair	PREDICTED: uncharacterized protein LOC107091561 [Cyprinodon variegatus]
Mam22562.gene	3	4	5	0	0	0	10	19	10	0	0	0	--	--	--	K10571|0|dre:324089|K10571 de-etiolated-1 | (RefSeq) det1, wu:fc18d06, zgc:66486; de-etiolated homolog 1 (Arabidopsis)	Ubiquitin mediated proteolysis (ko04120)	[K]	Transcription	De-etiolated protein 1 Det1	--	O	Posttranslational modification, protein turnover, chaperones	PREDICTED: DET1 homolog [Sinocyclocheilus anshuiensis]
Mam27239.gene	12	8	3	0	0	0	12	19	10	0	0	0	[EM]	Amino acid transport and metabolism;; Cell wall/membrane/envelope biogenesis	Cellular Component: cytoplasm (GO:0005737);; Biological Process: carbohydrate metabolic process (GO:0005975);; Molecular Function: N-acetylneuraminate lyase activity (GO:0008747);; Biological Process: N-acetylneuraminate catabolic process (GO:0019262);;	K01639|0|dre:100148292|K01639 N-acetylneuraminate lyase [EC:4.1.3.3] | (RefSeq) npl, wu:fb53b06, zgc:76930; N-acetylneuraminate pyruvate lyase (dihydrodipicolinate synthase)	Amino sugar and nucleotide sugar metabolism (ko00520)	--	--	Dihydrodipicolinate synthetase family	N-acetylneuraminate lyase OS=Danio rerio OX=7955 GN=npl PE=2 SV=1	E	Amino acid transport and metabolism	PREDICTED: N-acetylneuraminate lyase [Sinocyclocheilus rhinocerous]
Mam09542.gene	4	3	3	0	0	0	7	20	10	0	0	0	--	--	Molecular Function: nucleotide binding (GO:0000166);; Cellular Component: membrane (GO:0016020);;		--	--	--	SPRY-associated domain;; Fish-specific NACHT associated domain;; NACHT domain;; Leucine Rich repeat;; Leucine Rich repeats (2 copies);; SPRY domain;; Leucine Rich Repeat	Stonustoxin subunit beta OS=Synanceia horrida OX=13279 PE=1 SV=3	S	Function unknown	PREDICTED: NACHT, LRR and PYD domains-containing protein 12-like [Sinocyclocheilus grahami]
Mam22833.gene	3	14	3	0	0	0	7	20	10	0	0	0	--	--	--	K08796|0|dre:100149571|K08796 BR serine/threonine kinase [EC:2.7.11.1] | (RefSeq) brsk2b; BR serine/threonine kinase 2b	--	[D]	Cell cycle control, cell division, chromosome partitioning	--	Serine/threonine-protein kinase SIK2 OS=Gallus gallus OX=9031 GN=SIK2 PE=2 SV=1	T	Signal transduction mechanisms	serine/threonine-protein kinase BRSK2-like isoform X5 [Danio rerio]
Mam00858.gene	15	4	13	0	0	0	9	20	10	0	0	0	--	--	Cellular Component: nucleus (GO:0005634);; Cellular Component: cytoplasm (GO:0005737);; Cellular Component: microtubule (GO:0005874);;		--	--	--	Thyroid hormone-inducible hepatic protein Spot 14	Mid1-interacting protein 1-B OS=Danio rerio OX=7955 GN=mid1ip1b PE=2 SV=1	O	Posttranslational modification, protein turnover, chaperones	PREDICTED: mid1-interacting protein 1-B [Cyprinus carpio]
Ery30425.gene	4	3	5	0	0	0	37	20	10	0	0	0	--	--	Molecular Function: voltage-gated calcium channel activity (GO:0005245);; Cellular Component: voltage-gated calcium channel complex (GO:0005891);; Molecular Function: channel regulator activity (GO:0016247);; Biological Process: transmission of nerve impulse (GO:0019226);; Cellular Component: AMPA glutamate receptor complex (GO:0032281);; Biological Process: calcium ion transmembrane transport (G…		--	--	--	PMP-22/EMP/MP20/Claudin family;; PMP-22/EMP/MP20/Claudin tight junction	--	--	--	hypothetical protein cypCar_00018545 [Cyprinus carpio]
Ery07798.gene	3	10	41	0	0	0	5	21	10	0	0	0	--	--	--		--	[WV]	Extracellular structures;; Defense mechanisms	von Willebrand factor type C domain	Kielin/chordin-like protein OS=Xenopus laevis OX=8355 GN=kcp PE=2 SV=1	S	Function unknown	hypothetical protein cypCar_00007965 [Cyprinus carpio]
Ery08156.gene	11	6	10	0	0	0	15	22	10	0	0	0	[T]	Signal transduction mechanisms	--	K10683|0|dre:100147913|K10683 BRCA1-associated RING domain protein 1 | (RefSeq) bard1, si:ch211-207d8.3, wu:fi23a01; BRCA1 associated RING domain 1	--	[LK]	Replication, recombination and repair;; Transcription	Ankyrin repeats (3 copies);; Ankyrin repeats (many copies);; Ankyrin repeats (many copies);; Ankyrin repeat;; Ankyrin repeat;; BRCT domain, a BRCA1 C-terminus domain;; BRCA1 C Terminus (BRCT) domain	Tonsoku-like protein OS=Danio rerio OX=7955 GN=tonsl PE=2 SV=1	S	Function unknown	PREDICTED: BRCA1-associated RING domain protein 1-like isoform X1 [Sinocyclocheilus rhinocerous]
Ery12575.gene	27	22	5	0	0	0	53	23	10	0	0	0	--	--	--		--	--	--	--	--	--	--	PREDICTED: fibroblast growth factor 12-like isoform X3 [Sinocyclocheilus anshuiensis]
Ery09665.gene	13	3	9	0	0	0	21	24	10	0	0	0	--	--	Cellular Component: nucleus (GO:0005634);; Biological Process: regulation of transcription, DNA-templated (GO:0006355);; Biological Process: dorsal/ventral pattern formation (GO:0009953);; Biological Process: post-anal tail morphogenesis (GO:0036342);; Biological Process: regulation of mesodermal cell fate specification (GO:0042661);; Molecular Function: sequence-specific DNA binding (GO:0043565)…		--	[K]	Transcription	Homeobox domain	Homeobox protein XHOX-3 OS=Xenopus laevis OX=8355 GN=xhox3 PE=2 SV=1	K	Transcription	hypothetical protein cypCar_00038128 [Cyprinus carpio]
Ery28293.gene	44	8	102	0	0	0	42	24	10	0	0	0	[F]	Nucleotide transport and metabolism	Cellular Component: cytosol (GO:0005829);; Biological Process: purine nucleoside catabolic process (GO:0006152);; Molecular Function: purine nucleosidase activity (GO:0008477);;		--	[F]	Nucleotide transport and metabolism	Inosine-uridine preferring nucleoside hydrolase	--	F	Nucleotide transport and metabolism	hypothetical protein cypCar_00030357 [Cyprinus carpio]
Ery19564.gene	9	4	8	0	0	0	28	26	10	0	0	0	--	--	--		--	--	--	--	--	--	--	--
Ery30770.gene	4	5	18	0	0	0	5	29	10	0	0	0	--	--	Biological Process: dopamine receptor signaling pathway (GO:0007212);; Cellular Component: integral component of membrane (GO:0016021);; Molecular Function: clathrin light chain binding (GO:0032051);; Biological Process: clathrin coat assembly (GO:0048268);;		--	--	--	D1 dopamine receptor-interacting protein (calcyon)	Neuronal vesicle trafficking-associated protein 1 OS=Gallus gallus OX=9031 GN=NSG1 PE=2 SV=1	U	Intracellular trafficking, secretion, and vesicular transport	neuron-specific protein family member 2 [Danio rerio]
Ery21410.gene	18	20	5	0	0	0	16	29	10	0	0	0	--	--	Biological Process: multicellular organism development (GO:0007275);; Biological Process: regulation of signal transduction (GO:0009966);; Cellular Component: membrane (GO:0016020);;	K04703|5.36813e-54|dre:568925|K04703 sprouty-related, EVH1 domain-containing protein | (RefSeq) spred3, si:ch211-255l12.2; sprouty-related, EVH1 domain containing 3	--	--	--	--	--	S	Function unknown	hypothetical protein cypCar_00012400 [Cyprinus carpio]
Ery03555.gene	23	6	6	0	0	0	41	29	10	0	0	0	[T]	Signal transduction mechanisms	Biological Process: activation of MAPKKK activity (GO:0000185);; Molecular Function: ATP binding (GO:0005524);; Cellular Component: cytoplasm (GO:0005737);; Molecular Function: MAP kinase kinase kinase kinase activity (GO:0008349);;		--	[T]	Signal transduction mechanisms	Protein kinase domain;; CNH domain;; Protein tyrosine kinase	Serine/threonine-protein kinase 4 OS=Xenopus laevis OX=8355 GN=stk4 PE=2 SV=1	T	Signal transduction mechanisms	PREDICTED: mitogen-activated protein kinase kinase kinase kinase 2-like isoform X1 [Sinocyclocheilus rhinocerous]
Ery13851.gene	4	5	28	0	0	0	7	31	10	0	0	0	--	--	Molecular Function: regulatory region DNA binding (GO:0000975);; Biological Process: regulation of transcription, DNA-templated (GO:0006355);; Biological Process: hemopoiesis (GO:0030097);; Molecular Function: protein dimerization activity (GO:0046983);; Biological Process: determination of ventral identity (GO:0048264);; Biological Process: protein trimerization (GO:0070206);; Cellular Component…	K04453|1.40499e-88|dre:30467|K04453 Max protein | (RefSeq) max, fa92b04, fb52a04, fb95h11, wu:fa92b04, wu:fb52a04, wu:fb95h11, zmax; myc associated factor X	MAPK signaling pathway (ko04010)	[K]	Transcription	Helix-loop-helix DNA-binding domain	Protein max OS=Danio rerio OX=7955 GN=max PE=2 SV=1	K	Transcription	RecName: Full=Protein max; AltName: Full=Myc-associated factor X
Mam16268.gene	23	15	19	0	0	0	17	38	10	0	0	0	--	--	--		--	--	--	--	--	--	--	--
Ery07498.gene	12	21	6	0	0	0	89	46	10	0	0	0	--	--	Molecular Function: cytochrome-c oxidase activity (GO:0004129);; Cellular Component: mitochondrial respiratory chain complex IV (GO:0005751);; Biological Process: mitochondrial electron transport, cytochrome c to oxygen (GO:0006123);; Biological Process: aerobic respiration (GO:0009060);; Cellular Component: integral component of membrane (GO:0016021);; Molecular Function: enzyme regulator activi…	K02266|1.27792e-53|dre:447942|K02266 cytochrome c oxidase subunit 6a | (RefSeq) cox6a2, zgc:103594; cytochrome c oxidase subunit VIa polypeptide 2	Oxidative phosphorylation (ko00190);; Cardiac muscle contraction (ko04260)	[C]	Energy production and conversion	Cytochrome c oxidase subunit VIa	Cytochrome c oxidase subunit 6A, mitochondrial OS=Cyprinus carpio OX=7962 PE=3 SV=1	O	Posttranslational modification, protein turnover, chaperones	PREDICTED: cytochrome c oxidase subunit 6A, mitochondrial [Cyprinus carpio]
Mam18575.gene	77	44	41	0	0	0	12	49	10	0	0	0	[R]	General function prediction only	Biological Process: regulation of transcription, DNA-templated (GO:0006355);; Biological Process: regulation of inflammatory response (GO:0050727);;		--	[KT]	Transcription;; Signal transduction mechanisms	P-loop containing NTP hydrolase pore-1;; C-terminal domain on Strawberry notch homologue;; Type III restriction enzyme, res subunit	Protein strawberry notch homolog 1 OS=Gallus gallus OX=9031 GN=SBNO1 PE=2 SV=1	S	Function unknown	PREDICTED: protein strawberry notch homolog 2-like isoform X1 [Sinocyclocheilus grahami]
Ery06706.gene	14	14	24	0	0	0	53	60	10	0	0	0	--	--	--		--	--	--	--	--	--	--	--
Mam29353.gene	9	19	21	0	0	0	9	5	11	0	0	0	--	--	Biological Process: heart morphogenesis (GO:0003007);; Biological Process: anterior/posterior axis specification (GO:0009948);; Biological Process: heart contraction (GO:0060047);;		--	--	--	Cerebral cavernous malformation protein, harmonin-homology	Cerebral cavernous malformations protein 2 homolog OS=Danio rerio OX=7955 GN=ccm2 PE=1 SV=1	S	Function unknown	cerebral cavernous malformations 2 protein-like isoform X2 [Danio rerio]
Ery20608.gene	91	24	112	0	0	0	33	5	11	0	0	0	[H]	Coenzyme transport and metabolism	Biological Process: isoprenoid biosynthetic process (GO:0008299);; Molecular Function: transferase activity (GO:0016740);;	K12504|5.983e-141|dre:550349|K12504 decaprenyl-diphosphate synthase subunit 1 [EC:2.5.1.91] | (RefSeq) pdss1, tprt, wu:fc11f12, wu:fd05d05, zgc:112058; prenyl (decaprenyl) diphosphate synthase, subunit 1	Terpenoid backbone biosynthesis (ko00900)	[H]	Coenzyme transport and metabolism	Polyprenyl synthetase;; Cytadhesin P30/P32	--	H	Coenzyme transport and metabolism	hypothetical protein cypCar_00037264 [Cyprinus carpio]
Mam24858.gene	8	5	7	0	0	0	15	6	11	0	0	0	--	--	Molecular Function: nucleotide binding (GO:0000166);; Molecular Function: nucleic acid binding (GO:0003676);;	K13207|6.56332e-12|xma:102223954|K13207 CUG-BP- and ETR3-like factor | (RefSeq) CUGBP Elav-like family member 4	--	[A]	RNA processing and modification	--	CUGBP Elav-like family member 4 OS=Danio rerio OX=7955 GN=celf4 PE=2 SV=1	S	Function unknown	CUGBP Elav-like family member 3 [Terrapene mexicana triunguis]
Mam20835.gene	15	10	9	0	0	0	4	10	11	0	0	0	--	--	Cellular Component: nucleus (GO:0005634);;	K14791|0|dre:393262|K14791 periodic tryptophan protein 1 | (RefSeq) pwp1, zgc:56486; PWP1 homolog (S. cerevisiae)	--	[S]	Function unknown	WD domain, G-beta repeat	GATOR complex protein WDR24 OS=Xenopus laevis OX=8355 GN=wdr24 PE=2 SV=1	S	Function unknown	hypothetical protein cypCar_00030266 [Cyprinus carpio]
Mam25710.gene	7	3	12	0	0	0	10	12	11	0	0	0	--	--	--		--	--	--	Autism susceptibility gene 2 protein	--	S	Function unknown	PREDICTED: autism susceptibility gene 2 protein-like isoform X3 [Sinocyclocheilus anshuiensis]
Ery05941.gene	9	3	8	0	0	0	7	13	11	0	0	0	--	--	Biological Process: atrioventricular valve development (GO:0003171);;	K16865|0|dre:321061|K16865 programmed cell death protein 4 | (RefSeq) pdcd4b, cb45, pdcd4, sb:cb45, wu:fc84b08; programmed cell death 4b	--	[T]	Signal transduction mechanisms	MA3 domain	Programmed cell death protein 4 OS=Gallus gallus OX=9031 GN=PDCD4 PE=2 SV=1	S	Function unknown	hypothetical protein cypCar_00014179 [Cyprinus carpio]
Ery06904.gene	8	47	34	0	0	0	11	13	11	0	0	0	--	--	Molecular Function: N-acetylglucosamine 6-O-sulfotransferase activity (GO:0001517);; Molecular Function: N-acetylgalactosamine 4-O-sulfotransferase activity (GO:0001537);; Molecular Function: estrone sulfotransferase activity (GO:0004304);; Molecular Function: heparan sulfate 2-O-sulfotransferase activity (GO:0004394);; Cellular Component: cytoplasm (GO:0005737);; Biological Process: catecholamin…		--	[R]	General function prediction only	Sulfotransferase domain	Cytosolic sulfotransferase 2 OS=Danio rerio OX=7955 GN=sult1st2 PE=1 SV=1	S	Function unknown	hypothetical protein cypCar_00023332 [Cyprinus carpio]
Ery24213.gene	4	8	3	0	0	0	3	14	11	0	0	0	--	--	--		--	--	--	--	--	--	--	hypothetical protein cypCar_00008397, partial [Cyprinus carpio]
Mam06592.gene	4	6	4	0	0	0	4	16	11	0	0	0	--	--	Cellular Component: adherens junction (GO:0005912);; Cellular Component: integral component of membrane (GO:0016021);; Biological Process: cell-cell adhesion (GO:0098609);;		--	[R]	General function prediction only	--	Transmembrane protein 47 OS=Danio rerio OX=7955 GN=tmem47 PE=2 SV=1	S	Function unknown	transmembrane protein 47 [Danio rerio]
Ery13156.gene	13	15	12	0	0	0	12	16	11	0	0	0	--	--	Molecular Function: signal transducer activity, downstream of receptor (GO:0005057);; Molecular Function: Rho guanyl-nucleotide exchange factor activity (GO:0005089);; Cellular Component: intracellular (GO:0005622);; Biological Process: regulation of Rho protein signal transduction (GO:0035023);; Biological Process: activation of GTPase activity (GO:0090630);;		--	[T]	Signal transduction mechanisms	RhoGEF domain;; PH domain;; Raf-like Ras-binding domain;; Pleckstrin homology domain;; PDZ domain (Also known as DHR or GLGF)	Rho guanine nucleotide exchange factor 6 OS=Gallus gallus OX=9031 GN=ARHGEF6 PE=2 SV=1	T	Signal transduction mechanisms	PREDICTED: T-lymphoma invasion and metastasis-inducing protein 1-like [Sinocyclocheilus rhinocerous]
Mam30336.gene	19	9	11	0	0	0	27	16	11	0	0	0	--	--	Molecular Function: actin binding (GO:0003779);; Molecular Function: calcium ion binding (GO:0005509);;	K21073|0|dre:323320|K21073 actinin alpha 2/3 | (RefSeq) actn3b, fb95c03, wu:fb95c03, wu:fc11d03, zgc:77243; actinin alpha 3b	Focal adhesion (ko04510);; Adherens junction (ko04520);; Tight junction (ko04530);; Regulation of actin cytoskeleton (ko04810)	[Z]	Cytoskeleton	Spectrin repeat;; Calponin homology (CH) domain;; Ca2+ insensitive EF hand;; CAMSAP CH domain;; EF hand;; EF-hand domain	Alpha-actinin-2 OS=Gallus gallus OX=9031 GN=ACTN2 PE=2 SV=1	Z	Cytoskeleton	actinin alpha 3b [Danio rerio]
Mam06254.gene	26	6	8	0	0	0	16	20	11	0	0	0	--	--	Molecular Function: G-protein coupled receptor activity (GO:0004930);; Molecular Function: olfactory receptor activity (GO:0004984);; Cellular Component: plasma membrane (GO:0005886);; Biological Process: G-protein coupled receptor signaling pathway (GO:0007186);; Cellular Component: integral component of membrane (GO:0016021);; Biological Process: detection of chemical stimulus involved in senso…	K04257|6.28296e-47|dre:795582|K04257 olfactory receptor | (RefSeq) or104-1; odorant receptor, family C, subfamily 104, member 1	--	--	--	Olfactory receptor	Olfactory receptor-like protein COR8 (Fragment) OS=Gallus gallus OX=9031 GN=COR8 PE=3 SV=1	U	Intracellular trafficking, secretion, and vesicular transport	hypothetical protein cypCar_00014241 [Cyprinus carpio]
Mam23495.gene	4	13	9	0	0	0	26	20	11	0	0	0	[H]	Coenzyme transport and metabolism	Biological Process: ubiquinone biosynthetic process (GO:0006744);; Molecular Function: 2-polyprenyl-6-methoxy-1,4-benzoquinone methyltransferase activity (GO:0008425);; Molecular Function: polyprenyldihydroxybenzoate methyltransferase activity (GO:0010420);; Cellular Component: extrinsic component of mitochondrial inner membrane (GO:0031314);; Biological Process: methylation (GO:0032259);; Molecu…	K00591|0|dre:436893|K00591 polyprenyldihydroxybenzoate methyltransferase / 3-demethylubiquinol 3-O-methyltransferase [EC:2.1.1.114 2.1.1.64] | (RefSeq) coq3, fb14b06, fl80g11, wu:fb14b06, wu:fl80g11, zgc:92256; coenzyme Q3 methyltransferase	Ubiquinone and other terpenoid-quinone biosynthesis (ko00130)	[H]	Coenzyme transport and metabolism	Methyltransferase domain;; Methyltransferase domain;; Methyltransferase domain;; Methyltransferase domain;; Methyltransferase domain;; Mycolic acid cyclopropane synthetase;; Ribosomal protein L11 methyltransferase (PrmA);; ubiE/COQ5 methyltransferase family	--	H	Coenzyme transport and metabolism	PREDICTED: ubiquinone biosynthesis O-methyltransferase, mitochondrial-like isoform X2 [Sinocyclocheilus anshuiensis]
Ery12237.gene	18	7	6	0	0	0	43	20	11	0	0	0	--	--	Cellular Component: nuclear pore (GO:0005643);; Cellular Component: nucleoplasm (GO:0005654);; Cellular Component: cytosol (GO:0005829);; Biological Process: NLS-bearing protein import into nucleus (GO:0006607);; Molecular Function: nuclear localization sequence binding (GO:0008139);; Molecular Function: protein transporter activity (GO:0008565);;	K15043|0|dre:436607|K15043 importin subunit alpha-2 | (RefSeq) kpna2, hm:zeh0389, hm:zeh0389r, zgc:113902, zgc:86945; karyopherin alpha 2 (RAG cohort 1, importin alpha 1)	--	[U]	Intracellular trafficking, secretion, and vesicular transport	Armadillo/beta-catenin-like repeat;; Importin beta binding domain;; Atypical Arm repeat;; HEAT-like repeat;; HEAT repeats;; HEAT repeat	Importin subunit alpha-5 OS=Xenopus laevis OX=8355 GN=kpna1 PE=1 SV=2	U	Intracellular trafficking, secretion, and vesicular transport	hypothetical protein cypCar_00024738 [Cyprinus carpio]
Mam27369.gene	5	20	14	0	0	0	15	21	11	0	0	0	[F]	Nucleotide transport and metabolism	--		--	--	--	DNA/RNA non-specific endonuclease	--	F	Nucleotide transport and metabolism	PREDICTED: endonuclease domain-containing 1 protein-like [Sinocyclocheilus rhinocerous]
Mam14852.gene	5	27	4	0	0	0	8	23	11	0	0	0	--	--	Biological Process: proteolysis (GO:0006508);; Molecular Function: serine-type peptidase activity (GO:0008236);;	K09649|0|dre:100334526|K09649 thymus-specific serine protease [EC:3.4.-.-] | (RefSeq) prss16; protease, serine 16	--	[OR]	Posttranslational modification, protein turnover, chaperones;; General function prediction only	Serine carboxypeptidase S28	--	O	Posttranslational modification, protein turnover, chaperones	hypothetical protein cypCar_00041837 [Cyprinus carpio]
Ery12329.gene	8	5	7	0	0	0	30	31	11	0	0	0	--	--	Molecular Function: metal ion binding (GO:0046872);; Molecular Function: dioxygenase activity (GO:0051213);;	K18684|6.09978e-98|mze:101468181|K18684 hydroperoxy icosatetraenoate dehydratase/isomerase [EC:4.2.1.152 5.4.4.7] | (RefSeq) hydroperoxide isomerase ALOXE3-like	--	--	--	Lipoxygenase	--	S	Function unknown	PREDICTED: hydroperoxide isomerase ALOXE3-like [Clupea harengus]
Ery15679.gene	7	12	32	0	0	0	37	34	11	0	0	0	--	--	Molecular Function: structural constituent of ribosome (GO:0003735);; Cellular Component: mitochondrial large ribosomal subunit (GO:0005762);; Molecular Function: hydrolase activity (GO:0016787);;	K17427|9.031e-161|dre:436791|K17427 large subunit ribosomal protein L46 | (RefSeq) mrpl46, wu:fk88g07, zgc:92810; mitochondrial ribosomal protein L46	--	[J]	Translation, ribosomal structure and biogenesis	39S mitochondrial ribosomal protein L46	--	S	Function unknown	PREDICTED: 39S ribosomal protein L46, mitochondrial-like [Sinocyclocheilus anshuiensis]
Ery04820.gene	6	3	6	0	0	0	57	34	11	0	0	0	[R]	General function prediction only	--		--	[R]	General function prediction only	Zinc-finger double domain;; Zinc finger, C2H2 type;; C2H2-type zinc finger;; C2H2-type zinc finger;; zinc-finger C2H2-type;; Zinc-finger double-stranded RNA-binding;; CpXC protein;; Zinc-finger double domain;; Zinc finger, C2H2 type;; C2H2-type zinc finger;; C2H2-type zinc finger;; Zinc-finger of C2H2 type	Gastrula zinc finger protein XlCGF57.1 (Fragment) OS=Xenopus laevis OX=8355 PE=3 SV=1	S	Function unknown	PREDICTED: gastrula zinc finger protein XlCGF52.1-like [Sinocyclocheilus rhinocerous]
Ery26661.gene	20	11	16	0	0	0	10	38	11	0	0	0	[E]	Amino acid transport and metabolism	Molecular Function: nucleotide binding (GO:0000166);; Cellular Component: membrane (GO:0016020);; Molecular Function: transferase activity (GO:0016740);;	K18592|2.43829e-179|dre:566746|K18592 gamma-glutamyltranspeptidase / glutathione hydrolase / leukotriene-C4 hydrolase [EC:2.3.2.2 3.4.19.13 3.4.19.14] | (RefSeq) ggt1l2.2, si:dkey-222h21.13; gamma-glutamyltransferase 1 like 2.2	Taurine and hypotaurine metabolism (ko00430);; Glutathione metabolism (ko00480);; Arachidonic acid metabolism (ko00590)	[E]	Amino acid transport and metabolism	Gamma-glutamyltranspeptidase	--	E	Amino acid transport and metabolism	PREDICTED: gamma-glutamyltranspeptidase 1-like [Sinocyclocheilus grahami]
Ery26143.gene	17	12	7	0	0	0	64	46	11	0	0	0	[R]	General function prediction only	--		--	[S]	Function unknown	WD domain, G-beta repeat;; Anaphase-promoting complex subunit 4 WD40 domain;; Eukaryotic translation initiation factor eIF2A	Mitogen-activated protein kinase-binding protein 1 OS=Xenopus laevis OX=8355 GN=mapkbp1 PE=2 SV=1	S	Function unknown	PREDICTED: mitogen-activated protein kinase-binding protein 1 isoform X5 [Sinocyclocheilus grahami]
Ery08232.gene	16	12	14	0	0	0	92	61	11	0	0	0	--	--	--		--	--	--	Chromo (CHRromatin Organisation MOdifier) domain	--	--	--	uncharacterized protein LOC111948402 [Oryzias latipes]
Ery20894.gene	26	24	17	0	0	0	90	67	11	0	0	0	--	--	Molecular Function: nucleotide binding (GO:0000166);; Molecular Function: nucleic acid binding (GO:0003676);;	K17962|4.20631e-171|dre:555906|K17962 peroxisome proliferator-activated receptor gamma coactivator 1-beta | (RefSeq) ppargc1b, PERC, fb55c08, perc1b, sb:cb520, si:bz1d10.4, wu:fb55c08; peroxisome proliferator-activated receptor gamma, coactivator 1 beta	--	--	--	RNA recognition motif. (a.k.a. RRM, RBD, or RNP domain)	--	U	Intracellular trafficking, secretion, and vesicular transport	hypothetical protein cypCar_00010188 [Cyprinus carpio]
Ery12406.gene	11	8	6	0	0	0	14	4	12	0	0	0	--	--	--	K17492|3.10586e-108|dre:566684|K17492 ubinuclein | (RefSeq) ubn1, zgc:171747; ubinuclein 1	--	[KT]	Transcription;; Signal transduction mechanisms	Ubinuclein conserved middle domain	--	S	Function unknown	hypothetical protein cypCar_00027024 [Cyprinus carpio]
Ery30175.gene	10	16	8	0	0	0	12	6	12	0	0	0	[M]	Cell wall/membrane/envelope biogenesis	Molecular Function: fibroblast growth factor-activated receptor activity (GO:0005007);; Molecular Function: ATP binding (GO:0005524);; Cellular Component: plasma membrane (GO:0005886);; Biological Process: protein phosphorylation (GO:0006468);; Biological Process: apoptotic process (GO:0006915);; Biological Process: positive regulation of cell proliferation (GO:0008284);; Biological Process: fibr…	K05094|0|dre:58129|K05094 fibroblast growth factor receptor 3 [EC:2.7.10.1] | (RefSeq) fgfr3, fc27h01, sb:eu563, wu:fc27h01; fibroblast growth factor receptor 3	MAPK signaling pathway (ko04010);; Endocytosis (ko04144);; Regulation of actin cytoskeleton (ko04810)	[T]	Signal transduction mechanisms	Protein tyrosine kinase;; Protein kinase domain;; Immunoglobulin I-set domain;; Immunoglobulin domain;; Immunoglobulin domain;; Immunoglobulin domain;; Immunoglobulin V-set domain	Fibroblast growth factor receptor 3 OS=Danio rerio OX=7955 GN=fgfr3 PE=2 SV=1	T	Signal transduction mechanisms	fibroblast growth factor receptor 3 isoform X2 [Danio rerio]
Ery27608.gene	3	107	85	0	0	0	9	7	12	0	0	0	[T]	Signal transduction mechanisms	--	K15009|0|mze:101478122|K15009 SH3 and multiple ankyrin repeat domains protein | (RefSeq) shank1; SH3 and multiple ankyrin repeat domains 1	--	[R]	General function prediction only	Ankyrin repeats (3 copies);; Ankyrin repeats (many copies);; Ankyrin repeats (many copies);; Ankyrin repeat;; N-terminal or F0 domain of Talin-head FERM;; Variant SH3 domain;; Ankyrin repeat;; PDZ domain (Also known as DHR or GLGF);; SH3 domain	SH3 and multiple ankyrin repeat domains protein 2 OS=Xenopus laevis OX=8355 GN=shank2 PE=2 SV=1	S	Function unknown	PREDICTED: SH3 and multiple ankyrin repeat domains protein 1-like [Sinocyclocheilus grahami]
Ery21476.gene	4	6	8	0	0	0	3	8	12	0	0	0	--	--	Biological Process: maturation of SSU-rRNA from tricistronic rRNA transcript (SSU-rRNA, 5.8S rRNA, LSU-rRNA) (GO:0000462);; Cellular Component: nucleolus (GO:0005730);; Cellular Component: integral component of membrane (GO:0016021);; Cellular Component: Noc4p-Nop14p complex (GO:0030692);; Cellular Component: nuclear membrane (GO:0031965);; Cellular Component: small-subunit processome (GO:0032040…	K14771|0|dre:554096|K14771 U3 small nucleolar RNA-associated protein 19 | (RefSeq) noc4l, sb:cb534, wu:fb78g04, zgc:110429; nucleolar complex associated 4 homolog	--	[J]	Translation, ribosomal structure and biogenesis	CBF/Mak21 family	Nucleolar complex protein 4 homolog OS=Danio rerio OX=7955 GN=noc4l PE=2 SV=1	S	Function unknown	nucleolar complex protein 4 homolog [Danio rerio]
Ery21079.gene	30	16	9	0	0	0	15	8	12	0	0	0	--	--	--		--	--	--	Domain of unknown function (DUF4483)	Cilia- and flagella-associated protein 77 OS=Danio rerio OX=7955 GN=cfap77 PE=3 SV=1	S	Function unknown	PREDICTED: uncharacterized protein C9orf171 homolog [Sinocyclocheilus grahami]
Mam07715.gene	8	10	9	0	0	0	10	9	12	0	0	0	[R]	General function prediction only	Molecular Function: proline:sodium symporter activity (GO:0005298);; Molecular Function: neurotransmitter:sodium symporter activity (GO:0005328);; Cellular Component: integral component of plasma membrane (GO:0005887);; Biological Process: neurotransmitter transport (GO:0006836);; Biological Process: leucine transport (GO:0015820);; Biological Process: transmembrane transport (GO:0055085);;	K05048|0|dre:565315|K05048 solute carrier family 6 (neurotransmitter transporter, amino acid/orphan) member 15/16/17/18/20 | (RefSeq) slc6a15, si:ch211-154h20.4; solute carrier family 6 (neutral amino acid transporter), member 15	--	[T]	Signal transduction mechanisms	Sodium:neurotransmitter symporter family	Creatine transporter OS=Torpedo marmorata OX=7788 PE=2 SV=1	P	Inorganic ion transport and metabolism	PREDICTED: sodium-dependent neutral amino acid transporter B(0)AT2 [Sinocyclocheilus anshuiensis]
Mam26405.gene	23	104	34	0	0	0	21	9	12	0	0	0	[R]	General function prediction only	Cellular Component: acrosomal vesicle (GO:0001669);; Biological Process: respiratory system process (GO:0003016);; Molecular Function: GTPase activity (GO:0003924);; Molecular Function: GTP binding (GO:0005525);; Cellular Component: endosome (GO:0005768);; Cellular Component: cytosol (GO:0005829);; Biological Process: mitochondrion organization (GO:0007005);; Biological Process: small GTPase medi…	K07882|9.17224e-165|dre:550457|K07882 Ras-related protein Rab-3A | (RefSeq) rab3ab, rab3a, si:ch211-255d18.4, zgc:112516; RAB3A, member RAS oncogene family, b	--	[U]	Intracellular trafficking, secretion, and vesicular transport	Ras family;; Ras of Complex, Roc, domain of DAPkinase;; ADP-ribosylation factor family;; Signal recognition particle receptor beta subunit	Ras-related protein Rab-8A OS=Gallus gallus OX=9031 GN=RAB8A PE=2 SV=1	S	Function unknown	hypothetical protein cypCar_00004206 [Cyprinus carpio]
Mam24655.gene	6	6	10	0	0	0	6	10	12	0	0	0	[T]	Signal transduction mechanisms	Molecular Function: guanyl-nucleotide exchange factor activity (GO:0005085);; Cellular Component: intracellular (GO:0005622);; Biological Process: small GTPase mediated signal transduction (GO:0007264);; Biological Process: regulation of exocytosis (GO:0017157);; Biological Process: cAMP-mediated signaling (GO:0019933);; Biological Process: insulin secretion (GO:0030073);; Molecular Function: cAM…	K04351|0|mcf:101865166|K04351 Rap guanine nucleotide exchange factor 4 | (RefSeq) RAPGEF4; Rap guanine nucleotide exchange factor 4	Rap1 signaling pathway (ko04015);; cAMP signaling pathway (ko04024);; Phospholipase D signaling pathway (ko04072);; Adrenergic signaling in cardiomyocytes (ko04261);; Leukocyte transendothelial migration (ko04670);; Insulin secretion (ko04911)	[T]	Signal transduction mechanisms	RasGEF domain;; Cyclic nucleotide-binding domain;; RasGEF N-terminal motif;; Domain found in Dishevelled, Egl-10, and Pleckstrin (DEP)	Ras-specific guanine nucleotide-releasing factor RalGPS1 OS=Gallus gallus OX=9031 GN=RALGPS1 PE=2 SV=1	T	Signal transduction mechanisms	PREDICTED: rap guanine nucleotide exchange factor 4-like isoform X1 [Sinocyclocheilus rhinocerous]
Ery07633.gene	9	9	11	0	0	0	11	10	12	0	0	0	--	--	--	K10784|2.67621e-32|ola:101173973|K10784 T cell receptor alpha chain V region | (RefSeq) uncharacterized LOC101173973	--	--	--	Immunoglobulin V-set domain;; Immunoglobulin domain;; Immunoglobulin domain;; Immunoglobulin domain;; Immunoglobulin I-set domain;; CD80-like C2-set immunoglobulin domain	--	S	Function unknown	hypothetical protein cypCar_00040223 [Cyprinus carpio]
Mam08524.gene	4	5	34	0	0	0	11	10	12	0	0	0	--	--	--		--	[D]	Cell cycle control, cell division, chromosome partitioning	Putative death-receptor fusion protein (DUF2428)	Thyroid adenoma-associated protein homolog OS=Gallus gallus OX=9031 GN=THADA PE=2 SV=1	S	Function unknown	PREDICTED: thyroid adenoma-associated protein homolog [Sinocyclocheilus grahami]
Ery01238.gene	4	8	5	0	0	0	30	10	12	0	0	0	--	--	--	K14957|0|dre:100536902|K14957 lymphocyte-specific protein 1 | (RefSeq) lsp1, si:ch211-201m7.3; lymphocyte-specific protein 1	--	--	--	Caldesmon	Caldesmon, smooth muscle (Fragment) OS=Meleagris gallopavo OX=9103 GN=CALD1 PE=1 SV=2	U	Intracellular trafficking, secretion, and vesicular transport	PREDICTED: non-muscle caldesmon-like isoform X2 [Sinocyclocheilus rhinocerous]
Ery27633.gene	27	23	45	0	0	0	13	12	12	0	0	0	--	--	Molecular Function: extracellular ligand-gated ion channel activity (GO:0005230);; Cellular Component: integral component of membrane (GO:0016021);; Biological Process: ion transmembrane transport (GO:0034220);;		--	[T]	Signal transduction mechanisms	Neurotransmitter-gated ion-channel transmembrane region	Neuronal acetylcholine receptor subunit alpha-7 OS=Gallus gallus OX=9031 GN=CHRNA7 PE=1 SV=1	U	Intracellular trafficking, secretion, and vesicular transport	hypothetical protein cypCar_00004300 [Cyprinus carpio]
Mam29618.gene	5	12	5	0	0	0	12	13	12	0	0	0	--	--	Molecular Function: metal ion binding (GO:0046872);;		--	[R]	General function prediction only	--	--	S	Function unknown	PREDICTED: ATM interactor isoform X1 [Sinocyclocheilus anshuiensis]
Ery16429.gene	20	15	36	0	0	0	25	15	12	0	0	0	--	--	--		--	--	--	--	--	--	--	--
Ery18289.gene	13	11	6	0	0	0	31	16	12	0	0	0	--	--	Biological Process: monocyte chemotaxis (GO:0002548);; Cellular Component: extracellular space (GO:0005615);; Biological Process: inflammatory response (GO:0006954);; Biological Process: G-protein coupled receptor signaling pathway (GO:0007186);; Molecular Function: chemokine activity (GO:0008009);; Biological Process: neutrophil chemotaxis (GO:0030593);; Biological Process: positive regulation o…		--	--	--	Small cytokines (intecrine/chemokine), interleukin-8 like	--	--	--	PREDICTED: monocyte chemotactic protein 1B-like [Sinocyclocheilus anshuiensis]
Mam20719.gene	5	3	4	0	0	0	33	16	12	0	0	0	--	--	Molecular Function: trace-amine receptor activity (GO:0001594);; Biological Process: G-protein coupled receptor signaling pathway (GO:0007186);; Cellular Component: integral component of membrane (GO:0016021);;	K05051|2.51193e-164|dre:795656|K05051 trace amine associated receptor | (RefSeq) taar14e, si:ch211-119b12.1; trace amine associated receptor 14e	Neuroactive ligand-receptor interaction (ko04080)	[R]	General function prediction only	7 transmembrane receptor (rhodopsin family);; Serpentine type 7TM GPCR chemoreceptor Srsx;; Serpentine type 7TM GPCR chemoreceptor Srx	Trace amine-associated receptor 13c OS=Danio rerio OX=7955 GN=taar13c PE=1 SV=1	U	Intracellular trafficking, secretion, and vesicular transport	PREDICTED: trace amine-associated receptor 13c-like [Sinocyclocheilus grahami]
Mam11260.gene	7	9	5	0	0	0	8	17	12	0	0	0	--	--	Cellular Component: integral component of membrane (GO:0016021);;	K20393|4.14813e-72|dre:450076|K20393 PRA1 family protein 3 | (RefSeq) arl6ip5a, arl6ip5, cb937, zgc:101611; ADP-ribosylation factor-like 6 interacting protein 5a	--	[ET]	Amino acid transport and metabolism;; Signal transduction mechanisms	PRA1 family protein	PRA1 family protein 3 OS=Gallus gallus OX=9031 GN=ARL6IP5 PE=2 SV=1	U	Intracellular trafficking, secretion, and vesicular transport	PREDICTED: PRA1 family protein 3-like, partial [Sinocyclocheilus grahami]
Mam01886.gene	39	60	102	0	0	0	5	18	12	0	0	0	--	--	--		--	--	--	--	--	--	--	uncharacterized protein LOC111844915 [Paramormyrops kingsleyae]
Mam17570.gene	40	32	96	0	0	0	8	18	12	0	0	0	--	--	Cellular Component: integral component of membrane (GO:0016021);; Biological Process: protein deubiquitination (GO:0016579);; Biological Process: central nervous system morphogenesis (GO:0021551);; Biological Process: ubiquitin-dependent ERAD pathway (GO:0030433);; Molecular Function: thiol-dependent ubiquitinyl hydrolase activity (GO:0036459);; Molecular Function: metal ion binding (GO:0046872);;	K11847|0|dre:324335|K11847 ubiquitin carboxyl-terminal hydrolase 19 [EC:3.4.19.12] | (RefSeq) usp19, si:dkey-32e6.9, wu:fc26a05; ubiquitin specific peptidase 19	--	[O]	Posttranslational modification, protein turnover, chaperones	Ubiquitin carboxyl-terminal hydrolase;; Linker region of USP19 deubiquitinase;; CS domain;; Ubiquitin carboxyl-terminal hydrolase;; MYND finger	Ubiquitin carboxyl-terminal hydrolase 15 OS=Xenopus tropicalis OX=8364 GN=usp15 PE=2 SV=2	O	Posttranslational modification, protein turnover, chaperones	PREDICTED: ubiquitin carboxyl-terminal hydrolase 19-like isoform X3 [Sinocyclocheilus rhinocerous]
Mam23331.gene	3	7	3	0	0	0	14	19	12	0	0	0	--	--	--		--	[R]	General function prediction only	--	--	S	Function unknown	hypothetical protein cypCar_00016740 [Cyprinus carpio]
Mam08971.gene	21	12	29	0	0	0	39	19	12	0	0	0	--	--	Molecular Function: RNA polymerase II core promoter proximal region sequence-specific DNA binding (GO:0000978);; Molecular Function: transcription factor activity, RNA polymerase II core promoter proximal region sequence-specific binding (GO:0000982);; Cellular Component: nucleus (GO:0005634);; Biological Process: regulation of transcription from RNA polymerase II promoter (GO:0006357);;	K09029|4.01233e-22|xma:102217111|K09029 protein FosB | (RefSeq) fosb; FosB proto-oncogene, AP-1 transcription factor subunit	--	--	--	--	--	K	Transcription	hypothetical protein cypCar_00039989 [Cyprinus carpio]
Mam13162.gene	14	7	13	0	0	0	4	20	12	0	0	0	[D]	Cell cycle control, cell division, chromosome partitioning	Molecular Function: 5'-nucleotidase activity (GO:0008253);; Biological Process: IMP metabolic process (GO:0046040);; Biological Process: adenosine metabolic process (GO:0046085);; Molecular Function: metal ion binding (GO:0046872);;	K01081|0|dre:557972|K01081 5'-nucleotidase [EC:3.1.3.5] | (RefSeq) nt5c2b, im:7162273, zgc:153651; 5'-nucleotidase, cytosolic IIb	Purine metabolism (ko00230);; Pyrimidine metabolism (ko00240);; Nicotinate and nicotinamide metabolism (ko00760)	[F]	Nucleotide transport and metabolism	5' nucleotidase family	Cytosolic purine 5&apos;-nucleotidase OS=Gallus gallus OX=9031 GN=NT5C2 PE=2 SV=1	S	Function unknown	cytosolic purine 5&apos;-nucleotidase isoform X1 [Danio rerio]
Ery25703.gene	7	13	25	0	0	0	8	20	12	0	0	0	--	--	Cellular Component: integral component of membrane (GO:0016021);;	K06515|0|dre:100333377|K06515 solute carrier family 44 (choline transporter-like protein), member 1 | (RefSeq) slc44a1a, slc44a1, zgc:112201; solute carrier family 44 (choline transporter), member 1a	--	[I]	Lipid transport and metabolism	Plasma-membrane choline transporter	Choline transporter-like protein 1 OS=Xenopus laevis OX=8355 GN=slc44a1 PE=2 SV=2	S	Function unknown	PREDICTED: choline transporter-like protein 1 [Cyprinus carpio]
Ery13494.gene	9	8	14	0	0	0	11	20	12	0	0	0	[O]	Posttranslational modification, protein turnover, chaperones	--		--	[OR]	Posttranslational modification, protein turnover, chaperones;; General function prediction only	Ubiquitin family;; Ubiquitin-2 like Rad60 SUMO-like;; Ubiquitin-like domain;; PB1 domain;; Nuclear pore localisation protein NPL4;; PI3-kinase family, ras-binding domain	Polyubiquitin (Fragment) OS=Xenopus laevis OX=8355 PE=1 SV=2	O	Posttranslational modification, protein turnover, chaperones	ISG152 [Ctenopharyngodon idella]
Mam29379.gene	5	17	26	0	0	0	16	20	12	0	0	0	--	--	Biological Process: skeletal system development (GO:0001501);; Molecular Function: extracellular matrix structural constituent (GO:0005201);; Molecular Function: hyaluronic acid binding (GO:0005540);; Cellular Component: proteinaceous extracellular matrix (GO:0005578);; Biological Process: cell adhesion (GO:0007155);; Biological Process: central nervous system development (GO:0007417);; Biologica…		--	--	--	Extracellular link domain;; Sushi repeat (SCR repeat);; Lectin C-type domain;; Chordopoxvirus A33R protein	Aggrecan core protein OS=Gallus gallus OX=9031 GN=ACAN PE=1 SV=2	O	Posttranslational modification, protein turnover, chaperones	PREDICTED: aggrecan core protein-like [Sinocyclocheilus anshuiensis]
Ery27357.gene	6	3	4	0	0	0	6	23	12	0	0	0	--	--	Cellular Component: membrane (GO:0016020);;		--	--	--	--	--	--	--	PREDICTED: uncharacterized protein LOC107715642 [Sinocyclocheilus rhinocerous]
Mam10863.gene	12	29	28	0	0	0	14	23	12	0	0	0	--	--	Cellular Component: rough endoplasmic reticulum (GO:0005791);; Biological Process: cotranslational protein targeting to membrane (GO:0006613);; Cellular Component: integral component of membrane (GO:0016021);;		--	[U]	Intracellular trafficking, secretion, and vesicular transport	TLC domain;; TRAM1-like protein	Translocating chain-associated membrane protein 1-like 1 OS=Xenopus laevis OX=8355 GN=tram1l1 PE=2 SV=1	U	Intracellular trafficking, secretion, and vesicular transport	PREDICTED: translocating chain-associated membrane protein 2-like isoform X1 [Sinocyclocheilus grahami]
Ery28739.gene	3	3	9	0	0	0	29	25	12	0	0	0	--	--	--		--	--	--	C1q domain	--	S	Function unknown	PREDICTED: complement C1q tumor necrosis factor-related protein 3-like [Sinocyclocheilus grahami]
Ery02672.gene	8	21	10	0	0	0	29	25	12	0	0	0	[O]	Posttranslational modification, protein turnover, chaperones	Biological Process: response to oxidative stress (GO:0006979);; Molecular Function: peptide-methionine (S)-S-oxide reductase activity (GO:0008113);; Biological Process: protein repair (GO:0030091);; Biological Process: oxidation-reduction process (GO:0055114);;	K07304|3.41999e-159|dre:793910|K07304 peptide-methionine (S)-S-oxide reductase [EC:1.8.4.11] | (RefSeq) msra, si:dkey-221h15.1; methionine sulfoxide reductase A	--	[O]	Posttranslational modification, protein turnover, chaperones	Peptide methionine sulfoxide reductase	--	O	Posttranslational modification, protein turnover, chaperones	PREDICTED: mitochondrial peptide methionine sulfoxide reductase-like isoform X1 [Sinocyclocheilus rhinocerous]
Mam22644.gene	17	15	12	0	0	0	46	26	12	0	0	0	--	--	--		--	--	--	--	--	--	--	--
Mam19839.gene	5	8	7	0	0	0	63	26	12	0	0	0	--	--	Molecular Function: G-protein coupled receptor activity (GO:0004930);; Cellular Component: plasma membrane (GO:0005886);; Biological Process: G-protein coupled receptor signaling pathway (GO:0007186);; Cellular Component: integral component of membrane (GO:0016021);;		--	[PT]	Inorganic ion transport and metabolism;; Signal transduction mechanisms	Receptor family ligand binding region;; Periplasmic binding protein	G-protein coupled receptor family C group 6 member A OS=Carassius auratus OX=7957 GN=gprc6a PE=1 SV=1	U	Intracellular trafficking, secretion, and vesicular transport	PREDICTED: extracellular calcium-sensing receptor-like [Sinocyclocheilus anshuiensis]
Ery28556.gene	14	53	19	0	0	0	16	27	12	0	0	0	--	--	--	K20655|0|dre:568166|K20655 Rho GTPase-activating protein SYDE | (RefSeq) syde1; synapse defective Rho GTPase homolog 1	--	[T]	Signal transduction mechanisms	RhoGAP domain	Active breakpoint cluster region-related protein OS=Xenopus laevis OX=8355 GN=abr PE=2 SV=1	O	Posttranslational modification, protein turnover, chaperones	PREDICTED: rho GTPase-activating protein SYDE1-like [Sinocyclocheilus anshuiensis]
Mam06211.gene	12	18	7	0	0	0	13	30	12	0	0	0	[M]	Cell wall/membrane/envelope biogenesis	Biological Process: microtubule cytoskeleton organization (GO:0000226);; Molecular Function: protein serine/threonine kinase activity (GO:0004674);; Molecular Function: ATP binding (GO:0005524);; Biological Process: protein phosphorylation (GO:0006468);; Biological Process: establishment of cell polarity (GO:0030010);;	K08798|0|dre:100005996|K08798 MAP/microtubule affinity-regulating kinase [EC:2.7.11.1] | (RefSeq) mark2b, mark2; MAP/microtubule affinity-regulating kinase 2b	--	[R]	General function prediction only	Protein kinase domain;; Protein tyrosine kinase;; Kinase-like;; UBA/TS-N domain;; RIO1 family	Serine/threonine-protein kinase SIK3 homolog OS=Danio rerio OX=7955 GN=zgc:66101 PE=2 SV=1	T	Signal transduction mechanisms	serine/threonine-protein kinase MARK2 isoform X5 [Danio rerio]
Ery02729.gene	15	7	11	0	0	0	22	30	12	0	0	0	--	--	Cellular Component: ubiquitin ligase complex (GO:0000151);; Biological Process: protein polyubiquitination (GO:0000209);; Cellular Component: nucleus (GO:0005634);; Cellular Component: cytoplasm (GO:0005737);; Biological Process: ubiquitin-dependent ERAD pathway (GO:0030433);; Molecular Function: ubiquitin-ubiquitin ligase activity (GO:0034450);;	K10596|0|dre:557121|K10596 ubiquitin conjugation factor E4 A [EC:2.3.2.27] | (RefSeq) ube4a, zgc:162146; ubiquitination factor E4A (UFD2 homolog, yeast)	Ubiquitin mediated proteolysis (ko04120)	[O]	Posttranslational modification, protein turnover, chaperones	Ubiquitin elongating factor core;; U-box domain	STIP1 homology and U box-containing protein 1 OS=Gallus gallus OX=9031 GN=STUB1 PE=2 SV=1	O	Posttranslational modification, protein turnover, chaperones	PREDICTED: ubiquitin conjugation factor E4 A-like [Sinocyclocheilus rhinocerous]
Mam04520.gene	5	7	5	0	0	0	28	30	12	0	0	0	[E]	Amino acid transport and metabolism	Molecular Function: carboxy-lyase activity (GO:0016831);; Biological Process: carboxylic acid metabolic process (GO:0019752);; Molecular Function: pyridoxal phosphate binding (GO:0030170);;	K01580|0|dre:100329827|K01580 glutamate decarboxylase [EC:4.1.1.15] | (RefSeq) gad1a, si:dkey-249g23.3; glutamate decarboxylase 1a	Alanine, aspartate and glutamate metabolism (ko00250);; beta-Alanine metabolism (ko00410);; Taurine and hypotaurine metabolism (ko00430);; Butanoate metabolism (ko00650)	[E]	Amino acid transport and metabolism	Pyridoxal-dependent decarboxylase conserved domain;; Aminotransferase class-V;; Beta-eliminating lyase	Acidic amino acid decarboxylase GADL1 (Fragment) OS=Xenopus tropicalis OX=8364 GN=gadl1 PE=2 SV=2	E	Amino acid transport and metabolism	hypothetical protein cypCar_00041383 [Cyprinus carpio]
Mam03338.gene	19	4	9	0	0	0	25	34	12	0	0	0	--	--	--		--	--	--	BTB And C-terminal Kelch;; BTB/POZ domain	BTB/POZ domain-containing protein 17 OS=Xenopus laevis OX=8355 GN=btbd17 PE=2 SV=2	S	Function unknown	PREDICTED: BTB/POZ domain-containing protein 17-like [Sinocyclocheilus rhinocerous]
Ery08502.gene	6	20	11	0	0	0	53	43	12	0	0	0	--	--	Molecular Function: ryanodine-sensitive calcium-release channel activity (GO:0005219);; Molecular Function: calcium ion binding (GO:0005509);; Cellular Component: integral component of membrane (GO:0016021);; Cellular Component: M band (GO:0031430);; Cellular Component: myofilament (GO:0036379);; Cellular Component: perinuclear region of cytoplasm (GO:0048471);; Biological Process: release of seq…	K04963|0|xma:102225501|K04963 ryanodine receptor 3 | (RefSeq) ryanodine receptor 3-like	Calcium signaling pathway (ko04020)	[T]	Signal transduction mechanisms	--	--	U	Intracellular trafficking, secretion, and vesicular transport	PREDICTED: ryanodine receptor 3-like [Sinocyclocheilus anshuiensis]
Ery21685.gene	377	595	300	0	0	0	124	45	12	0	0	0	[T]	Signal transduction mechanisms	Biological Process: lymphangiogenesis (GO:0001946);; Biological Process: hematopoietic progenitor cell differentiation (GO:0002244);; Molecular Function: receptor activity (GO:0004872);; Molecular Function: calcium ion binding (GO:0005509);; Biological Process: regulation of transcription, DNA-templated (GO:0006355);; Biological Process: Notch signaling pathway (GO:0007219);; Cellular Component: …	K02599|0|mze:101473768|K02599 Notch 1 | (RefSeq) Notch1; neurogenic locus notch homolog protein 1	Dorso-ventral axis formation (ko04320);; Notch signaling pathway (ko04330)	[T]	Signal transduction mechanisms	EGF-like domain;; Human growth factor-like EGF;; Calcium-binding EGF domain;; EGF-like domain;; Ankyrin repeats (3 copies);; LNR domain;; Ankyrin repeat;; NOTCH protein;; NOTCH protein;; Domain of unknown function (DUF3454);; Ankyrin repeats (many copies);; Ankyrin repeat;; Ankyrin repeats (many copies)	Neurogenic locus notch homolog protein 1 OS=Xenopus tropicalis OX=8364 GN=notch1 PE=1 SV=2	S	Function unknown	PREDICTED: neurogenic locus notch homolog protein 1-like isoform X1 [Sinocyclocheilus grahami]
Ery00727.gene	15	12	10	0	0	0	90	48	12	0	0	0	[VI]	Defense mechanisms;; Lipid transport and metabolism	Molecular Function: glutathione peroxidase activity (GO:0004602);; Biological Process: response to oxidative stress (GO:0006979);; Biological Process: oxidation-reduction process (GO:0055114);; Biological Process: cellular oxidant detoxification (GO:0098869);;	K05361|4.29023e-35|dre:352929|K05361 phospholipid-hydroperoxide glutathione peroxidase [EC:1.11.1.12] | (RefSeq) gpx4b, PHGPxb, cb692, zgc:110018; glutathione peroxidase 4b	Glutathione metabolism (ko00480)	[O]	Posttranslational modification, protein turnover, chaperones	Glutathione peroxidase	--	O	Posttranslational modification, protein turnover, chaperones	PREDICTED: phospholipid hydroperoxide glutathione peroxidase, mitochondrial-like isoform X1 [Sinocyclocheilus grahami]
Ery15485.gene	37	16	15	0	0	0	117	72	12	0	0	0	[K]	Transcription	Cellular Component: integral component of membrane (GO:0016021);;		--	[R]	General function prediction only	Pannexin-like TM region of LRRC8;; Leucine rich repeat;; Leucine Rich repeats (2 copies);; Leucine rich repeats (6 copies)	Volume-regulated anion channel subunit LRRC8E OS=Xenopus tropicalis OX=8364 GN=lrrc8e PE=2 SV=1	S	Function unknown	PREDICTED: volume-regulated anion channel subunit LRRC8D-like isoform X2 [Sinocyclocheilus rhinocerous]
Mam07981.gene	4	4	15	0	0	0	11	8	13	0	0	0	--	--	--		--	--	--	--	--	K	Transcription	PREDICTED: ligand-dependent nuclear receptor corepressor-like protein isoform X1 [Sinocyclocheilus rhinocerous]
Mam18145.gene	11	18	23	0	0	0	10	9	13	0	0	0	--	--	--		--	[L]	Replication, recombination and repair	DDE superfamily endonuclease;; Plant transposon protein	Putative nuclease HARBI1 OS=Danio rerio OX=7955 GN=harbi1 PE=2 SV=1	S	Function unknown	PREDICTED: putative nuclease HARBI1 [Sinocyclocheilus rhinocerous]
Mam10940.gene	72	106	42	0	0	0	14	10	13	0	0	0	--	--	Biological Process: RNA processing (GO:0006396);; Biological Process: response to virus (GO:0009615);; Cellular Component: viral nucleocapsid (GO:0019013);; Cellular Component: intracellular ribonucleoprotein complex (GO:0030529);;	K15047|0|dre:406555|K15047 heterogeneous nuclear ribonucleoprotein U-like protein 1 | (RefSeq) hnrnpul1, hnrpul1, wu:fb53d10, wu:fk45c03, zgc:85971; heterogeneous nuclear ribonucleoprotein U-like 1	--	[A]	RNA processing and modification	AAA domain;; SPRY domain;; SAP domain	ATP-dependent RNA helicase DDX1 OS=Xenopus laevis OX=8355 GN=ddx1 PE=2 SV=1	S	Function unknown	PREDICTED: heterogeneous nuclear ribonucleoprotein U-like protein 1 isoform X5 [Sinocyclocheilus rhinocerous]
Ery30669.gene	9	8	14	0	0	0	22	10	13	0	0	0	[J]	Translation, ribosomal structure and biogenesis	Molecular Function: ATP-dependent RNA helicase activity (GO:0004004);; Molecular Function: ATP binding (GO:0005524);; Cellular Component: nucleolus (GO:0005730);; Cellular Component: cytoplasm (GO:0005737);; Molecular Function: RNA binding (GO:0044822);; Biological Process: positive regulation of mRNA splicing, via spliceosome (GO:0048026);;	K14780|0|dre:100009635|K14780 ATP-dependent RNA helicase DHX37/DHR1 [EC:3.6.4.13] | (RefSeq) dhx37, im:7151586, wu:fd11d06, zgc:158802; DEAH (Asp-Glu-Ala-His) box polypeptide 37	--	[AJ]	RNA processing and modification;; Translation, ribosomal structure and biogenesis	Helicase associated domain (HA2);; Oligonucleotide/oligosaccharide-binding (OB)-fold;; Helicase conserved C-terminal domain;; DEAD/DEAH box helicase;; AAA domain	ATP-dependent RNA helicase dhx29 OS=Xenopus laevis OX=8355 GN=dhx29 PE=2 SV=1	L	Replication, recombination and repair	PREDICTED: probable ATP-dependent RNA helicase DHX37 [Sinocyclocheilus anshuiensis]
Mam28568.gene	11	5	7	0	0	0	9	11	13	0	0	0	--	--	Molecular Function: metalloendopeptidase activity (GO:0004222);; Biological Process: proteolysis (GO:0006508);; Biological Process: habituation (GO:0046959);;		--	--	--	--	--	O	Posttranslational modification, protein turnover, chaperones	PREDICTED: pappalysin-1-like, partial [Sinocyclocheilus grahami]
Ery07737.gene	25	10	14	0	0	0	36	11	13	0	0	0	[I]	Lipid transport and metabolism	Biological Process: response to amphetamine (GO:0001975);; Molecular Function: acetylcholinesterase activity (GO:0003990);; Molecular Function: phospholipase activity (GO:0004620);; Cellular Component: extracellular space (GO:0005615);; Cellular Component: plasma membrane (GO:0005886);; Biological Process: acetylcholine catabolic process (GO:0006581);; Biological Process: neuromuscular junction d…	K01049|0|dre:114549|K01049 acetylcholinesterase [EC:3.1.1.7] | (RefSeq) ache, zgc:92550; acetylcholinesterase	Glycerophospholipid metabolism (ko00564)	[T]	Signal transduction mechanisms	Carboxylesterase family;; Acetylcholinesterase tetramerisation domain;; alpha/beta hydrolase fold	Acetylcholinesterase OS=Danio rerio OX=7955 GN=ache PE=3 SV=1	I	Lipid transport and metabolism	PREDICTED: acetylcholinesterase [Sinocyclocheilus rhinocerous]
Mam14446.gene	5	6	3	0	0	0	13	15	13	0	0	0	--	--	--	K16832|0|dre:768136|K16832 enhancer of filamentation 1 | (RefSeq) nedd9, wu:fc45g12, zgc:154043; neural precursor cell expressed, developmentally down-regulated 9	--	--	--	Domain of unknown function (DUF3513);; Serine rich protein interaction domain;; Variant SH3 domain;; SH3 domain;; Variant SH3 domain	--	S	Function unknown	PREDICTED: enhancer of filamentation 1 [Sinocyclocheilus rhinocerous]
Ery21287.gene	43	16	31	0	0	0	4	16	13	0	0	0	[O]	Posttranslational modification, protein turnover, chaperones	Molecular Function: serine-type peptidase activity (GO:0008236);; Cellular Component: membrane (GO:0016020);;		--	[E]	Amino acid transport and metabolism	Trypsin	Acrosin OS=Meleagris gallopavo OX=9103 GN=ACR PE=1 SV=1	O	Posttranslational modification, protein turnover, chaperones	PREDICTED: LOW QUALITY PROTEIN: venom protease-like [Cyprinus carpio]
Mam26958.gene	19	18	34	0	0	0	8	16	13	0	0	0	--	--	--		--	[W]	Extracellular structures	Olfactomedin-like domain	Olfactomedin OS=Lithobates catesbeiana OX=8400 PE=1 SV=1	S	Function unknown	PREDICTED: olfactomedin-4-like [Sinocyclocheilus anshuiensis]
Mam13801.gene	14	9	5	0	0	0	72	18	13	0	0	0	--	--	Molecular Function: nucleic acid binding (GO:0003676);;	K14525|6.53597e-107|dre:436813|K14525 ribonucleases P/MRP protein subunit RPP25 [EC:3.1.26.5] | (RefSeq) rpp25l, c9orf23, zgc:92794; ribonuclease P/MRP 25 subunit-like	Ribosome biogenesis in eukaryotes (ko03008);; RNA transport (ko03013)	[S]	Function unknown	Alba	--	S	Function unknown	PREDICTED: ribonuclease P protein subunit p25-like protein [Sinocyclocheilus anshuiensis]
Ery07697.gene	6	23	26	0	0	0	14	23	13	0	0	0	--	--	--		--	--	--	Sep15/SelM redox domain	Selenoprotein M OS=Danio rerio OX=7955 GN=Selenom PE=2 SV=2	S	Function unknown	hypothetical protein cypCar_00034971 [Cyprinus carpio]
Mam21740.gene	9	6	6	0	0	0	10	24	13	0	0	0	--	--	Molecular Function: tRNA-intron endonuclease activity (GO:0000213);; Cellular Component: tRNA-intron endonuclease complex (GO:0000214);; Biological Process: tRNA-type intron splice site recognition and cleavage (GO:0000379);;	K15322|1.11273e-89|dre:767713|K15322 tRNA-splicing endonuclease subunit Sen2 [EC:3.1.27.9] | (RefSeq) tsen2, zgc:154067; TSEN2 tRNA splicing endonuclease subunit	--	[J]	Translation, ribosomal structure and biogenesis	--	tRNA-splicing endonuclease subunit Sen2 OS=Gallus gallus OX=9031 GN=TSEN2 PE=2 SV=1	J	Translation, ribosomal structure and biogenesis	tRNA-splicing endonuclease subunit Sen2 [Danio rerio]
Ery19031.gene	17	18	14	0	0	0	6	26	13	0	0	0	--	--	Molecular Function: ryanodine-sensitive calcium-release channel activity (GO:0005219);; Molecular Function: calcium ion binding (GO:0005509);; Molecular Function: protein binding (GO:0005515);; Cellular Component: smooth endoplasmic reticulum (GO:0005790);; Biological Process: cellular calcium ion homeostasis (GO:0006874);; Biological Process: larval locomotory behavior (GO:0008345);; Cellular Co…	K04961|0|dre:570245|K04961 ryanodine receptor 1 | (RefSeq) ryr1b, im:7137738, si:dkey-250i19.1; ryanodine receptor 1b (skeletal)	Calcium signaling pathway (ko04020)	[T]	Signal transduction mechanisms	RyR domain;; RIH domain;; Inositol 1,4,5-trisphosphate/ryanodine receptor;; MIR domain;; SPRY domain	--	U	Intracellular trafficking, secretion, and vesicular transport	PREDICTED: ryanodine receptor 1-like isoform X4 [Sinocyclocheilus anshuiensis]
Mam05977.gene	3	8	6	0	0	0	3	28	13	0	0	0	[P]	Inorganic ion transport and metabolism	Biological Process: potassium ion transport (GO:0006813);; Molecular Function: calcium-activated potassium channel activity (GO:0015269);; Cellular Component: integral component of membrane (GO:0016021);;	K04947|0|nle:100586613|K04947 potassium channel subfamily T member 2 | (RefSeq) KCNT2; potassium sodium-activated channel subfamily T member 2	--	[P]	Inorganic ion transport and metabolism	Ion channel	Potassium channel subfamily T member 1 OS=Gallus gallus OX=9031 GN=KCNT1 PE=1 SV=1	U	Intracellular trafficking, secretion, and vesicular transport	hypothetical protein cypCar_00019286 [Cyprinus carpio]
Mam16813.gene	39	36	22	0	0	0	12	36	13	0	0	0	--	--	--	K09668|0|dre:446213|K09668 glycosyltransferase-like protein LARGE [EC:2.4.2.- 2.4.1.-] | (RefSeq) large, large1; like-glycosyltransferase	--	[G]	Carbohydrate transport and metabolism	Glycosyl-transferase for dystroglycan;; Glycosyl transferase family 8	LARGE xylosyl- and glucuronyltransferase 1 OS=Danio rerio OX=7955 GN=large1 PE=2 SV=1	S	Function unknown	PREDICTED: glycosyltransferase-like protein LARGE1 [Sinocyclocheilus rhinocerous]
Mam08047.gene	22	22	10	0	0	0	20	37	13	0	0	0	--	--	Biological Process: antigen processing and presentation of peptide or polysaccharide antigen via MHC class II (GO:0002504);; Biological Process: immune response (GO:0006955);; Cellular Component: integral component of membrane (GO:0016021);; Cellular Component: MHC class II protein complex (GO:0042613);;	K06752|3.05691e-123|dre:100038779|K06752 major histocompatibility complex, class II | (RefSeq) zgc:158870	Phagosome (ko04145);; Cell adhesion molecules (CAMs) (ko04514);; Intestinal immune network for IgA production (ko04672);; Herpes simplex infection (ko05168)	--	--	Immunoglobulin C1-set domain;; Class II histocompatibility antigen, beta domain;; CD80-like C2-set immunoglobulin domain	Class II histocompatibility antigen, B-L beta chain (Fragment) OS=Gallus gallus OX=9031 PE=3 SV=1	U	Intracellular trafficking, secretion, and vesicular transport	MHC class II beta chain, partial [Cyprinus carpio &apos;xingguonensis&apos;]
Ery10722.gene	3	3	43	0	0	0	8	38	13	0	0	0	[G]	Carbohydrate transport and metabolism	Molecular Function: magnesium ion binding (GO:0000287);; Molecular Function: phosphoglucomutase activity (GO:0004614);; Cellular Component: cytosol (GO:0005829);; Biological Process: glycogen biosynthetic process (GO:0005978);; Biological Process: glucose metabolic process (GO:0006006);; Biological Process: galactose catabolic process (GO:0019388);;	K01835|0|dre:394000|K01835 phosphoglucomutase [EC:5.4.2.2] | (RefSeq) pgm1, zgc:63718; phosphoglucomutase 1	Glycolysis / Gluconeogenesis (ko00010);; Pentose phosphate pathway (ko00030);; Galactose metabolism (ko00052);; Purine metabolism (ko00230);; Starch and sucrose metabolism (ko00500);; Amino sugar and nucleotide sugar metabolism (ko00520)	[G]	Carbohydrate transport and metabolism	Phosphoglucomutase/phosphomannomutase, alpha/beta/alpha domain I;; Phosphoglucomutase/phosphomannomutase, alpha/beta/alpha domain III;; Phosphoglucomutase/phosphomannomutase, alpha/beta/alpha domain II;; Phosphoglucomutase/phosphomannomutase, C-terminal domain	--	G	Carbohydrate transport and metabolism	PREDICTED: phosphoglucomutase-1-like [Sinocyclocheilus rhinocerous]
Mam11856.gene	26	61	37	0	0	0	64	46	13	0	0	0	--	--	--		--	--	--	--	--	S	Function unknown	PREDICTED: mucin-3B-like [Sinocyclocheilus grahami]
Ery00147.gene	26	49	30	0	0	0	19	50	13	0	0	0	--	--	--		--	[T]	Signal transduction mechanisms	von Willebrand factor type D domain;; EGF-like domain;; EGF-like domain	Wnt inhibitory factor 1 OS=Danio rerio OX=7955 GN=wif1 PE=2 SV=1	S	Function unknown	PREDICTED: von Willebrand factor D and EGF domain-containing protein-like [Sinocyclocheilus rhinocerous]
Ery13956.gene	101	31	28	0	0	0	27	67	13	0	0	0	--	--	--		--	--	--	u-PAR/Ly-6 domain	--	S	Function unknown	PREDICTED: uncharacterized protein LOC109058811 [Cyprinus carpio]
Ery16352.gene	268	31	24	0	0	0	303	134	13	0	0	0	--	--	--		--	--	--	--	--	--	--	--
Ery13719.gene	63	9	9	0	0	0	24	4	14	0	0	0	--	--	--		--	[R]	General function prediction only	Function to find;; Tetratricopeptide repeat;; Tetratricopeptide repeat;; Tetratricopeptide repeat;; Tetratricopeptide repeat;; Tetratricopeptide repeat;; AIG1 family;; Tetratricopeptide repeat;; Tetratricopeptide repeat;; Caspase recruitment domain;; TPR repeat	--	S	Function unknown	PREDICTED: uncharacterized protein LOC107575606 [Sinocyclocheilus grahami]
Mam14831.gene	4	10	14	0	0	0	6	14	14	0	0	0	--	--	--		--	--	--	--	--	S	Function unknown	PREDICTED: uncharacterized protein LOC107742113 isoform X2 [Sinocyclocheilus rhinocerous]
Mam25074.gene	39	12	40	0	0	0	16	14	14	0	0	0	--	--	--		--	--	--	AIG1 family;; 50S ribosome-binding GTPase;; RsgA GTPase;; Ferrous iron transport protein B;; ABC transporter;; Ras family	--	S	Function unknown	hypothetical protein cypCar_00015853 [Cyprinus carpio]
Mam17516.gene	6	6	5	0	0	0	19	14	14	0	0	0	--	--	Molecular Function: alpha-1,2-mannosyltransferase activity (GO:0000026);; Molecular Function: alpha-1,3-mannosyltransferase activity (GO:0000033);; Cellular Component: Golgi membrane (GO:0000139);; Molecular Function: alpha-1,3-galactosyltransferase activity (GO:0001962);; Molecular Function: UDP-glucose:glycoprotein glucosyltransferase activity (GO:0003980);; Molecular Function: glycolipid manno…	K20778|1.94073e-43|dre:555714|K20778 RAD51-associated protein 1 | (RefSeq) rad51ap1, si:ch211-240j22.5; RAD51 associated protein 1	--	[O]	Posttranslational modification, protein turnover, chaperones	RAD51 interacting motif	Polypeptide N-acetylgalactosaminyltransferase 11 OS=Xenopus tropicalis OX=8364 GN=galnt11 PE=1 SV=2	O	Posttranslational modification, protein turnover, chaperones	PREDICTED: RAD51-associated protein 1-like [Cyprinus carpio]
Mam20988.gene	7	7	3	0	0	0	46	14	14	0	0	0	--	--	--		--	[R]	General function prediction only	--	--	T	Signal transduction mechanisms	hypothetical protein cypCar_00024771 [Cyprinus carpio]
Ery08907.gene	20	18	19	0	0	0	11	16	14	0	0	0	[I]	Lipid transport and metabolism	Molecular Function: catalytic activity (GO:0003824);; Biological Process: metabolic process (GO:0008152);;		--	[I]	Lipid transport and metabolism	Enoyl-CoA hydratase/isomerase;; Enoyl-CoA hydratase/isomerase	Peroxisomal bifunctional enzyme OS=Danio rerio OX=7955 GN=ehhadh PE=2 SV=1	S	Function unknown	hypothetical protein cypCar_00019608 [Cyprinus carpio]
Mam27376.gene	7	14	3	0	0	0	13	16	14	0	0	0	[QV]	Secondary metabolites biosynthesis, transport and catabolism;; Defense mechanisms	Molecular Function: monooxygenase activity (GO:0004497);; Molecular Function: iron ion binding (GO:0005506);; Cellular Component: endoplasmic reticulum (GO:0005783);; Cellular Component: membrane (GO:0016020);; Molecular Function: oxidoreductase activity, acting on paired donors, with incorporation or reduction of molecular oxygen (GO:0016705);; Molecular Function: heme binding (GO:0020037);; Bio…	K00489|5.87039e-174|lcm:102354799|K00489 cholesterol 7alpha-monooxygenase [EC:1.14.14.23] | (RefSeq) cholesterol 7-alpha-monooxygenase-like	Primary bile acid biosynthesis (ko00120);; Steroid hormone biosynthesis (ko00140);; PPAR signaling pathway (ko03320)	[Q]	Secondary metabolites biosynthesis, transport and catabolism	Cytochrome P450	Prostacyclin synthase OS=Danio rerio OX=7955 GN=ptgis PE=1 SV=1	Q	Secondary metabolites biosynthesis, transport and catabolism	cholesteral 7 alpha hydroxylase [Ctenopharyngodon idella]
Mam18503.gene	31	60	53	0	0	0	15	16	14	0	0	0	--	--	--	K09288|4.2198e-171|dre:335905|K09288 coiled-coil domain-containing protein 6 | (RefSeq) ccdc6a, ccdc6, fj36e04, wu:fj36e04, zgc:56563, zgc:77435; coiled-coil domain containing 6a	--	[S]	Function unknown	Uncharacterized conserved protein H4 (DUF2046)	--	S	Function unknown	PREDICTED: coiled-coil domain-containing protein 6-like isoform X2 [Sinocyclocheilus rhinocerous]
Mam06712.gene	7	9	7	0	0	0	23	16	14	0	0	0	--	--	Molecular Function: nucleotide binding (GO:0000166);; Molecular Function: protein serine/threonine kinase activity (GO:0004674);; Cellular Component: nucleus (GO:0005634);; Cellular Component: cytoplasm (GO:0005737);; Biological Process: response to bacterium (GO:0009617);; Biological Process: phosphorylation (GO:0016310);; Biological Process: positive regulation of I-kappaB kinase/NF-kappaB sign…	K04733|2.02025e-114|dre:393132|K04733 interleukin-1 receptor-associated kinase 4 [EC:2.7.11.1] | (RefSeq) irak4, zgc:55553; interleukin-1 receptor-associated kinase 4	Toll-like receptor signaling pathway (ko04620)	[T]	Signal transduction mechanisms	Protein tyrosine kinase;; Protein kinase domain	--	T	Signal transduction mechanisms	PREDICTED: interleukin-1 receptor-associated kinase 4 isoform X3 [Sinocyclocheilus rhinocerous]
Mam15983.gene	20	7	5	0	0	0	7	20	14	0	0	0	--	--	Cellular Component: integral component of membrane (GO:0016021);;		--	[S]	Function unknown	Putative transmembrane protein	Transmembrane protein 39A OS=Danio rerio OX=7955 GN=tmem39a PE=2 SV=1	S	Function unknown	PREDICTED: transmembrane protein 39A-like isoform X2 [Cyprinus carpio]
Mam06356.gene	7	5	9	0	0	0	29	20	14	0	0	0	--	--	--		--	--	--	--	--	--	--	--
Mam15831.gene	11	10	5	0	0	0	15	21	14	0	0	0	--	--	--		--	[R]	General function prediction only	7 transmembrane receptor (rhodopsin family);; Serpentine type 7TM GPCR chemoreceptor Srsx;; Olfactory receptor	Adenosine receptor A1 OS=Gallus gallus OX=9031 GN=ADORA1 PE=2 SV=1	U	Intracellular trafficking, secretion, and vesicular transport	PREDICTED: adenosine receptor A1-like [Sinocyclocheilus rhinocerous]
Ery21566.gene	64	23	83	0	0	0	16	21	14	0	0	0	[UW]	Intracellular trafficking, secretion, and vesicular transport;; Extracellular structures	Molecular Function: calcium ion binding (GO:0005509);; Cellular Component: plasma membrane (GO:0005886);; Biological Process: homophilic cell adhesion via plasma membrane adhesion molecules (GO:0007156);; Cellular Component: integral component of membrane (GO:0016021);;	K06805|3.63753e-133|dre:100534833|K06805 cadherin 18, type 2 | (RefSeq) cdh18b; cadherin 18, type 2b	--	[S]	Function unknown	Cadherin domain;; Cadherin-like	Cadherin-10 OS=Gallus gallus OX=9031 GN=CDH10 PE=2 SV=1	U	Intracellular trafficking, secretion, and vesicular transport	PREDICTED: cadherin-18-like [Cyprinus carpio]
Mam18680.gene	41	10	22	0	0	0	25	21	14	0	0	0	[R]	General function prediction only	--		--	[R]	General function prediction only	Zinc-finger double domain;; Zinc finger, C2H2 type;; C2H2-type zinc finger;; C2H2-type zinc finger;; Zinc-finger double-stranded RNA-binding;; Zinc-finger of C2H2 type;; Adenylate kinase, active site lid;; C2H2-type zinc-finger domain;; zinc-finger C2H2-type;; LYAR-type C2HC zinc finger;; Double zinc ribbon;; Hydrogenase/urease nickel incorporation, metallochaperone, hypA;; Zinc ribbon domain;; C…	Oocyte zinc finger protein XlCOF6 (Fragment) OS=Xenopus laevis OX=8355 PE=3 SV=1	S	Function unknown	PREDICTED: gastrula zinc finger protein XlCGF57.1-like isoform X2 [Sinocyclocheilus rhinocerous]
Mam06602.gene	8	8	4	0	0	0	7	23	14	0	0	0	--	--	Molecular Function: metal ion binding (GO:0046872);;		--	--	--	SPRY-associated domain;; zinc finger of C3HC4-type, RING;; RING-type zinc-finger;; Zinc finger, C3HC4 type (RING finger);; Zinc finger, C3HC4 type (RING finger);; Zinc finger, C3HC4 type (RING finger);; SPRY domain;; U-box domain;; B-box zinc finger	Stonustoxin subunit beta OS=Synanceia horrida OX=13279 PE=1 SV=3	S	Function unknown	PREDICTED: tripartite motif-containing protein 16-like [Sinocyclocheilus anshuiensis]
Ery26480.gene	3	7	9	0	0	0	32	24	14	0	0	0	--	--	--		--	--	--	--	--	--	--	Transposable element Tcb2 transposase [Larimichthys crocea]
Mam22176.gene	26	39	35	0	0	0	43	54	14	0	0	0	--	--	Molecular Function: protein binding (GO:0005515);; Cellular Component: Golgi apparatus (GO:0005794);; Biological Process: positive regulation of I-kappaB kinase/NF-kappaB signaling (GO:0043123);; Biological Process: positive regulation of interferon-beta biosynthetic process (GO:0045359);;	K05842|0|dre:403147|K05842 toll-like receptor adapter molecule 1 | (RefSeq) ticam1, trif; toll-like receptor adaptor molecule 1	Toll-like receptor signaling pathway (ko04620);; Herpes simplex infection (ko05168)	--	--	--	--	U	Intracellular trafficking, secretion, and vesicular transport	TIR domain-containing adapter molecule 1 [Squaliobarbus curriculus]
Mam01980.gene	12	6	5	0	0	0	14	8	15	0	0	0	--	--	Molecular Function: GABA-A receptor activity (GO:0004890);; Molecular Function: extracellular ligand-gated ion channel activity (GO:0005230);; Cellular Component: plasma membrane (GO:0005886);; Biological Process: chloride transport (GO:0006821);; Biological Process: gamma-aminobutyric acid signaling pathway (GO:0007214);; Cellular Component: integral component of membrane (GO:0016021);; Cellular…	K05175|0|dre:550520|K05175 gamma-aminobutyric acid receptor subunit alpha | (RefSeq) zgc:110204	Neuroactive ligand-receptor interaction (ko04080)	[T]	Signal transduction mechanisms	Neurotransmitter-gated ion-channel ligand binding domain;; Neurotransmitter-gated ion-channel transmembrane region	Gamma-aminobutyric acid receptor subunit alpha-6 OS=Gallus gallus OX=9031 GN=GABRA6 PE=2 SV=1	U	Intracellular trafficking, secretion, and vesicular transport	hypothetical protein cypCar_00033096 [Cyprinus carpio]
Mam04891.gene	18	7	7	0	0	0	10	11	15	0	0	0	--	--	--		--	[S]	Function unknown	Ataxin-1 and HBP1 module (AXH)	--	S	Function unknown	PREDICTED: ataxin-1-like [Sinocyclocheilus anshuiensis]
Ery04355.gene	8	4	20	0	0	0	4	12	15	0	0	0	--	--	--		--	--	--	--	--	--	--	--
Mam16242.gene	4	5	5	0	0	0	16	13	15	0	0	0	[T]	Signal transduction mechanisms	--		--	--	--	Ankyrin repeats (3 copies);; Ankyrin repeats (many copies);; Ankyrin repeat;; Ankyrin repeats (many copies);; Ankyrin repeat	Tonsoku-like protein OS=Danio rerio OX=7955 GN=tonsl PE=2 SV=1	S	Function unknown	hypothetical protein cypCar_00001155 [Cyprinus carpio]
Ery02157.gene	3	4	14	0	0	0	8	18	15	0	0	0	--	--	--		--	[T]	Signal transduction mechanisms	RhoGEF domain;; PH domain;; PDZ domain (Also known as DHR or GLGF)	Triple functional domain protein OS=Danio rerio OX=7955 GN=trio PE=3 SV=1	T	Signal transduction mechanisms	PREDICTED: T-lymphoma invasion and metastasis-inducing protein 2 isoform X1 [Sinocyclocheilus rhinocerous]
Ery04038.gene	37	20	25	0	0	0	5	20	15	0	0	0	[M]	Cell wall/membrane/envelope biogenesis	--		--	[R]	General function prediction only	Galactose oxidase, central domain;; Galactose oxidase, central domain;; Kelch motif;; Kelch motif;; Kelch motif;; Kelch motif	Kelch domain-containing protein 10 OS=Xenopus tropicalis OX=8364 GN=klhdc10 PE=2 SV=2	S	Function unknown	PREDICTED: kelch domain-containing protein 2-like [Sinocyclocheilus rhinocerous]
Ery26657.gene	5	15	12	0	0	0	7	20	15	0	0	0	--	--	--		--	--	--	Scavenger receptor cysteine-rich domain	--	S	Function unknown	PREDICTED: uncharacterized protein LOC107585133 [Sinocyclocheilus grahami]
Ery12651.gene	6	12	3	0	0	0	8	20	15	0	0	0	--	--	Biological Process: protein folding (GO:0006457);; Biological Process: visual perception (GO:0007601);;	K17767|0|dre:100537095|K17767 AH receptor-interacting protein | (RefSeq) aipl1, si:dkey-230a20.1; aryl hydrocarbon receptor interacting protein-like 1	--	[O]	Posttranslational modification, protein turnover, chaperones	Tetratricopeptide repeat;; FKBP-type peptidyl-prolyl cis-trans isomerase	RNA polymerase II-associated protein 3 OS=Xenopus laevis OX=8355 GN=rpap3 PE=2 SV=1	O	Posttranslational modification, protein turnover, chaperones	hypothetical protein cypCar_00023978 [Cyprinus carpio]
Ery25303.gene	11	30	19	0	0	0	20	21	15	0	0	0	[G]	Carbohydrate transport and metabolism	Biological Process: sphingosine-1-phosphate signaling pathway (GO:0003376);; Cellular Component: mitochondrial inner membrane (GO:0005743);; Cellular Component: lysosomal membrane (GO:0005765);; Biological Process: lipid transport (GO:0006869);; Cellular Component: integral component of membrane (GO:0016021);; Cellular Component: vesicle (GO:0031982);; Biological Process: locomotion (GO:0040011);…		--	[G]	Carbohydrate transport and metabolism	Major Facilitator Superfamily;; Sugar (and other) transporter;; Organic Anion Transporter Polypeptide (OATP) family	Protein spinster homolog 1 OS=Danio rerio OX=7955 GN=spns1 PE=2 SV=1	G	Carbohydrate transport and metabolism	PREDICTED: protein spinster homolog 1-like [Sinocyclocheilus anshuiensis]
Ery12640.gene	17	38	11	0	0	0	12	22	15	0	0	0	--	--	Molecular Function: endopeptidase inhibitor activity (GO:0004866);; Cellular Component: extracellular space (GO:0005615);; Biological Process: negative regulation of endopeptidase activity (GO:0010951);;	K03990|3.13281e-40|dre:321046|K03990 complement component 3 | (RefSeq) c3a.1, C3, C3-1, c3a, sb:cb26, si:dkey-76b14.4, wu:fi34b03, wu:fj86e11; complement component c3a, duplicate 1	Phagosome (ko04145);; Herpes simplex infection (ko05168)	[O]	Posttranslational modification, protein turnover, chaperones	UNC-6/NTR/C345C module	Complement C3 (Fragment) OS=Oncorhynchus mykiss OX=8022 GN=c3 PE=1 SV=1	S	Function unknown	PREDICTED: complement C3-like [Sinocyclocheilus anshuiensis]
Mam29396.gene	15	15	16	0	0	0	25	22	15	0	0	0	--	--	--		--	--	--	--	--	--	--	--
Ery02714.gene	10	11	15	0	0	0	15	23	15	0	0	0	[I]	Lipid transport and metabolism	Molecular Function: cholinesterase activity (GO:0004104);;		--	[T]	Signal transduction mechanisms	Carboxylesterase family;; alpha/beta hydrolase fold	Acetylcholinesterase OS=Bungarus fasciatus OX=8613 GN=ACHE PE=1 SV=2	I	Lipid transport and metabolism	PREDICTED: crystal protein-like [Sinocyclocheilus anshuiensis]
Mam26020.gene	6	6	6	0	0	0	21	24	15	0	0	0	--	--	Cellular Component: integral component of plasma membrane (GO:0005887);; Biological Process: G-protein coupled receptor signaling pathway (GO:0007186);; Biological Process: visual perception (GO:0007601);; Biological Process: phototransduction (GO:0007602);; Molecular Function: G-protein coupled photoreceptor activity (GO:0008020);; Biological Process: protein-chromophore linkage (GO:0018298);; B…	K04255|0|dre:563080|K04255 r-opsin | (RefSeq) opn4xb, opn4x1, opn4x2, si:dkeyp-100d11.3; opsin 4xb	--	[R]	General function prediction only	7 transmembrane receptor (rhodopsin family);; Serpentine type 7TM GPCR chemoreceptor Srsx;; Serpentine type 7TM GPCR chemoreceptor Srx;; G protein-coupled glucose receptor regulating Gpa2	Melanopsin-A OS=Gadus morhua OX=8049 GN=opn4a PE=2 SV=1	U	Intracellular trafficking, secretion, and vesicular transport	PREDICTED: melanopsin-A-like [Sinocyclocheilus rhinocerous]
Ery21729.gene	24	42	51	0	0	0	18	25	15	0	0	0	--	--	--		--	--	--	Exocyst complex component Sec6	--	--	--	PREDICTED: uncharacterized protein LOC107708373 [Sinocyclocheilus rhinocerous]
Ery06613.gene	31	13	15	0	0	0	48	26	15	0	0	0	--	--	--		--	--	--	--	--	--	--	--
Ery10367.gene	22	47	74	0	0	0	29	27	15	0	0	0	--	--	--		--	--	--	Domain of unknown function (DUF4592)	--	S	Function unknown	PREDICTED: uncharacterized protein KIAA1211-like [Sinocyclocheilus rhinocerous]
Mam24970.gene	10	5	12	0	0	0	15	28	15	0	0	0	[O]	Posttranslational modification, protein turnover, chaperones	Cellular Component: mitochondrial matrix (GO:0005759);; Biological Process: response to unfolded protein (GO:0006986);; Molecular Function: metal ion binding (GO:0046872);; Molecular Function: unfolded protein binding (GO:0051082);; Biological Process: chaperone mediated protein folding requiring cofactor (GO:0051085);; Molecular Function: chaperone binding (GO:0051087);;	K04078|5.34745e-53|dre:58041|K04078 chaperonin GroES | (RefSeq) hspe1, cpn10, zgc:86747; heat shock 10 protein 1	--	[O]	Posttranslational modification, protein turnover, chaperones	Chaperonin 10 Kd subunit	10 kDa heat shock protein, mitochondrial OS=Oryzias latipes OX=8090 GN=hspe1 PE=3 SV=1	O	Posttranslational modification, protein turnover, chaperones	PREDICTED: 10 kDa heat shock protein, mitochondrial isoform X2 [Sinocyclocheilus anshuiensis]
Mam01253.gene	9	3	6	0	0	0	9	31	15	0	0	0	--	--	Cellular Component: intracellular (GO:0005622);; Molecular Function: zinc ion binding (GO:0008270);;	K08881|0|dre:442869|K08881 tripartite motif-containing protein 24 [EC:2.3.2.27] | (RefSeq) trim24, tif1a, tifa, wu:fi24g04; tripartite motif containing 24	--	[O]	Posttranslational modification, protein turnover, chaperones	Bromodomain;; B-box zinc finger;; PHD-finger;; RING-type zinc-finger	E3 ubiquitin-protein ligase TRIM33 OS=Xenopus laevis OX=8355 GN=trim33 PE=1 SV=1	S	Function unknown	hypothetical protein cypCar_00030773 [Cyprinus carpio]
Mam08463.gene	8	15	4	0	0	0	34	34	15	0	0	0	--	--	Biological Process: regulation of cell growth (GO:0001558);; Molecular Function: integrin binding (GO:0005178);; Molecular Function: insulin-like growth factor binding (GO:0005520);; Cellular Component: proteinaceous extracellular matrix (GO:0005578);; Biological Process: cell adhesion (GO:0007155);; Molecular Function: heparin binding (GO:0008201);; Biological Process: dorsal/ventral pattern for…		--	--	--	Insulin-like growth factor binding protein;; Cystine-knot domain	Protein NOV OS=Gallus gallus OX=9031 GN=NOV PE=2 SV=1	U	Intracellular trafficking, secretion, and vesicular transport	PREDICTED: WNT1-inducible-signaling pathway protein 3-like [Sinocyclocheilus anshuiensis]
Ery00093.gene	14	12	9	0	0	0	10	42	15	0	0	0	--	--	--		--	--	--	--	--	S	Function unknown	PREDICTED: protein LDOC1L [Sinocyclocheilus grahami]
Ery23057.gene	23	29	13	0	0	0	36	44	15	0	0	0	--	--	Molecular Function: copper ion transmembrane transporter activity (GO:0005375);; Cellular Component: integral component of membrane (GO:0016021);; Biological Process: copper ion transmembrane transport (GO:0035434);;	K14687|1.04518e-58|dre:563012|K14687 solute carrier family 31 (copper transporter), member 2 | (RefSeq) slc31a2, sb:cb797, si:ch211-282j22.4; solute carrier family 31 (copper transporter), member 2	--	[P]	Inorganic ion transport and metabolism	Ctr copper transporter family	--	P	Inorganic ion transport and metabolism	PREDICTED: probable low affinity copper uptake protein 2 [Sinocyclocheilus anshuiensis]
Ery15945.gene	18	9	8	0	0	0	43	44	15	0	0	0	--	--	--	K06095|7.46935e-131|dre:101885491|K06095 multiple PDZ domain protein | (RefSeq) mpdz; multiple PDZ domain crumbs cell polarity complex component	Tight junction (ko04530)	[S]	Function unknown	PDZ domain (Also known as DHR or GLGF);; PDZ domain	--	O	Posttranslational modification, protein turnover, chaperones	PREDICTED: multiple PDZ domain protein-like [Sinocyclocheilus grahami]
Ery06454.gene	5	4	5	0	0	0	33	54	15	0	0	0	[C]	Energy production and conversion	Molecular Function: ATP binding (GO:0005524);; Biological Process: ATP synthesis coupled proton transport (GO:0015986);; Biological Process: ATP hydrolysis coupled proton transport (GO:0015991);; Cellular Component: proton-transporting ATP synthase complex, catalytic core F(1) (GO:0045261);; Molecular Function: proton-transporting ATP synthase activity, rotational mechanism (GO:0046933);; Molecul…	K02132|0|dre:553755|K02132 F-type H+-transporting ATPase subunit alpha | (RefSeq) atp5a1, zgc:154103; ATP synthase, H+ transporting, mitochondrial F1 complex, alpha subunit 1, cardiac muscle	Oxidative phosphorylation (ko00190)	[C]	Energy production and conversion	ATP synthase alpha/beta family, nucleotide-binding domain;; ATP synthase alpha/beta chain, C terminal domain;; ATP synthase alpha/beta family, beta-barrel domain	ATP synthase subunit alpha, mitochondrial OS=Xenopus laevis OX=8355 GN=atp5f1a PE=2 SV=1	C	Energy production and conversion	ATP synthase subunit alpha, mitochondrial [Danio rerio]
Ery07795.gene	3	16	4	0	0	0	19	55	15	0	0	0	--	--	Molecular Function: antigen binding (GO:0003823);; Cellular Component: plasma membrane (GO:0005886);; Cellular Component: integral component of membrane (GO:0016021);; Biological Process: antigen processing and presentation (GO:0019882);;		--	--	--	Immunoglobulin C1-set domain	Class I histocompatibility antigen, F10 alpha chain OS=Gallus gallus OX=9031 PE=2 SV=1	S	Function unknown	PREDICTED: major histocompatibility complex class I-related gene protein-like [Cyprinus carpio]
Ery27237.gene	22	15	16	0	0	0	161	71	15	0	0	0	--	--	--		--	--	--	--	--	--	--	--
Ery23567.gene	6	29	26	0	0	0	161	84	15	0	0	0	[QV]	Secondary metabolites biosynthesis, transport and catabolism;; Defense mechanisms	Molecular Function: monooxygenase activity (GO:0004497);; Molecular Function: iron ion binding (GO:0005506);; Cellular Component: integral component of membrane (GO:0016021);; Molecular Function: oxidoreductase activity, acting on paired donors, with incorporation or reduction of molecular oxygen (GO:0016705);; Molecular Function: heme binding (GO:0020037);; Biological Process: oxidation-reductio…	K07427|0|dre:562008|K07427 cytochrome P450 family 4 subfamily V | (RefSeq) cyp4v7, zgc:154042; cytochrome P450, family 4, subfamily V, polypeptide 7	--	[QI]	Secondary metabolites biosynthesis, transport and catabolism;; Lipid transport and metabolism	Cytochrome P450	Cytochrome P450 3A56 OS=Fundulus heteroclitus OX=8078 GN=cyp3a56 PE=2 SV=1	Q	Secondary metabolites biosynthesis, transport and catabolism	cytochrome P450, family 4, subfamily V, polypeptide 7 [Danio rerio]
Ery08251.gene	29	52	18	0	0	0	207	103	15	0	0	0	[R]	General function prediction only	Molecular Function: neurotransmitter:sodium symporter activity (GO:0005328);; Cellular Component: integral component of plasma membrane (GO:0005887);; Biological Process: neurotransmitter transport (GO:0006836);; Molecular Function: neutral amino acid transmembrane transporter activity (GO:0015175);;	K05334|0|dre:100334171|K05334 solute carrier family 6 (neurotransmitter transporter) member 19 | (RefSeq) slc6a19a.2, si:ch73-166j22.4; solute carrier family 6 (neutral amino acid transporter), member 19a, tandem duplicate 2	--	[T]	Signal transduction mechanisms	Sodium:neurotransmitter symporter family	Sodium- and chloride-dependent glycine transporter 1 OS=Xenopus laevis OX=8355 GN=slc6a9 PE=2 SV=1	P	Inorganic ion transport and metabolism	PREDICTED: LOW QUALITY PROTEIN: sodium-dependent neutral amino acid transporter B(0)AT1-like [Cyprinus carpio]
Mam05758.gene	193	197	205	0	0	0	59	249	15	0	0	0	[O]	Posttranslational modification, protein turnover, chaperones	Cellular Component: SAGA complex (GO:0000124);; Molecular Function: transcription coactivator activity (GO:0003713);; Molecular Function: histone acetyltransferase activity (GO:0004402);; Cellular Component: Ada2/Gcn5/Ada3 transcription activator complex (GO:0005671);; Biological Process: regulation of transcription from RNA polymerase II promoter (GO:0006357);; Biological Process: histone H3 ace…	K11315|0|dre:334785|K11315 transcriptional adapter 3 | (RefSeq) tada3l, fa03f04, tada3, wu:fa03f04, zgc:63596; transcriptional adaptor 3 (NGG1 homolog, yeast)-like	--	[B]	Chromatin structure and dynamics	SOS response associated peptidase (SRAP);; Histone acetyltransferases subunit 3	Transcriptional adapter 3 OS=Danio rerio OX=7955 GN=tada3 PE=2 SV=1	K	Transcription	hypothetical protein cypCar_00001465 [Cyprinus carpio]
Mam24739.gene	4	8	9	0	0	0	13	3	16	0	0	0	--	--	Biological Process: monocyte chemotaxis (GO:0002548);; Cellular Component: extracellular space (GO:0005615);; Biological Process: inflammatory response (GO:0006954);; Biological Process: G-protein coupled receptor signaling pathway (GO:0007186);; Molecular Function: chemokine activity (GO:0008009);; Biological Process: dorsal/ventral pattern formation (GO:0009953);; Biological Process: neutrophil…		--	--	--	Small cytokines (intecrine/chemokine), interleukin-8 like	--	O	Posttranslational modification, protein turnover, chaperones	PREDICTED: monocyte chemotactic protein 1B-like [Sinocyclocheilus anshuiensis]
Mam18914.gene	8	7	9	0	0	0	5	9	16	0	0	0	--	--	Cellular Component: voltage-gated calcium channel complex (GO:0005891);; Biological Process: chemical synaptic transmission (GO:0007268);; Biological Process: neuromuscular junction development (GO:0007528);; Molecular Function: high voltage-gated calcium channel activity (GO:0008331);; Biological Process: regulation of voltage-gated calcium channel activity (GO:1901385);;		--	[PT]	Inorganic ion transport and metabolism;; Signal transduction mechanisms	Guanylate kinase;; Voltage gated calcium channel subunit beta domain 4Aa N terminal	--	U	Intracellular trafficking, secretion, and vesicular transport	voltage-dependent L-type calcium channel subunit beta-4 [Danio rerio]
Mam08296.gene	97	159	56	0	0	0	10	9	16	0	0	0	[X]	Mobilome: prophages, transposons	--		--	[R]	General function prediction only	Integrase core domain;; His(2)-Cys(2) zinc finger	--	L	Replication, recombination and repair	PREDICTED: uncharacterized protein K02A2.6-like, partial [Austrofundulus limnaeus]
Ery16386.gene	5	7	5	0	0	0	15	10	16	0	0	0	--	--	Cellular Component: cytoplasm (GO:0005737);; Biological Process: establishment or maintenance of cell polarity (GO:0007163);; Biological Process: anatomical structure morphogenesis (GO:0009653);; Biological Process: cell migration (GO:0016477);; Molecular Function: protein binding, bridging (GO:0030674);; Cellular Component: filamentous actin (GO:0031941);; Molecular Function: actin filament bind…	K17455|0|dre:393743|K17455 fascin 1/2 | (RefSeq) fscn2b, fscn1l, fscn2, zgc:73272; fascin actin-bundling protein 2b, retinal	--	--	--	Fascin domain;; FRG1-like domain;; Fibroblast growth factor;; Domain of unknown function (DUF569)	Fascin OS=Xenopus laevis OX=8355 GN=fscn PE=2 SV=1	O	Posttranslational modification, protein turnover, chaperones	PREDICTED: fascin-2-like [Cyprinus carpio]
Ery20689.gene	10	27	11	0	0	0	66	10	16	0	0	0	--	--	--		--	--	--	--	--	--	--	--
Ery12752.gene	24	45	17	0	0	0	3	12	16	0	0	0	--	--	Cellular Component: intracellular (GO:0005622);; Biological Process: intracellular protein transport (GO:0006886);; Biological Process: endocytosis (GO:0006897);; Cellular Component: retromer complex (GO:0030904);; Molecular Function: phosphatidylinositol binding (GO:0035091);;	K17917|0|dre:568737|K17917 sorting nexin-1/2 | (RefSeq) snx2, zgc:123293; sorting nexin 2	Endocytosis (ko04144)	[U]	Intracellular trafficking, secretion, and vesicular transport	Vps5 C terminal like;; PX domain	Sorting nexin-30 OS=Xenopus tropicalis OX=8364 GN=snx30 PE=2 SV=1	U	Intracellular trafficking, secretion, and vesicular transport	hypothetical protein cypCar_00036644 [Cyprinus carpio]
Ery16290.gene	11	11	7	0	0	0	5	13	16	0	0	0	[M]	Cell wall/membrane/envelope biogenesis	--	K08796|0|dre:100149571|K08796 BR serine/threonine kinase [EC:2.7.11.1] | (RefSeq) brsk2b; BR serine/threonine kinase 2b	--	[D]	Cell cycle control, cell division, chromosome partitioning	Protein kinase domain;; Protein tyrosine kinase	Serine/threonine-protein kinase SIK3 homolog OS=Danio rerio OX=7955 GN=zgc:66101 PE=2 SV=1	T	Signal transduction mechanisms	serine/threonine-protein kinase BRSK2 isoform X6 [Danio rerio]
Ery22164.gene	16	14	9	0	0	0	5	13	16	0	0	0	--	--	Cellular Component: lysosomal membrane (GO:0005765);; Biological Process: vesicle docking involved in exocytosis (GO:0006904);; Biological Process: protein transport (GO:0015031);; Cellular Component: late endosome membrane (GO:0031902);; Biological Process: intrahepatic bile duct development (GO:0035622);;		--	[U]	Intracellular trafficking, secretion, and vesicular transport	Sec1 family	Vacuolar protein sorting-associated protein 33B OS=Danio rerio OX=7955 GN=vps33b PE=2 SV=1	U	Intracellular trafficking, secretion, and vesicular transport	PREDICTED: vacuolar protein sorting-associated protein 33B [Sinocyclocheilus grahami]
Ery21805.gene	18	27	38	0	0	0	29	14	16	0	0	0	--	--	--		--	--	--	--	Neoverrucotoxin subunit beta OS=Synanceia verrucosa OX=51996 PE=1 SV=1	--	--	PREDICTED: LOW QUALITY PROTEIN: uncharacterized protein LOC107575709 [Sinocyclocheilus grahami]
Ery16627.gene	4	10	4	0	0	0	36	14	16	0	0	0	--	--	Molecular Function: transcription factor activity, sequence-specific DNA binding (GO:0003700);; Cellular Component: nucleus (GO:0005634);; Biological Process: regulation of transcription from RNA polymerase II promoter (GO:0006357);; Molecular Function: sequence-specific DNA binding (GO:0043565);; Molecular Function: protein heterodimerization activity (GO:0046982);;	K09053|2.21454e-119|dre:325609|K09053 activating transcription factor 1 | (RefSeq) atf1, wu:fc92c07, zgc:64099; activating transcription factor 1	--	[K]	Transcription	pKID domain	--	K	Transcription	PREDICTED: cyclic AMP-dependent transcription factor ATF-1-like isoform X2 [Sinocyclocheilus grahami]
Mam22711.gene	4	6	6	0	0	0	19	15	16	0	0	0	--	--	Molecular Function: motor activity (GO:0003774);; Molecular Function: actin binding (GO:0003779);; Molecular Function: ATP binding (GO:0005524);; Cellular Component: myosin complex (GO:0016459);;	K10356|0|dre:556606|K10356 myosin I | (RefSeq) myo1ha, myo1h, si:dkey-189p24.1; myosin IHa	--	[Z]	Cytoskeleton	Myosin head (motor domain);; Unconventional myosin tail, actin- and lipid-binding;; IQ calmodulin-binding motif	Unconventional myosin-Ic OS=Gallus gallus OX=9031 GN=MYO1C PE=2 SV=1	Z	Cytoskeleton	unconventional myosin-Ih isoform X1 [Danio rerio]
Mam23965.gene	14	19	24	0	0	0	21	18	16	0	0	0	--	--	--		--	--	--	--	--	S	Function unknown	hypothetical protein cypCar_00046804, partial [Cyprinus carpio]
Mam15426.gene	39	10	16	0	0	0	23	18	16	0	0	0	--	--	--		--	--	--	--	--	--	--	--
Mam05197.gene	9	10	7	0	0	0	5	19	16	0	0	0	--	--	--		--	--	--	--	--	S	Function unknown	PREDICTED: uncharacterized protein LOC109063425 [Cyprinus carpio]
Mam10163.gene	30	25	38	0	0	0	6	20	16	0	0	0	--	--	Molecular Function: galactosylceramide sulfotransferase activity (GO:0001733);; Cellular Component: Golgi apparatus (GO:0005794);; Biological Process: glycolipid biosynthetic process (GO:0009247);; Cellular Component: integral component of membrane (GO:0016021);;	K09675|0|dre:556126|K09675 galactose-3-O-sulfotransferase 2 [EC:2.8.2.-] | (RefSeq) gal3st2, si:dkey-246m18.2; galactose-3-O-sulfotransferase 2	--	--	--	Galactose-3-O-sulfotransferase;; Sulfotransferase family	--	U	Intracellular trafficking, secretion, and vesicular transport	PREDICTED: galactose-3-O-sulfotransferase 2-like [Sinocyclocheilus rhinocerous]
Ery16634.gene	6	23	5	0	0	0	7	20	16	0	0	0	[R]	General function prediction only	Molecular Function: nucleic acid binding (GO:0003676);; Molecular Function: metal ion binding (GO:0046872);;	K09208|1.27158e-160|dre:767805|K09208 krueppel-like factor 9/13/14/16 | (RefSeq) klf13, klf13l, zgc:152886; Kruppel-like factor 13	--	[R]	General function prediction only	Zinc finger, C2H2 type;; Zinc-finger double domain;; C2H2-type zinc finger	Transcription factor Sp3 OS=Gallus gallus OX=9031 GN=SP3 PE=1 SV=1	S	Function unknown	PREDICTED: Krueppel-like factor 13 [Cyprinus carpio]
Ery10844.gene	11	9	5	0	0	0	26	20	16	0	0	0	--	--	--		--	[R]	General function prediction only	Chromo (CHRromatin Organisation MOdifier) domain	--	L	Replication, recombination and repair	PREDICTED: uncharacterized protein LOC107717203 [Sinocyclocheilus rhinocerous]
Ery00959.gene	31	39	7	0	0	0	14	24	16	0	0	0	--	--	Biological Process: autophagosome assembly (GO:0000045);; Cellular Component: autophagosome membrane (GO:0000421);; Biological Process: autophagy of mitochondrion (GO:0000422);; Cellular Component: cytosol (GO:0005829);; Biological Process: cellular response to nitrogen starvation (GO:0006995);; Biological Process: brain development (GO:0007420);;	K08341|5.33343e-83|dre:326974|K08341 GABA(A) receptor-associated protein | (RefSeq) gabarapa, gabarap, mg:bb02b03; GABA(A) receptor-associated protein a	FoxO signaling pathway (ko04068);; Regulation of autophagy (ko04140)	[Z]	Cytoskeleton	Autophagy protein Atg8 ubiquitin like;; Ubiquitin-like autophagy protein Apg12	Gamma-aminobutyric acid receptor-associated protein-like 1 OS=Xenopus tropicalis OX=8364 GN=gabarapl1 PE=3 SV=1	U	Intracellular trafficking, secretion, and vesicular transport	PREDICTED: gamma-aminobutyric acid receptor-associated protein-like [Sinocyclocheilus anshuiensis]
Mam12439.gene	16	25	14	0	0	0	14	25	16	0	0	0	--	--	Molecular Function: cysteinyl leukotriene receptor activity (GO:0001631);; Cellular Component: integral component of plasma membrane (GO:0005887);; Biological Process: phospholipase C-activating G-protein coupled receptor signaling pathway (GO:0007200);; Biological Process: neuropeptide signaling pathway (GO:0007218);; Molecular Function: G-protein coupled peptide receptor activity (GO:0008528);;…	K04322|0|dre:553675|K04322 cysteinyl leukotriene receptor 1 | (RefSeq) cysltr1, zgc:112062; cysteinyl leukotriene receptor 1	Calcium signaling pathway (ko04020);; Neuroactive ligand-receptor interaction (ko04080)	--	--	7 transmembrane receptor (rhodopsin family);; Serpentine type 7TM GPCR chemoreceptor Srw;; Serpentine type 7TM GPCR chemoreceptor Srv;; Serpentine type 7TM GPCR chemoreceptor Srx	Lysophosphatidic acid receptor 6 OS=Gallus gallus OX=9031 GN=LPAR6 PE=1 SV=1	U	Intracellular trafficking, secretion, and vesicular transport	PREDICTED: cysteinyl leukotriene receptor 1-like [Sinocyclocheilus anshuiensis]
Mam25549.gene	7	7	6	0	0	0	36	28	16	0	0	0	--	--	--	K09115|0|dre:559570|K09115 MAX-binding protein | (RefSeq) mnta; MAX network transcriptional repressor a	--	[K]	Transcription	Helix-loop-helix DNA-binding domain	Max-binding protein MNT OS=Xenopus laevis OX=8355 GN=mnt PE=2 SV=1	S	Function unknown	hypothetical protein cypCar_00012257 [Cyprinus carpio]
Mam20058.gene	33	17	33	0	0	0	21	29	16	0	0	0	--	--	Biological Process: protein folding in endoplasmic reticulum (GO:0034975);; Cellular Component: ER membrane protein complex (GO:0072546);;		--	[S]	Function unknown	Integral membrane protein DUF106	ER membrane protein complex subunit 3 OS=Danio rerio OX=7955 GN=emc3 PE=2 SV=1	S	Function unknown	PREDICTED: ER membrane protein complex subunit 3-like [Sinocyclocheilus anshuiensis]
Mam26504.gene	25	22	24	0	0	0	37	31	16	0	0	0	[J]	Translation, ribosomal structure and biogenesis	--		--	[R]	General function prediction only	RNA recognition motif. (a.k.a. RRM, RBD, or RNP domain)	Heterogeneous nuclear ribonucleoprotein A2 homolog 1 OS=Xenopus laevis OX=8355 PE=2 SV=1	S	Function unknown	heterogeneous nuclear ribonucleoprotein A1-like [Danio rerio]
Ery14880.gene	3	8	16	0	0	0	10	33	16	0	0	0	--	--	--		--	[R]	General function prediction only	Reverse transcriptase (RNA-dependent DNA polymerase);; Reverse transcriptase-like	--	L	Replication, recombination and repair	PREDICTED: uncharacterized protein LOC107602589 [Sinocyclocheilus grahami]
Ery06451.gene	12	7	7	0	0	0	3	34	16	0	0	0	--	--	Molecular Function: structural molecule activity (GO:0005198);; Cellular Component: intermediate filament (GO:0005882);;		--	--	--	Intermediate filament protein	Neurofilament light polypeptide OS=Coturnix japonica OX=93934 GN=NEFL PE=3 SV=3	C	Energy production and conversion	PREDICTED: intermediate filament family orphan 2-like [Sinocyclocheilus anshuiensis]
Ery06317.gene	10	9	4	0	0	0	114	58	16	0	0	0	--	--	Cellular Component: cytoplasm (GO:0005737);; Molecular Function: zinc ion binding (GO:0008270);; Biological Process: regulation of heart looping (GO:1901207);; Biological Process: negative regulation of voltage-gated potassium channel activity involved in ventricular cardiac muscle cell action potential repolarization (GO:1903761);; Biological Process: positive regulation of voltage-gated potassi…		--	[O]	Posttranslational modification, protein turnover, chaperones	B-box zinc finger;; Actin interacting protein 3	RING finger protein 207 OS=Danio rerio OX=7955 GN=rnf207b PE=3 SV=1	S	Function unknown	PREDICTED: RING finger protein 207-like isoform X3 [Sinocyclocheilus grahami]
Ery11110.gene	15	7	22	0	0	0	7	4	17	0	0	0	--	--	--		--	--	--	--	--	S	Function unknown	PREDICTED: NACHT, LRR and PYD domains-containing protein 3-like [Sinocyclocheilus grahami]
Ery10213.gene	16	13	23	0	0	0	6	5	17	0	0	0	--	--	--		--	--	--	--	--	S	Function unknown	PREDICTED: uncharacterized protein LOC107574986 [Sinocyclocheilus grahami]
Ery27040.gene	10	6	11	0	0	0	7	7	17	0	0	0	--	--	--	K19553|1.58842e-153|dre:100535338|K19553 homeobox protein TGIF2 | (RefSeq) homeobox protein TGIF2-like	TGF-beta signaling pathway (ko04350)	[K]	Transcription	Homeobox KN domain;; Homeobox domain	Homeobox protein AKR OS=Gallus gallus OX=9031 PE=2 SV=1	K	Transcription	PREDICTED: homeobox protein TGIF2-like [Cyprinus carpio]
Mam29296.gene	18	22	14	0	0	0	8	7	17	0	0	0	--	--	--		--	--	--	--	--	--	--	--
Ery26039.gene	103	46	21	0	0	0	16	12	17	0	0	0	--	--	Molecular Function: nucleic acid binding (GO:0003676);; Molecular Function: metal ion binding (GO:0046872);;		--	[R]	General function prediction only	C2H2-type zinc finger;; Zinc-finger double-stranded RNA-binding;; Zinc finger, C2H2 type	Transcriptional repressor CTCF OS=Gallus gallus OX=9031 GN=CTCF PE=1 SV=1	S	Function unknown	PREDICTED: zinc finger protein 644-like [Sinocyclocheilus grahami]
Mam07942.gene	7	18	18	0	0	0	3	14	17	0	0	0	--	--	Molecular Function: GTPase activator activity (GO:0005096);; Biological Process: intracellular signal transduction (GO:0035556);; Molecular Function: metal ion binding (GO:0046872);;	K20644|0|dre:378998|K20644 Rho GTPase-activating protein 29/45 | (RefSeq) arhgap29b, arhgap29, sb:cb905, zgc:63950; Rho GTPase activating protein 29b	--	[T]	Signal transduction mechanisms	RhoGAP domain;; Phorbol esters/diacylglycerol binding domain (C1 domain)	Rho GTPase-activating protein 29 OS=Danio rerio OX=7955 GN=arhgap29 PE=2 SV=1	S	Function unknown	PREDICTED: rho GTPase-activating protein 29 isoform X1 [Sinocyclocheilus rhinocerous]
Mam07342.gene	6	5	9	0	0	0	13	14	17	0	0	0	--	--	--		--	--	--	--	--	--	--	--
Mam10635.gene	3	17	11	0	0	0	11	16	17	0	0	0	--	--	--		--	--	--	--	--	--	--	--
Ery30099.gene	11	11	18	0	0	0	24	17	17	0	0	0	--	--	Cellular Component: membrane (GO:0016020);; Biological Process: T cell differentiation in thymus (GO:0033077);;	K05072|3.51851e-139|dre:100134973|K05072 interleukin 7 receptor | (RefSeq) il7r, il-7ra; interleukin 7 receptor	Cytokine-cytokine receptor interaction (ko04060);; FoxO signaling pathway (ko04068)	--	--	--	--	U	Intracellular trafficking, secretion, and vesicular transport	PREDICTED: interleukin-7 receptor subunit alpha-like [Sinocyclocheilus anshuiensis]
Mam00202.gene	4	3	7	0	0	0	11	18	17	0	0	0	[P]	Inorganic ion transport and metabolism	Molecular Function: zinc ion transmembrane transporter activity (GO:0005385);; Cellular Component: endoplasmic reticulum membrane (GO:0005789);; Cellular Component: Golgi apparatus (GO:0005794);; Biological Process: zinc II ion transport (GO:0006829);; Cellular Component: integral component of membrane (GO:0016021);; Biological Process: zinc ion homeostasis (GO:0055069);; Biological Process: tran…	K14713|1.05338e-160|dre:30094|K14713 solute carrier family 39 (zinc transporter), member 7 | (RefSeq) slc39a7, HKE4, id:ibd5081, ke4, wu:fc28c09; solute carrier family 39 (zinc transporter), member 7	--	[P]	Inorganic ion transport and metabolism	ZIP Zinc transporter	Zinc transporter Slc39a7 (Fragment) OS=Danio rerio OX=7955 GN=slc39a7 PE=2 SV=1	P	Inorganic ion transport and metabolism	solute carrier family 39 (zinc transporter), member 7 [Danio rerio]
Ery00523.gene	5	4	6	0	0	0	38	19	17	0	0	0	--	--	--		--	--	--	--	--	--	--	--
Mam20655.gene	5	5	4	0	0	0	13	20	17	0	0	0	[X]	Mobilome: prophages, transposons	--	K06758|0|dre:100318566|K06758 L1 cell adhesion molecule like protein | (RefSeq) chl1b, si:ch73-250f23.1; cell adhesion molecule L1-like b	--	[T]	Signal transduction mechanisms	Immunoglobulin domain;; Immunoglobulin I-set domain;; Fibronectin type III domain;; Immunoglobulin domain;; Immunoglobulin domain;; Bravo-like intracellular region;; Immunoglobulin V-set domain;; Ig-like domain on T-cell surface glycoprotein CD3 epsilon chain;; CD80-like C2-set immunoglobulin domain;; Purple acid Phosphatase, N-terminal domain;; Izumo-like Immunoglobulin domain;; Natural killer c…	Neuronal cell adhesion molecule OS=Gallus gallus OX=9031 PE=1 SV=1	S	Function unknown	PREDICTED: neural cell adhesion molecule L1-like protein isoform X4 [Sinocyclocheilus rhinocerous]
Mam23638.gene	26	25	14	0	0	0	13	20	17	0	0	0	--	--	Biological Process: meiotic DNA double-strand break processing (GO:0000706);; Biological Process: resolution of meiotic recombination intermediates (GO:0000712);; Biological Process: DNA replication (GO:0006260);; Molecular Function: crossover junction endodeoxyribonuclease activity (GO:0008821);; Cellular Component: integral component of membrane (GO:0016021);; Molecular Function: 5'-flap endonu…	K10484|0|dre:100538153|K10484 structure-specific endonuclease subunit SLX4 (BTB/POZ domain-containing protein 12) | (RefSeq) slx4, btbd12, si:dkey-44g23.2, si:dkey-44g23.4; SLX4 structure-specific endonuclease subunit homolog (S. cerevisiae)	Fanconi anemia pathway (ko03460)	--	--	BTB/POZ domain;; Slx4 endonuclease	--	L	Replication, recombination and repair	PREDICTED: structure-specific endonuclease subunit SLX4-like [Sinocyclocheilus anshuiensis]
Mam02147.gene	13	23	17	0	0	0	5	22	17	0	0	0	--	--	--		--	--	--	--	--	--	--	--
Mam05877.gene	12	9	55	0	0	0	34	22	17	0	0	0	--	--	Cellular Component: membrane (GO:0016020);;		--	--	--	Sulfotransferase domain	--	U	Intracellular trafficking, secretion, and vesicular transport	PREDICTED: dermatan-sulfate epimerase-like protein [Sinocyclocheilus grahami]
Ery02808.gene	13	29	10	0	0	0	26	26	17	0	0	0	[T]	Signal transduction mechanisms	Biological Process: skeletal muscle contraction (GO:0003009);; Molecular Function: calcium ion binding (GO:0005509);; Cellular Component: troponin complex (GO:0005861);; Biological Process: regulation of muscle contraction (GO:0006937);; Molecular Function: calcium-dependent protein binding (GO:0048306);; Molecular Function: actin filament binding (GO:0051015);;	K12042|1.0196e-93|dre:100002038|K12042 troponin C, skeletal muscle | (RefSeq) si:rp71-17i16.4	Calcium signaling pathway (ko04020)	[T]	Signal transduction mechanisms	EF-hand domain pair;; EF hand;; EF-hand domain;; EF-hand domain pair;; EF hand;; EF-hand domain;; Secreted protein acidic and rich in cysteine Ca binding region;; Cytoskeletal-regulatory complex EF hand;; EF-hand domain;; Tellurite resistance protein TerB	Troponin C, skeletal muscle OS=Anguilla anguilla OX=7936 PE=1 SV=1	DTZ	Cell cycle control, cell division, chromosome partitioning;; Signal transduction mechanisms;; Cytoskeleton	troponin C, skeletal muscle [Danio rerio]
Ery13314.gene	27	20	20	0	0	0	12	27	17	0	0	0	[R]	General function prediction only	--	K05039|0|dre:100150452|K05039 solute carrier family 6 (neurotransmitter transporter, GABA) member 6/8/11/12/13 | (RefSeq) si:ch211-117c9.5	--	[T]	Signal transduction mechanisms	Sodium:neurotransmitter symporter family	Creatine transporter OS=Torpedo marmorata OX=7788 PE=2 SV=1	P	Inorganic ion transport and metabolism	PREDICTED: sodium- and chloride-dependent creatine transporter 1-like [Sinocyclocheilus grahami]
Ery12000.gene	7	7	3	0	0	0	47	27	17	0	0	0	--	--	--		--	[S]	Function unknown	Neurochondrin	Neurochondrin OS=Gallus gallus OX=9031 GN=NCDN PE=2 SV=1	S	Function unknown	PREDICTED: neurochondrin-like [Sinocyclocheilus rhinocerous]
Mam10828.gene	13	5	4	0	0	0	39	35	17	0	0	0	--	--	--		--	--	--	Domain of unknown function (DUF4490)	UPF0691 protein C9orf116 homolog OS=Danio rerio OX=7955 GN=si:ch211-248e11.2 PE=3 SV=1	S	Function unknown	PREDICTED: UPF0691 protein C9orf116 homolog [Sinocyclocheilus rhinocerous]
Ery07069.gene	7	3	8	0	0	0	12	36	17	0	0	0	--	--	Molecular Function: structural molecule activity (GO:0005198);; Cellular Component: plasma membrane (GO:0005886);; Cellular Component: bicellular tight junction (GO:0005923);; Cellular Component: integral component of membrane (GO:0016021);; Biological Process: establishment of endothelial barrier (GO:0061028);;	K06087|2.04842e-128|dre:406559|K06087 claudin | (RefSeq) cldn5a, cldn5, zgc:85723; claudin 5a	Cell adhesion molecules (CAMs) (ko04514);; Tight junction (ko04530)	--	--	PMP-22/EMP/MP20/Claudin family;; PMP-22/EMP/MP20/Claudin tight junction	Claudin-like protein ZF-A89 OS=Danio rerio OX=7955 GN=cldnd PE=2 SV=1	U	Intracellular trafficking, secretion, and vesicular transport	claudin-5 precursor [Danio rerio]
Mam20185.gene	48	49	45	0	0	0	4	39	17	0	0	0	--	--	--		--	--	--	Reeler domain	--	--	--	PREDICTED: uncharacterized protein LOC107550025 [Sinocyclocheilus grahami]
Ery19957.gene	28	24	56	0	0	0	14	40	17	0	0	0	--	--	--		--	--	--	Ring finger domain;; Leukemia NUP98 fusion partner 1;; Zinc finger, C3HC4 type (RING finger);; RING-H2 zinc finger domain;; Zinc finger, C3HC4 type (RING finger)	E3 ubiquitin-protein ligase synoviolin OS=Danio rerio OX=7955 GN=syvn1 PE=2 SV=2	O	Posttranslational modification, protein turnover, chaperones	PREDICTED: E3 ubiquitin-protein ligase RNF12-A-like [Sinocyclocheilus rhinocerous]
Mam14014.gene	20	17	29	0	0	0	29	41	17	0	0	0	[T]	Signal transduction mechanisms	Molecular Function: calmodulin-dependent protein kinase activity (GO:0004683);; Molecular Function: calmodulin binding (GO:0005516);; Molecular Function: ATP binding (GO:0005524);; Cellular Component: nucleus (GO:0005634);; Cellular Component: cytoplasm (GO:0005737);; Molecular Function: calcium-dependent protein serine/threonine kinase activity (GO:0009931);; Biological Process: peptidyl-serine …	K04372|0|dre:373121|K04372 MAP kinase interacting serine/threonine kinase [EC:2.7.11.1] | (RefSeq) mknk2b, mknk2, wu:fb37e05, wz5090; MAP kinase interacting serine/threonine kinase 2b	MAPK signaling pathway (ko04010);; Insulin signaling pathway (ko04910)	[T]	Signal transduction mechanisms	Protein kinase domain;; Protein tyrosine kinase;; Lipopolysaccharide kinase (Kdo/WaaP) family	MAP kinase-interacting serine/threonine-protein kinase 2 OS=Xenopus laevis OX=8355 GN=mknk2 PE=2 SV=1	T	Signal transduction mechanisms	PREDICTED: MAP kinase-interacting serine/threonine-protein kinase 2-like [Sinocyclocheilus anshuiensis]
Ery27744.gene	19	33	23	0	0	0	12	44	17	0	0	0	--	--	Cellular Component: membrane (GO:0016020);;	K13999|4.54721e-69|dre:406549|K13999 cytoskeleton-associated protein 4 | (RefSeq) zgc:85975	Protein processing in endoplasmic reticulum (ko04141)	--	--	--	--	U	Intracellular trafficking, secretion, and vesicular transport	PREDICTED: myosin-10-like isoform X1 [Sinocyclocheilus rhinocerous]
Ery00237.gene	25	11	22	0	0	0	13	47	17	0	0	0	--	--	--		--	[S]	Function unknown	Retinoic acid induced 16-like protein	Protein FAM160B1 OS=Xenopus laevis OX=8355 GN=fam160b1 PE=2 SV=1	S	Function unknown	PREDICTED: protein FAM160B1-like [Cyprinus carpio]
Ery02434.gene	17	16	7	0	0	0	48	51	17	0	0	0	[T]	Signal transduction mechanisms	--		--	--	--	SecA DEAD-like domain;; DEAD/DEAH box helicase;; Helicase conserved C-terminal domain	--	U	Intracellular trafficking, secretion, and vesicular transport	PREDICTED: protein translocase subunit SecA-like [Sinocyclocheilus rhinocerous]
Ery18940.gene	31	22	11	0	0	0	77	59	17	0	0	0	--	--	--		--	--	--	--	--	S	Function unknown	hypothetical protein cypCar_00028080 [Cyprinus carpio]
Mam21366.gene	7	16	39	0	0	0	3	84	17	0	0	0	--	--	--		--	--	--	--	--	--	--	--
Ery08112.gene	15	10	4	0	0	0	37	6	18	0	0	0	--	--	Molecular Function: transcription factor activity, sequence-specific DNA binding (GO:0003700);; Molecular Function: glucocorticoid receptor activity (GO:0004883);; Molecular Function: steroid binding (GO:0005496);; Cellular Component: nucleus (GO:0005634);; Cellular Component: cytoplasm (GO:0005737);; Molecular Function: zinc ion binding (GO:0008270);; Biological Process: multicellular organismal…	K05771|0|dre:553740|K05771 glucocorticoid receptor | (RefSeq) nr3c1, gr, utouto, utut, wu:fb13f09, zgc:113038; nuclear receptor subfamily 3, group C, member 1 (glucocorticoid receptor)	Neuroactive ligand-receptor interaction (ko04080)	[T]	Signal transduction mechanisms	Glucocorticoid receptor;; Ligand-binding domain of nuclear hormone receptor;; Zinc finger, C4 type (two domains)	Glucocorticoid receptor OS=Oncorhynchus mykiss OX=8022 GN=nr3c1 PE=1 SV=1	K	Transcription	glucocorticoid receptor [Pimephales promelas]
Mam06245.gene	11	20	24	0	0	0	7	7	18	0	0	0	--	--	Molecular Function: frizzled binding (GO:0005109);; Cellular Component: proteinaceous extracellular matrix (GO:0005578);; Cellular Component: extracellular space (GO:0005615);; Biological Process: neuron differentiation (GO:0030182);; Biological Process: cell fate commitment (GO:0045165);; Biological Process: negative regulation of mitotic nuclear division (GO:0045839);; Biological Process: canon…		--	[T]	Signal transduction mechanisms	wnt family	Protein Wnt-4 OS=Gallus gallus OX=9031 GN=WNT4 PE=1 SV=1	O	Posttranslational modification, protein turnover, chaperones	hypothetical protein cypCar_00044625 [Cyprinus carpio]
Mam10821.gene	4	3	5	0	0	0	14	13	18	0	0	0	--	--	--		--	[T]	Signal transduction mechanisms	Copine;; C2 domain	--	S	Function unknown	PREDICTED: copine-3-like isoform X1 [Sinocyclocheilus rhinocerous]
Mam09693.gene	19	22	11	0	0	0	30	16	18	0	0	0	--	--	--		--	--	--	--	--	--	--	PREDICTED: trichohyalin-like [Sinocyclocheilus rhinocerous]
Ery00644.gene	19	7	6	0	0	0	51	17	18	0	0	0	--	--	--		--	--	--	--	--	--	--	hypothetical protein cypCar_00046313 [Cyprinus carpio]
Mam26254.gene	23	17	21	0	0	0	15	23	18	0	0	0	[X]	Mobilome: prophages, transposons	--	K08133|0|ola:101171503|K08133 collagen, type XIV, alpha | (RefSeq) collagen alpha-1(XIV) chain-like	--	[W]	Extracellular structures	Fibronectin type III domain;; von Willebrand factor type A domain;; Interferon-alpha/beta receptor, fibronectin type III;; von Willebrand factor type A domain;; Domain of unknown function (DUF4959);; Uncharacterised conserved protein (DUF2369)	Collagen alpha-1(XIV) chain OS=Gallus gallus OX=9031 GN=COL14A1 PE=1 SV=2	U	Intracellular trafficking, secretion, and vesicular transport	hypothetical protein cypCar_00031739 [Cyprinus carpio]
Ery27155.gene	4	15	11	0	0	0	12	24	18	0	0	0	--	--	--		--	--	--	--	NXPE family member 3 OS=Danio rerio OX=7955 GN=nxpe3 PE=2 SV=1	S	Function unknown	PREDICTED: NXPE family member 3-like [Sinocyclocheilus rhinocerous]
Mam10970.gene	10	7	10	0	0	0	18	27	18	0	0	0	--	--	Molecular Function: nucleoside transmembrane transporter activity (GO:0005337);; Cellular Component: integral component of plasma membrane (GO:0005887);; Biological Process: nucleoside transmembrane transport (GO:1901642);;	K15014|0|dre:100331439|K15014 solute carrier family 29 (equilibrative nucleoside transporter), member 1/2/3 | (RefSeq) slc29a1b; solute carrier family 29 (equilibrative nucleoside transporter), member 1b	--	[F]	Nucleotide transport and metabolism	Nucleoside transporter	Equilibrative nucleoside transporter 4 OS=Danio rerio OX=7955 GN=slc29a4 PE=2 SV=1	S	Function unknown	PREDICTED: equilibrative nucleoside transporter 1 [Cyprinus carpio]
Mam30710.gene	11	5	6	0	0	0	39	31	18	0	0	0	--	--	--		--	--	--	Immunoglobulin V-set domain;; Immunoglobulin domain;; Immunoglobulin I-set domain;; Invasin, domain 3;; Alphaherpesvirus glycoprotein E;; Adenovirus E3 region protein CR1;; Immunoglobulin domain;; CD47 immunoglobulin-like domain	--	S	Function unknown	hypothetical protein cypCar_00047716 [Cyprinus carpio]
Ery28090.gene	41	29	35	0	0	0	11	33	18	0	0	0	--	--	Molecular Function: phosphatidylinositol phosphate kinase activity (GO:0016307);; Biological Process: phosphatidylinositol metabolic process (GO:0046488);;	K13712|0|dre:100149843|K13712 phosphatidylinositol-4-phosphate 5-kinase-like protein 1 [EC:2.7.1.68] | (RefSeq) pip5kl1, si:dkey-205l20.4; phosphatidylinositol-4-phosphate 5-kinase-like 1	Inositol phosphate metabolism (ko00562);; Endocytosis (ko04144)	[T]	Signal transduction mechanisms	Phosphatidylinositol-4-phosphate 5-Kinase	--	T	Signal transduction mechanisms	PREDICTED: LOW QUALITY PROTEIN: phosphatidylinositol 4-phosphate 5-kinase-like protein 1 [Cyprinus carpio]
Mam16105.gene	4	10	4	0	0	0	20	33	18	0	0	0	[J]	Translation, ribosomal structure and biogenesis	--	K10669|1.91343e-99|dre:503604|K10669 2'-phosphotransferase [EC:2.7.1.160] | (RefSeq) trpt1, zgc:113138; tRNA phosphotransferase 1	--	[J]	Translation, ribosomal structure and biogenesis	RNA 2'-phosphotransferase, Tpt1 / KptA family	tRNA 2&apos;-phosphotransferase 1 OS=Danio rerio OX=7955 GN=trpt1 PE=2 SV=2	J	Translation, ribosomal structure and biogenesis	hypothetical protein cypCar_00007689 [Cyprinus carpio]
Mam08614.gene	99	157	379	0	0	0	10	40	18	0	0	0	--	--	Molecular Function: core promoter sequence-specific DNA binding (GO:0001046);; Molecular Function: transcription factor activity, sequence-specific DNA binding (GO:0003700);; Cellular Component: nucleus (GO:0005634);; Biological Process: regulation of transcription, DNA-templated (GO:0006355);; Biological Process: hypothalamus development (GO:0021854);; Biological Process: thyroid gland developme…		--	[K]	Transcription	Homeobox domain	Homeobox protein Nkx-2.2a OS=Danio rerio OX=7955 GN=nkx2.2a PE=2 SV=1	K	Transcription	NK2 homeobox 1a [Danio rerio]
Mam18529.gene	7	27	3	0	0	0	35	40	18	0	0	0	[O]	Posttranslational modification, protein turnover, chaperones	Molecular Function: ATP binding (GO:0005524);;		--	[R]	General function prediction only	Torsin	Torsin-2A OS=Xenopus laevis OX=8355 GN=tor2a PE=2 SV=1	O	Posttranslational modification, protein turnover, chaperones	PREDICTED: torsin-1A-like [Sinocyclocheilus grahami]
Mam13452.gene	20	27	10	0	0	0	18	52	18	0	0	0	--	--	Biological Process: neuron migration (GO:0001764);; Biological Process: neural tube formation (GO:0001841);; Molecular Function: G-protein alpha-subunit binding (GO:0001965);; Biological Process: cell-cell adhesion involved in mesendodermal cell migration (GO:0003370);; Cellular Component: microvillus (GO:0005902);; Cellular Component: cell-cell adherens junction (GO:0005913);; Cellular Component…		--	[S]	Function unknown	Cadherin domain;; Cadherin prodomain like	EP-cadherin OS=Xenopus laevis OX=8355 PE=1 SV=2	U	Intracellular trafficking, secretion, and vesicular transport	hypothetical protein cypCar_00031756 [Cyprinus carpio]
Mam29673.gene	118	265	164	0	0	0	7	55	18	0	0	0	--	--	Molecular Function: RNA polymerase II regulatory region sequence-specific DNA binding (GO:0000977);; Molecular Function: transcriptional activator activity, RNA polymerase II core promoter proximal region sequence-specific binding (GO:0001077);; Cellular Component: nucleus (GO:0005634);; Biological Process: regulation of transcription, DNA-templated (GO:0006355);; Biological Process: multicellula…		--	[K]	Transcription	Basic region leucine zipper	Transcription factor VBP OS=Gallus gallus OX=9031 GN=TEF PE=1 SV=2	K	Transcription	PREDICTED: hepatic leukemia factor-like [Sinocyclocheilus rhinocerous]
Ery02628.gene	8	9	10	0	0	0	73	60	18	0	0	0	--	--	Molecular Function: GTP binding (GO:0005525);;		--	--	--	AIG1 family;; 50S ribosome-binding GTPase;; Septin	--	S	Function unknown	PREDICTED: uncharacterized protein LOC107751538 [Sinocyclocheilus rhinocerous]
Mam27555.gene	86	87	70	0	0	0	38	75	18	0	0	0	--	--	Cellular Component: integral component of membrane (GO:0016021);;		--	[R]	General function prediction only	Leucine rich repeat;; Leucine Rich repeats (2 copies);; Leucine Rich Repeat	Phospholipase A2 inhibitor OS=Gloydius brevicaudus siniticus OX=31147 PE=1 SV=1	S	Function unknown	PREDICTED: LOW QUALITY PROTEIN: leucine-rich repeat and transmembrane domain-containing protein 1-like [Cyprinus carpio]
Ery21169.gene	4	13	16	0	0	0	9	6	19	0	0	0	[F]	Nucleotide transport and metabolism	Molecular Function: hydrolase activity (GO:0016787);;	K01511|0|dre:556849|K01511 ectonucleoside triphosphate diphosphohydrolase 5/6 [EC:3.6.1.6] | (RefSeq) entpd5a; ectonucleoside triphosphate diphosphohydrolase 5a	Purine metabolism (ko00230);; Pyrimidine metabolism (ko00240)	[F]	Nucleotide transport and metabolism	GDA1/CD39 (nucleoside phosphatase) family	Ectonucleoside triphosphate diphosphohydrolase 5 OS=Gallus gallus OX=9031 GN=ENTPD5 PE=3 SV=1	GO	Carbohydrate transport and metabolism;; Posttranslational modification, protein turnover, chaperones	hypothetical protein cypCar_00006879 [Cyprinus carpio]
Ery09309.gene	46	14	95	0	0	0	12	7	19	0	0	0	--	--	--	K18448|1.33251e-166|dre:394197|K18448 BCL2/adenovirus E1B 19 kDa protein-interacting protein 2 | (RefSeq) bnip2; BCL2/adenovirus E1B interacting protein 2	--	--	--	Bcl2-/adenovirus E1B nineteen kDa-interacting protein 2;; Divergent CRAL/TRIO domain;; CRAL/TRIO domain	Protein prune homolog 2 OS=Xenopus tropicalis OX=8364 GN=Prune2 PE=2 SV=1	O	Posttranslational modification, protein turnover, chaperones	PREDICTED: BCL2/adenovirus E1B 19 kDa protein-interacting protein 2-like isoform X2 [Sinocyclocheilus rhinocerous]
Ery24279.gene	59	21	29	0	0	0	15	7	19	0	0	0	--	--	Molecular Function: calcium ion binding (GO:0005509);; Molecular Function: protein binding (GO:0005515);; Biological Process: convergent extension involved in gastrulation (GO:0060027);;		--	--	--	PDZ domain of MCC-2 bdg protein for Usher syndrome;; EF-hand domain pair;; EF hand	--	S	Function unknown	PREDICTED: colorectal mutant cancer protein isoform X1 [Sinocyclocheilus grahami]
Mam20315.gene	8	7	10	0	0	0	21	9	19	0	0	0	[R]	General function prediction only	Molecular Function: receptor activity (GO:0004872);; Molecular Function: protein binding (GO:0005515);; Biological Process: cell-substrate junction assembly (GO:0007044);; Biological Process: cell-matrix adhesion (GO:0007160);; Biological Process: integrin-mediated signaling pathway (GO:0007229);; Cellular Component: integrin complex (GO:0008305);; Biological Process: regulation of cell migration…	K06493|0|dre:100001836|K06493 integrin beta 3 | (RefSeq) itgb3b, itgb3.1; integrin beta 3b	Phagosome (ko04145);; Focal adhesion (ko04510);; ECM-receptor interaction (ko04512);; Regulation of actin cytoskeleton (ko04810)	[TW]	Signal transduction mechanisms;; Extracellular structures	Integrin beta chain VWA domain;; Integrin beta tail domain;; Integrin beta cytoplasmic domain;; Integrin plexin domain;; EGF-like domain	Integrin beta-1 OS=Gallus gallus OX=9031 GN=ITGB1 PE=1 SV=1	U	Intracellular trafficking, secretion, and vesicular transport	PREDICTED: integrin beta-3 [Sinocyclocheilus grahami]
Ery29377.gene	17	17	6	0	0	0	7	14	19	0	0	0	--	--	--		--	--	--	--	--	--	--	--
Ery21617.gene	14	5	14	0	0	0	33	16	19	0	0	0	--	--	--		--	--	--	Neuronal tyrosine-phosphorylated phosphoinositide-3-kinase adapter;; Neuronal tyrosine-phosphorylated phosphoinositide-3-kinase adapter	--	O	Posttranslational modification, protein turnover, chaperones	PREDICTED: neuronal tyrosine-phosphorylated phosphoinositide-3-kinase adapter 1-like [Sinocyclocheilus grahami]
Ery26902.gene	13	4	23	0	0	0	15	19	19	0	0	0	--	--	--	K06672|0|dre:794108|K06672 cohesin loading factor subunit SCC2 | (RefSeq) nipblb, fc12g03, nipbl, nipbla, wu:fc12g03, wu:fi33d08; nipped-B homolog b (Drosophila)	--	[BDL]	Chromatin structure and dynamics;; Cell cycle control, cell division, chromosome partitioning;; Replication, recombination and repair	Sister chromatid cohesion C-terminus;; HEAT repeat associated with sister chromatid cohesion;; non-SMC mitotic condensation complex subunit 1	Nipped-B-like protein B OS=Danio rerio OX=7955 GN=nipblb PE=2 SV=1	S	Function unknown	PREDICTED: nipped-B-like protein B isoform X1 [Sinocyclocheilus rhinocerous]
Mam03198.gene	5	11	9	0	0	0	18	23	19	0	0	0	--	--	Biological Process: cation transport (GO:0006812);; Molecular Function: channel activity (GO:0015267);; Cellular Component: pore complex (GO:0046930);; Biological Process: pore complex assembly (GO:0046931);; Biological Process: hemolysis in other organism involved in symbiotic interaction (GO:0052331);; Biological Process: transmembrane transport (GO:0055085);;		--	--	--	Sea anemone cytotoxic protein	--	S	Function unknown	PREDICTED: bryoporin-like [Sinocyclocheilus grahami]
Ery23845.gene	25	19	16	0	0	0	31	36	19	0	0	0	[O]	Posttranslational modification, protein turnover, chaperones	Molecular Function: serine-type endopeptidase activity (GO:0004252);; Biological Process: proteolysis (GO:0006508);;		--	[E]	Amino acid transport and metabolism	Trypsin;; Trypsin-like peptidase domain;; Domain of unknown function (DUF1986)	Chymotrypsin B OS=Gadus morhua OX=8049 PE=1 SV=1	O	Posttranslational modification, protein turnover, chaperones	PREDICTED: chymotrypsin-like protease CTRL-1 [Sinocyclocheilus rhinocerous]
Mam27916.gene	13	8	4	0	0	0	48	41	19	0	0	0	[G]	Carbohydrate transport and metabolism	Cellular Component: integral component of membrane (GO:0016021);; Molecular Function: substrate-specific transmembrane transporter activity (GO:0022891);; Biological Process: transmembrane transport (GO:0055085);;	K08148|0|dre:560358|K08148 MFS transporter, SP family, solute carrier family 2 (facilitated glucose transporter), member 11 | (RefSeq) slc2a11a; solute carrier family 2 (facilitated glucose transporter), member 11a	--	[G]	Carbohydrate transport and metabolism	Sugar (and other) transporter;; Major Facilitator Superfamily	Solute carrier family 2, facilitated glucose transporter member 1 OS=Gallus gallus OX=9031 GN=SLC2A1 PE=2 SV=1	G	Carbohydrate transport and metabolism	PREDICTED: solute carrier family 2, facilitated glucose transporter member 11-like [Sinocyclocheilus rhinocerous]
Ery24579.gene	22	27	3	0	0	0	43	45	19	0	0	0	--	--	--		--	--	--	--	--	--	--	PREDICTED: uncharacterized protein LOC107708282 [Sinocyclocheilus rhinocerous]
Ery18583.gene	12	22	20	0	0	0	28	47	19	0	0	0	--	--	--	K18749|1.20599e-163|dre:406800|K18749 protein LSM14 | (RefSeq) lsm14ab, wu:fc55d12, zgc:55754, zgc:77202; LSM14A mRNA processing body assembly factor b	--	[U]	Intracellular trafficking, secretion, and vesicular transport	Scd6-like Sm domain;; FDF domain;; Ataxin 2 SM domain	Protein LSM14 homolog A OS=Xenopus tropicalis OX=8364 GN=lsm14a PE=2 SV=1	S	Function unknown	PREDICTED: protein LSM14 homolog A-like isoform X8 [Sinocyclocheilus rhinocerous]
Ery29280.gene	34	26	21	0	0	0	41	80	19	0	0	0	[E]	Amino acid transport and metabolism	Molecular Function: aminopeptidase activity (GO:0004177);; Biological Process: proteolysis (GO:0006508);; Molecular Function: metallopeptidase activity (GO:0008237);; Molecular Function: zinc ion binding (GO:0008270);; Cellular Component: integral component of membrane (GO:0016021);;	K01306|0|dre:562409|K01306 pyroglutamyl-peptidase II [EC:3.4.19.6] | (RefSeq) si:ch211-198g19.1	--	[EO]	Amino acid transport and metabolism;; Posttranslational modification, protein turnover, chaperones	ERAP1-like C-terminal domain;; Peptidase family M1 domain	Aminopeptidase Ey OS=Gallus gallus OX=9031 GN=ANPEP PE=1 SV=2	E	Amino acid transport and metabolism	PREDICTED: thyrotropin-releasing hormone-degrading ectoenzyme-like [Sinocyclocheilus grahami]
Ery30815.gene	8	9	6	0	0	0	26	7	20	0	0	0	[NW]	Cell motility;; Extracellular structures	--		--	[O]	Posttranslational modification, protein turnover, chaperones	Astacin (Peptidase family M12A)	High choriolytic enzyme 1 OS=Oryzias latipes OX=8090 GN=hcea PE=1 SV=1	O	Posttranslational modification, protein turnover, chaperones	PREDICTED: high choriolytic enzyme 1-like [Sinocyclocheilus anshuiensis]
Mam30141.gene	3	4	4	0	0	0	3	9	20	0	0	0	[G]	Carbohydrate transport and metabolism	Molecular Function: kinase activity (GO:0016301);; Biological Process: phosphorylation (GO:0016310);;	K00846|0|dre:436909|K00846 ketohexokinase [EC:2.7.1.3] | (RefSeq) khk, wu:fj68h03, zgc:92219, zgc:92626; ketohexokinase	Fructose and mannose metabolism (ko00051)	[G]	Carbohydrate transport and metabolism	pfkB family carbohydrate kinase	--	G	Carbohydrate transport and metabolism	PREDICTED: ketohexokinase isoform X2 [Sinocyclocheilus grahami]
Mam01327.gene	13	5	7	0	0	0	10	13	20	0	0	0	--	--	--		--	--	--	--	--	S	Function unknown	PREDICTED: uncharacterized protein LOC107679252 [Sinocyclocheilus anshuiensis]
Ery09589.gene	11	12	3	0	0	0	24	15	20	0	0	0	--	--	Biological Process: thrombocyte differentiation (GO:0002574);; Molecular Function: actin binding (GO:0003779);; Biological Process: actin filament organization (GO:0007015);; Biological Process: macrophage differentiation (GO:0030225);;	K05747|1.58765e-172|dre:100009637|K05747 Wiskott-Aldrich syndrome protein | (RefSeq) wasla, zgc:158395; Wiskott-Aldrich syndrome-like a	Endocytosis (ko04144);; Adherens junction (ko04520);; Regulation of actin cytoskeleton (ko04810);; Salmonella infection (ko05132)	[TZ]	Signal transduction mechanisms;; Cytoskeleton	WH1 domain;; P21-Rho-binding domain;; WH2 motif	--	S	Function unknown	neural Wiskott-Aldrich syndrome protein [Danio rerio]
Mam25820.gene	51	19	24	0	0	0	41	15	20	0	0	0	--	--	Molecular Function: G-protein coupled receptor activity (GO:0004930);; Molecular Function: sevenless binding (GO:0005118);; Biological Process: G-protein coupled receptor signaling pathway (GO:0007186);; Biological Process: visual perception (GO:0007601);; Cellular Component: integral component of membrane (GO:0016021);;	K04620|0|dre:563405|K04620 G protein-coupled receptor family C group 5 member C | (RefSeq) gprc5c, zgc:171736; G protein-coupled receptor, class C, group 5, member C	--	--	--	7 transmembrane sweet-taste receptor of 3 GCPR	--	U	Intracellular trafficking, secretion, and vesicular transport	PREDICTED: G-protein coupled receptor family C group 5 member C-like isoform X2 [Sinocyclocheilus grahami]
Mam21181.gene	7	4	7	0	0	0	44	16	20	0	0	0	--	--	--		--	--	--	--	--	--	--	PREDICTED: ubiquitin-like [Sinocyclocheilus grahami]
Mam01795.gene	7	4	13	0	0	0	17	17	20	0	0	0	--	--	Cellular Component: extracellular space (GO:0005615);; Biological Process: lipid metabolic process (GO:0006629);; Molecular Function: lipid binding (GO:0008289);;	K08761|0|dre:445125|K08761 phospholipid transfer protein | (RefSeq) pltp, zgc:100903; phospholipid transfer protein	PPAR signaling pathway (ko03320)	[V]	Defense mechanisms	LBP / BPI / CETP family, C-terminal domain;; LBP / BPI / CETP family, N-terminal domain	--	S	Function unknown	PREDICTED: phospholipid transfer protein-like [Sinocyclocheilus anshuiensis]
Mam14917.gene	12	5	3	0	0	0	24	18	20	0	0	0	--	--	Molecular Function: transmembrane receptor protein tyrosine kinase adaptor activity (GO:0005068);; Cellular Component: integral component of plasma membrane (GO:0005887);; Biological Process: intracellular signal transduction (GO:0035556);; Molecular Function: SH2 domain binding (GO:0042169);; Cellular Component: membrane raft (GO:0045121);; Biological Process: negative regulation of T cell activ…		--	--	--	Phosphoprotein associated with glycosphingolipid-enriched	--	U	Intracellular trafficking, secretion, and vesicular transport	PREDICTED: phosphoprotein associated with glycosphingolipid-enriched microdomains 1-like [Sinocyclocheilus grahami]
Mam11753.gene	23	11	5	0	0	0	15	21	20	0	0	0	--	--	--		--	[T]	Signal transduction mechanisms	Leucine Rich repeats (2 copies);; Leucine rich repeat	--	S	Function unknown	hypothetical protein cypCar_00023980 [Cyprinus carpio]
Mam14996.gene	18	15	14	0	0	0	41	21	20	0	0	0	--	--	--		--	[R]	General function prediction only	Reverse transcriptase (RNA-dependent DNA polymerase)	--	--	--	Transposon TX1 hypothetical protein [Larimichthys crocea]
Ery02497.gene	25	35	32	0	0	0	28	24	20	0	0	0	--	--	--		--	--	--	--	--	--	--	--
Ery18509.gene	20	7	5	0	0	0	27	28	20	0	0	0	--	--	--		--	--	--	--	--	--	--	PREDICTED: uncharacterized protein LOC107737476, partial [Sinocyclocheilus rhinocerous]
Mam03429.gene	11	7	4	0	0	0	33	29	20	0	0	0	[O]	Posttranslational modification, protein turnover, chaperones	Biological Process: eye development (GO:0001654);; Molecular Function: serine-type endopeptidase activity (GO:0004252);; Biological Process: brain development (GO:0007420);; Biological Process: protein processing (GO:0016485);; Biological Process: chordate embryonic development (GO:0043009);; Biological Process: otolith development (GO:0048840);;	K08673|0|dre:100009656|K08673 proprotein convertase subtilisin/kexin type 7 [EC:3.4.21.-] | (RefSeq) pcsk7, wu:fj05c03, zgc:158336; proprotein convertase subtilisin/kexin type 7	--	[O]	Posttranslational modification, protein turnover, chaperones	Subtilase family;; Proprotein convertase P-domain;; Peptidase S8 pro-domain	Furin-1 OS=Xenopus laevis OX=8355 GN=furin PE=2 SV=1	O	Posttranslational modification, protein turnover, chaperones	PREDICTED: proprotein convertase subtilisin/kexin type 7-like isoform X2 [Sinocyclocheilus anshuiensis]
Ery04630.gene	17	13	8	0	0	0	8	31	20	0	0	0	--	--	Molecular Function: GTPase activity (GO:0003924);; Molecular Function: structural constituent of cytoskeleton (GO:0005200);; Molecular Function: GTP binding (GO:0005525);; Cellular Component: cytoplasm (GO:0005737);; Cellular Component: microtubule (GO:0005874);; Biological Process: microtubule-based process (GO:0007017);;	K07374|0|dre:337223|K07374 tubulin alpha | (RefSeq) tuba8l, fb02d10, wu:fb02d10, zgc:85698; tubulin, alpha 8 like	Phagosome (ko04145);; Apoptosis (ko04210);; Gap junction (ko04540)	[Z]	Cytoskeleton	Tubulin/FtsZ family, GTPase domain;; Tubulin C-terminal domain	Tubulin alpha chain, testis-specific OS=Oncorhynchus mykiss OX=8022 PE=2 SV=1	Z	Cytoskeleton	PREDICTED: tubulin alpha-8 chain isoform X2 [Cyprinus carpio]
Mam20757.gene	7	5	4	0	0	0	37	34	20	0	0	0	--	--	Molecular Function: neuropeptide Y receptor activity (GO:0004983);; Biological Process: neuropeptide signaling pathway (GO:0007218);; Cellular Component: integral component of membrane (GO:0016021);; Molecular Function: neuropeptide binding (GO:0042923);;	K04205|0|dre:449010|K04205 neuropeptide Y receptor type 2 | (RefSeq) npy7r, zgc:194671, zgc:194680, zgc:194698; neuropeptide Y receptor Y7	Neuroactive ligand-receptor interaction (ko04080)	[R]	General function prediction only	7 transmembrane receptor (rhodopsin family);; Serpentine type 7TM GPCR chemoreceptor Srsx	Neuropeptide Y receptor type 2 OS=Gallus gallus OX=9031 GN=NPY2R PE=3 SV=1	U	Intracellular trafficking, secretion, and vesicular transport	PREDICTED: neuropeptide Y receptor type 2-like [Cyprinus carpio]
Ery16481.gene	5	12	3	0	0	0	46	35	20	0	0	0	--	--	--		--	--	--	--	--	--	--	--
Ery22390.gene	6	4	6	0	0	0	54	35	20	0	0	0	--	--	--		--	[Z]	Cytoskeleton	Nebulin repeat	--	S	Function unknown	hypothetical protein cypCar_00049080, partial [Cyprinus carpio]
Ery24783.gene	29	9	7	0	0	0	57	39	20	0	0	0	--	--	Biological Process: chromatin remodeling (GO:0006338);; Biological Process: regulation of transcription, DNA-templated (GO:0006355);; Cellular Component: Ino80 complex (GO:0031011);;	K11667|5.97691e-106|dre:791987|K11667 INO80 complex subunit C | (RefSeq) ino80c, wu:fj61b08, zgc:86850; INO80 complex subunit C	--	[S]	Function unknown	YL1 nuclear protein C-terminal domain	--	S	Function unknown	PREDICTED: INO80 complex subunit C-like [Sinocyclocheilus anshuiensis]
Mam20744.gene	62	52	45	0	0	0	19	44	20	0	0	0	[IQR]	Lipid transport and metabolism;; Secondary metabolites biosynthesis, transport and catabolism;; General function prediction only	--		--	[R]	General function prediction only	short chain dehydrogenase;; Enoyl-(Acyl carrier protein) reductase;; KR domain	--	S	Function unknown	PREDICTED: C-factor-like [Sinocyclocheilus rhinocerous]
Ery07857.gene	4	10	4	0	0	0	41	47	20	0	0	0	--	--	Molecular Function: GTPase activator activity (GO:0005096);; Cellular Component: intracellular (GO:0005622);; Biological Process: intracellular protein transport (GO:0006886);; Cellular Component: endomembrane system (GO:0012505);; Molecular Function: Rab GTPase binding (GO:0017137);; Biological Process: regulation of vesicle fusion (GO:0031338);; Biological Process: activation of GTPase activity…	K20360|0|dre:407720|K20360 TBC1 domain family member 2 | (RefSeq) tbc1d22a, CH73-375P24.1, zgc:101677; TBC1 domain family, member 22a	--	[U]	Intracellular trafficking, secretion, and vesicular transport	Rab-GTPase-TBC domain	TBC domain-containing protein kinase-like protein OS=Gallus gallus OX=9031 GN=TBCK PE=2 SV=2	S	Function unknown	PREDICTED: TBC1 domain family member 22B-like isoform X1 [Sinocyclocheilus anshuiensis]
Ery03206.gene	36	30	7	0	0	0	26	48	20	0	0	0	--	--	--		--	--	--	--	--	--	--	--
Ery03024.gene	13	10	10	0	0	0	38	57	20	0	0	0	--	--	Molecular Function: protein binding (GO:0005515);; Cellular Component: integral component of membrane (GO:0016021);; Biological Process: cartilage development (GO:0051216);;		--	[T]	Signal transduction mechanisms	Immunoglobulin I-set domain;; Immunoglobulin domain;; Immunoglobulin domain;; Immunoglobulin domain;; Immunoglobulin V-set domain;; Natural killer cell receptor 2B4;; CD80-like C2-set immunoglobulin domain	Fibroblast growth factor receptor-like 1 OS=Gallus gallus OX=9031 GN=FGFRL1 PE=1 SV=1	T	Signal transduction mechanisms	fibroblast growth factor receptor-like 1 [Ctenopharyngodon idella]
Ery09849.gene	43	21	22	0	0	0	38	64	20	0	0	0	--	--	Biological Process: erythrocyte maturation (GO:0043249);; Molecular Function: metal ion binding (GO:0046872);;		--	--	--	--	--	S	Function unknown	PREDICTED: ADNP homeobox protein 2-like [Sinocyclocheilus rhinocerous]
Ery16175.gene	57	44	14	0	0	0	106	93	20	0	0	0	--	--	Cellular Component: endoplasmic reticulum (GO:0005783);; Biological Process: peptidyl-proline hydroxylation to 3-hydroxy-L-proline (GO:0018400);;	K19606|0|dre:406626|K19606 cartilage-associated protein | (RefSeq) crtap, wu:fb47h01, zgc:85621; cartilage associated protein	--	[S]	Function unknown	--	Cartilage-associated protein OS=Gallus gallus OX=9031 GN=CRTAP PE=1 SV=1	O	Posttranslational modification, protein turnover, chaperones	PREDICTED: cartilage-associated protein-like [Sinocyclocheilus anshuiensis]
Ery09972.gene	11	17	10	0	0	0	81	101	20	0	0	0	--	--	--		--	--	--	--	--	--	--	hypothetical protein cypCar_00034641, partial [Cyprinus carpio]
Mam06993.gene	4	3	5	0	0	0	20	9	21	0	0	0	--	--	Molecular Function: structural constituent of ribosome (GO:0003735);; Cellular Component: mitochondrial small ribosomal subunit (GO:0005763);;	K17413|1.3248e-175|dre:503880|K17413 small subunit ribosomal protein S35 | (RefSeq) mrps35, im:6894309, zgc:114150; mitochondrial ribosomal protein S35	--	[J]	Translation, ribosomal structure and biogenesis	Mitochondrial ribosomal subunit protein	28S ribosomal protein S35, mitochondrial OS=Danio rerio OX=7955 GN=mrps35 PE=2 SV=1	S	Function unknown	hypothetical protein cypCar_00035630 [Cyprinus carpio]
Mam21063.gene	4	7	4	0	0	0	35	11	21	0	0	0	--	--	--		--	--	--	--	--	--	--	--
Mam27860.gene	22	5	22	0	0	0	8	12	21	0	0	0	[R]	General function prediction only	Molecular Function: GTP binding (GO:0005525);; Cellular Component: intracellular (GO:0005622);; Biological Process: small GTPase mediated signal transduction (GO:0007264);; Biological Process: regulation of autophagosome assembly (GO:2000785);;	K07911|1.91587e-147|dre:337199|K07911 Ras-related protein Rab-20 | (RefSeq) rab20, fb01f02, wu:fb01f02, wu:fj82g08, zgc:64047; RAB20, member RAS oncogene family	--	[U]	Intracellular trafficking, secretion, and vesicular transport	Ras family;; Ras of Complex, Roc, domain of DAPkinase;; ADP-ribosylation factor family;; 50S ribosome-binding GTPase	Ras-related protein Rab-10 OS=Gallus gallus OX=9031 GN=RAB10 PE=2 SV=1	S	Function unknown	PREDICTED: ras-related protein Rab-20-like [Cyprinus carpio]
Ery29618.gene	8	10	16	0	0	0	33	12	21	0	0	0	--	--	--		--	--	--	--	--	--	--	--
Ery22998.gene	9	7	13	0	0	0	10	16	21	0	0	0	--	--	--	K10367|0|mze:101465694|K10367 formin 1 | (RefSeq) formin-1-like	--	[TZ]	Signal transduction mechanisms;; Cytoskeleton	Formin Homology 2 Domain	Formin OS=Gallus gallus OX=9031 GN=LD PE=2 SV=1	U	Intracellular trafficking, secretion, and vesicular transport	formin-like isoform X2 [Danio rerio]
Ery28691.gene	8	12	6	0	0	0	10	19	21	0	0	0	--	--	Molecular Function: Rho guanyl-nucleotide exchange factor activity (GO:0005089);; Cellular Component: cytoplasm (GO:0005737);; Cellular Component: cytoskeleton (GO:0005856);; Molecular Function: cytoskeletal protein binding (GO:0008092);; Cellular Component: extrinsic component of membrane (GO:0019898);; Biological Process: regulation of Rho protein signal transduction (GO:0035023);;	K17477|0|dre:100329707|K17477 FERM, RhoGEF and pleckstrin domain-containing protein 1 | (RefSeq) farp1, si:ch211-235f1.1; FERM, RhoGEF (ARHGEF) and pleckstrin domain protein 1 (chondrocyte-derived)	--	[T]	Signal transduction mechanisms	FERM C-terminal PH-like domain;; FERM adjacent (FA);; FERM central domain;; FERM N-terminal domain	FERM, ARHGEF and pleckstrin domain-containing protein 1 OS=Gallus gallus OX=9031 GN=FARP1 PE=1 SV=2	T	Signal transduction mechanisms	PREDICTED: FERM, RhoGEF and pleckstrin domain-containing protein 1-like [Sinocyclocheilus grahami]
Mam20885.gene	10	11	5	0	0	0	19	19	21	0	0	0	--	--	--		--	--	--	--	--	S	Function unknown	hypothetical protein cypCar_00048958 [Cyprinus carpio]
Mam20677.gene	3	8	3	0	0	0	11	20	21	0	0	0	--	--	Cellular Component: cytoplasm (GO:0005737);;		--	[S]	Function unknown	SH3-binding, glutamic acid-rich protein;; Glutaredoxin	SH3 domain-binding glutamic acid-rich-like protein 2-B OS=Xenopus laevis OX=8355 GN=sh3bgrl2-b PE=3 SV=1	O	Posttranslational modification, protein turnover, chaperones	hypothetical protein cypCar_00023444 [Cyprinus carpio]
Mam11824.gene	7	15	6	0	0	0	4	23	21	0	0	0	--	--	--		--	--	--	--	--	S	Function unknown	PREDICTED: uncharacterized protein LOC107750954 [Sinocyclocheilus rhinocerous]
Ery26086.gene	13	21	18	0	0	0	21	23	21	0	0	0	[IQR]	Lipid transport and metabolism;; Secondary metabolites biosynthesis, transport and catabolism;; General function prediction only	Molecular Function: estradiol 17-beta-dehydrogenase activity (GO:0004303);; Cellular Component: cytoplasm (GO:0005737);; Biological Process: estrogen biosynthetic process (GO:0006703);; Molecular Function: testosterone dehydrogenase (NAD+) activity (GO:0047035);; Biological Process: oxidation-reduction process (GO:0055114);;	K11150|0|dre:393761|K11150 retinol dehydrogenase 8 [EC:1.1.1.-] | (RefSeq) rdh8b, rdh8l, zfprRDH1, zgc:73320; retinol dehydrogenase 8b	Retinol metabolism (ko00830)	[Q]	Secondary metabolites biosynthesis, transport and catabolism	short chain dehydrogenase;; Enoyl-(Acyl carrier protein) reductase;; KR domain	Dehydrogenase/reductase SDR family member 7C OS=Xenopus tropicalis OX=8364 GN=dhrs7c PE=2 SV=1	S	Function unknown	hypothetical protein cypCar_00042596 [Cyprinus carpio]
Ery12367.gene	20	17	52	0	0	0	64	23	21	0	0	0	--	--	Cellular Component: integral component of membrane (GO:0016021);;		--	[RP]	General function prediction only;; Inorganic ion transport and metabolism	Immunoglobulin domain;; Immunoglobulin V-set domain;; Immunoglobulin domain;; Immunoglobulin I-set domain	--	S	Function unknown	hypothetical protein cypCar_00024651 [Cyprinus carpio]
Ery19737.gene	18	15	16	0	0	0	21	24	21	0	0	0	--	--	Biological Process: vasculature development (GO:0001944);; Molecular Function: serine-type endopeptidase inhibitor activity (GO:0004867);; Biological Process: central nervous system development (GO:0007417);; Molecular Function: heparin binding (GO:0008201);; Biological Process: negative regulation of endopeptidase activity (GO:0010951);; Cellular Component: integral component of membrane (GO:001…	K04520|0|dre:58083|K04520 amyloid beta A4 protein | (RefSeq) appa, app, im:7044540, wu:fj08a12, wu:fj34d10, wu:fk65e12, zgc:85740; amyloid beta (A4) precursor protein a	--	[R]	General function prediction only	E2 domain of amyloid precursor protein;; beta-amyloid precursor protein C-terminus;; Beta-amyloid peptide (beta-APP);; Kunitz/Bovine pancreatic trypsin inhibitor domain	Amyloid-beta A4 protein OS=Tetraodon fluviatilis OX=47145 GN=app PE=2 SV=1	Z	Cytoskeleton	PREDICTED: amyloid beta A4 protein isoform X1 [Sinocyclocheilus rhinocerous]
Mam00156.gene	15	22	6	0	0	0	40	25	21	0	0	0	--	--	--		--	[A]	RNA processing and modification	SUZ domain	--	S	Function unknown	PREDICTED: R3H domain-containing protein 1-like isoform X7 [Haliaeetus albicilla]
Ery25704.gene	47	36	16	0	0	0	18	27	21	0	0	0	--	--	--		--	[R]	General function prediction only	--	--	L	Replication, recombination and repair	PREDICTED: uncharacterized protein LOC109078448 [Cyprinus carpio]
Mam05914.gene	17	30	22	0	0	0	4	29	21	0	0	0	--	--	Molecular Function: carbohydrate binding (GO:0030246);;		--	--	--	Fibronectin type III domain	--	S	Function unknown	PREDICTED: tripartite motif-containing protein 16-like protein [Sinocyclocheilus grahami]
Mam23093.gene	28	15	11	0	0	0	28	29	21	0	0	0	--	--	--	K09544|1.68131e-92|dre:568180|K09544 heat shock protein beta-3 | (RefSeq) hspb3, si:dkey-193c22.3; heat shock protein, alpha-crystallin-related, b3	--	[O]	Posttranslational modification, protein turnover, chaperones	Hsp20/alpha crystallin family	Heat shock protein beta-1 OS=Gallus gallus OX=9031 GN=HSPB1 PE=2 SV=1	O	Posttranslational modification, protein turnover, chaperones	PREDICTED: heat shock protein beta-3-like [Sinocyclocheilus rhinocerous]
Ery15004.gene	4	7	6	0	0	0	33	31	21	0	0	0	--	--	--		--	--	--	--	--	--	--	--
Ery14851.gene	4	4	11	0	0	0	26	32	21	0	0	0	--	--	Cellular Component: endosome (GO:0005768);; Biological Process: actin filament organization (GO:0007015);; Molecular Function: kinase activity (GO:0016301);; Biological Process: phosphorylation (GO:0016310);; Biological Process: regulation of endocytosis (GO:0030100);; Biological Process: neuron projection morphogenesis (GO:0048812);; Biological Process: plasma membrane tubulation (GO:0097320);;	K20123|0|dre:553559|K20123 protein kinase C and casein kinase substrate in neurons protein | (RefSeq) pacsin1a, zgc:109968; protein kinase C and casein kinase substrate in neurons 1a	--	[TUZ]	Signal transduction mechanisms;; Intracellular trafficking, secretion, and vesicular transport;; Cytoskeleton	Variant SH3 domain;; Fes/CIP4, and EFC/F-BAR homology domain;; SH3 domain;; Variant SH3 domain	Protein kinase C and casein kinase substrate in neurons protein 1 OS=Danio rerio OX=7955 GN=pacsin1b PE=1 SV=1	Z	Cytoskeleton	PREDICTED: protein kinase C and casein kinase substrate in neurons protein 1-like [Sinocyclocheilus anshuiensis]
Ery04731.gene	7	9	6	0	0	0	34	40	21	0	0	0	[O]	Posttranslational modification, protein turnover, chaperones	--		--	[E]	Amino acid transport and metabolism	Trypsin;; Domain of unknown function (DUF1986)	Trypsin I-P1 OS=Gallus gallus OX=9031 PE=2 SV=1	O	Posttranslational modification, protein turnover, chaperones	PREDICTED: serine protease 27-like [Cyprinus carpio]
Ery19732.gene	17	3	7	0	0	0	83	40	21	0	0	0	[O]	Posttranslational modification, protein turnover, chaperones	Cellular Component: mitochondrial outer membrane (GO:0005741);; Biological Process: protein targeting to mitochondrion (GO:0006626);;	K17776|0|dre:402916|K17776 metaxin | (RefSeq) mtx3, zgc:109718; metaxin 3	--	[U]	Intracellular trafficking, secretion, and vesicular transport	Outer mitochondrial membrane transport complex protein;; Glutathione S-transferase, C-terminal domain;; Glutathione S-transferase N-terminal domain;; Glutathione S-transferase, C-terminal domain	Metaxin-3 OS=Danio rerio OX=7955 GN=mtx3 PE=2 SV=2	U	Intracellular trafficking, secretion, and vesicular transport	PREDICTED: metaxin-3 isoform X1 [Cyprinus carpio]
Mam26005.gene	19	15	18	0	0	0	43	56	21	0	0	0	--	--	--		--	--	--	--	--	--	--	--
Ery08476.gene	41	27	23	0	0	0	63	78	21	0	0	0	--	--	--		--	[S]	Function unknown	Domain of unknown function (DUF4211)	--	S	Function unknown	PREDICTED: coiled-coil domain-containing protein 82-like [Sinocyclocheilus anshuiensis]
Ery20082.gene	6	5	5	0	0	0	45	9	22	0	0	0	[T]	Signal transduction mechanisms	Molecular Function: DNA binding (GO:0003677);; Molecular Function: actin binding (GO:0003779);; Molecular Function: protein tyrosine phosphatase activity (GO:0004725);; Cellular Component: cytoplasm (GO:0005737);; Biological Process: protein dephosphorylation (GO:0006470);; Biological Process: regulation of actin polymerization or depolymerization (GO:0008064);; Molecular Function: protein tyrosi…	K05766|0|dre:101886694|K05766 protein phosphatase slingshot [EC:3.1.3.16 3.1.3.48] | (RefSeq) ssh3; si:ch211-203d1.3	Regulation of actin cytoskeleton (ko04810)	[V]	Defense mechanisms	Dual specificity phosphatase, catalytic domain;; DEK C terminal domain	Protein phosphatase Slingshot homolog OS=Xenopus laevis OX=8355 GN=ssh PE=1 SV=2	T	Signal transduction mechanisms	PREDICTED: protein phosphatase Slingshot homolog 3-like [Sinocyclocheilus grahami]
Mam21256.gene	12	16	21	0	0	0	19	11	22	0	0	0	--	--	Molecular Function: RNA polymerase II core binding (GO:0000993);; Molecular Function: mRNA binding (GO:0003729);; Cellular Component: cytoplasm (GO:0005737);; Cellular Component: mRNA cleavage factor complex (GO:0005849);; Biological Process: termination of RNA polymerase II transcription (GO:0006369);; Biological Process: mRNA polyadenylation (GO:0006378);; Biological Process: mRNA cleavage (GO:…	K14400|0|dre:492341|K14400 pre-mRNA cleavage complex 2 protein Pcf11 | (RefSeq) pcf11, im:6912257, im:7138745, wu:fc47a05, zgc:175013, zgc:92226; PCF11 cleavage and polyadenylation factor subunit	mRNA surveillance pathway (ko03015)	[A]	RNA processing and modification	RNA polymerase II-binding domain.	--	A	RNA processing and modification	PREDICTED: pre-mRNA cleavage complex 2 protein Pcf11-like [Sinocyclocheilus rhinocerous]
Ery04456.gene	18	26	38	0	0	0	22	14	22	0	0	0	--	--	Cellular Component: cyclin-dependent protein kinase 5 holoenzyme complex (GO:0016533);; Molecular Function: cyclin-dependent protein kinase 5 activator activity (GO:0016534);;	K11716|8.78252e-172|dre:445114|K11716 cyclin-dependent kinase 5 activator 1 | (RefSeq) cdk5r2b, zgc:91938; cyclin-dependent kinase 5, regulatory subunit 2b (p39)	--	[D]	Cell cycle control, cell division, chromosome partitioning	Cyclin-dependent kinase 5 activator protein	--	T	Signal transduction mechanisms	PREDICTED: cyclin-dependent kinase 5 activator 1-like [Cyprinus carpio]
Ery14127.gene	25	3	14	0	0	0	22	16	22	0	0	0	--	--	Biological Process: chromatin silencing at rDNA (GO:0000183);; Molecular Function: DNA binding (GO:0003677);; Cellular Component: nuclear heterochromatin (GO:0005720);;		--	--	--	BEN domain	--	S	Function unknown	hypothetical protein cypCar_00024672 [Cyprinus carpio]
Mam26620.gene	4	7	5	0	0	0	11	18	22	0	0	0	--	--	Cellular Component: membrane (GO:0016020);;		--	[T]	Signal transduction mechanisms	Variant SH3 domain;; L27 domain;; SH3 domain	MAGUK p55 subfamily member 7 OS=Danio rerio OX=7955 GN=mpp7 PE=1 SV=1	F	Nucleotide transport and metabolism	hypothetical protein cypCar_00022698 [Cyprinus carpio]
Mam30194.gene	27	7	7	0	0	0	11	19	22	0	0	0	[M]	Cell wall/membrane/envelope biogenesis	Molecular Function: transmembrane signaling receptor activity (GO:0004888);; Cellular Component: integral component of plasma membrane (GO:0005887);;		--	[TV]	Signal transduction mechanisms;; Defense mechanisms	Lectin C-type domain	Versican core protein OS=Gallus gallus OX=9031 GN=VCAN PE=2 SV=1	S	Function unknown	PREDICTED: macrophage mannose receptor 1-like [Sinocyclocheilus rhinocerous]
Ery18817.gene	14	12	3	0	0	0	46	19	22	0	0	0	[P]	Inorganic ion transport and metabolism	Molecular Function: peroxiredoxin activity (GO:0051920);; Biological Process: oxidation-reduction process (GO:0055114);;		--	--	--	Carboxymuconolactone decarboxylase family	--	S	Function unknown	PREDICTED: uncharacterized protein LOC107665278 [Sinocyclocheilus anshuiensis]
Ery09746.gene	8	4	5	0	0	0	11	22	22	0	0	0	[J]	Translation, ribosomal structure and biogenesis	Molecular Function: nucleotide binding (GO:0000166);;	K06947|0|dre:567715|K06947 polynucleotide 5'-hydroxyl-kinase GRC3/NOL9 [EC:2.7.1.-] | (RefSeq) nol9; nucleolar protein 9	--	[R]	General function prediction only	mRNA cleavage and polyadenylation factor CLP1 P-loop	Polyribonucleotide 5&apos;-hydroxyl-kinase Clp1 OS=Danio rerio OX=7955 GN=clp1 PE=1 SV=1	S	Function unknown	polynucleotide 5&apos;-hydroxyl-kinase NOL9 [Danio rerio]
Mam22491.gene	8	10	6	0	0	0	23	29	22	0	0	0	--	--	Molecular Function: dystroglycan binding (GO:0002162);; Cellular Component: extracellular region (GO:0005576);; Cellular Component: endoplasmic reticulum (GO:0005783);; Biological Process: negative regulation of cell death (GO:0060548);; Biological Process: intestinal epithelial cell differentiation (GO:0060575);;	K20356|3.65513e-97|dre:335616|K20356 anterior gradient protein 2 | (RefSeq) agr2, sb:eu228, wu:fj29g05, zgc:112187; anterior gradient 2	--	--	--	Thioredoxin-like	Anterior gradient protein 2 homolog OS=Danio rerio OX=7955 GN=agr2 PE=2 SV=1	O	Posttranslational modification, protein turnover, chaperones	PREDICTED: anterior gradient protein 2 homolog [Sinocyclocheilus grahami]
Ery21924.gene	9	7	3	0	0	0	33	31	22	0	0	0	--	--	Molecular Function: nucleic acid binding (GO:0003676);;	K11593|0|xma:102230823|K11593 eukaryotic translation initiation factor 2C | (RefSeq) protein argonaute-1	--	[J]	Translation, ribosomal structure and biogenesis	Piwi domain;; Mid domain of argonaute;; PAZ domain;; Argonaute linker 2 domain	Protein argonaute-3 OS=Danio rerio OX=7955 GN=ago3 PE=3 SV=1	J	Translation, ribosomal structure and biogenesis	PREDICTED: protein argonaute-1 isoform X2 [Kryptolebias marmoratus]
Ery05476.gene	30	37	36	0	0	0	7	34	22	0	0	0	[Q]	Secondary metabolites biosynthesis, transport and catabolism	--	K16339|1.05591e-125|dre:791152|K16339 thioesterase superfamily member 4 | (RefSeq) them4, zgc:158847; thioesterase superfamily member 4	--	[S]	Function unknown	Thioesterase superfamily	Acyl-coenzyme A thioesterase THEM4 OS=Xenopus laevis OX=8355 GN=them4 PE=2 SV=2	S	Function unknown	PREDICTED: acyl-coenzyme A thioesterase THEM4-like [Sinocyclocheilus rhinocerous]
Mam23114.gene	7	5	7	0	0	0	67	37	22	0	0	0	--	--	Molecular Function: DNA binding (GO:0003677);; Molecular Function: RNA binding (GO:0003723);; Cellular Component: nucleolus (GO:0005730);; Biological Process: heart development (GO:0007507);; Cellular Component: cytosolic large ribosomal subunit (GO:0022625);; Biological Process: ribosomal large subunit biogenesis (GO:0042273);; Biological Process: ribosomal small subunit biogenesis (GO:0042274);;		--	[S]	Function unknown	Surfeit locus protein 6	Surfeit locus protein 6 homolog OS=Takifugu rubripes OX=31033 GN=surf6 PE=3 SV=1	S	Function unknown	PREDICTED: surfeit locus protein 6 [Sinocyclocheilus rhinocerous]
Mam27850.gene	17	11	11	0	0	0	106	47	22	0	0	0	[J]	Translation, ribosomal structure and biogenesis	Molecular Function: nucleotide binding (GO:0000166);; Molecular Function: nucleic acid binding (GO:0003676);;		--	[A]	RNA processing and modification	RNA recognition motif. (a.k.a. RRM, RBD, or RNP domain)	Polyadenylate-binding protein 2-B OS=Xenopus laevis OX=8355 GN=pabpn1-b PE=2 SV=1	S	Function unknown	PREDICTED: polyadenylate-binding protein 2-B-like [Sinocyclocheilus grahami]
Mam09100.gene	3	9	3	0	0	0	35	11	23	0	0	0	--	--	Molecular Function: metalloendopeptidase activity (GO:0004222);; Cellular Component: proteinaceous extracellular matrix (GO:0005578);; Molecular Function: zinc ion binding (GO:0008270);;		--	[O]	Posttranslational modification, protein turnover, chaperones	ADAM-TS Spacer 1;; Thrombospondin type 1 domain;; PLAC (protease and lacunin) domain	Thrombospondin-2 OS=Gallus gallus OX=9031 GN=THBS2 PE=2 SV=1	O	Posttranslational modification, protein turnover, chaperones	PREDICTED: LOW QUALITY PROTEIN: ADAMTS-like protein 2 [Sinocyclocheilus anshuiensis]
Ery00180.gene	10	13	29	0	0	0	17	13	23	0	0	0	[G]	Carbohydrate transport and metabolism	Molecular Function: inward rectifier potassium channel activity (GO:0005242);; Cellular Component: integral component of plasma membrane (GO:0005887);; Biological Process: potassium ion import (GO:0010107);; Biological Process: melanocyte differentiation (GO:0030318);; Biological Process: regulation of ion transmembrane transport (GO:0034765);; Biological Process: pigment granule dispersal (GO:00…	K05006|0|dre:555691|K05006 potassium inwardly-rectifying channel subfamily J member 13 | (RefSeq) kcnj13, kir7.1; potassium inwardly-rectifying channel, subfamily J, member 13	--	[P]	Inorganic ion transport and metabolism	Inward rectifier potassium channel	Inward rectifier potassium channel 2 OS=Gallus gallus OX=9031 GN=KCNJ2 PE=2 SV=1	U	Intracellular trafficking, secretion, and vesicular transport	PREDICTED: inward rectifier potassium channel 13-like [Sinocyclocheilus grahami]
Mam13659.gene	20	29	21	0	0	0	12	19	23	0	0	0	[S]	Function unknown	Cellular Component: integral component of membrane (GO:0016021);;		--	[T]	Signal transduction mechanisms	Immunoglobulin I-set domain;; Immunoglobulin domain;; Immunoglobulin domain;; Immunoglobulin domain;; Fibronectin type III domain;; Immunoglobulin V-set domain;; CD80-like C2-set immunoglobulin domain	Protogenin OS=Gallus gallus OX=9031 GN=PRTG PE=2 SV=1	S	Function unknown	PREDICTED: immunoglobulin superfamily DCC subclass member 3-like [Sinocyclocheilus rhinocerous]
Ery03695.gene	30	14	11	0	0	0	7	22	23	0	0	0	--	--	--	K19009|0|dre:393513|K19009 serine/threonine-protein kinase SIK3 [EC:2.7.11.1] | (RefSeq) zgc:85904; zgc:66101	--	--	--	--	Serine/threonine-protein kinase SIK3 homolog OS=Danio rerio OX=7955 GN=zgc:66101 PE=2 SV=1	T	Signal transduction mechanisms	PREDICTED: serine/threonine-protein kinase SIK3 homolog, partial [Sinocyclocheilus anshuiensis]
Ery19561.gene	10	7	4	0	0	0	48	28	23	0	0	0	[R]	General function prediction only	--	K18597|0|dre:570011|K18597 echinoderm microtubule-associated protein-like 5 | (RefSeq) fb77g05, wu:fb77g05; si:dkey-1f12.3	--	[S]	Function unknown	WD domain, G-beta repeat;; Anaphase-promoting complex subunit 4 WD40 domain;; HELP motif	Echinoderm microtubule-associated protein-like 4 OS=Xenopus tropicalis OX=8364 GN=eml4 PE=2 SV=1	S	Function unknown	echinoderm microtubule-associated protein-like 5 isoform X1 [Danio rerio]
Ery28452.gene	13	10	8	0	0	0	18	31	23	0	0	0	[J]	Translation, ribosomal structure and biogenesis	Molecular Function: nucleotide binding (GO:0000166);; Molecular Function: nucleic acid binding (GO:0003676);; Cellular Component: viral nucleocapsid (GO:0019013);; Cellular Component: intracellular ribonucleoprotein complex (GO:0030529);;	K13044|1.09966e-135|dre:406701|K13044 heterogeneous nuclear ribonucleoprotein A/B/D | (RefSeq) hnrpdl, wu:fa11d08, zgc:66169; heterogeneous nuclear ribonucleoprotein D-like	--	[R]	General function prediction only	RNA recognition motif. (a.k.a. RRM, RBD, or RNP domain);; RNA recognition motif	Heterogeneous nuclear ribonucleoprotein D-like OS=Gallus gallus OX=9031 GN=HNRNPDL PE=2 SV=1	K	Transcription	PREDICTED: heterogeneous nuclear ribonucleoprotein D-like [Sinocyclocheilus rhinocerous]
Ery21565.gene	64	61	60	0	0	0	101	31	23	0	0	0	--	--	Biological Process: spliceosomal snRNP assembly (GO:0000387);; Cellular Component: nucleoplasm (GO:0005654);; Cellular Component: U7 snRNP (GO:0005683);; Cellular Component: U1 snRNP (GO:0005685);; Cellular Component: U4 snRNP (GO:0005687);; Cellular Component: U12-type spliceosomal complex (GO:0005689);; Cellular Component: telomerase holoenzyme complex (GO:0005697);; Cellular Component: cytosol…	K11088|2.30293e-76|xma:102228353|K11088 small nuclear ribonucleoprotein D3 | (RefSeq) snrpd3; small nuclear ribonucleoprotein D3 polypeptide	Spliceosome (ko03040)	[A]	RNA processing and modification	LSM domain	Small nuclear ribonucleoprotein Sm D3 OS=Xenopus laevis OX=8355 GN=snrpd3 PE=2 SV=1	K	Transcription	PREDICTED: small nuclear ribonucleoprotein Sm D3 [Clupea harengus]
Ery09882.gene	82	72	77	0	0	0	51	32	23	0	0	0	--	--	Cellular Component: integral component of membrane (GO:0016021);;		--	[S]	Function unknown	Putative transmembrane protein 170	Transmembrane protein 170A OS=Xenopus laevis OX=8355 GN=tmem170a PE=2 SV=1	S	Function unknown	PREDICTED: transmembrane protein 170B-like [Sinocyclocheilus anshuiensis]
Ery03489.gene	73	41	80	0	0	0	11	33	23	0	0	0	--	--	--		--	--	--	--	--	--	--	--
Mam14134.gene	11	13	7	0	0	0	29	33	23	0	0	0	--	--	Biological Process: DNA repair (GO:0006281);; Biological Process: response to ionizing radiation (GO:0010212);; Cellular Component: SOSS complex (GO:0070876);;		--	--	--	SOSS complex subunit C	SOSS complex subunit C OS=Danio rerio OX=7955 GN=inip PE=3 SV=1	S	Function unknown	PREDICTED: SOSS complex subunit C isoform X2 [Sinocyclocheilus anshuiensis]
Ery10790.gene	22	19	22	0	0	0	42	33	23	0	0	0	--	--	Molecular Function: nucleotide binding (GO:0000166);; Molecular Function: RNA binding (GO:0003723);; Cellular Component: nucleus (GO:0005634);; Biological Process: mRNA processing (GO:0006397);;	K14948|0|dre:541437|K14948 polypyrimidine tract-binding protein 2 | (RefSeq) ptbp2a, zgc:113074; polypyrimidine tract binding protein 2a	--	[A]	RNA processing and modification	RNA recognition motif. (a.k.a. RRM, RBD, or RNP domain);; RNA recognition motif. (a.k.a. RRM, RBD, or RNP domain);; Occluded RNA-recognition motif	--	S	Function unknown	PREDICTED: polypyrimidine tract-binding protein 2-like isoform X2 [Cyprinus carpio]
Mam19514.gene	17	19	17	0	0	0	50	35	23	0	0	0	[R]	General function prediction only	Molecular Function: nucleic acid binding (GO:0003676);; Cellular Component: nucleus (GO:0005634);; Biological Process: cellular response to DNA damage stimulus (GO:0006974);; Molecular Function: metal ion binding (GO:0046872);;	K10512|0|dre:571158|K10512 zinc finger and BTB domain-containing protein 40 | (RefSeq) zbtb40, fb78c07, wu:fb78c07; zinc finger and BTB domain containing 40	--	[R]	General function prediction only	Zinc finger, C2H2 type;; Zinc-finger double domain;; C2H2-type zinc finger;; BTB/POZ domain;; C2H2-type zinc finger;; Zinc-finger double-stranded RNA-binding	Oocyte zinc finger protein XlCOF7.1 (Fragment) OS=Xenopus laevis OX=8355 PE=2 SV=1	S	Function unknown	PREDICTED: zinc finger and BTB domain-containing protein 40-like isoform X2 [Sinocyclocheilus anshuiensis]
Ery01019.gene	3	7	15	0	0	0	68	35	23	0	0	0	--	--	--		--	--	--	--	MAM domain-containing glycosylphosphatidylinositol anchor protein 1 OS=Gallus gallus OX=9031 GN=MDGA1 PE=1 SV=1	--	--	PREDICTED: MAM domain-containing glycosylphosphatidylinositol anchor protein 2-like [Sinocyclocheilus rhinocerous]
Ery15268.gene	32	64	32	0	0	0	23	38	23	0	0	0	[K]	Transcription	Cellular Component: transcription factor TFIIIB complex (GO:0000126);; Biological Process: thrombocyte differentiation (GO:0002574);; Biological Process: regulation of transcription, DNA-templated (GO:0006355);; Biological Process: transcription initiation from RNA polymerase III promoter (GO:0006384);; Molecular Function: zinc ion binding (GO:0008270);; Molecular Function: TBP-class protein bind…	K15196|0|dre:334316|K15196 transcription factor IIIB 90 kDa subunit | (RefSeq) brf1b, fi40c10, wu:fi40c10, zgc:63497; BRF1, RNA polymerase III transcription initiation factor b	--	[K]	Transcription	Transcription factor TFIIB repeat;; Brf1-like TBP-binding domain;; TFIIB zinc-binding;; Cyclin, N-terminal domain	Transcription initiation factor IIB OS=Xenopus laevis OX=8355 GN=gtf2b PE=2 SV=1	K	Transcription	PREDICTED: transcription factor IIIB 90 kDa subunit-like isoform X2 [Sinocyclocheilus anshuiensis]
Ery27689.gene	25	16	12	0	0	0	33	38	23	0	0	0	--	--	--		--	--	--	--	--	S	Function unknown	PREDICTED: uncharacterized protein LOC107745687 [Sinocyclocheilus rhinocerous]
Ery07722.gene	20	20	52	0	0	0	49	41	23	0	0	0	[R]	General function prediction only	Molecular Function: GTP binding (GO:0005525);; Cellular Component: intracellular (GO:0005622);; Cellular Component: plasma membrane (GO:0005886);; Biological Process: small GTPase mediated signal transduction (GO:0007264);; Cellular Component: integral component of membrane (GO:0016021);; Biological Process: wound healing, spreading of cells (GO:0044319);; Biological Process: skeletal muscle sate…	K04513|1.48184e-139|dre:406659|K04513 Ras homolog gene family, member A | (RefSeq) rhoac, wu:fc17g01, zgc:63939; ras homolog gene family, member Ac	Endocytosis (ko04144);; mTOR signaling pathway (ko04150);; Vascular smooth muscle contraction (ko04270);; Wnt signaling pathway (ko04310);; TGF-beta signaling pathway (ko04350);; Focal adhesion (ko04510);; Adherens junction (ko04520);; Tight junction (ko04530);; Regulation of actin cytoskeleton (ko04810)	[R]	General function prediction only	Ras family;; Ras of Complex, Roc, domain of DAPkinase;; ADP-ribosylation factor family	Rho-related GTP-binding protein RhoA-C OS=Danio rerio OX=7955 GN=rhoac PE=1 SV=1	S	Function unknown	PREDICTED: rho-related GTP-binding protein RhoA-C [Cyprinus carpio]
Ery17131.gene	169	136	20	0	0	0	12	54	23	0	0	0	--	--	Molecular Function: ARF guanyl-nucleotide exchange factor activity (GO:0005086);; Cellular Component: Sec61 translocon complex (GO:0005784);; Biological Process: SRP-dependent cotranslational protein targeting to membrane, translocation (GO:0006616);; Molecular Function: P-P-bond-hydrolysis-driven protein transmembrane transporter activity (GO:0015450);; Cellular Component: integral component of …	K09481|1.70508e-34|dre:791986|K09481 protein transport protein SEC61 subunit beta | (RefSeq) sec61b, fa20b05, wu:fa20b05, zgc:92922; Sec61 translocon beta subunit	Protein export (ko03060);; Protein processing in endoplasmic reticulum (ko04141);; Phagosome (ko04145)	[O]	Posttranslational modification, protein turnover, chaperones	Sec61beta family	--	U	Intracellular trafficking, secretion, and vesicular transport	PREDICTED: protein transport protein Sec61 subunit beta-like isoform X1 [Sinocyclocheilus grahami]
Ery24652.gene	4	4	12	0	0	0	34	54	23	0	0	0	[J]	Translation, ribosomal structure and biogenesis	Molecular Function: peptide alpha-N-acetyltransferase activity (GO:0004596);; Biological Process: N-terminal protein amino acid acetylation (GO:0006474);; Cellular Component: NatC complex (GO:0031417);;		--	--	--	--	Histidine N-acetyltransferase OS=Scomber australasicus OX=29150 GN=hisat PE=1 SV=1	S	Function unknown	PREDICTED: histidine N-acetyltransferase-like isoform X1 [Sinocyclocheilus rhinocerous]
Ery14982.gene	27	23	10	0	0	0	75	60	23	0	0	0	--	--	--		--	--	--	Interferon-induced transmembrane protein	Tumor suppressor candidate 5 homolog OS=Xenopus tropicalis OX=8364 GN=tusc5 PE=2 SV=1	U	Intracellular trafficking, secretion, and vesicular transport	PREDICTED: tumor suppressor candidate 5 homolog isoform X2 [Sinocyclocheilus anshuiensis]
Ery03411.gene	14	13	8	0	0	0	79	61	23	0	0	0	[S]	Function unknown	--		--	--	--	Beta/Gamma crystallin;; Peptidase inhibitor family I36	Gamma-crystallin M2 OS=Chiloscyllium indicum OX=443761 GN=GM2 PE=2 SV=2	S	Function unknown	Crygmx protein [Danio rerio]
Ery07268.gene	96	59	48	0	0	0	35	67	23	0	0	0	--	--	--		--	[R]	General function prediction only	Reverse transcriptase (RNA-dependent DNA polymerase)	--	L	Replication, recombination and repair	PREDICTED: uncharacterized protein K02A2.6-like [Oreochromis niloticus]
Mam26621.gene	62	82	25	0	0	0	21	177	23	0	0	0	--	--	Molecular Function: neuropeptide Y receptor activity (GO:0004983);; Cellular Component: integral component of plasma membrane (GO:0005887);; Biological Process: cell surface receptor signaling pathway (GO:0007166);; Biological Process: neuropeptide signaling pathway (GO:0007218);; Molecular Function: neuropeptide binding (GO:0042923);;	K04205|0|dre:100003852|K04205 neuropeptide Y receptor type 2 | (RefSeq) npy2r, si:dkey-30k22.9; neuropeptide Y receptor Y2	Neuroactive ligand-receptor interaction (ko04080)	[R]	General function prediction only	7 transmembrane receptor (rhodopsin family);; Serpentine type 7TM GPCR chemoreceptor Srsx;; Olfactory receptor	Neuropeptide Y receptor type 2 OS=Gallus gallus OX=9031 GN=NPY2R PE=3 SV=1	U	Intracellular trafficking, secretion, and vesicular transport	PREDICTED: neuropeptide Y receptor type 2-like [Sinocyclocheilus rhinocerous]
Ery30326.gene	8	3	5	0	0	0	36	8	24	0	0	0	--	--	--		--	--	--	--	--	--	--	--
Ery02380.gene	20	27	13	0	0	0	21	13	24	0	0	0	[R]	General function prediction only	Molecular Function: cysteine-type endopeptidase activity (GO:0004197);; Biological Process: proteolysis (GO:0006508);; Biological Process: positive regulation of NF-kappaB transcription factor activity (GO:0051092);;	K07369|0|dre:561914|K07369 mucosa-associated lymphoid tissue lymphoma translocation protein 1 [EC:3.4.22.-] | (RefSeq) malt1, malt1b, pcasp1, si:ch211-261c8.3; MALT paracaspase 1	--	--	--	Immunoglobulin domain;; Immunoglobulin domain;; Caspase domain;; Immunoglobulin I-set domain;; Immunoglobulin domain	Protogenin A OS=Danio rerio OX=7955 GN=prtga PE=2 SV=1	S	Function unknown	PREDICTED: mucosa-associated lymphoid tissue lymphoma translocation protein 1-like isoform X1 [Cyprinus carpio]
Mam01618.gene	28	17	10	0	0	0	10	20	24	0	0	0	--	--	Biological Process: ER to Golgi vesicle-mediated transport (GO:0006888);; Molecular Function: Rab guanyl-nucleotide exchange factor activity (GO:0017112);; Cellular Component: TRAPP complex (GO:0030008);;	K20300|2.56876e-97|dre:437015|K20300 trafficking protein particle complex subunit 1 | (RefSeq) trappc1, zgc:100969; trafficking protein particle complex 1	--	[U]	Intracellular trafficking, secretion, and vesicular transport	Sybindin-like family	--	U	Intracellular trafficking, secretion, and vesicular transport	PREDICTED: trafficking protein particle complex subunit 1 [Sinocyclocheilus anshuiensis]
Ery22327.gene	3	14	9	0	0	0	20	26	24	0	0	0	--	--	Cellular Component: centrosome (GO:0005813);; Biological Process: centriole-centriole cohesion (GO:0010457);;	K16764|0|dre:541505|K16764 centrosomal protein CEP68 | (RefSeq) cep68, si:ch211-101n13.4, si:zc101n13.4, zgc:112945; centrosomal protein 68	--	--	--	--	--	S	Function unknown	PREDICTED: centrosomal protein of 68 kDa-like [Sinocyclocheilus rhinocerous]
Mam18922.gene	4	6	8	0	0	0	34	30	24	0	0	0	--	--	--		--	--	--	Domain of unknown function (DUF4745)	--	S	Function unknown	PREDICTED: uncharacterized protein KIAA0355-like [Sinocyclocheilus grahami]
Mam20317.gene	20	6	10	0	0	0	3	35	24	0	0	0	[S]	Function unknown	Cellular Component: integral component of membrane (GO:0016021);;		--	[T]	Signal transduction mechanisms	Immunoglobulin domain;; Immunoglobulin I-set domain;; Immunoglobulin domain;; Immunoglobulin domain;; CD80-like C2-set immunoglobulin domain;; Immunoglobulin V-set domain;; Ig-like domain on T-cell surface glycoprotein CD3 epsilon chain;; Immunoglobulin C1-set domain	Cell adhesion molecule 4 OS=Xenopus laevis OX=8355 GN=cadm4 PE=2 SV=1	S	Function unknown	PREDICTED: kin of IRRE-like protein 1 isoform X2 [Sinocyclocheilus rhinocerous]
Ery00111.gene	6	7	3	0	0	0	57	36	24	0	0	0	--	--	Cellular Component: nuclear inner membrane (GO:0005637);; Cellular Component: integral component of membrane (GO:0016021);;		--	[R]	General function prediction only	TMPIT-like protein	Transmembrane protein 120A OS=Danio rerio OX=7955 GN=tmem120a PE=2 SV=1	S	Function unknown	PREDICTED: transmembrane protein 120A [Cyprinus carpio]
Mam12249.gene	85	112	74	0	0	0	45	37	24	0	0	0	--	--	--		--	--	--	--	Protein CIP2A homolog OS=Xenopus laevis OX=8355 PE=2 SV=1	S	Function unknown	hypothetical protein cypCar_00025371 [Cyprinus carpio]
Mam19797.gene	30	39	34	0	0	0	14	39	24	0	0	0	--	--	--	K06823|2.06544e-113|dre:564123|K06823 collagen, type XVIII, alpha | (RefSeq) col18a1, cb371, cb529, fc96d06, sb:cb529, wu:fb47h10, wu:fb77g12, wu:fc50f04, wu:fc96d06, wu:fk02h12; collagen type XVIII, alpha 1	--	[W]	Extracellular structures	Collagenase NC10 and Endostatin;; Collagen triple helix repeat (20 copies);; Fz domain	Otolin-1 OS=Oncorhynchus keta OX=8018 GN=otol1 PE=1 SV=1	S	Function unknown	PREDICTED: LOW QUALITY PROTEIN: collagen alpha-1(XVIII) chain-like [Cyprinus carpio]
Ery23244.gene	18	26	26	0	0	0	33	51	24	0	0	0	--	--	Molecular Function: structural molecule activity (GO:0005198);; Cellular Component: keratin filament (GO:0045095);;		--	--	--	Intermediate filament protein	Intermediate filament protein ON3 OS=Carassius auratus OX=7957 PE=2 SV=1	--	--	PREDICTED: keratin, type II cytoskeletal 8-like [Sinocyclocheilus rhinocerous]
Ery26428.gene	24	11	12	0	0	0	34	61	24	0	0	0	--	--	Molecular Function: hormone activity (GO:0005179);; Cellular Component: extracellular region (GO:0005576);; Biological Process: response to peptide hormone (GO:0043434);; Biological Process: pigment granule aggregation in cell center (GO:0051877);;		--	--	--	Somatotropin hormone family	Somatolactin OS=Carassius auratus OX=7957 PE=2 SV=1	--	--	somatolactin beta [Ctenopharyngodon idella]
Ery05904.gene	95	61	38	0	0	0	150	119	24	0	0	0	--	--	Biological Process: response to biotic stimulus (GO:0009607);; Cellular Component: integral component of membrane (GO:0016021);;	K06566|1.91362e-71|dre:100005237|K06566 interferon induced transmembrane protein | (RefSeq) ifitm5, fa95e04, ifitm3, si:ch1073-463l14.2, wu:fa95e04; interferon induced transmembrane protein 5	--	--	--	Interferon-induced transmembrane protein	Dispanin subfamily A member 2b OS=Torpedo marmorata OX=7788 PE=2 SV=1	U	Intracellular trafficking, secretion, and vesicular transport	PREDICTED: interferon-induced transmembrane protein 5-like [Sinocyclocheilus grahami]
Ery21919.gene	68	48	16	0	0	0	55	142	24	0	0	0	--	--	--	K16767|3.71372e-88|dre:571489|K16767 centrosomal protein CEP112 | (RefSeq) cep112, si:ch211-196b14.3, zgc:165627; centrosomal protein 112	--	--	--	--	--	S	Function unknown	hypothetical protein cypCar_00024535 [Cyprinus carpio]
Mam19906.gene	7	10	7	0	0	0	4	8	25	0	0	0	--	--	--		--	[D]	Cell cycle control, cell division, chromosome partitioning	Cyclin, N-terminal domain;; Cyclin, C-terminal domain	G1/S-specific cyclin-D1 OS=Danio rerio OX=7955 GN=ccnd1 PE=2 SV=1	D	Cell cycle control, cell division, chromosome partitioning	PREDICTED: G1/S-specific cyclin-D2-like [Sinocyclocheilus anshuiensis]
Mam10937.gene	8	9	3	0	0	0	8	10	25	0	0	0	[L]	Replication, recombination and repair	Molecular Function: nucleic acid binding (GO:0003676);; Molecular Function: helicase activity (GO:0004386);; Molecular Function: ATP binding (GO:0005524);;	K19178|0|dre:562952|K19178 POLQ-like helicase [EC:3.6.4.12] | (RefSeq) helq, hel308, si:ch211-85e10.2; helicase, POLQ-like	--	[R]	General function prediction only	DEAD/DEAH box helicase;; Helicase conserved C-terminal domain;; Type III restriction enzyme, res subunit	Activating signal cointegrator 1 complex subunit 3 OS=Gallus gallus OX=9031 GN=ascc3 PE=3 SV=2	L	Replication, recombination and repair	PREDICTED: helicase POLQ-like isoform X1 [Sinocyclocheilus grahami]
Ery05997.gene	20	5	17	0	0	0	16	11	25	0	0	0	--	--	--	K02602|0|dre:100330483|K02602 cytoplasmic polyadenylation element-binding protein | (RefSeq) cpeb2; cytoplasmic polyadenylation element binding protein 2	Oocyte meiosis (ko04114);; Dorso-ventral axis formation (ko04320);; Progesterone-mediated oocyte maturation (ko04914)	[J]	Translation, ribosomal structure and biogenesis	RNA recognition motif;; Cytoplasmic polyadenylation element-binding protein ZZ domain;; RNA recognition motif. (a.k.a. RRM, RBD, or RNP domain)	Cytoplasmic polyadenylation element-binding protein 3 OS=Xenopus tropicalis OX=8364 GN=cpeb3 PE=2 SV=1	S	Function unknown	PREDICTED: cytoplasmic polyadenylation element-binding protein 2 isoform X1 [Sinocyclocheilus grahami]
Ery27221.gene	18	6	9	0	0	0	20	11	25	0	0	0	--	--	--		--	--	--	--	--	--	--	--
Mam00901.gene	5	4	8	0	0	0	28	17	25	0	0	0	[S]	Function unknown	Molecular Function: serine-type endopeptidase inhibitor activity (GO:0004867);; Cellular Component: integral component of membrane (GO:0016021);;		--	--	--	MANEC domain;; Kunitz/Bovine pancreatic trypsin inhibitor domain;; Low-density lipoprotein receptor domain class A	Putative Kunitz-type serine protease inhibitor OS=Austrelaps labialis OX=471292 PE=2 SV=1	S	Function unknown	PREDICTED: low-density lipoprotein receptor-related protein 11-like [Sinocyclocheilus rhinocerous]
Ery14018.gene	32	54	65	0	0	0	27	22	25	0	0	0	--	--	--		--	--	--	7 transmembrane receptor (rhodopsin family)	Proteinase-activated receptor 1 OS=Xenopus laevis OX=8355 GN=f2r PE=1 SV=1	U	Intracellular trafficking, secretion, and vesicular transport	PREDICTED: G-protein coupled receptor 20-like [Sinocyclocheilus grahami]
Ery24668.gene	65	45	58	0	0	0	9	25	25	0	0	0	--	--	Biological Process: activation of MAPKK activity (GO:0000186);; Biological Process: cellular glucose homeostasis (GO:0001678);; Cellular Component: extracellular space (GO:0005615);; Cellular Component: cell (GO:0005623);; Biological Process: G-protein coupled receptor signaling pathway (GO:0007186);; Biological Process: adult feeding behavior (GO:0008343);; Biological Process: cellular response …		--	--	--	Cocaine and amphetamine regulated transcript protein (CART)	--	O	Posttranslational modification, protein turnover, chaperones	PREDICTED: cocaine- and amphetamine-regulated transcript protein-like [Sinocyclocheilus anshuiensis]
Ery22012.gene	11	8	5	0	0	0	70	33	25	0	0	0	--	--	--		--	[S]	Function unknown	Leucine Rich repeat	--	S	Function unknown	PREDICTED: protein NLRC3-like [Sinocyclocheilus grahami]
Mam27776.gene	43	136	64	0	0	0	6	42	25	0	0	0	--	--	Molecular Function: chromatin binding (GO:0003682);; Molecular Function: transcription factor activity, sequence-specific DNA binding (GO:0003700);; Cellular Component: nucleus (GO:0005634);; Biological Process: regulation of transcription from RNA polymerase II promoter (GO:0006357);; Biological Process: epidermis development (GO:0008544);; Molecular Function: sequence-specific DNA binding (GO:0…		--	[K]	Transcription	CP2 transcription factor	Grainyhead-like protein 3 homolog OS=Xenopus laevis OX=8355 GN=grhl3 PE=2 SV=1	K	Transcription	PREDICTED: grainyhead-like protein 3 homolog isoform X1 [Sinocyclocheilus rhinocerous]
Mam23326.gene	9	4	7	0	0	0	56	42	25	0	0	0	--	--	Biological Process: resolution of meiotic recombination intermediates (GO:0000712);; Biological Process: sister chromatid segregation (GO:0000819);; Molecular Function: DNA topoisomerase type II (ATP-hydrolyzing) activity (GO:0003918);; Molecular Function: ATP binding (GO:0005524);; Cellular Component: nucleus (GO:0005634);; Biological Process: DNA topological change (GO:0006265);; Biological Pro…	K03164|3.41749e-23|tru:101075827|K03164 DNA topoisomerase II [EC:5.99.1.3] | (RefSeq) top2b; topoisomerase (DNA) II beta	--	[B]	Chromatin structure and dynamics	--	DNA topoisomerase 2-beta OS=Gallus gallus OX=9031 GN=TOP2B PE=2 SV=1	L	Replication, recombination and repair	PREDICTED: DNA topoisomerase 2-beta-like, partial [Acanthisitta chloris]
Mam13890.gene	36	50	13	0	0	0	80	45	25	0	0	0	--	--	Molecular Function: receptor binding (GO:0005102);; Cellular Component: proteinaceous extracellular matrix (GO:0005578);; Biological Process: multicellular organism development (GO:0007275);; Biological Process: Wnt signaling pathway (GO:0016055);;		--	[T]	Signal transduction mechanisms	wnt family;; Thymosin beta-4 family	Protein Wnt-8a OS=Danio rerio OX=7955 GN=wnt8a PE=2 SV=2	O	Posttranslational modification, protein turnover, chaperones	hypothetical protein cypCar_00016636 [Cyprinus carpio]
Ery27769.gene	8	10	4	0	0	0	60	48	25	0	0	0	--	--	--		--	[T]	Signal transduction mechanisms	SAM domain (Sterile alpha motif);; SAM domain (Sterile alpha motif);; Phosphotyrosine interaction domain (PTB/PID)	Ankyrin repeat and sterile alpha motif domain-containing protein 1B OS=Danio rerio OX=7955 GN=anks1b PE=3 SV=1	S	Function unknown	PREDICTED: ankyrin repeat and SAM domain-containing protein 1A-like [Sinocyclocheilus rhinocerous]
Mam01942.gene	17	14	3	0	0	0	56	49	25	0	0	0	--	--	Molecular Function: melanocortin receptor activity (GO:0004977);; Cellular Component: plasma membrane (GO:0005886);; Biological Process: G-protein coupled receptor signaling pathway (GO:0007186);; Cellular Component: integral component of membrane (GO:0016021);;	K04203|0|dre:286834|K04203 melanocortin 5 receptor | (RefSeq) mc5ra, mc5ar, mc5rb, zMC5a; melanocortin 5a receptor	Neuroactive ligand-receptor interaction (ko04080)	[R]	General function prediction only	7 transmembrane receptor (rhodopsin family);; Olfactory receptor;; Serpentine type 7TM GPCR chemoreceptor Srsx	Melanocortin receptor 4 OS=Danio rerio OX=7955 GN=mc4r PE=1 SV=1	U	Intracellular trafficking, secretion, and vesicular transport	melanocortin receptor 5 [Megalobrama amblycephala]
Mam08092.gene	23	11	7	0	0	0	162	101	25	0	0	0	--	--	--		--	--	--	NACHT domain;; Fish-specific NACHT associated domain	Protein NLRC5 OS=Ictalurus punctatus OX=7998 GN=nlrc5 PE=2 SV=1	S	Function unknown	PREDICTED: NACHT, LRR and PYD domains-containing protein 3-like [Sinocyclocheilus rhinocerous]
Ery21679.gene	6	11	19	0	0	0	25	10	26	0	0	0	[O]	Posttranslational modification, protein turnover, chaperones	Biological Process: protein peptidyl-prolyl isomerization (GO:0000413);; Molecular Function: peptidyl-prolyl cis-trans isomerase activity (GO:0003755);; Molecular Function: calcium ion binding (GO:0005509);; Molecular Function: FK506 binding (GO:0005528);; Cellular Component: endoplasmic reticulum membrane (GO:0005789);; Biological Process: chaperone-mediated protein folding (GO:0061077);;		--	[O]	Posttranslational modification, protein turnover, chaperones	FKBP-type peptidyl-prolyl cis-trans isomerase	--	O	Posttranslational modification, protein turnover, chaperones	peptidyl-prolyl cis-trans isomerase FKBP10 isoform X2 [Danio rerio]
Mam25184.gene	7	13	9	0	0	0	49	15	26	0	0	0	[T]	Signal transduction mechanisms	Molecular Function: delayed rectifier potassium channel activity (GO:0005251);; Cellular Component: voltage-gated potassium channel complex (GO:0008076);; Biological Process: regulation of ion transmembrane transport (GO:0034765);; Biological Process: protein homooligomerization (GO:0051260);; Biological Process: potassium ion transmembrane transport (GO:0071805);;	K04934|0|dre:559915|K04934 potassium channel subfamily V member 1 | (RefSeq) kcnv1; si:dkey-201i6.2	--	[P]	Inorganic ion transport and metabolism	Ion transport protein;; BTB/POZ domain;; Ion channel;; BTB/POZ domain	Potassium voltage-gated channel subfamily G member 2 OS=Gallus gallus OX=9031 GN=KCNG2 PE=2 SV=1	P	Inorganic ion transport and metabolism	PREDICTED: potassium voltage-gated channel subfamily V member 1-like isoform X1 [Sinocyclocheilus rhinocerous]
Mam18999.gene	8	3	3	0	0	0	11	23	26	0	0	0	--	--	--		--	[Z]	Cytoskeleton	--	--	S	Function unknown	PREDICTED: coiled-coil domain-containing protein 15-like [Salmo salar]
Ery12681.gene	59	146	159	0	0	0	14	28	26	0	0	0	--	--	Cellular Component: integral component of membrane (GO:0016021);;	K17351|6.53053e-131|dre:799194|K17351 tetraspanin-10 | (RefSeq) tspan10; tetraspanin-10	--	[R]	General function prediction only	Tetraspanin family	Tetraspanin-33 OS=Xenopus laevis OX=8355 GN=tspan33 PE=2 SV=1	S	Function unknown	PREDICTED: tetraspanin-10-like [Sinocyclocheilus rhinocerous]
Ery21203.gene	14	15	3	0	0	0	32	32	26	0	0	0	--	--	--		--	--	--	--	--	--	--	--
Ery27032.gene	14	14	23	0	0	0	13	33	26	0	0	0	--	--	Molecular Function: SNAP receptor activity (GO:0005484);; Cellular Component: plasma membrane (GO:0005886);; Biological Process: synaptic vesicle priming (GO:0016082);; Molecular Function: syntaxin binding (GO:0019905);; Cellular Component: SNARE complex (GO:0031201);; Biological Process: synaptic vesicle fusion to presynaptic active zone membrane (GO:0031629);; Biological Process: epidermis morp…	K08509|1.19072e-170|dre:553460|K08509 synaptosomal-associated protein 29 | (RefSeq) snap29, fc84f09, im:7145101, si:dkey-178e17.4, wu:fc84f09; synaptosomal-associated protein 29	SNARE interactions in vesicular transport (ko04130)	[U]	Intracellular trafficking, secretion, and vesicular transport	--	--	U	Intracellular trafficking, secretion, and vesicular transport	PREDICTED: synaptosomal-associated protein 29-like [Cyprinus carpio]
Ery29999.gene	47	25	23	0	0	0	36	56	26	0	0	0	--	--	Cellular Component: cilium (GO:0005929);; Molecular Function: phosphatidylinositol binding (GO:0035091);; Biological Process: receptor localization to non-motile cilium (GO:0097500);; Biological Process: protein localization to photoreceptor outer segment (GO:1903546);;		--	[R]	General function prediction only	Tub family;; Tubby N-terminal	--	S	Function unknown	PREDICTED: tubby protein homolog [Sinocyclocheilus grahami]
Ery03814.gene	11	20	40	0	0	0	46	57	26	0	0	0	--	--	Biological Process: G1/S transition of mitotic cell cycle (GO:0000082);; Biological Process: endothelial cell development (GO:0001885);; Biological Process: heart looping (GO:0001947);; Molecular Function: DNA binding (GO:0003677);; Cellular Component: nucleus (GO:0005634);; Cellular Component: cytosol (GO:0005829);; Biological Process: regulation of transcription, DNA-templated (GO:0006355);; Bi…		--	[K]	Transcription	N-terminal of Homeobox Meis and PKNOX1;; Homeobox KN domain;; Homeobox domain	Homeobox protein Meis1 OS=Xenopus laevis OX=8355 GN=meis1 PE=1 SV=1	K	Transcription	homeobox protein Meis1 [Danio rerio]
Ery17359.gene	4	12	11	0	0	0	38	60	26	0	0	0	--	--	Molecular Function: structural constituent of ribosome (GO:0003735);; Cellular Component: mitochondrial large ribosomal subunit (GO:0005762);; Biological Process: translation (GO:0006412);; Biological Process: ribosome biogenesis (GO:0042254);;	K02919|2.51317e-32|dre:100093703|K02919 large subunit ribosomal protein L36 | (RefSeq) mrpl36, si:dkey-261i16.3; mitochondrial ribosomal protein L36	Ribosome (ko03010)	[J]	Translation, ribosomal structure and biogenesis	Ribosomal protein L36	39S ribosomal protein L36, mitochondrial OS=Danio rerio OX=7955 GN=mrpl36 PE=3 SV=1	J	Translation, ribosomal structure and biogenesis	PREDICTED: 39S ribosomal protein L36, mitochondrial [Sinocyclocheilus rhinocerous]
Ery06240.gene	10	21	17	0	0	0	82	63	26	0	0	0	--	--	--		--	[L]	Replication, recombination and repair	BED zinc finger	--	S	Function unknown	zinc finger BED domain-containing protein 1-like [Oryzias latipes]
Mam21364.gene	62	47	11	0	0	0	60	72	26	0	0	0	--	--	--	K07359|1.12089e-108|dre:101884909|K07359 calcium/calmodulin-dependent protein kinase kinase 2 [EC:2.7.11.17] | (RefSeq) calcium/calmodulin-dependent protein kinase kinase 2-like	--	[T]	Signal transduction mechanisms	--	--	T	Signal transduction mechanisms	PREDICTED: calcium/calmodulin-dependent protein kinase kinase 2-like [Sinocyclocheilus grahami]
Ery11365.gene	15	61	18	0	0	0	14	95	26	0	0	0	--	--	--		--	--	--	Leucine Rich repeat	--	S	Function unknown	PREDICTED: protein NLRC3-like [Sinocyclocheilus grahami]
Mam24461.gene	7	11	29	0	0	0	22	11	27	0	0	0	[O]	Posttranslational modification, protein turnover, chaperones	Biological Process: protein peptidyl-prolyl isomerization (GO:0000413);; Biological Process: response to hypoxia (GO:0001666);; Molecular Function: peptidyl-prolyl cis-trans isomerase activity (GO:0003755);; Biological Process: protein folding (GO:0006457);; Molecular Function: chemokine activity (GO:0008009);; Biological Process: positive regulation of macrophage chemotaxis (GO:0010759);; Molecu…	K03767|2.1484e-98|dre:335519|K03767 peptidyl-prolyl cis-trans isomerase A (cyclophilin A) [EC:5.2.1.8] | (RefSeq) ppiab, ppial, wu:fj18g05, zgc:73102, zgc:86688; peptidylprolyl isomerase Ab (cyclophilin A)	--	[O]	Posttranslational modification, protein turnover, chaperones	Cyclophilin type peptidyl-prolyl cis-trans isomerase/CLD	Peptidyl-prolyl cis-trans isomerase B OS=Gallus gallus OX=9031 GN=PPIB PE=2 SV=1	O	Posttranslational modification, protein turnover, chaperones	PREDICTED: peptidyl-prolyl cis-trans isomerase-like [Sinocyclocheilus rhinocerous]
Mam10875.gene	9	3	5	0	0	0	9	12	27	0	0	0	[O]	Posttranslational modification, protein turnover, chaperones	Biological Process: proteolysis (GO:0006508);; Molecular Function: cysteine-type peptidase activity (GO:0008234);;		--	[O]	Posttranslational modification, protein turnover, chaperones	JAB1/Mov34/MPN/PAD-1 ubiquitin protease;; Prokaryotic homologs of the JAB domain	MPN domain-containing protein OS=Danio rerio OX=7955 GN=mpnd PE=2 SV=1	S	Function unknown	PREDICTED: MPN domain-containing protein [Sinocyclocheilus rhinocerous]
Ery22458.gene	7	12	7	0	0	0	25	12	27	0	0	0	--	--	--		--	--	--	--	--	--	--	--
Ery12789.gene	17	7	4	0	0	0	57	17	27	0	0	0	--	--	--		--	--	--	Reverse transcriptase (RNA-dependent DNA polymerase)	--	S	Function unknown	PREDICTED: LOW QUALITY PROTEIN: uncharacterized protein LOC102362595 [Latimeria chalumnae]
Mam00361.gene	7	5	3	0	0	0	53	21	27	0	0	0	--	--	--		--	--	--	--	--	--	--	PREDICTED: uncharacterized protein LOC107755794 [Sinocyclocheilus rhinocerous]
Mam10967.gene	29	28	70	0	0	0	48	26	27	0	0	0	--	--	Molecular Function: fibroblast growth factor receptor binding (GO:0005104);; Cellular Component: extracellular region (GO:0005576);; Molecular Function: growth factor activity (GO:0008083);; Biological Process: fibroblast growth factor receptor signaling pathway (GO:0008543);; Biological Process: Kupffer's vesicle development (GO:0070121);;	K18497|7.8849e-98|mze:101483487|K18497 fibroblast growth factor 2 | (RefSeq) fgf2; fibroblast growth factor 2	MAPK signaling pathway (ko04010);; Regulation of actin cytoskeleton (ko04810)	[T]	Signal transduction mechanisms	Fibroblast growth factor	Fibroblast growth factor 2 OS=Gallus gallus OX=9031 GN=FGF2 PE=2 SV=1	T	Signal transduction mechanisms	hypothetical protein cypCar_00039062 [Cyprinus carpio]
Mam30506.gene	21	16	11	0	0	0	59	27	27	0	0	0	--	--	--		--	--	--	--	--	--	--	--
Ery27713.gene	15	28	24	0	0	0	23	33	27	0	0	0	[M]	Cell wall/membrane/envelope biogenesis	--		--	[T]	Signal transduction mechanisms	Protein kinase domain;; Protein tyrosine kinase;; Ankyrin repeats (3 copies);; Ribonuclease 2-5A;; Ankyrin repeat;; Ankyrin repeat;; Ankyrin repeats (many copies)	Ribosomal protein S6 kinase 2 alpha OS=Gallus gallus OX=9031 GN=RPS6KA PE=2 SV=1	T	Signal transduction mechanisms	PREDICTED: serine/threonine-protein kinase PAK 2-like [Sinocyclocheilus anshuiensis]
Ery03459.gene	14	6	16	0	0	0	33	33	27	0	0	0	--	--	Molecular Function: DNA binding (GO:0003677);; Molecular Function: ATP binding (GO:0005524);; Biological Process: transposition, DNA-mediated (GO:0006313);; Biological Process: regulation of transcription, DNA-templated (GO:0006355);; Biological Process: DNA integration (GO:0015074);; Cellular Component: membrane (GO:0016020);; Cellular Component: SWI/SNF complex (GO:0016514);; Molecular Function…		--	--	--	DDE superfamily endonuclease	--	S	Function unknown	unnamed protein product [Oncorhynchus mykiss]
Ery09944.gene	13	9	8	0	0	0	17	50	27	0	0	0	--	--	Cellular Component: integral component of membrane (GO:0016021);;		--	[V]	Defense mechanisms	Membrane-associating domain	--	S	Function unknown	PREDICTED: CKLF-like MARVEL transmembrane domain-containing protein 7 [Sinocyclocheilus anshuiensis]
Ery03826.gene	331	529	928	0	0	0	21	52	27	0	0	0	[G]	Carbohydrate transport and metabolism	Cellular Component: integral component of membrane (GO:0016021);; Molecular Function: transmembrane transporter activity (GO:0022857);; Biological Process: transmembrane transport (GO:0055085);;		--	[R]	General function prediction only	Sugar (and other) transporter;; Major Facilitator Superfamily	Solute carrier family 22 member 6-A OS=Xenopus laevis OX=8355 GN=slc22a6-a PE=2 SV=1	G	Carbohydrate transport and metabolism	hypothetical protein cypCar_00021011 [Cyprinus carpio]
Mam09226.gene	38	29	19	0	0	0	12	60	27	0	0	0	--	--	--	K04010|1.73381e-149|dre:794255|K04010 C5a anaphylatoxin chemotactic receptor | (RefSeq) c3ar1, C3AR, C3a-R; C3a anaphylatoxin chemotactic receptor	Neuroactive ligand-receptor interaction (ko04080)	--	--	7 transmembrane receptor (rhodopsin family)	C3a anaphylatoxin chemotactic receptor OS=Danio rerio OX=7955 GN=c3ar1 PE=3 SV=1	T	Signal transduction mechanisms	PREDICTED: C3a anaphylatoxin chemotactic receptor-like [Sinocyclocheilus anshuiensis]
Ery05526.gene	134	135	117	0	0	0	83	72	27	0	0	0	--	--	Molecular Function: transferase activity (GO:0016740);;	K06809|4.35098e-13|mze:101483331|K06809 cadherin 15, M-cadherin | (RefSeq) cdh15; cadherin 15	Cell adhesion molecules (CAMs) (ko04514)	--	--	DDE superfamily endonuclease	--	S	Function unknown	PREDICTED: shootin-1-like isoform X4 [Haplochromis burtoni]
Ery28833.gene	8	3	3	0	0	0	33	10	28	0	0	0	--	--	--		--	--	--	--	--	--	--	--
Mam03325.gene	11	12	7	0	0	0	17	21	28	0	0	0	--	--	Cellular Component: plasma membrane (GO:0005886);; Biological Process: phosphatidylserine metabolic process (GO:0006658);; Biological Process: sphingolipid metabolic process (GO:0006665);; Biological Process: phospholipid biosynthetic process (GO:0008654);; Biological Process: detection of virus (GO:0009597);; Molecular Function: L-serine transmembrane transporter activity (GO:0015194);; Biologic…		--	[S]	Function unknown	Serine incorporator (Serinc)	Serine incorporator 5 OS=Danio rerio OX=7955 GN=serinc5 PE=2 SV=1	S	Function unknown	PREDICTED: serine incorporator 5-like [Sinocyclocheilus grahami]
Mam10555.gene	9	13	18	0	0	0	17	22	28	0	0	0	--	--	Biological Process: cell adhesion (GO:0007155);; Biological Process: integrin-mediated signaling pathway (GO:0007229);; Cellular Component: integrin complex (GO:0008305);;	K05718|3.35534e-29|dre:557935|K05718 integrin alpha L | (RefSeq) zmp:0000001082	--	[W]	Extracellular structures	--	--	U	Intracellular trafficking, secretion, and vesicular transport	PREDICTED: LOW QUALITY PROTEIN: integrin alpha-L-like [Sinocyclocheilus anshuiensis]
Mam05946.gene	36	18	26	0	0	0	24	26	28	0	0	0	[I]	Lipid transport and metabolism	Molecular Function: biotin carboxylase activity (GO:0004075);; Molecular Function: ATP binding (GO:0005524);; Molecular Function: metal ion binding (GO:0046872);;	K01965|0|dre:437019|K01965 propionyl-CoA carboxylase alpha chain [EC:6.4.1.3] | (RefSeq) pcca, wu:fb92g02, zgc:100925; propionyl CoA carboxylase, alpha polypeptide	Valine, leucine and isoleucine degradation (ko00280);; Glyoxylate and dicarboxylate metabolism (ko00630);; Propanoate metabolism (ko00640);; Carbon metabolism (ko01200)	[IE]	Lipid transport and metabolism;; Amino acid transport and metabolism	Carbamoyl-phosphate synthase L chain, ATP binding domain;; Biotin carboxylase, N-terminal domain;; Biotin carboxylase C-terminal domain;; Biotin-requiring enzyme;; D-ala D-ala ligase C-terminus;; Biotin-lipoyl like;; ATP-grasp domain	Acetyl-CoA carboxylase OS=Gallus gallus OX=9031 GN=ACAC PE=1 SV=1	I	Lipid transport and metabolism	PREDICTED: propionyl-CoA carboxylase alpha chain, mitochondrial [Sinocyclocheilus anshuiensis]
Mam27641.gene	39	17	15	0	0	0	14	30	28	0	0	0	[G]	Carbohydrate transport and metabolism	Molecular Function: glyceraldehyde-3-phosphate dehydrogenase (NAD+) (phosphorylating) activity (GO:0004365);; Cellular Component: cytoplasm (GO:0005737);; Biological Process: glucose metabolic process (GO:0006006);; Biological Process: glycolytic process (GO:0006096);; Molecular Function: NADP binding (GO:0050661);; Molecular Function: NAD binding (GO:0051287);; Biological Process: oxidation-redu…	K10705|0|dre:406367|K10705 glyceraldehyde-3-phosphate dehydrogenase, spermatogenic [EC:1.2.1.12] | (RefSeq) gapdhs, cb350, fb71f08, fk58c09, g3pdh, gapdh, gapdh-2, gapds, wu:fb71f08, wu:fk58c09, zgc:76908; glyceraldehyde-3-phosphate dehydrogenase, spermatogenic	Glycolysis / Gluconeogenesis (ko00010)	[G]	Carbohydrate transport and metabolism	Glyceraldehyde 3-phosphate dehydrogenase, C-terminal domain;; Glyceraldehyde 3-phosphate dehydrogenase, NAD binding domain	Glyceraldehyde-3-phosphate dehydrogenase 2 OS=Danio rerio OX=7955 GN=gapdh-2 PE=2 SV=1	G	Carbohydrate transport and metabolism	glyceraldehyde-3-phosphate dehydrogenase 2 [Danio rerio]
Ery27869.gene	20	12	7	0	0	0	40	37	28	0	0	0	[M]	Cell wall/membrane/envelope biogenesis	Molecular Function: protein serine/threonine kinase activity (GO:0004674);; Molecular Function: ATP binding (GO:0005524);; Cellular Component: nucleus (GO:0005634);; Cellular Component: cytoplasm (GO:0005737);; Biological Process: protein phosphorylation (GO:0006468);; Biological Process: cellular response to hormone stimulus (GO:0032870);; Biological Process: intracellular signal transduction (G…	K19008|0|dre:553465|K19008 serine/threonine-protein kinase SIK1 [EC:2.7.11.1] | (RefSeq) sik1, fj78h07, si:ch211-235e18.3, wu:fj78h07; salt-inducible kinase 1	--	[R]	General function prediction only	Protein kinase domain;; Protein tyrosine kinase;; Kinase-like	Serine/threonine-protein kinase SIK2 OS=Gallus gallus OX=9031 GN=SIK2 PE=2 SV=1	T	Signal transduction mechanisms	PREDICTED: serine/threonine-protein kinase SIK2-like isoform X2 [Sinocyclocheilus rhinocerous]
Mam05705.gene	31	16	13	0	0	0	43	47	28	0	0	0	--	--	--		--	--	--	Dynamin family	--	S	Function unknown	hypothetical protein cypCar_00023669 [Cyprinus carpio]
Ery30449.gene	16	39	35	0	0	0	17	49	28	0	0	0	--	--	--	K16865|0|dre:406261|K16865 programmed cell death protein 4 | (RefSeq) pdcd4a, wu:fa55g03, wu:fb08a11, wu:fe01a02, zgc:66311; programmed cell death 4a	--	[T]	Signal transduction mechanisms	MA3 domain	Programmed cell death protein 4 OS=Gallus gallus OX=9031 GN=PDCD4 PE=2 SV=1	S	Function unknown	PREDICTED: programmed cell death protein 4-like isoform X1 [Sinocyclocheilus grahami]
Mam11930.gene	19	17	19	0	0	0	25	53	28	0	0	0	--	--	Molecular Function: protein serine/threonine kinase activity (GO:0004674);; Molecular Function: ATP binding (GO:0005524);; Biological Process: protein phosphorylation (GO:0006468);;	K08788|1.28362e-24|dre:101886625|K08788 dystrophia myotonica-protein kinase [EC:2.7.11.1] | (RefSeq) dmpk; dystrophia myotonica protein kinase	--	--	--	--	--	--	--	hypothetical protein cypCar_00029955, partial [Cyprinus carpio]
Ery21490.gene	63	80	84	0	0	0	37	59	28	0	0	0	[K]	Transcription	--		--	[R]	General function prediction only	Leucine rich repeat;; Immunoglobulin I-set domain;; Immunoglobulin domain;; Leucine Rich repeats (2 copies);; Leucine rich repeats (6 copies);; Immunoglobulin domain;; Leucine Rich Repeat;; Immunoglobulin domain;; Fibronectin type III domain	Leucine-rich repeat and fibronectin type III domain-containing protein 1-like protein OS=Danio rerio OX=7955 GN=lrfn1l PE=2 SV=1	S	Function unknown	PREDICTED: leucine-rich repeat and fibronectin type-III domain-containing protein 5-like [Cyprinus carpio]
Ery17526.gene	11	12	312	0	0	0	103	259	28	0	0	0	--	--	--	K04968|0|asn:102381911|K04968 transient receptor potential cation channel subfamily C member 5 | (RefSeq) TRPC5; transient receptor potential cation channel subfamily C member 5	--	[PT]	Inorganic ion transport and metabolism;; Signal transduction mechanisms	Ion transport protein;; Transient receptor ion channel II;; Ankyrin repeats (3 copies);; Ankyrin repeats (many copies);; Ankyrin repeat;; Ankyrin repeat	--	U	Intracellular trafficking, secretion, and vesicular transport	hypothetical protein cypCar_00007765 [Cyprinus carpio]
Mam08414.gene	10	9	13	0	0	0	9	6	29	0	0	0	--	--	--		--	--	--	Immunoglobulin V-set domain;; Immunoglobulin domain;; Immunoglobulin domain	--	S	Function unknown	hypothetical protein cypCar_00035734 [Cyprinus carpio]
Mam28597.gene	28	16	52	0	0	0	7	16	29	0	0	0	[R]	General function prediction only	Molecular Function: GTP binding (GO:0005525);; Cellular Component: intracellular (GO:0005622);; Biological Process: small GTPase mediated signal transduction (GO:0007264);;	K07945|3.81752e-128|dre:393834|K07945 ADP-ribosylation factor-like protein 4 | (RefSeq) arl4aa, arl4, arl4a, zgc:56468, zgc:77800; ADP-ribosylation factor-like 4aa	--	[U]	Intracellular trafficking, secretion, and vesicular transport	ADP-ribosylation factor family;; Ras family;; Ras of Complex, Roc, domain of DAPkinase;; Signal recognition particle receptor beta subunit;; 50S ribosome-binding GTPase	ADP-ribosylation factor 3 OS=Takifugu rubripes OX=31033 GN=arf3 PE=3 SV=2	S	Function unknown	ADP-ribosylation factor-like protein 4A [Danio rerio]
Ery29717.gene	13	13	69	0	0	0	34	17	29	0	0	0	[T]	Signal transduction mechanisms	--		--	[T]	Signal transduction mechanisms	Protein kinase domain;; Protein tyrosine kinase	Serine/threonine-protein kinase pim-3 OS=Coturnix japonica OX=93934 GN=PIM3 PE=2 SV=1	T	Signal transduction mechanisms	hypothetical protein cypCar_00020419 [Cyprinus carpio]
Ery15089.gene	15	14	12	0	0	0	20	20	29	0	0	0	--	--	--		--	--	--	--	--	--	--	--
Ery20240.gene	10	4	5	0	0	0	9	21	29	0	0	0	--	--	--		--	--	--	--	--	S	Function unknown	PREDICTED: CD209 antigen-like protein 2 [Sinocyclocheilus rhinocerous]
Mam11224.gene	4	3	6	0	0	0	39	24	29	0	0	0	--	--	Molecular Function: GTP binding (GO:0005525);;		--	--	--	AIG1 family;; Septin;; 50S ribosome-binding GTPase	--	S	Function unknown	PREDICTED: uncharacterized protein LOC107715042 [Sinocyclocheilus rhinocerous]
Ery08462.gene	12	37	10	0	0	0	63	36	29	0	0	0	--	--	--		--	--	--	--	--	--	--	--
Ery18254.gene	10	24	21	0	0	0	34	39	29	0	0	0	--	--	--		--	--	--	--	--	--	--	--
Mam02801.gene	4	8	10	0	0	0	29	42	29	0	0	0	--	--	--		--	--	--	--	--	--	--	PREDICTED: uncharacterized protein LOC107720471 [Sinocyclocheilus rhinocerous]
Mam01351.gene	40	67	164	0	0	0	39	50	29	0	0	0	--	--	--		--	--	--	MFS/sugar transport protein	Major facilitator superfamily domain-containing protein 2B OS=Xenopus tropicalis OX=8364 GN=mfsd2b PE=2 SV=1	G	Carbohydrate transport and metabolism	hypothetical protein cypCar_00038094 [Cyprinus carpio]
Mam01251.gene	66	38	26	0	0	0	30	83	29	0	0	0	--	--	Cellular Component: integral component of membrane (GO:0016021);;		--	--	--	--	Integral membrane protein GPR137B OS=Xenopus laevis OX=8355 GN=gpr137b PE=2 SV=1	U	Intracellular trafficking, secretion, and vesicular transport	PREDICTED: integral membrane protein GPR137-like [Sinocyclocheilus rhinocerous]
Ery16531.gene	203	118	54	0	0	0	10	16	30	0	0	0	--	--	Cellular Component: nucleus (GO:0005634);; Cellular Component: cytoplasm (GO:0005737);; Molecular Function: metal ion binding (GO:0046872);;		--	[R]	General function prediction only	DRG Family Regulatory Proteins, Tma46;; Torus domain;; Zinc finger C-x8-C-x5-C-x3-H type (and similar)	Zinc finger CCCH domain-containing protein 15 OS=Danio rerio OX=7955 GN=zc3h15 PE=2 SV=1	S	Function unknown	PREDICTED: zinc finger CCCH domain-containing protein 15 [Sinocyclocheilus anshuiensis]
Mam22636.gene	34	19	22	0	0	0	6	25	30	0	0	0	[L]	Replication, recombination and repair	--		--	--	--	50S ribosome-binding GTPase;; Dynamin family	--	S	Function unknown	PREDICTED: interferon-induced very large GTPase 1-like [Sinocyclocheilus grahami]
Ery08028.gene	113	196	170	0	0	0	30	26	30	0	0	0	--	--	Cellular Component: integral component of membrane (GO:0016021);;		--	--	--	--	--	--	--	uncharacterized protein LOC110438922 [Danio rerio]
Mam01606.gene	72	63	156	0	0	0	9	33	30	0	0	0	--	--	Biological Process: glomerular filtration (GO:0003094);; Molecular Function: motor activity (GO:0003774);; Molecular Function: ATP binding (GO:0005524);; Cellular Component: myosin complex (GO:0016459);; Biological Process: glomerular basement membrane development (GO:0032836);; Molecular Function: actin filament binding (GO:0051015);; Biological Process: glomerular visceral epithelial cell devel…	K10352|0|dre:333938|K10352 myosin heavy chain | (RefSeq) myh9a, fi22c04, myh9, myh9l2, wu:fi22c04, wu:fj85e11, zgc:162029, zgc:66164; myosin, heavy chain 9a, non-muscle	Tight junction (ko04530)	[Z]	Cytoskeleton	Myosin tail;; Myosin head (motor domain);; Myosin N-terminal SH3-like domain;; IQ calmodulin-binding motif	Myosin-9 OS=Gallus gallus OX=9031 GN=MYH9 PE=2 SV=1	Z	Cytoskeleton	PREDICTED: myosin-9-like [Sinocyclocheilus anshuiensis]
Ery06382.gene	11	5	13	0	0	0	65	34	30	0	0	0	--	--	--		--	--	--	--	--	--	--	--
Mam29764.gene	4	6	7	0	0	0	26	37	30	0	0	0	[M]	Cell wall/membrane/envelope biogenesis	Biological Process: vasculogenesis (GO:0001570);; Biological Process: response to hypoxia (GO:0001666);; Biological Process: sprouting angiogenesis (GO:0002040);; Molecular Function: vascular endothelial growth factor-activated receptor activity (GO:0005021);; Molecular Function: protein binding (GO:0005515);; Biological Process: axon guidance (GO:0007411);; Cellular Component: integral component…	K06724|0|dre:402973|K06724 neuropilin 1 | (RefSeq) nrp1b; neuropilin 1b	--	--	--	F5/8 type C domain;; C-terminal domain of neuropilin glycoprotein;; CUB domain;; MAM domain, meprin/A5/mu	Neuropilin-1a OS=Danio rerio OX=7955 GN=nrp1a PE=2 SV=1	U	Intracellular trafficking, secretion, and vesicular transport	PREDICTED: neuropilin-1a-like [Sinocyclocheilus rhinocerous]
Ery14853.gene	22	21	46	0	0	0	32	37	30	0	0	0	--	--	--		--	--	--	DDE superfamily endonuclease	--	S	Function unknown	PREDICTED: uncharacterized protein LOC107758393 [Sinocyclocheilus rhinocerous]
Mam19639.gene	9	16	6	0	0	0	50	43	30	0	0	0	--	--	Biological Process: signal transduction (GO:0007165);; Molecular Function: lipid binding (GO:0008289);;	K20632|0|dre:558476|K20632 deleted in liver cancer protein | (RefSeq) stard8, fj78h09, si:ch211-124k10.2, wu:fj78h09; StAR-related lipid transfer (START) domain containing 8	--	[T]	Signal transduction mechanisms	RhoGAP domain;; START domain;; SAM domain (Sterile alpha motif)	Rho GTPase-activating protein 35 OS=Xenopus laevis OX=8355 GN=arhgap35 PE=1 SV=1	U	Intracellular trafficking, secretion, and vesicular transport	PREDICTED: stAR-related lipid transfer protein 13-like isoform X1 [Sinocyclocheilus rhinocerous]
Ery28665.gene	19	11	4	0	0	0	21	44	30	0	0	0	--	--	Cellular Component: endoplasmic reticulum (GO:0005783);; Cellular Component: trans-Golgi network (GO:0005802);; Biological Process: transport (GO:0006810);; Molecular Function: phosphatidylcholine transporter activity (GO:0008525);; Molecular Function: phosphatidylinositol transporter activity (GO:0008526);;		--	[IT]	Lipid transport and metabolism;; Signal transduction mechanisms	Phosphatidylinositol transfer protein	Cytoplasmic phosphatidylinositol transfer protein 1 OS=Xenopus tropicalis OX=8364 GN=pitpnc1 PE=2 SV=1	S	Function unknown	PREDICTED: phosphatidylinositol transfer protein beta isoform-like [Sinocyclocheilus grahami]
Ery09818.gene	63	66	95	0	0	0	33	46	30	0	0	0	[T]	Signal transduction mechanisms	--	K17537|0|tru:101071947|K17537 tyrosine-protein kinase SgK223 [EC:2.7.10.2] | (RefSeq) prag1; PEAK1 related kinase activating pseudokinase 1	--	--	--	Protein kinase domain;; Protein tyrosine kinase	Ribosomal protein S6 kinase alpha-5 OS=Gallus gallus OX=9031 GN=RPS6KA5 PE=2 SV=1	T	Signal transduction mechanisms	PREDICTED: tyrosine-protein kinase SgK223-like [Sinocyclocheilus grahami]
Ery21756.gene	24	17	4	0	0	0	43	58	30	0	0	0	[O]	Posttranslational modification, protein turnover, chaperones	Molecular Function: ATP binding (GO:0005524);;	K10579|5.60205e-118|dre:564377|K10579 ubiquitin-conjugating enzyme E2 M | (RefSeq) fb58e05, wu:fb58e05; si:ch1073-205c8.3	Ubiquitin mediated proteolysis (ko04120)	[O]	Posttranslational modification, protein turnover, chaperones	Ubiquitin-conjugating enzyme	NEDD8-conjugating enzyme Ubc12 OS=Xenopus tropicalis OX=8364 GN=ube2m PE=2 SV=1	O	Posttranslational modification, protein turnover, chaperones	NEDD8-conjugating enzyme Ubc12 [Astyanax mexicanus]
Ery21083.gene	32	10	9	0	0	0	15	63	30	0	0	0	[J]	Translation, ribosomal structure and biogenesis	Molecular Function: glycine-tRNA ligase activity (GO:0004820);; Molecular Function: ATP binding (GO:0005524);; Cellular Component: cytoplasm (GO:0005737);; Biological Process: glycyl-tRNA aminoacylation (GO:0006426);;	K01880|0|dre:337230|K01880 glycyl-tRNA synthetase [EC:6.1.1.14] | (RefSeq) gars, fb02f03, si:dkey-276i5.1, wu:fb02f03; glycyl-tRNA synthetase	Aminoacyl-tRNA biosynthesis (ko00970)	[J]	Translation, ribosomal structure and biogenesis	Anticodon binding domain;; tRNA synthetase class II core domain (G, H, P, S and T);; WHEP-TRS domain	--	J	Translation, ribosomal structure and biogenesis	hypothetical protein cypCar_00016832 [Cyprinus carpio]
Ery23993.gene	28	24	7	0	0	0	31	67	30	0	0	0	--	--	--		--	[T]	Signal transduction mechanisms	HEAT repeat;; HEAT repeats	LisH domain and HEAT repeat-containing protein KIAA1468 homolog OS=Danio rerio OX=7955 GN=zgc:66014 PE=2 SV=1	S	Function unknown	PREDICTED: lisH domain and HEAT repeat-containing protein KIAA1468 homolog isoform X4 [Sinocyclocheilus anshuiensis]
Ery12607.gene	7	6	10	0	0	0	12	17	31	0	0	0	--	--	--		--	--	--	Immunoglobulin domain;; Immunoglobulin I-set domain;; Immunoglobulin domain;; Immunoglobulin V-set domain	--	S	Function unknown	PREDICTED: SLAM family member 5-like [Sinocyclocheilus anshuiensis]
Mam18099.gene	32	23	39	0	0	0	36	17	31	0	0	0	--	--	Biological Process: protein glycosylation (GO:0006486);; Molecular Function: acetylglucosaminyltransferase activity (GO:0008375);; Cellular Component: integral component of membrane (GO:0016021);;	K09666|0|dre:571876|K09666 beta-1,2-N-acetylglucosaminyltransferase [EC:2.4.1.-] | (RefSeq) pomgnt1, im:7151461, zPOMGnT1, zgc:158130; protein O-linked mannose N-acetylglucosaminyltransferase 1 (beta 1,2-)	Other types of O-glycan biosynthesis (ko00514)	--	--	GNT-I family;; Interleukin-like EMT inducer	Protein FAM3C OS=Danio rerio OX=7955 GN=fam3c PE=2 SV=1	O	Posttranslational modification, protein turnover, chaperones	PREDICTED: protein O-linked-mannose beta-1,2-N-acetylglucosaminyltransferase 1 [Cyprinus carpio]
Ery20664.gene	10	14	6	0	0	0	13	23	31	0	0	0	--	--	--		--	--	--	--	--	--	--	--
Ery17575.gene	18	16	16	0	0	0	22	23	31	0	0	0	[U]	Intracellular trafficking, secretion, and vesicular transport	Biological Process: cell adhesion (GO:0007155);; Cellular Component: membrane (GO:0016020);; Biological Process: cartilage morphogenesis (GO:0060536);;	K16507|0|dre:100004458|K16507 protocadherin-16/23 | (RefSeq) dchs2; dachsous cadherin-related 2	--	[S]	Function unknown	Cadherin domain;; Cadherin-like;; Cadherin-like	Protocadherin-15 OS=Gallus gallus OX=9031 GN=Pcdh15 PE=1 SV=1	S	Function unknown	PREDICTED: protocadherin-23 [Sinocyclocheilus rhinocerous]
Mam19262.gene	6	6	15	0	0	0	48	26	31	0	0	0	--	--	Biological Process: retina layer formation (GO:0010842);; Molecular Function: kinase activity (GO:0016301);; Cellular Component: cyclin-dependent protein kinase 5 holoenzyme complex (GO:0016533);; Molecular Function: cyclin-dependent protein kinase 5 activator activity (GO:0016534);; Biological Process: embryonic retina morphogenesis in camera-type eye (GO:0060059);; Biological Process: positive …	K19929|0|dre:550231|K19929 cyclin-dependent kinase 5 activator 2 | (RefSeq) cdk5r2a, cdk5r2, wu:fj48b05, zgc:110126; cyclin-dependent kinase 5, regulatory subunit 2a (p39)	--	[D]	Cell cycle control, cell division, chromosome partitioning	Cyclin-dependent kinase 5 activator protein	--	T	Signal transduction mechanisms	PREDICTED: cyclin-dependent kinase 5 activator 1-like [Sinocyclocheilus anshuiensis]
Ery21046.gene	17	12	10	0	0	0	18	35	31	0	0	0	--	--	Cellular Component: Golgi membrane (GO:0000139);; Biological Process: carbohydrate metabolic process (GO:0005975);; Molecular Function: sulfotransferase activity (GO:0008146);; Cellular Component: integral component of membrane (GO:0016021);;	K04745|0|dre:561896|K04745 carbohydrate 6-sulfotransferase 2 [EC:2.8.2.-] | (RefSeq) chst2a, chst2, wu:fj55f04, zgc:154070; carbohydrate (N-acetylglucosamine-6-O) sulfotransferase 2a	Glycosaminoglycan biosynthesis - keratan sulfate (ko00533)	--	--	Sulfotransferase domain;; Sulfotransferase family	Carbohydrate sulfotransferase 1 OS=Danio rerio OX=7955 GN=chst1 PE=2 SV=2	U	Intracellular trafficking, secretion, and vesicular transport	PREDICTED: carbohydrate sulfotransferase 2-like isoform X2 [Sinocyclocheilus grahami]
Mam13071.gene	21	24	17	0	0	0	33	38	31	0	0	0	--	--	Biological Process: transport (GO:0006810);; Cellular Component: integral component of membrane (GO:0016021);;	K20368|7.49878e-78|xla:447072|K20368 protein cornichon | (RefSeq) MGC85215 protein	--	[OUT]	Posttranslational modification, protein turnover, chaperones;; Intracellular trafficking, secretion, and vesicular transport;; Signal transduction mechanisms	Cornichon protein	Protein cornichon homolog 2 OS=Danio rerio OX=7955 GN=cnih2 PE=2 SV=1	U	Intracellular trafficking, secretion, and vesicular transport	protein cornichon homolog 1 isoform X1 [Astyanax mexicanus]
Mam07317.gene	11	19	27	0	0	0	167	46	31	0	0	0	--	--	--		--	--	--	DDE superfamily endonuclease;; Helix-turn-helix of DDE superfamily endonuclease	--	S	Function unknown	PREDICTED: uncharacterized protein LOC107747409 isoform X1 [Sinocyclocheilus rhinocerous]
Mam22526.gene	25	24	65	0	0	0	28	51	31	0	0	0	--	--	Biological Process: single-organism process (GO:0044699);;		--	--	--	Immediate early response protein (IER)	Immediate early response gene 2 protein OS=Danio rerio OX=7955 GN=ier2 PE=1 SV=1	O	Posttranslational modification, protein turnover, chaperones	PREDICTED: immediate early response gene 2 protein-like [Sinocyclocheilus rhinocerous]
Ery11142.gene	53	16	17	0	0	0	88	108	31	0	0	0	--	--	--	K04364|2.80665e-161|dre:493609|K04364 growth factor receptor-binding protein 2 | (RefSeq) grb2a, zgc:103549; growth factor receptor-bound protein 2a	MAPK signaling pathway (ko04010);; ErbB signaling pathway (ko04012);; FoxO signaling pathway (ko04068);; mTOR signaling pathway (ko04150);; Dorso-ventral axis formation (ko04320);; Focal adhesion (ko04510);; Gap junction (ko04540);; Insulin signaling pathway (ko04910);; GnRH signaling pathway (ko04912)	[T]	Signal transduction mechanisms	SH3 domain;; Variant SH3 domain;; Variant SH3 domain;; SH2 domain	Growth factor receptor-bound protein 2 OS=Gallus gallus OX=9031 GN=GRB2 PE=1 SV=1	T	Signal transduction mechanisms	PREDICTED: growth factor receptor-bound protein 2-like [Sinocyclocheilus rhinocerous]
Mam23124.gene	21	16	21	0	0	0	29	23	32	0	0	0	--	--	--		--	--	--	DDE superfamily endonuclease	Putative nuclease HARBI1 OS=Danio rerio OX=7955 GN=harbi1 PE=2 SV=1	S	Function unknown	PREDICTED: putative nuclease HARBI1 [Cyprinus carpio]
Ery10370.gene	38	12	11	0	0	0	46	34	32	0	0	0	--	--	Biological Process: regulation of sodium ion transport (GO:0002028);; Cellular Component: integral component of membrane (GO:0016021);;		--	[S]	Function unknown	Na,K-Atpase Interacting protein	Sodium/potassium-transporting ATPase subunit beta-1-interacting protein 1 OS=Xenopus laevis OX=8355 GN=nkain1 PE=2 SV=1	U	Intracellular trafficking, secretion, and vesicular transport	PREDICTED: sodium/potassium-transporting ATPase subunit beta-1-interacting protein 2 isoform X1 [Sinocyclocheilus grahami]
Ery07414.gene	31	26	30	0	0	0	186	75	32	0	0	0	--	--	--		--	[T]	Signal transduction mechanisms	FERM C-terminal PH-like domain;; FERM adjacent (FA);; FERM central domain;; FERM N-terminal domain	FERM, ARHGEF and pleckstrin domain-containing protein 1 OS=Gallus gallus OX=9031 GN=FARP1 PE=1 SV=2	T	Signal transduction mechanisms	hypothetical protein cypCar_00033810 [Cyprinus carpio]
Ery26760.gene	9	6	5	0	0	0	5	89	32	0	0	0	--	--	Molecular Function: ubiquitin-protein transferase activity (GO:0004842);; Molecular Function: zinc ion binding (GO:0008270);; Biological Process: protein ubiquitination (GO:0016567);;		--	[T]	Signal transduction mechanisms	Zinc finger, C3HC4 type (RING finger);; RING-type zinc-finger;; Zinc finger, C3HC4 type (RING finger);; Ring finger domain;; TRAF-type zinc finger;; Zinc finger, C3HC4 type (RING finger);; U-box domain	E3 ubiquitin-protein ligase PDZRN3-B OS=Danio rerio OX=7955 GN=pdzrn3b PE=1 SV=1	S	Function unknown	PREDICTED: RING finger protein 151-like [Sinocyclocheilus grahami]
Ery17871.gene	28	24	3	0	0	0	106	95	32	0	0	0	--	--	--		--	[R]	General function prediction only	Reverse transcriptase (RNA-dependent DNA polymerase)	--	S	Function unknown	reverse transcriptase [Danio rerio]
Ery18086.gene	942	740	979	0	0	0	4868	98	32	0	0	0	[G]	Carbohydrate transport and metabolism	Molecular Function: beta-mannosidase activity (GO:0004567);; Biological Process: carbohydrate metabolic process (GO:0005975);; Cellular Component: intracellular membrane-bounded organelle (GO:0043231);;	K01192|0|dre:393128|K01192 beta-mannosidase [EC:3.2.1.25] | (RefSeq) manba, zgc:55493, zgc:76896; mannosidase, beta A, lysosomal	Other glycan degradation (ko00511);; Lysosome (ko04142)	[G]	Carbohydrate transport and metabolism	Glycosyl hydrolases family 2, TIM barrel domain;; Glycosyl hydrolases family 2	--	G	Carbohydrate transport and metabolism	PREDICTED: beta-mannosidase-like isoform X1 [Sinocyclocheilus rhinocerous]
Ery02517.gene	16	28	11	0	0	0	193	106	32	0	0	0	[O]	Posttranslational modification, protein turnover, chaperones	Molecular Function: ATP binding (GO:0005524);; Molecular Function: peptidase activity (GO:0008233);; Cellular Component: proteasome regulatory particle, base subcomplex (GO:0008540);; Molecular Function: TBP-class protein binding (GO:0017025);; Biological Process: ubiquitin-dependent ERAD pathway (GO:0030433);; Cellular Component: nuclear proteasome complex (GO:0031595);; Cellular Component: cyto…	K03061|0|dre:393941|K03061 26S proteasome regulatory subunit T1 | (RefSeq) psmc2, zgc:63995; proteasome 26S subunit, ATPase 2	Proteasome (ko03050)	[O]	Posttranslational modification, protein turnover, chaperones	ATPase family associated with various cellular activities (AAA)	26S proteasome regulatory subunit 7 OS=Xenopus laevis OX=8355 GN=psmc2 PE=2 SV=1	O	Posttranslational modification, protein turnover, chaperones	26S protease regulatory subunit 7 [Danio rerio]
Ery13231.gene	52	38	26	0	0	0	95	120	32	0	0	0	--	--	--		--	[T]	Signal transduction mechanisms	Leucine Rich repeats (2 copies);; Leucine-rich repeat;; Leucine rich repeat	Centrosomal protein of 97 kDa OS=Xenopus laevis OX=8355 GN=cep97 PE=2 SV=1	S	Function unknown	PREDICTED: leucine-rich repeat-containing protein 61 isoform X1 [Cyprinus carpio]
Ery11639.gene	18	12	14	0	0	0	22	15	33	0	0	0	[O]	Posttranslational modification, protein turnover, chaperones	--		--	[O]	Posttranslational modification, protein turnover, chaperones	Domain of unknown function (DUF3538);; Ubiquitin family;; EF-hand domain pair;; EF hand;; EF-hand domain;; EF hand;; EF-hand domain pair;; Ubiquitin-2 like Rad60 SUMO-like	Large proline-rich protein BAG6 OS=Danio rerio OX=7955 GN=Bag6 PE=3 SV=1	O	Posttranslational modification, protein turnover, chaperones	hypothetical protein cypCar_00002039 [Cyprinus carpio]
Ery14373.gene	25	4	8	0	0	0	76	29	33	0	0	0	--	--	--		--	--	--	--	--	--	--	--
Ery19225.gene	31	21	17	0	0	0	99	30	33	0	0	0	--	--	Biological Process: negative regulation of transcription from RNA polymerase II promoter (GO:0000122);; Molecular Function: enhancer sequence-specific DNA binding (GO:0001158);; Molecular Function: transcriptional repressor activity, RNA polymerase II transcription regulatory region sequence-specific binding (GO:0001227);; Biological Process: liver development (GO:0001889);; Molecular Function: c…	K09207|1.94764e-166|dre:280650|K09207 krueppel-like factor 6/7 | (RefSeq) klf6a, cb538, copeb, klf6, wu:fb76d04, wu:fb92h03, wu:fe26g06, wu:fk78f12; Kruppel-like factor 6a	--	[R]	General function prediction only	Zinc finger, C2H2 type;; C2H2-type zinc finger	Transcription factor Sp3 OS=Gallus gallus OX=9031 GN=SP3 PE=1 SV=1	S	Function unknown	PREDICTED: Krueppel-like factor 6 isoform X1 [Sinocyclocheilus rhinocerous]
Mam05371.gene	33	35	48	0	0	0	10	35	33	0	0	0	--	--	--		--	--	--	--	--	--	--	--
Mam23952.gene	17	33	24	0	0	0	18	39	33	0	0	0	--	--	Molecular Function: zinc ion binding (GO:0008270);;	K11485|0|dre:692292|K11485 polycomb-like protein 2 | (RefSeq) mtf2, wu:cegs2813, zgc:136399; metal response element binding transcription factor 2	--	[R]	General function prediction only	Polycomb-like MTF2 factor 2;; PHD-finger	Protein Jade-3 OS=Danio rerio OX=7955 GN=jade3 PE=2 SV=1	S	Function unknown	PREDICTED: metal-response element-binding transcription factor 2-like isoform X2 [Sinocyclocheilus rhinocerous]
Ery02285.gene	19	25	19	0	0	0	4	40	33	0	0	0	--	--	--		--	--	--	Coiled-coil domain of unknown function	--	S	Function unknown	coiled-coil domain-containing protein 74B [Danio rerio]
Ery04951.gene	24	23	17	0	0	0	34	41	33	0	0	0	[T]	Signal transduction mechanisms	Molecular Function: signal transducer, downstream of receptor, with serine/threonine kinase activity (GO:0004702);; Molecular Function: ATP binding (GO:0005524);; Cellular Component: cytoplasm (GO:0005737);; Biological Process: protein phosphorylation (GO:0006468);; Biological Process: regulation of cell shape (GO:0008360);; Biological Process: convergent extension involved in gastrulation (GO:00…	K08840|0|dre:325042|K08840 TRAF2 and NCK interacting kinase [EC:2.7.11.1] | (RefSeq) tnika, fc52d11, msn, tnikl, wu:fc52d11, zgc:63535; TRAF2 and NCK interacting kinase a	--	[T]	Signal transduction mechanisms	Protein kinase domain;; CNH domain;; Protein tyrosine kinase	Serine/threonine-protein kinase 3/4 OS=Squalus acanthias OX=7797 GN=STK4 PE=2 SV=1	T	Signal transduction mechanisms	PREDICTED: traf2 and NCK-interacting protein kinase-like isoform X3 [Sinocyclocheilus anshuiensis]
Ery01730.gene	5	10	14	0	0	0	80	44	33	0	0	0	[H]	Coenzyme transport and metabolism	Biological Process: isoprenoid biosynthetic process (GO:0008299);;	K12505|0|dre:436624|K12505 decaprenyl-diphosphate synthase subunit 2 [EC:2.5.1.91] | (RefSeq) pdss2, zgc:92156; prenyl (decaprenyl) diphosphate synthase, subunit 2	Terpenoid backbone biosynthesis (ko00900)	[H]	Coenzyme transport and metabolism	Polyprenyl synthetase	--	H	Coenzyme transport and metabolism	PREDICTED: decaprenyl-diphosphate synthase subunit 2-like [Cyprinus carpio]
Ery19351.gene	17	5	11	0	0	0	25	46	33	0	0	0	[X]	Mobilome: prophages, transposons	Biological Process: cellular process (GO:0009987);; Biological Process: macromolecule metabolic process (GO:0043170);; Biological Process: primary metabolic process (GO:0044238);;	K14297|1.60633e-89|ola:101162063|K14297 nuclear pore complex protein Nup98-Nup96 | (RefSeq) uncharacterized LOC101162063	RNA transport (ko03013)	[R]	General function prediction only	Integrase core domain	--	L	Replication, recombination and repair	PREDICTED: transposon Tf2-1 polyprotein [Salmo salar]
Ery25031.gene	26	22	33	0	0	0	18	71	33	0	0	0	--	--	Molecular Function: actin binding (GO:0003779);; Cellular Component: cytoplasm (GO:0005737);; Biological Process: regulation of actin filament polymerization (GO:0030833);; Biological Process: positive regulation of actin filament bundle assembly (GO:0032233);; Biological Process: epiboly involved in gastrulation with mouth forming second (GO:0055113);; Biological Process: convergent extension in…		--	[Z]	Cytoskeleton	Profilin	--	O	Posttranslational modification, protein turnover, chaperones	hypothetical protein cypCar_00032581, partial [Cyprinus carpio]
Ery04264.gene	22	14	16	0	0	0	158	71	33	0	0	0	--	--	--		--	--	--	DNA polymerase (viral) C-terminal domain	--	L	Replication, recombination and repair	PREDICTED: uncharacterized protein LOC109051228, partial [Cyprinus carpio]
Ery13568.gene	44	44	46	0	0	0	9	86	33	0	0	0	[S]	Function unknown	Biological Process: cell adhesion (GO:0007155);; Biological Process: central nervous system development (GO:0007417);; Cellular Component: integral component of membrane (GO:0016021);;	K06768|0|dre:100002762|K06768 Down syndrome cell adhesion molecule-like protein 1 | (RefSeq) dscaml1; DS cell adhesion molecule like 1	--	[T]	Signal transduction mechanisms	Immunoglobulin I-set domain;; Immunoglobulin domain;; Immunoglobulin domain;; Fibronectin type III domain;; Immunoglobulin domain;; Immunoglobulin V-set domain;; CD80-like C2-set immunoglobulin domain;; Immunoglobulin C1-set domain;; Izumo-like Immunoglobulin domain;; Natural killer cell receptor 2B4	Down syndrome cell adhesion molecule-like protein 1 homolog OS=Gallus gallus OX=9031 GN=DSCAML1 PE=1 SV=2	S	Function unknown	Down syndrome cell adhesion molecule-like protein 1 isoform X4 [Danio rerio]
Ery23072.gene	54	69	46	0	0	0	20	138	33	0	0	0	--	--	--		--	[R]	General function prediction only	Reverse transcriptase (RNA-dependent DNA polymerase)	--	L	Replication, recombination and repair	uncharacterized protein lrfn4b isoform X1 [Danio rerio]
Ery01875.gene	145	346	5	0	0	0	81	8	34	0	0	0	[M]	Cell wall/membrane/envelope biogenesis	Molecular Function: catalytic activity (GO:0003824);; Biological Process: biosynthetic process (GO:0009058);;	K00967|0|dre:450016|K00967 ethanolamine-phosphate cytidylyltransferase [EC:2.7.7.14] | (RefSeq) pcyt2, CH1073-467M9.3, im:7158585, wu:fb39h11, zgc:103434; phosphate cytidylyltransferase 2, ethanolamine	Glycerophospholipid metabolism (ko00564)	[I]	Lipid transport and metabolism	Cytidylyltransferase-like;; FAD synthetase	--	IM	Lipid transport and metabolism;; Cell wall/membrane/envelope biogenesis	PREDICTED: ethanolamine-phosphate cytidylyltransferase-like [Sinocyclocheilus rhinocerous]
Ery24571.gene	15	59	55	0	0	0	10	12	34	0	0	0	--	--	--		--	--	--	--	--	--	--	--
Mam06159.gene	7	18	3	0	0	0	12	14	34	0	0	0	--	--	Biological Process: vasculogenesis (GO:0001570);; Biological Process: neural plate morphogenesis (GO:0001839);; Biological Process: heart looping (GO:0001947);; Biological Process: cardiac ventricle development (GO:0003231);; Molecular Function: G-protein coupled receptor activity (GO:0004930);; Molecular Function: patched binding (GO:0005113);; Cellular Component: plasma membrane (GO:0005886);; …	K06226|0|dre:30225|K06226 smoothened | (RefSeq) smo, CHUNP6862, smoh, smu, wu:fb70b01, wu:fc39h03; smoothened, frizzled class receptor	Hedgehog signaling pathway (ko04340)	[T]	Signal transduction mechanisms	Frizzled/Smoothened family membrane region;; Fz domain;; Slime mold cyclic AMP receptor	Smoothened homolog (Fragment) OS=Gallus gallus OX=9031 GN=SMO PE=2 SV=1	U	Intracellular trafficking, secretion, and vesicular transport	PREDICTED: smoothened homolog [Cyprinus carpio]
Ery28020.gene	76	40	16	0	0	0	22	24	34	0	0	0	--	--	--		--	--	--	--	--	--	--	--
Ery24566.gene	3	13	31	0	0	0	10	31	34	0	0	0	--	--	Biological Process: protein peptidyl-prolyl isomerization (GO:0000413);; Molecular Function: peptidyl-prolyl cis-trans isomerase activity (GO:0003755);; Cellular Component: cytoplasm (GO:0005737);; Molecular Function: phosphatase activator activity (GO:0019211);; Biological Process: positive regulation of catalytic activity (GO:0043085);;	K17605|0|dre:445031|K17605 serine/threonine-protein phosphatase 2A activator | (RefSeq) ppp2r4, fc23d07, wu:fc23d07, zgc:92766; protein phosphatase 2A activator, regulatory subunit 4	--	[DT]	Cell cycle control, cell division, chromosome partitioning;; Signal transduction mechanisms	Phosphotyrosyl phosphate activator (PTPA) protein	--	T	Signal transduction mechanisms	PREDICTED: serine/threonine-protein phosphatase 2A activator isoform X1 [Sinocyclocheilus rhinocerous]
Ery28473.gene	29	29	44	0	0	0	31	40	34	0	0	0	--	--	--		--	[O]	Posttranslational modification, protein turnover, chaperones	zinc finger of C3HC4-type, RING;; Zinc finger, C3HC4 type (RING finger);; Zinc finger, C3HC4 type (RING finger);; RING-type zinc-finger	Nuclear factor 7, ovary OS=Xenopus laevis OX=8355 PE=2 SV=1	S	Function unknown	hypothetical protein cypCar_00021215 [Cyprinus carpio]
Mam26638.gene	31	34	13	0	0	0	27	47	34	0	0	0	--	--	Molecular Function: transporter activity (GO:0005215);; Biological Process: transport (GO:0006810);; Cellular Component: integral component of synaptic vesicle membrane (GO:0030285);;		--	--	--	Membrane-associating domain	--	U	Intracellular trafficking, secretion, and vesicular transport	PREDICTED: synaptoporin-like isoform X1 [Sinocyclocheilus anshuiensis]
Ery19342.gene	19	3	41	0	0	0	78	72	34	0	0	0	[R]	General function prediction only	--		--	[R]	General function prediction only	Zinc-finger double domain;; Zinc finger, C2H2 type;; C2H2-type zinc finger;; C2H2-type zinc finger;; Zinc-finger double-stranded RNA-binding;; Zinc-finger of C2H2 type;; zinc-finger C2H2-type;; C2HE / C2H2 / C2HC zinc-binding finger;; C2H2-type zinc-finger domain;; Adenylate kinase, active site lid;; LYAR-type C2HC zinc finger;; GAGA factor	Gastrula zinc finger protein XlCGF8.2DB (Fragment) OS=Xenopus laevis OX=8355 PE=3 SV=1	S	Function unknown	PREDICTED: gastrula zinc finger protein XlCGF49.1-like [Sinocyclocheilus rhinocerous]
Mam18486.gene	118	49	82	0	0	0	61	78	34	0	0	0	--	--	--		--	--	--	--	--	S	Function unknown	PREDICTED: uncharacterized protein LOC107680489 isoform X2 [Sinocyclocheilus anshuiensis]
Ery24580.gene	9	30	6	0	0	0	44	85	34	0	0	0	--	--	--		--	--	--	BEN domain	--	--	--	PREDICTED: uncharacterized protein LOC107680057 isoform X2 [Sinocyclocheilus anshuiensis]
Ery11252.gene	9	17	25	0	0	0	85	107	34	0	0	0	--	--	--		--	--	--	--	--	--	--	--
Ery06524.gene	50	47	22	0	0	0	37	142	34	0	0	0	--	--	Molecular Function: metalloendopeptidase activity (GO:0004222);; Cellular Component: proteinaceous extracellular matrix (GO:0005578);; Biological Process: proteolysis (GO:0006508);; Molecular Function: zinc ion binding (GO:0008270);;	K08627|5.04212e-44|dre:100320289|K08627 a disintegrin and metalloproteinase with thrombospondin motifs 13 [EC:3.4.24.87] | (RefSeq) adamts13; ADAM metallopeptidase with thrombospondin type 1 motif, 13	--	[O]	Posttranslational modification, protein turnover, chaperones	--	--	S	Function unknown	PREDICTED: A disintegrin and metalloproteinase with thrombospondin motifs 13 [Sinocyclocheilus rhinocerous]
Ery15073.gene	8	4	8	0	0	0	29	7	35	0	0	0	--	--	Cellular Component: intracellular (GO:0005622);; Molecular Function: zinc ion binding (GO:0008270);;		--	[O]	Posttranslational modification, protein turnover, chaperones	zinc finger of C3HC4-type, RING;; RING-type zinc-finger;; Zinc finger, C3HC4 type (RING finger);; Zinc finger, C3HC4 type (RING finger);; B-box zinc finger;; Zinc finger, C3HC4 type (RING finger);; U-box domain	Nuclear factor 7, brain OS=Xenopus laevis OX=8355 PE=1 SV=1	S	Function unknown	PREDICTED: tripartite motif-containing protein 29-like, partial [Sinocyclocheilus rhinocerous]
Ery24752.gene	10	7	5	0	0	0	24	16	35	0	0	0	--	--	--		--	--	--	--	--	--	--	--
Ery28278.gene	21	18	9	0	0	0	16	23	35	0	0	0	--	--	Molecular Function: DNA binding (GO:0003677);; Cellular Component: nucleus (GO:0005634);; Molecular Function: metal ion binding (GO:0046872);;		--	[K]	Transcription	ELM2 domain;; Myb-like DNA-binding domain	REST corepressor 1 OS=Xenopus laevis OX=8355 GN=rcor1 PE=2 SV=1	K	Transcription	PREDICTED: uncharacterized protein LOC107707058 [Sinocyclocheilus rhinocerous]
Mam21747.gene	11	13	16	0	0	0	40	29	35	0	0	0	--	--	--		--	--	--	--	--	S	Function unknown	hypothetical protein cypCar_00028964 [Cyprinus carpio]
Mam22537.gene	14	15	7	0	0	0	81	41	35	0	0	0	--	--	--		--	[R]	General function prediction only	--	--	S	Function unknown	huntingtin-interacting protein K [Danio rerio]
Ery14252.gene	20	18	12	0	0	0	48	52	35	0	0	0	--	--	Cellular Component: integral component of membrane (GO:0016021);;		--	--	--	FG-GAP repeat	Protein FAM234B OS=Gallus gallus OX=9031 GN=FAM234B PE=2 SV=1	S	Function unknown	protein FAM234B [Danio rerio]
Ery01352.gene	21	32	14	0	0	0	125	69	35	0	0	0	--	--	Cellular Component: integral component of membrane (GO:0016021);;		--	[U]	Intracellular trafficking, secretion, and vesicular transport	Yip1 domain	Protein YIPF5 OS=Xenopus laevis OX=8355 GN=yipf5 PE=2 SV=1	U	Intracellular trafficking, secretion, and vesicular transport	PREDICTED: protein YIPF7-like isoform X1 [Sinocyclocheilus anshuiensis]
Mam18655.gene	114	89	141	0	0	0	19	121	35	0	0	0	[K]	Transcription	--		--	[Z]	Cytoskeleton	Leucine rich repeat;; Leucine Rich repeats (2 copies);; Calponin homology (CH) domain	Leucine-rich repeat protein SHOC-2 OS=Xenopus laevis OX=8355 GN=shoc2 PE=2 SV=1	S	Function unknown	PREDICTED: leucine-rich repeat and calponin homology domain-containing protein 2-like isoform X1 [Sinocyclocheilus anshuiensis]
Ery23659.gene	44	75	36	0	0	0	27	15	36	0	0	0	--	--	--		--	--	--	--	--	--	--	--
Mam24126.gene	29	28	21	0	0	0	59	25	36	0	0	0	--	--	Biological Process: cell adhesion (GO:0007155);; Biological Process: integrin-mediated signaling pathway (GO:0007229);; Cellular Component: integrin complex (GO:0008305);;	K06462|0|dre:101882585|K06462 integrin alpha X | (RefSeq) si:dkey-32n7.4	Regulation of actin cytoskeleton (ko04810)	[W]	Extracellular structures	Integrin alpha;; FG-GAP repeat;; Repeat domain in Vibrio, Colwellia, Bradyrhizobium and Shewanella	Integrin alpha-5 OS=Xenopus laevis OX=8355 GN=itga5 PE=2 SV=1	U	Intracellular trafficking, secretion, and vesicular transport	PREDICTED: integrin alpha-X-like [Sinocyclocheilus rhinocerous]
Mam26285.gene	38	43	65	0	0	0	35	29	36	0	0	0	[I]	Lipid transport and metabolism	Cellular Component: integral component of membrane (GO:0016021);;		--	[R]	General function prediction only	Thioesterase-like superfamily;; Thioesterase superfamily	Protein THEM6 OS=Danio rerio OX=7955 GN=them6 PE=2 SV=1	S	Function unknown	PREDICTED: protein THEM6-like [Sinocyclocheilus grahami]
Mam26643.gene	31	26	10	0	0	0	54	43	36	0	0	0	[T]	Signal transduction mechanisms	Molecular Function: delayed rectifier potassium channel activity (GO:0005251);; Cellular Component: voltage-gated potassium channel complex (GO:0008076);; Biological Process: regulation of ion transmembrane transport (GO:0034765);; Biological Process: protein homooligomerization (GO:0051260);; Biological Process: potassium ion transmembrane transport (GO:0071805);;	K04887|0|dre:565419|K04887 potassium voltage-gated channel Shaw-related subfamily C member 1 | (RefSeq) kcnc1a, zgc:194940, zgc:194950; potassium voltage-gated channel, Shaw-related subfamily, member 1a	--	[P]	Inorganic ion transport and metabolism	Ion transport protein;; BTB/POZ domain;; Ion channel	Potassium voltage-gated channel subfamily A member 2 OS=Oncorhynchus mykiss OX=8022 GN=kcna2 PE=2 SV=1	P	Inorganic ion transport and metabolism	PREDICTED: potassium voltage-gated channel subfamily C member 1-like isoform X1 [Sinocyclocheilus grahami]
Ery20194.gene	12	9	6	0	0	0	55	45	36	0	0	0	--	--	Biological Process: axonogenesis (GO:0007409);;		--	[R]	General function prediction only	--	--	L	Replication, recombination and repair	PREDICTED: uncharacterized mitochondrial protein AtMg00860-like [Sinocyclocheilus anshuiensis]
Ery07323.gene	9	9	26	0	0	0	135	48	36	0	0	0	--	--	--		--	--	--	--	--	S	Function unknown	PREDICTED: uncharacterized protein LOC109073337 [Cyprinus carpio]
Mam06816.gene	40	7	54	0	0	0	150	61	36	0	0	0	--	--	--		--	[RP]	General function prediction only;; Inorganic ion transport and metabolism	Immunoglobulin domain;; Immunoglobulin domain;; Immunoglobulin I-set domain;; Immunoglobulin domain	--	S	Function unknown	hypothetical protein cypCar_00026808 [Cyprinus carpio]
Ery08543.gene	13	7	40	0	0	0	77	64	36	0	0	0	--	--	--		--	--	--	--	--	--	--	PREDICTED: zinc finger BED domain-containing protein 1-like isoform X1 [Cyprinus carpio]
Mam11971.gene	25	21	7	0	0	0	62	75	36	0	0	0	--	--	--		--	--	--	--	--	--	--	--
Ery08488.gene	52	68	80	0	0	0	73	144	36	0	0	0	--	--	Cellular Component: integral component of membrane (GO:0016021);;		--	--	--	Uncharacterised protein family (UPF0258)	--	S	Function unknown	PREDICTED: UPF0258 protein KIAA1024-like [Sinocyclocheilus rhinocerous]
Ery09862.gene	235	233	229	0	0	0	11	216	36	0	0	0	[J]	Translation, ribosomal structure and biogenesis	Molecular Function: tRNA binding (GO:0000049);; Molecular Function: Ser-tRNA(Ala) hydrolase activity (GO:0002196);; Molecular Function: ATP binding (GO:0005524);; Cellular Component: cytoplasm (GO:0005737);; Biological Process: regulation of translational fidelity (GO:0006450);; Molecular Function: ligase activity, forming aminoacyl-tRNA and related compounds (GO:0016876);; Biological Process: tR…	K07050|0|dre:445178|K07050 misacylated tRNA(Ala) deacylase [EC:3.1.1.-] | (RefSeq) aarsd1, im:7152658, zgc:101066; alanyl-tRNA synthetase domain containing 1	--	[R]	General function prediction only	Threonyl and Alanyl tRNA synthetase second additional domain	Alanyl-tRNA editing protein Aarsd1 OS=Danio rerio OX=7955 GN=aarsd1 PE=2 SV=1	S	Function unknown	PREDICTED: alanyl-tRNA editing protein Aarsd1 [Sinocyclocheilus anshuiensis]
Ery15652.gene	13	11	76	0	0	0	19	16	37	0	0	0	--	--	Molecular Function: RNA polymerase II transcription coactivator activity (GO:0001105);; Cellular Component: nucleus (GO:0005634);; Biological Process: regulation of transcription, DNA-templated (GO:0006355);; Biological Process: muscle cell differentiation (GO:0042692);;		--	--	--	CITED	Cbp/p300-interacting transactivator 3 OS=Gallus gallus OX=9031 GN=CITED3 PE=2 SV=1	K	Transcription	Cited3 protein [Danio rerio]
Mam05983.gene	7	7	9	0	0	0	42	24	37	0	0	0	[E]	Amino acid transport and metabolism	Biological Process: type B pancreatic cell development (GO:0003323);; Cellular Component: cytosol (GO:0005829);; Biological Process: amino-acid betaine catabolic process (GO:0006579);; Molecular Function: zinc ion binding (GO:0008270);; Molecular Function: S-adenosylmethionine-homocysteine S-methyltransferase activity (GO:0008898);; Biological Process: methionine biosynthetic process (GO:0009086)…	K00544|0|dre:322228|K00544 betaine-homocysteine S-methyltransferase [EC:2.1.1.5] | (RefSeq) bhmt, hm:zehn2153, wu:fb53h01, wu:fb63c08, wu:fj64d01, zgc:123027; betaine-homocysteine methyltransferase	Glycine, serine and threonine metabolism (ko00260);; Cysteine and methionine metabolism (ko00270)	[E]	Amino acid transport and metabolism	Homocysteine S-methyltransferase	Betaine--homocysteine S-methyltransferase 1 OS=Danio rerio OX=7955 GN=bhmt PE=2 SV=1	E	Amino acid transport and metabolism	betaine-homocysteine methyltransferase [Chanodichthys ilishaeformis]
Ery23898.gene	10	10	12	0	0	0	42	28	37	0	0	0	--	--	Molecular Function: ARF guanyl-nucleotide exchange factor activity (GO:0005086);; Cellular Component: trans-Golgi network (GO:0005802);; Biological Process: vesicle-mediated transport (GO:0016192);;	K07365|0|dre:100334953|K07365 NCK adaptor protein 1 | (RefSeq) nck1b; NCK adaptor protein 1b	ErbB signaling pathway (ko04012)	[T]	Signal transduction mechanisms	SH3 domain;; Variant SH3 domain;; Variant SH3 domain;; SH2 domain;; Bacterial SH3 domain	Growth factor receptor-bound protein 2-B OS=Xenopus laevis OX=8355 GN=grb2-b PE=1 SV=1	T	Signal transduction mechanisms	PREDICTED: cytoplasmic protein NCK1-like isoform X1 [Sinocyclocheilus anshuiensis]
Ery30819.gene	13	8	7	0	0	0	15	32	37	0	0	0	[L]	Replication, recombination and repair	Molecular Function: recombinase activity (GO:0000150);; Molecular Function: four-way junction DNA binding (GO:0000400);; Biological Process: meiotic DNA recombinase assembly (GO:0000707);; Molecular Function: double-stranded DNA binding (GO:0003690);; Molecular Function: single-stranded DNA binding (GO:0003697);; Molecular Function: endodeoxyribonuclease activity (GO:0004520);; Molecular Function…	K10880|2.69723e-140|dre:541414|K10880 DNA-repair protein XRCC3 | (RefSeq) xrcc3, im:7142103, si:dkey-11b8.1, zgc:101608; X-ray repair complementing defective repair in Chinese hamster cells 3	Homologous recombination (ko03440)	[L]	Replication, recombination and repair	Rad51;; AAA domain	DNA repair protein RAD51 homolog 1 OS=Gallus gallus OX=9031 GN=RAD51A PE=2 SV=1	L	Replication, recombination and repair	DNA repair protein XRCC3 [Danio rerio]
Ery12742.gene	17	34	15	0	0	0	90	35	37	0	0	0	--	--	--		--	--	--	--	--	--	--	--
Mam25944.gene	4	11	8	0	0	0	36	36	37	0	0	0	--	--	--	K10284|0|dre:570298|K10284 F-box and leucine-rich repeat protein 18 | (RefSeq) fbxl18, zgc:114102; F-box and leucine-rich repeat protein 18	--	--	--	F-box-like;; F-box domain	--	S	Function unknown	PREDICTED: F-box/LRR-repeat protein 18 isoform X1 [Sinocyclocheilus rhinocerous]
Mam24075.gene	13	4	16	0	0	0	25	37	37	0	0	0	--	--	--		--	--	--	--	--	--	--	PREDICTED: protein LDOC1L-like [Sinocyclocheilus rhinocerous]
Mam21625.gene	11	3	7	0	0	0	37	37	37	0	0	0	[G]	Carbohydrate transport and metabolism	Cellular Component: integral component of membrane (GO:0016021);;		--	--	--	MFS/sugar transport protein	Transmembrane protein 180 OS=Gallus gallus OX=9031 GN=MFSD13A PE=2 SV=1	S	Function unknown	PREDICTED: transmembrane protein 180-like [Sinocyclocheilus rhinocerous]
Ery25216.gene	69	363	36	0	0	0	15	55	37	0	0	0	--	--	Cellular Component: Golgi membrane (GO:0000139);; Biological Process: somitogenesis (GO:0001756);; Cellular Component: endosome (GO:0005768);; Cellular Component: endoplasmic reticulum (GO:0005783);; Cellular Component: caveola (GO:0005901);; Molecular Function: beta-catenin binding (GO:0008013);; Biological Process: dorsal/ventral pattern formation (GO:0009953);; Cellular Component: integral com…	K06278|2.6251e-109|tru:100137154|K06278 caveolin 1 | (RefSeq) cav1, Caveolin-1, cav-1; caveolin 1	Endocytosis (ko04144);; Focal adhesion (ko04510)	--	--	Caveolin	Caveolin-1 OS=Takifugu rubripes OX=31033 GN=cav1 PE=3 SV=1	U	Intracellular trafficking, secretion, and vesicular transport	caveolin-1 isoform a [Danio rerio]
Ery15960.gene	27	12	16	0	0	0	110	65	37	0	0	0	--	--	--		--	[R]	General function prediction only	Guanylate-binding protein, N-terminal domain	--	S	Function unknown	PREDICTED: guanylate-binding protein 1-like [Sinocyclocheilus anshuiensis]
Mam12347.gene	22	17	23	0	0	0	43	69	37	0	0	0	--	--	--		--	--	--	--	--	--	--	hypothetical protein cypCar_00033800 [Cyprinus carpio]
Ery06870.gene	28	14	7	0	0	0	147	100	37	0	0	0	[O]	Posttranslational modification, protein turnover, chaperones	Molecular Function: peptidase activity (GO:0008233);;	K08654|0|tru:101066227|K08654 proprotein convertase subtilisin/kexin type 5 [EC:3.4.21.-] | (RefSeq) pcsk5; proprotein convertase subtilisin/kexin type 5	--	[O]	Posttranslational modification, protein turnover, chaperones	Growth factor receptor domain IV;; Proprotein convertase P-domain;; Furin-like repeat, cysteine-rich;; Giardia variant-specific surface protein;; Furin-like cysteine rich region	Furin-1 OS=Xenopus laevis OX=8355 GN=furin PE=2 SV=1	O	Posttranslational modification, protein turnover, chaperones	proprotein convertase subtilisin/kexin type 5 isoform X1 [Astyanax mexicanus]
Ery03256.gene	26	32	31	0	0	0	206	135	37	0	0	0	[L]	Replication, recombination and repair	--		--	--	--	--	--	S	Function unknown	PREDICTED: interferon-induced very large GTPase 1-like [Sinocyclocheilus grahami]
Ery24366.gene	25	35	11	0	0	0	10	11	38	0	0	0	[M]	Cell wall/membrane/envelope biogenesis	Molecular Function: signal transducer, downstream of receptor, with serine/threonine kinase activity (GO:0004702);; Molecular Function: ATP binding (GO:0005524);; Cellular Component: cytoplasm (GO:0005737);; Biological Process: protein phosphorylation (GO:0006468);;		--	[T]	Signal transduction mechanisms	Protein kinase domain;; Polo kinase kinase;; Protein tyrosine kinase	Serine/threonine-protein kinase 10 OS=Gallus gallus OX=9031 GN=STK10 PE=3 SV=2	T	Signal transduction mechanisms	PREDICTED: serine/threonine-protein kinase 10-like isoform X1 [Sinocyclocheilus anshuiensis]
Ery12373.gene	60	48	20	0	0	0	47	17	38	0	0	0	--	--	Molecular Function: binding (GO:0005488);;		--	[R]	General function prediction only	KH domain	RNA-binding protein MEX3B OS=Xenopus laevis OX=8355 GN=mex3b PE=2 SV=1	S	Function unknown	PREDICTED: RNA-binding E3 ubiquitin-protein ligase MEX3C-like [Sinocyclocheilus rhinocerous]
Ery08551.gene	7	11	24	0	0	0	36	35	38	0	0	0	--	--	Biological Process: cell fate specification (GO:0001708);; Cellular Component: cytoplasmic microtubule (GO:0005881);; Biological Process: negative regulation of microtubule depolymerization (GO:0007026);; Biological Process: pattern specification process (GO:0007389);; Molecular Function: beta-catenin binding (GO:0008013);; Molecular Function: microtubule binding (GO:0008017);; Biological Process…	K02085|0|dre:565771|K02085 adenomatosis polyposis coli protein | (RefSeq) apc2; adenomatosis polyposis coli 2	Wnt signaling pathway (ko04310);; Regulation of actin cytoskeleton (ko04810)	[TZ]	Signal transduction mechanisms;; Cytoskeleton	Armadillo-associated region on APC;; Armadillo/beta-catenin-like repeat;; Adenomatous polyposis coli tumour suppressor protein;; Coiled-coil N-terminus of APC, dimerisation domain;; APC repeat;; SAMP Motif;; APC basic domain	Adenomatous polyposis coli homolog OS=Xenopus laevis OX=8355 GN=apc PE=1 SV=2	U	Intracellular trafficking, secretion, and vesicular transport	hypothetical protein cypCar_00031352 [Cyprinus carpio]
Ery26168.gene	212	357	901	0	0	0	23	43	38	0	0	0	[E]	Amino acid transport and metabolism	Molecular Function: glutaminase activity (GO:0004359);; Cellular Component: mitochondrial matrix (GO:0005759);; Biological Process: glutamate biosynthetic process (GO:0006537);; Biological Process: glutamine catabolic process (GO:0006543);;		--	[E]	Amino acid transport and metabolism	Glutaminase;; Ankyrin repeats (many copies);; Ankyrin repeats (3 copies);; Ankyrin repeats (many copies);; Ankyrin repeat;; Ankyrin repeat	Kinase D-interacting substrate of 220 kDa B OS=Danio rerio OX=7955 GN=kidins220b PE=1 SV=3	E	Amino acid transport and metabolism	PREDICTED: glutaminase liver isoform, mitochondrial-like isoform X1 [Sinocyclocheilus rhinocerous]
Mam03992.gene	65	107	111	0	0	0	24	43	38	0	0	0	--	--	Biological Process: actin cortical patch assembly (GO:0000147);; Cellular Component: actin filament (GO:0005884);; Biological Process: endocytosis (GO:0006897);; Biological Process: regulation of cell shape (GO:0008360);; Biological Process: actin filament-based movement (GO:0030048);; Cellular Component: actin cortical patch (GO:0030479);; Molecular Function: actin filament binding (GO:0051015);…	K19475|1.63815e-103|dre:415255|K19475 WAS/WASL-interacting protein | (RefSeq) wipf2b, zgc:63914; WAS/WASL interacting protein family, member 2b	Endocytosis (ko04144)	[Z]	Cytoskeleton	WH2 motif	--	O	Posttranslational modification, protein turnover, chaperones	PREDICTED: WAS/WASL-interacting protein family member 2-like [Sinocyclocheilus rhinocerous]
Ery21312.gene	31	68	60	0	0	0	11	55	38	0	0	0	--	--	--		--	[T]	Signal transduction mechanisms	GPCR proteolysis site, GPS, motif	--	S	Function unknown	hypothetical protein cypCar_00048389 [Cyprinus carpio]
Ery07178.gene	4	13	15	0	0	0	66	55	38	0	0	0	--	--	Molecular Function: GTPase activator activity (GO:0005096);; Cellular Component: cytoplasm (GO:0005737);; Cellular Component: intrinsic component of the cytoplasmic side of the plasma membrane (GO:0031235);; Biological Process: positive regulation of GTPase activity (GO:0043547);; Biological Process: negative regulation of Ras protein signal transduction (GO:0046580);;		--	[R]	General function prediction only	GTPase-activator protein for Ras-like GTPase	--	S	Function unknown	hypothetical protein cypCar_00025391 [Cyprinus carpio]
Ery09636.gene	35	59	39	0	0	0	33	67	38	0	0	0	--	--	--	K11449|0|dre:571586|K11449 jumonji domain-containing protein 1C [EC:1.14.11.-] | (RefSeq) jmjd1ca; jumonji domain containing 1Ca	--	[K]	Transcription	JmjC domain, hydroxylase	Lysine-specific demethylase 3A OS=Gallus gallus OX=9031 GN=KDM3A PE=2 SV=1	S	Function unknown	PREDICTED: probable JmjC domain-containing histone demethylation protein 2C isoform X1 [Sinocyclocheilus rhinocerous]
Ery16097.gene	31	36	22	0	0	0	43	84	38	0	0	0	--	--	Cellular Component: cytoplasm (GO:0005737);; Molecular Function: glycolipid transporter activity (GO:0017089);; Biological Process: glycolipid transport (GO:0046836);; Molecular Function: glycolipid binding (GO:0051861);;		--	[G]	Carbohydrate transport and metabolism	Glycolipid transfer protein (GLTP)	Glycolipid transfer protein OS=Danio rerio OX=7955 GN=gltp PE=3 SV=1	U	Intracellular trafficking, secretion, and vesicular transport	PREDICTED: glycolipid transfer protein [Sinocyclocheilus rhinocerous]
Ery24814.gene	32	27	19	0	0	0	20	9	39	0	0	0	[J]	Translation, ribosomal structure and biogenesis	Molecular Function: nucleotide binding (GO:0000166);; Molecular Function: RNA binding (GO:0003723);;	K12891|1.24041e-44|oaa:100084322|K12891 splicing factor, arginine/serine-rich 2 | (RefSeq) SRSF2; serine and arginine rich splicing factor 2	Spliceosome (ko03040);; Herpes simplex infection (ko05168)	[A]	RNA processing and modification	RNA recognition motif. (a.k.a. RRM, RBD, or RNP domain)	Serine/arginine-rich splicing factor 2 OS=Gallus gallus OX=9031 GN=SRSF2 PE=2 SV=1	A	RNA processing and modification	hypothetical protein cypCar_00010201 [Cyprinus carpio]
Ery06146.gene	18	32	27	0	0	0	13	23	39	0	0	0	--	--	--		--	--	--	--	--	S	Function unknown	PREDICTED: von Willebrand factor A domain-containing protein 5A-like isoform X3 [Sinocyclocheilus grahami]
Ery20688.gene	25	4	7	0	0	0	11	29	39	0	0	0	[UW]	Intracellular trafficking, secretion, and vesicular transport;; Extracellular structures	Cellular Component: endoplasmic reticulum membrane (GO:0005789);; Biological Process: cholesterol metabolic process (GO:0008203);; Cellular Component: integral component of membrane (GO:0016021);; Molecular Function: cholesterol O-acyltransferase activity (GO:0034736);;	K00637|0|dre:564424|K00637 sterol O-acyltransferase [EC:2.3.1.26] | (RefSeq) soat1, si:dkey-21p1.4; sterol O-acyltransferase 1	Steroid biosynthesis (ko00100)	[I]	Lipid transport and metabolism	Collagen triple helix repeat (20 copies);; MBOAT, membrane-bound O-acyltransferase family;; Collagen triple helix repeat (20 copies)	Collagen alpha-1(XXVII) chain B OS=Danio rerio OX=7955 GN=col27a1b PE=2 SV=1	I	Lipid transport and metabolism	hypothetical protein cypCar_00036610 [Cyprinus carpio]
Mam20237.gene	8	3	7	0	0	0	37	32	39	0	0	0	[J]	Translation, ribosomal structure and biogenesis	Molecular Function: mRNA binding (GO:0003729);; Molecular Function: structural constituent of ribosome (GO:0003735);; Biological Process: translation (GO:0006412);; Cellular Component: cytosolic small ribosomal subunit (GO:0022627);;	K02976|6.73111e-63|xtr:448703|K02976 small subunit ribosomal protein S26e | (RefSeq) rps26; ribosomal protein S26	Ribosome (ko03010)	[J]	Translation, ribosomal structure and biogenesis	Ribosomal protein S26e	--	J	Translation, ribosomal structure and biogenesis	PREDICTED: 40S ribosomal protein S26-like [Sinocyclocheilus grahami]
Ery20975.gene	13	7	11	0	0	0	5	49	39	0	0	0	[T]	Signal transduction mechanisms	Molecular Function: 3',5'-cyclic-AMP phosphodiesterase activity (GO:0004115);; Molecular Function: calmodulin-dependent cyclic-nucleotide phosphodiesterase activity (GO:0004117);; Molecular Function: cGMP-stimulated cyclic-nucleotide phosphodiesterase activity (GO:0004118);; Molecular Function: cGMP-inhibited cyclic-nucleotide phosphodiesterase activity (GO:0004119);; Molecular Function: photorec…	K13757|0|dre:393845|K13757 cone cGMP-specific 3',5'-cyclic phosphodiesterase subunit alpha' [EC:3.1.4.35] | (RefSeq) pde6c, zgc:73085; phosphodiesterase 6C, cGMP-specific, cone, alpha prime	Purine metabolism (ko00230)	[T]	Signal transduction mechanisms	3'5'-cyclic nucleotide phosphodiesterase;; GAF domain;; GAF domain;; GAF domain	Cone cGMP-specific 3&apos;,5&apos;-cyclic phosphodiesterase subunit alpha&apos; OS=Gallus gallus OX=9031 GN=PDE6C PE=1 SV=1	T	Signal transduction mechanisms	PREDICTED: cone cGMP-specific 3&apos;,5&apos;-cyclic phosphodiesterase subunit alpha&apos; [Sinocyclocheilus rhinocerous]
Ery27785.gene	37	54	37	0	0	0	20	57	39	0	0	0	--	--	--		--	[R]	General function prediction only	RPEL repeat	Phosphatase and actin regulator 1 OS=Gallus gallus OX=9031 GN=PHACTR1 PE=2 SV=1	T	Signal transduction mechanisms	PREDICTED: phosphatase and actin regulator 1-like [Cyprinus carpio]
Ery26922.gene	19	23	22	0	0	0	39	18	40	0	0	0	--	--	--		--	--	--	u-PAR/Ly-6 domain	--	--	--	PREDICTED: lymphocyte antigen 6B-like [Sinocyclocheilus rhinocerous]
Ery17854.gene	20	13	3	0	0	0	75	29	40	0	0	0	--	--	--		--	--	--	--	--	U	Intracellular trafficking, secretion, and vesicular transport	PREDICTED: wolframin-like [Sinocyclocheilus anshuiensis]
Ery19619.gene	8	3	6	0	0	0	11	32	40	0	0	0	--	--	Cellular Component: membrane (GO:0016020);; Cellular Component: cell part (GO:0044464);;		--	[R]	General function prediction only	Reverse transcriptase (RNA-dependent DNA polymerase);; Integrase core domain	--	L	Replication, recombination and repair	PREDICTED: uncharacterized protein LOC109195424 [Oreochromis niloticus]
Mam22248.gene	26	33	50	0	0	0	23	32	40	0	0	0	--	--	Cellular Component: intracellular (GO:0005622);; Biological Process: regulation of transcription, DNA-templated (GO:0006355);; Biological Process: nervous system development (GO:0007399);; Molecular Function: zinc ion binding (GO:0008270);; Molecular Function: UDP-N-acetylmuramoylalanyl-D-glutamyl-2,6-diaminopimelate-D-alanyl-D-alanine ligase activity (GO:0008766);; Biological Process: protein ub…	K15687|0|dre:170783|K15687 E3 ubiquitin-protein ligase makorin [EC:2.3.2.27] | (RefSeq) mkrn2, hspc070, wu:fb99a04; makorin, ring finger protein, 2	--	[O]	Posttranslational modification, protein turnover, chaperones	Zinc finger C-x8-C-x5-C-x3-H type (and similar);; Torus domain;; RNA-binding, Nab2-type zinc finger	Probable E3 ubiquitin-protein ligase makorin-2 OS=Danio rerio OX=7955 GN=mkrn2 PE=2 SV=2	S	Function unknown	PREDICTED: probable E3 ubiquitin-protein ligase makorin-2 [Sinocyclocheilus anshuiensis]
Ery01079.gene	14	13	22	0	0	0	11	39	40	0	0	0	[G]	Carbohydrate transport and metabolism	Molecular Function: oxidoreductase activity (GO:0016491);; Biological Process: oxidation-reduction process (GO:0055114);;	K00109|0|dre:566872|K00109 2-hydroxyglutarate dehydrogenase [EC:1.1.99.2] | (RefSeq) l2hgdh, si:ch211-67f24.10; L-2-hydroxyglutarate dehydrogenase	Butanoate metabolism (ko00650)	[S]	Function unknown	FAD dependent oxidoreductase	--	C	Energy production and conversion	PREDICTED: L-2-hydroxyglutarate dehydrogenase, mitochondrial-like isoform X1 [Sinocyclocheilus anshuiensis]
Ery24551.gene	23	16	11	0	0	0	30	40	40	0	0	0	[S]	Function unknown	Cellular Component: integral component of membrane (GO:0016021);; Molecular Function: transferase activity (GO:0016740);;	K00799|8.57755e-89|dre:449784|K00799 glutathione S-transferase [EC:2.5.1.18] | (RefSeq) mgst1.1, mgst1, zgc:101898; microsomal glutathione S-transferase 1.1	Glutathione metabolism (ko00480);; Metabolism of xenobiotics by cytochrome P450 (ko00980);; Drug metabolism - cytochrome P450 (ko00982)	--	--	MAPEG family	--	S	Function unknown	PREDICTED: microsomal glutathione S-transferase 1-like [Cyprinus carpio]
Mam13749.gene	39	33	31	0	0	0	31	41	40	0	0	0	[T]	Signal transduction mechanisms	Molecular Function: protein tyrosine phosphatase activity (GO:0004725);; Cellular Component: cytoplasm (GO:0005737);; Cellular Component: cytoskeleton (GO:0005856);; Biological Process: protein dephosphorylation (GO:0006470);; Molecular Function: cytoskeletal protein binding (GO:0008092);;	K18037|0|dre:368448|K18037 tyrosine-protein phosphatase non-receptor type 4 [EC:3.1.3.48] | (RefSeq) ptpn4a, ptpn4, si:busm1-37o5.1, si:dz37o5.1; protein tyrosine phosphatase, non-receptor type 4a	--	[T]	Signal transduction mechanisms	Protein-tyrosine phosphatase;; FERM C-terminal PH-like domain;; FERM central domain;; PDZ domain (Also known as DHR or GLGF);; FERM N-terminal domain;; FERM adjacent (FA)	Cytoskeletal protein 4.1 OS=Xenopus laevis OX=8355 GN=epb41 PE=2 SV=1	T	Signal transduction mechanisms	Ptpn4 protein [Danio rerio]
Mam23818.gene	56	44	35	0	0	0	27	43	40	0	0	0	--	--	Cellular Component: integral component of plasma membrane (GO:0005887);; Biological Process: G-protein coupled receptor signaling pathway (GO:0007186);; Biological Process: visual perception (GO:0007601);; Biological Process: phototransduction (GO:0007602);; Molecular Function: G-protein coupled photoreceptor activity (GO:0008020);; Biological Process: protein-chromophore linkage (GO:0018298);; B…	K04255|0|dre:100884131|K04255 r-opsin | (RefSeq) opn4b; opsin 4b	--	[R]	General function prediction only	7 transmembrane receptor (rhodopsin family);; Serpentine type 7TM GPCR chemoreceptor Srsx;; Serpentine type 7TM GPCR chemoreceptor Srv;; Serpentine type 7TM GPCR chemoreceptor Srx	Melanopsin-A OS=Danio rerio OX=7955 GN=opn4a PE=2 SV=3	U	Intracellular trafficking, secretion, and vesicular transport	PREDICTED: melanopsin-A-like [Sinocyclocheilus grahami]
Mam23909.gene	55	71	45	0	0	0	74	49	40	0	0	0	--	--	--		--	--	--	--	--	--	--	PREDICTED: uncharacterized protein LOC107662076 isoform X1 [Sinocyclocheilus anshuiensis]
Mam05039.gene	47	43	36	0	0	0	36	52	40	0	0	0	--	--	--		--	--	--	--	--	--	--	--
Mam10594.gene	18	30	4	0	0	0	39	65	40	0	0	0	--	--	Biological Process: flavonoid biosynthetic process (GO:0009813);; Molecular Function: glucuronosyltransferase activity (GO:0015020);; Cellular Component: membrane (GO:0016020);; Cellular Component: intracellular membrane-bounded organelle (GO:0043231);; Biological Process: flavonoid glucuronidation (GO:0052696);;		--	[GC]	Carbohydrate transport and metabolism;; Energy production and conversion	UDP-glucoronosyl and UDP-glucosyl transferase;; Glycosyltransferase Family 4	UDP-glucuronosyltransferase (Fragment) OS=Pleuronectes platessa OX=8262 GN=ugt3 PE=2 SV=1	S	Function unknown	hypothetical protein cypCar_00032104 [Cyprinus carpio]
Ery04847.gene	47	27	25	0	0	0	152	69	40	0	0	0	--	--	--		--	--	--	--	--	--	--	PREDICTED: uncharacterized protein LOC107693501 [Sinocyclocheilus anshuiensis]
Ery10611.gene	54	59	57	0	0	0	77	97	40	0	0	0	[G]	Carbohydrate transport and metabolism	Molecular Function: magnesium ion binding (GO:0000287);; Cellular Component: cytosol (GO:0005829);; Biological Process: carbohydrate metabolic process (GO:0005975);; Molecular Function: intramolecular transferase activity, phosphotransferases (GO:0016868);; Molecular Function: glucose-1,6-bisphosphate synthase activity (GO:0047933);;	K11809|0|dre:449945|K11809 glucose-1,6-bisphosphate synthase [EC:2.7.1.106] | (RefSeq) pgm2l1, im:7140576, zgc:198285; phosphoglucomutase 2-like 1	Starch and sucrose metabolism (ko00500)	[G]	Carbohydrate transport and metabolism	Phosphoglucomutase/phosphomannomutase, alpha/beta/alpha domain I;; Phosphoglucomutase/phosphomannomutase, alpha/beta/alpha domain II;; Phosphoglucomutase/phosphomannomutase, alpha/beta/alpha domain III;; Phosphoglucomutase/phosphomannomutase, C-terminal domain	--	G	Carbohydrate transport and metabolism	glucose 1,6-bisphosphate synthase [Danio rerio]
Ery08891.gene	186	433	201	0	0	0	9	98	40	0	0	0	--	--	Biological Process: axonogenesis (GO:0007409);;		--	[R]	General function prediction only	Reverse transcriptase (RNA-dependent DNA polymerase)	--	L	Replication, recombination and repair	uncharacterized protein LOC105356774 isoform X3 [Oryzias latipes]
Ery22937.gene	17	11	3	0	0	0	39	15	41	0	0	0	[H]	Coenzyme transport and metabolism	Molecular Function: formate-tetrahydrofolate ligase activity (GO:0004329);; Molecular Function: methenyltetrahydrofolate cyclohydrolase activity (GO:0004477);; Molecular Function: methylenetetrahydrofolate dehydrogenase (NAD+) activity (GO:0004487);; Molecular Function: methylenetetrahydrofolate dehydrogenase (NADP+) activity (GO:0004488);; Cellular Component: mitochondrion (GO:0005739);; Cellula…	K13403|0|dre:100004977|K13403 methylenetetrahydrofolate dehydrogenase(NAD+) / 5,10-methenyltetrahydrofolate cyclohydrolase [EC:1.5.1.15 3.5.4.9] | (RefSeq) mthfd2, wu:fb38b11, wu:fe12e11, zgc:91891; methylenetetrahydrofolate dehydrogenase (NADP+ dependent) 2, methenyltetrahydrofolate cyclohydrolase	One carbon pool by folate (ko00670)	[H]	Coenzyme transport and metabolism	Tetrahydrofolate dehydrogenase/cyclohydrolase, NAD(P)-binding domain;; Tetrahydrofolate dehydrogenase/cyclohydrolase, catalytic domain	Bifunctional methylenetetrahydrofolate dehydrogenase/cyclohydrolase, mitochondrial OS=Gallus gallus OX=9031 GN=MTHFD2 PE=2 SV=1	H	Coenzyme transport and metabolism	PREDICTED: bifunctional methylenetetrahydrofolate dehydrogenase/cyclohydrolase, mitochondrial-like [Sinocyclocheilus rhinocerous]
Ery14471.gene	27	22	18	0	0	0	42	34	41	0	0	0	--	--	Molecular Function: zinc ion binding (GO:0008270);;		--	[Z]	Cytoskeleton	Nebulin repeat;; Variant SH3 domain;; SH3 domain;; LIM domain;; Variant SH3 domain	Drebrin-like protein A OS=Xenopus laevis OX=8355 GN=dbnl-a PE=2 SV=1	S	Function unknown	PREDICTED: LIM zinc-binding domain-containing Nebulette-like isoform X1 [Sinocyclocheilus rhinocerous]
Ery19270.gene	69	48	61	0	0	0	73	62	41	0	0	0	--	--	Molecular Function: N-acetylglucosamine 6-O-sulfotransferase activity (GO:0001517);; Molecular Function: N-acetylgalactosamine 4-O-sulfotransferase activity (GO:0001537);; Molecular Function: heparan sulfate 2-O-sulfotransferase activity (GO:0004394);; Biological Process: heparan sulfate proteoglycan biosynthetic process, enzymatic modification (GO:0015015);; Cellular Component: integral componen…	K08103|0|dre:569353|K08103 heparan sulfate 6-O-sulfotransferase HS6ST3 [EC:2.8.2.-] | (RefSeq) hs6st3b, hs6st3; heparan sulfate 6-O-sulfotransferase 3b	Glycosaminoglycan biosynthesis - heparan sulfate / heparin (ko00534)	[MG]	Cell wall/membrane/envelope biogenesis;; Carbohydrate transport and metabolism	Sulfotransferase family	Heparan-sulfate 6-O-sulfotransferase 3-B OS=Danio rerio OX=7955 GN=hs6st3b PE=1 SV=1	S	Function unknown	heparan-sulfate 6-O-sulfotransferase 3-B [Danio rerio]
Mam25199.gene	19	33	24	0	0	0	54	74	41	0	0	0	--	--	--	K04889|1.36054e-119|dre:559096|K04889 potassium voltage-gated channel Shaw-related subfamily C member 3 | (RefSeq) kcnc3a; potassium voltage-gated channel, Shaw-related subfamily, member 3a	--	[P]	Inorganic ion transport and metabolism	BTB/POZ domain;; Potassium voltage-gated channel	Potassium voltage-gated channel subfamily G member 2 OS=Gallus gallus OX=9031 GN=KCNG2 PE=2 SV=1	P	Inorganic ion transport and metabolism	PREDICTED: potassium voltage-gated channel subfamily C member 1-like [Sinocyclocheilus anshuiensis]
Ery04969.gene	19	10	18	0	0	0	101	78	41	0	0	0	--	--	--		--	--	--	--	--	S	Function unknown	putative RNA-directed DNA polymerase from transposon BS, partial [Larimichthys crocea]
Ery18701.gene	139	30	29	0	0	0	79	86	41	0	0	0	--	--	--		--	--	--	Small acidic protein family	--	S	Function unknown	PREDICTED: lysine-rich nucleolar protein 1-like isoform X2 [Sinocyclocheilus anshuiensis]
Mam06178.gene	33	58	74	0	0	0	72	91	41	0	0	0	--	--	Molecular Function: G-protein coupled receptor activity (GO:0004930);; Cellular Component: plasma membrane (GO:0005886);; Cellular Component: integral component of membrane (GO:0016021);; Molecular Function: Wnt-protein binding (GO:0017147);; Biological Process: non-canonical Wnt signaling pathway (GO:0035567);; Biological Process: cell migration involved in gastrulation (GO:0042074);; Molecular …	K02432|0|dre:30369|K02432 frizzled 1/7 | (RefSeq) fzd7a, fz7, id:ibd2735, wu:fc17e10, zg07; frizzled class receptor 7a	mTOR signaling pathway (ko04150);; Wnt signaling pathway (ko04310);; Melanogenesis (ko04916)	[T]	Signal transduction mechanisms	Frizzled/Smoothened family membrane region;; Fz domain	Frizzled-7-A OS=Xenopus laevis OX=8355 GN=fzd7-a PE=1 SV=2	U	Intracellular trafficking, secretion, and vesicular transport	PREDICTED: frizzled-7 [Sinocyclocheilus anshuiensis]
Ery06928.gene	37	66	26	0	0	0	65	98	41	0	0	0	--	--	--		--	[S]	Function unknown	HEAT repeat	HEAT repeat-containing protein 5A OS=Danio rerio OX=7955 GN=heatr5a PE=2 SV=1	S	Function unknown	PREDICTED: HEAT repeat-containing protein 5A isoform X1 [Sinocyclocheilus anshuiensis]
Mam08395.gene	7	27	40	0	0	0	28	100	41	0	0	0	--	--	Biological Process: intracellular protein transport (GO:0006886);; Biological Process: ER to Golgi vesicle-mediated transport (GO:0006888);; Molecular Function: zinc ion binding (GO:0008270);; Cellular Component: COPII vesicle coat (GO:0030127);;	K14007|0|ola:100529190|K14007 protein transport protein SEC24 | (RefSeq) sec24a; SEC24 homolog A, COPII coat complex component	Protein processing in endoplasmic reticulum (ko04141)	[U]	Intracellular trafficking, secretion, and vesicular transport	Sec23/Sec24 trunk domain;; Sec23/Sec24 zinc finger	--	U	Intracellular trafficking, secretion, and vesicular transport	hypothetical protein cypCar_00043219 [Cyprinus carpio]
Mam12884.gene	94	203	164	0	0	0	26	151	41	0	0	0	[C]	Energy production and conversion	--	K00864|0|dre:100136866|K00864 glycerol kinase [EC:2.7.1.30] | (RefSeq) zgc:172295	Glycerolipid metabolism (ko00561);; PPAR signaling pathway (ko03320)	[G]	Carbohydrate transport and metabolism	FGGY family of carbohydrate kinases, N-terminal domain;; FGGY family of carbohydrate kinases, C-terminal domain	Putative glycerol kinase 5 OS=Danio rerio OX=7955 GN=gk5 PE=2 SV=1	C	Energy production and conversion	PREDICTED: glycerol kinase-like isoform X3 [Sinocyclocheilus anshuiensis]
Mam13122.gene	10	8	4	0	0	0	40	21	42	0	0	0	[J]	Translation, ribosomal structure and biogenesis	Molecular Function: RNA binding (GO:0003723);; Molecular Function: structural constituent of ribosome (GO:0003735);; Biological Process: translation (GO:0006412);; Cellular Component: cytosolic small ribosomal subunit (GO:0022627);;	K02981|2.47974e-171|dre:406565|K02981 small subunit ribosomal protein S2e | (RefSeq) rps2, fc94f01, ik:tdsubc_2h2, rps2e, tdsubc_2h2, wu:fb10e01, wu:fc94f01, wu:fj09b04, xx:tdsubc_2h2, zgc:85824; ribosomal protein S2	Ribosome (ko03010)	[J]	Translation, ribosomal structure and biogenesis	Ribosomal protein S5, N-terminal domain;; Ribosomal protein S5, C-terminal domain	40S ribosomal protein S2 OS=Ictalurus punctatus OX=7998 GN=rps2 PE=2 SV=1	J	Translation, ribosomal structure and biogenesis	PREDICTED: 40S ribosomal protein S2 [Cyprinus carpio]
Ery06978.gene	8	9	6	0	0	0	64	22	42	0	0	0	[T]	Signal transduction mechanisms	Molecular Function: voltage-gated potassium channel activity (GO:0005249);; Cellular Component: integral component of plasma membrane (GO:0005887);; Biological Process: regulation of membrane potential (GO:0042391);; Biological Process: potassium ion transmembrane transport (GO:0071805);;	K04905|8.45139e-146|gja:107108214|K04905 potassium voltage-gated channel Eag-related subfamily H member 2 | (RefSeq) KCNH2; potassium voltage-gated channel subfamily H member 2	--	[PT]	Inorganic ion transport and metabolism;; Signal transduction mechanisms	Ion transport protein	Potassium voltage-gated channel subfamily H member 6 OS=Gallus gallus OX=9031 GN=KCNH6 PE=2 SV=2	U	Intracellular trafficking, secretion, and vesicular transport	PREDICTED: potassium voltage-gated channel subfamily H member 2 [Calidris pugnax]
Ery21527.gene	65	57	60	0	0	0	33	39	42	0	0	0	[S]	Function unknown	Cellular Component: membrane (GO:0016020);; Molecular Function: phospholipid scramblase activity (GO:0017128);;		--	[M]	Cell wall/membrane/envelope biogenesis	Scramblase	--	S	Function unknown	PREDICTED: phospholipid scramblase 2-like [Sinocyclocheilus grahami]
Mam24693.gene	21	25	12	0	0	0	21	42	42	0	0	0	--	--	Molecular Function: transcription factor activity, sequence-specific DNA binding (GO:0003700);; Cellular Component: nucleus (GO:0005634);; Biological Process: regulation of transcription, DNA-templated (GO:0006355);; Molecular Function: zinc ion binding (GO:0008270);; Molecular Function: sequence-specific DNA binding (GO:0043565);;	K09375|0|dre:378959|K09375 LIM homeobox protein 6/8 | (RefSeq) lhx8a, cb875, fk78g12, lhx7, lhx8, wu:fk78g12; LIM homeobox 8a	--	[R]	General function prediction only	LIM domain;; Homeobox domain;; Homeobox KN domain	LIM/homeobox protein Lhx9 OS=Danio rerio OX=7955 GN=lhx9 PE=2 SV=1	K	Transcription	LIM/homeobox protein Lhx8 isoform X1 [Danio rerio]
Mam21988.gene	50	52	26	0	0	0	64	43	42	0	0	0	--	--	Molecular Function: DNA binding (GO:0003677);; Biological Process: transposition, DNA-mediated (GO:0006313);; Biological Process: DNA integration (GO:0015074);;		--	--	--	--	--	S	Function unknown	Transposable element Tc1 transposase [Rana catesbeiana]
Mam10140.gene	20	25	5	0	0	0	21	44	42	0	0	0	--	--	--		--	--	--	--	--	--	--	--
Ery08380.gene	49	38	9	0	0	0	20	55	42	0	0	0	--	--	--	K10784|4.2402e-20|ola:101173973|K10784 T cell receptor alpha chain V region | (RefSeq) uncharacterized LOC101173973	--	--	--	Immunoglobulin V-set domain	Ig heavy chain V region 3 OS=Carassius auratus OX=7957 PE=4 SV=1	S	Function unknown	hypothetical protein cypCar_00022193 [Cyprinus carpio]
Mam01024.gene	5	8	14	0	0	0	72	59	42	0	0	0	--	--	Biological Process: determination of left/right symmetry (GO:0007368);; Biological Process: muscle organ development (GO:0007517);; Biological Process: somatic muscle development (GO:0007525);; Cellular Component: sarcoglycan complex (GO:0016012);; Cellular Component: integral component of membrane (GO:0016021);; Cellular Component: sarcolemma (GO:0042383);; Biological Process: cardiac muscle tis…	K12563|0|dre:324961|K12563 delta-sarcoglycan | (RefSeq) sgcd, wu:fc49e11, zgc:110649; sarcoglycan, delta (dystrophin-associated glycoprotein)	--	[Z]	Cytoskeleton	Sarcoglycan complex subunit protein	--	S	Function unknown	PREDICTED: delta-sarcoglycan-like isoform X1 [Sinocyclocheilus grahami]
Mam10831.gene	21	42	19	0	0	0	21	64	42	0	0	0	--	--	Molecular Function: protein serine/threonine kinase activity (GO:0004674);; Molecular Function: ATP binding (GO:0005524);; Cellular Component: nucleus (GO:0005634);; Cellular Component: cytoplasm (GO:0005737);; Biological Process: protein phosphorylation (GO:0006468);; Biological Process: cellular response to hormone stimulus (GO:0032870);; Biological Process: intracellular signal transduction (G…		--	[R]	General function prediction only	--	Serine/threonine-protein kinase SIK2 OS=Gallus gallus OX=9031 GN=SIK2 PE=2 SV=1	T	Signal transduction mechanisms	hypothetical protein cypCar_00037285 [Cyprinus carpio]
Mam09285.gene	29	28	80	0	0	0	20	43	43	0	0	0	--	--	--		--	--	--	--	--	--	--	PREDICTED: uncharacterized protein LOC107661940 [Sinocyclocheilus anshuiensis]
Ery17930.gene	11	6	17	0	0	0	29	56	43	0	0	0	--	--	Biological Process: cellular process (GO:0009987);;	K04682|3.43548e-138|dre:406741|K04682 transcription factor E2F4/5 | (RefSeq) e2f4, fb72f07, wu:fb72f07, wu:fe05f06, zgc:63815; E2F transcription factor 4	Cell cycle (ko04110);; TGF-beta signaling pathway (ko04350)	[K]	Transcription	E2F transcription factor CC-MB domain;; E2F/DP family winged-helix DNA-binding domain	Transcription factor E2F4 OS=Xenopus laevis OX=8355 GN=e2f4 PE=1 SV=1	K	Transcription	transcription factor E2F4 [Danio rerio]
Ery27453.gene	20	8	33	0	0	0	32	56	43	0	0	0	--	--	Cellular Component: intracellular (GO:0005622);; Molecular Function: zinc ion binding (GO:0008270);;		--	--	--	SPRY-associated domain;; SPRY domain;; B-box zinc finger	Stonustoxin subunit beta OS=Synanceia horrida OX=13279 PE=1 SV=3	S	Function unknown	PREDICTED: tripartite motif-containing protein 16-like [Sinocyclocheilus grahami]
Ery20395.gene	65	64	44	0	0	0	103	59	43	0	0	0	--	--	Molecular Function: transferase activity (GO:0016740);;		--	[R]	General function prediction only	Reverse transcriptase (RNA-dependent DNA polymerase)	--	L	Replication, recombination and repair	PREDICTED: LOW QUALITY PROTEIN: uncharacterized protein LOC107688880 [Sinocyclocheilus anshuiensis]
Mam23215.gene	64	16	10	0	0	0	70	94	43	0	0	0	--	--	--	K05694|6.79013e-23|xtr:100192375|K05694 receptor-type tyrosine-protein phosphatase beta [EC:3.1.3.48] | (RefSeq) ptprb, vetp; protein tyrosine phosphatase, receptor type B	Adherens junction (ko04520)	--	--	--	--	T	Signal transduction mechanisms	PREDICTED: receptor-type tyrosine-protein phosphatase beta [Sinocyclocheilus grahami]
Ery29098.gene	54	14	14	0	0	0	24	15	44	0	0	0	--	--	--		--	[O]	Posttranslational modification, protein turnover, chaperones	SPRY-associated domain;; zinc finger of C3HC4-type, RING;; RING-type zinc-finger;; SPRY domain;; Zinc finger, C3HC4 type (RING finger);; Zinc finger, C3HC4 type (RING finger);; B-box zinc finger	Nuclear factor 7, brain OS=Xenopus laevis OX=8355 PE=1 SV=1	S	Function unknown	hypothetical protein cypCar_00016915 [Cyprinus carpio]
Ery10396.gene	7	8	21	0	0	0	15	24	44	0	0	0	--	--	Molecular Function: protein serine/threonine kinase activity (GO:0004674);; Molecular Function: cation channel activity (GO:0005261);; Molecular Function: ATP binding (GO:0005524);; Biological Process: protein phosphorylation (GO:0006468);; Cellular Component: integral component of membrane (GO:0016021);; Biological Process: protein tetramerization (GO:0051262);; Biological Process: cation transm…	K04981|2.34828e-95|dre:100149353|K04981 transient receptor potential cation channel subfamily M member 6 [EC:2.7.11.1] | (RefSeq) trpm6; transient receptor potential cation channel, subfamily M, member 6	--	[PT]	Inorganic ion transport and metabolism;; Signal transduction mechanisms	Alpha-kinase family	--	P	Inorganic ion transport and metabolism	hypothetical protein cypCar_00031665 [Cyprinus carpio]
Ery25553.gene	25	14	26	0	0	0	32	25	44	0	0	0	--	--	Molecular Function: transmembrane receptor protein tyrosine kinase activity (GO:0004714);; Molecular Function: ATP binding (GO:0005524);; Cellular Component: plasma membrane (GO:0005886);; Biological Process: inflammatory response (GO:0006954);; Biological Process: transmembrane receptor protein tyrosine kinase signaling pathway (GO:0007169);; Biological Process: positive regulation of macrophage…	K05090|0|dre:64274|K05090 macrophage colony-stimulating factor 1 receptor [EC:2.7.10.1] | (RefSeq) csf1ra, CSF-1R, M-CSF-R, csf1r, fms, panther; colony stimulating factor 1 receptor, a	Cytokine-cytokine receptor interaction (ko04060);; Endocytosis (ko04144)	[T]	Signal transduction mechanisms	Immunoglobulin domain;; Immunoglobulin I-set domain;; Immunoglobulin domain;; Immunoglobulin domain	Macrophage colony-stimulating factor 1 receptor OS=Danio rerio OX=7955 GN=csf1r PE=2 SV=1	T	Signal transduction mechanisms	colony stimulating factor 1 receptor [Ctenopharyngodon idella]
Ery30503.gene	7	8	16	0	0	0	79	33	44	0	0	0	--	--	--		--	--	--	--	--	S	Function unknown	PREDICTED: uncharacterized protein LOC107660085 [Sinocyclocheilus anshuiensis]
Mam07399.gene	23	34	4	0	0	0	92	39	44	0	0	0	--	--	--		--	--	--	--	--	--	--	hypothetical protein cypCar_00021113 [Cyprinus carpio]
Ery19679.gene	35	25	6	0	0	0	84	69	44	0	0	0	--	--	Molecular Function: peptidase activity (GO:0008233);; Molecular Function: metal ion binding (GO:0046872);;	K01402|2.21817e-68|xma:106699854|K01402 matrix metalloproteinase-8 (neutrophil collagenase) [EC:3.4.24.34] | (RefSeq) matrix metalloproteinase-18-like	--	[OW]	Posttranslational modification, protein turnover, chaperones;; Extracellular structures	Hemopexin	Matrix metalloproteinase-18 OS=Xenopus laevis OX=8355 GN=mmp18 PE=2 SV=1	O	Posttranslational modification, protein turnover, chaperones	PREDICTED: matrix metalloproteinase-18-like [Sinocyclocheilus rhinocerous]
Ery21609.gene	9	9	70	0	0	0	338	70	44	0	0	0	[T]	Signal transduction mechanisms	--		--	[P]	Inorganic ion transport and metabolism	Ion transport protein;; BTB/POZ domain;; Ion channel	Potassium voltage-gated channel subfamily A member 10 OS=Gallus gallus OX=9031 GN=KCNA10 PE=2 SV=1	P	Inorganic ion transport and metabolism	PREDICTED: potassium voltage-gated channel subfamily A member 10-like [Sinocyclocheilus grahami]
Ery12458.gene	25	15	28	0	0	0	54	81	44	0	0	0	--	--	--		--	[S]	Function unknown	Costars	Costars family protein ABRACL OS=Xenopus tropicalis OX=8364 GN=abracl PE=3 SV=1	S	Function unknown	PREDICTED: actin-binding Rho-activating protein-like [Sinocyclocheilus rhinocerous]
Ery30726.gene	51	57	36	0	0	0	155	94	44	0	0	0	--	--	--		--	--	--	--	--	U	Intracellular trafficking, secretion, and vesicular transport	PREDICTED: melanoma inhibitory activity protein 3-like isoform X1 [Sinocyclocheilus rhinocerous]
Ery16436.gene	55	138	83	0	0	0	76	95	44	0	0	0	--	--	Molecular Function: transcription factor activity, sequence-specific DNA binding (GO:0003700);; Cellular Component: nucleus (GO:0005634);; Cellular Component: transcription factor complex (GO:0005667);; Cellular Component: cytoplasm (GO:0005737);; Biological Process: animal organ morphogenesis (GO:0009887);; Biological Process: tissue development (GO:0009888);; Biological Process: hindbrain devel…	K09073|3.80012e-148|dre:368662|K09073 pancreas-specific transcription factor 1a | (RefSeq) ptf1a, PTF1, si:zc142h2.2, zgc:112216; pancreas specific transcription factor, 1a	--	[K]	Transcription	Helix-loop-helix DNA-binding domain	Pancreas transcription factor 1 subunit alpha OS=Danio rerio OX=7955 GN=ptf1a PE=2 SV=1	K	Transcription	PREDICTED: pancreas transcription factor 1 subunit alpha [Sinocyclocheilus grahami]
Ery04546.gene	24	13	20	0	0	0	42	44	45	0	0	0	[R]	General function prediction only	--		--	[R]	General function prediction only	Zinc-finger double domain;; Zinc finger, C2H2 type;; C2H2-type zinc finger;; C2H2-type zinc finger;; zinc-finger C2H2-type;; C2HE / C2H2 / C2HC zinc-binding finger;; LYAR-type C2HC zinc finger;; Zinc-finger double-stranded RNA-binding;; Probable zinc-ribbon domain;; C2H2-type zinc-finger domain;; Zinc ribbon domain;; Double zinc ribbon;; Zinc-finger of C2H2 type;; GAGA factor	Gastrula zinc finger protein XlCGF57.1 (Fragment) OS=Xenopus laevis OX=8355 PE=3 SV=1	S	Function unknown	gastrula zinc finger protein XlCGF57.1-like, partial [Danio rerio]
Ery15417.gene	34	48	29	0	0	0	48	48	45	0	0	0	--	--	Molecular Function: tumor necrosis factor-activated receptor activity (GO:0005031);; Cellular Component: integral component of plasma membrane (GO:0005887);; Biological Process: inflammatory response (GO:0006954);; Biological Process: immune response (GO:0006955);; Biological Process: multicellular organism development (GO:0007275);; Biological Process: response to lipopolysaccharide (GO:0032496)…	K05156|0|dre:404605|K05156 tumor necrosis factor receptor superfamily member 19-like | (RefSeq) relt, Tnfrsf19l, zgc:77246; RELT tumor necrosis factor receptor	Cytokine-cytokine receptor interaction (ko04060)	--	--	Tumour necrosis factor receptor superfamily member 19	RELT-like protein 1 OS=Gallus gallus OX=9031 GN=RELL1 PE=2 SV=1	U	Intracellular trafficking, secretion, and vesicular transport	PREDICTED: tumor necrosis factor receptor superfamily member 19L-like isoform X1 [Sinocyclocheilus rhinocerous]
Ery17420.gene	28	30	20	0	0	0	46	49	45	0	0	0	--	--	Biological Process: eye development (GO:0001654);; Cellular Component: podosome (GO:0002102);; Cellular Component: cytoplasm (GO:0005737);; Biological Process: superoxide metabolic process (GO:0006801);; Biological Process: heart development (GO:0007507);; Molecular Function: phosphatidylinositol-5-phosphate binding (GO:0010314);; Molecular Function: superoxide-generating NADPH oxidase activity (…		--	--	--	SH3 domain;; Variant SH3 domain;; Variant SH3 domain;; PX domain;; Bacterial SH3 domain	SH3 and PX domain-containing protein 2A OS=Danio rerio OX=7955 GN=sh3pxd2a PE=3 SV=2	S	Function unknown	SH3 and PX domain-containing protein 2B isoform X3 [Danio rerio]
Ery18353.gene	14	19	18	0	0	0	93	50	45	0	0	0	--	--	--	K20465|0|xma:102217908|K20465 oxysterol-binding protein-related protein 9/10/11 | (RefSeq) osbpl10; oxysterol binding protein like 10	--	[T]	Signal transduction mechanisms	Oxysterol-binding protein;; PH domain;; Pleckstrin homology domain	Oxysterol-binding protein-related protein 9 OS=Xenopus tropicalis OX=8364 GN=osbpl9 PE=2 SV=1	S	Function unknown	PREDICTED: oxysterol-binding protein-related protein 10-like isoform X4 [Sinocyclocheilus rhinocerous]
Mam08354.gene	12	12	7	0	0	0	20	51	45	0	0	0	--	--	--	K14314|5.34324e-15|lcm:102358893|K14314 nuclear pore complex protein Nup210 | (RefSeq) NUP210L; nucleoporin 210 like	RNA transport (ko03013)	--	--	Bacterial Ig-like domain (group 2)	--	U	Intracellular trafficking, secretion, and vesicular transport	PREDICTED: nuclear pore membrane glycoprotein 210-like [Sinocyclocheilus anshuiensis]
Mam27027.gene	38	36	32	0	0	0	28	53	45	0	0	0	[G]	Carbohydrate transport and metabolism	Molecular Function: hydrolase activity, hydrolyzing O-glycosyl compounds (GO:0004553);; Biological Process: carbohydrate metabolic process (GO:0005975);; Biological Process: anion transport (GO:0006820);; Cellular Component: integral component of membrane (GO:0016021);; Molecular Function: transmembrane transporter activity (GO:0022857);; Biological Process: transmembrane transport (GO:0055085);;		--	[G]	Carbohydrate transport and metabolism	Major Facilitator Superfamily;; Sugar (and other) transporter	Sugar phosphate exchanger 3 OS=Gallus gallus OX=9031 GN=SLC37A3 PE=2 SV=1	G	Carbohydrate transport and metabolism	glucose-6-phosphate exchanger SLC37A4 [Danio rerio]
Mam29772.gene	19	10	6	0	0	0	79	71	45	0	0	0	[F]	Nucleotide transport and metabolism	Molecular Function: thymidylate kinase activity (GO:0004798);; Molecular Function: ATP binding (GO:0005524);; Cellular Component: nucleus (GO:0005634);; Cellular Component: mitochondrion (GO:0005739);; Cellular Component: cytosol (GO:0005829);; Biological Process: dUDP biosynthetic process (GO:0006227);; Biological Process: dTDP biosynthetic process (GO:0006233);; Biological Process: dTTP biosynt…	K00943|2.37909e-61|dre:567734|K00943 dTMP kinase [EC:2.7.4.9] | (RefSeq) dtymk, tymk, wu:fa12c02, wu:fb14h07, wu:ft84f02, zgc:123174; deoxythymidylate kinase (thymidylate kinase)	Pyrimidine metabolism (ko00240)	[F]	Nucleotide transport and metabolism	Thymidylate kinase	--	F	Nucleotide transport and metabolism	PREDICTED: thymidylate kinase [Sinocyclocheilus rhinocerous]
Ery01782.gene	16	11	15	0	0	0	46	88	45	0	0	0	[BQ]	Chromatin structure and dynamics;; Secondary metabolites biosynthesis, transport and catabolism	--	K11408|0|dre:798603|K11408 histone deacetylase 7 [EC:3.5.1.98] | (RefSeq) hdac7a, hdac7; histone deacetylase 7a	--	[B]	Chromatin structure and dynamics	Histone deacetylase domain	Histone deacetylase 4 OS=Gallus gallus OX=9031 GN=HDAC4 PE=2 SV=1	BQ	Chromatin structure and dynamics;; Secondary metabolites biosynthesis, transport and catabolism	PREDICTED: histone deacetylase 7-like isoform X3 [Sinocyclocheilus anshuiensis]
Ery18914.gene	85	54	105	0	0	0	34	95	45	0	0	0	[R]	General function prediction only	Molecular Function: neurotransmitter:sodium symporter activity (GO:0005328);; Cellular Component: integral component of plasma membrane (GO:0005887);; Biological Process: neurotransmitter transport (GO:0006836);; Biological Process: transmembrane transport (GO:0055085);;	K05038|0|xma:102230825|K05038 solute carrier family 6 (neurotransmitter transporter, amino acid) member 5/7/9/14 | (RefSeq) sodium-dependent proline transporter-like	--	[T]	Signal transduction mechanisms	Sodium:neurotransmitter symporter family	Sodium- and chloride-dependent glycine transporter 1 OS=Xenopus laevis OX=8355 GN=slc6a9 PE=2 SV=1	P	Inorganic ion transport and metabolism	PREDICTED: sodium-dependent proline transporter-like [Sinocyclocheilus anshuiensis]
Ery17885.gene	8	4	7	0	0	0	20	32	46	0	0	0	--	--	Cellular Component: integral component of membrane (GO:0016021);;		--	[A]	RNA processing and modification	Complex 1 protein (LYR family);; Complex1_LYR-like	LYR motif-containing protein 4 OS=Danio rerio OX=7955 GN=lyrm4 PE=3 SV=1	S	Function unknown	LYR motif-containing protein 4 [Danio rerio]
Ery18270.gene	71	6	14	0	0	0	176	47	46	0	0	0	[R]	General function prediction only	--		--	--	--	Vault protein inter-alpha-trypsin domain;; Vault protein inter-alpha-trypsin domain	--	S	Function unknown	PREDICTED: von Willebrand factor A domain-containing protein 5A-like, partial [Sinocyclocheilus rhinocerous]
Mam21887.gene	21	23	21	0	0	0	30	48	46	0	0	0	--	--	--		--	--	--	Sushi repeat (SCR repeat)	--	S	Function unknown	PREDICTED: complement decay-accelerating factor-like isoform X3 [Sinocyclocheilus rhinocerous]
Ery19639.gene	18	4	15	0	0	0	110	91	46	0	0	0	--	--	--	K18629|0|dre:550629|K18629 tektin-2 | (RefSeq) tekt2, zgc:111885; tektin 2 (testicular)	--	[Z]	Cytoskeleton	Tektin family	--	S	Function unknown	tektin 2 [Danio rerio]
Ery18885.gene	61	22	14	0	0	0	89	96	46	0	0	0	--	--	Cellular Component: extracellular region (GO:0005576);; Cellular Component: collagen trimer (GO:0005581);;	K07296|1.79886e-51|dre:751715|K07296 adiponectin | (RefSeq) adipoqb, acrpl, adipo-b, adipoql, zgc:153584; adiponectin, C1Q and collagen domain containing, b	PPAR signaling pathway (ko03320);; Adipocytokine signaling pathway (ko04920)	--	--	C1q domain;; Collagen triple helix repeat (20 copies)	Collagen alpha-1(VIII) chain OS=Gallus gallus OX=9031 GN=COL8A1 PE=3 SV=1	O	Posttranslational modification, protein turnover, chaperones	hypothetical protein cypCar_00038276 [Cyprinus carpio]
Mam27877.gene	6	3	4	0	0	0	42	20	47	0	0	0	--	--	Biological Process: atrioventricular valve development (GO:0003171);; Biological Process: regulation of Wnt signaling pathway involved in heart development (GO:0003307);; Cellular Component: nucleus (GO:0005634);; Cellular Component: cytoplasm (GO:0005737);; Biological Process: atrioventricular canal development (GO:0036302);; Biological Process: negative regulation of transcription, DNA-template…	K17695|7.07997e-79|dre:664761|K17695 DNA-binding protein inhibitor ID4 | (RefSeq) id4, cb547, fb77d04, sb:cb547, wu:fb77d04, zgc:123214; inhibitor of DNA binding 4	TGF-beta signaling pathway (ko04350)	--	--	Helix-loop-helix DNA-binding domain	DNA-binding protein inhibitor ID-4 OS=Xenopus laevis OX=8355 GN=id4 PE=2 SV=1	K	Transcription	PREDICTED: DNA-binding protein inhibitor ID-4-like [Sinocyclocheilus anshuiensis]
Mam16802.gene	82	42	52	0	0	0	37	25	47	0	0	0	--	--	Molecular Function: chemokine receptor activity (GO:0004950);; Molecular Function: scavenger receptor activity (GO:0005044);; Biological Process: chemotaxis (GO:0006935);; Biological Process: G-protein coupled receptor signaling pathway (GO:0007186);; Cellular Component: integral component of membrane (GO:0016021);; Molecular Function: chemokine binding (GO:0019956);;	K04186|0|dre:100003167|K04186 C-C chemokine receptor-like 1 | (RefSeq) ackr4a, ccrl1a; atypical chemokine receptor 4a	--	--	--	7 transmembrane receptor (rhodopsin family);; Serpentine type 7TM GPCR chemoreceptor Srsx	C-X-C chemokine receptor type 3-2 OS=Danio rerio OX=7955 GN=cxcr3.2 PE=2 SV=2	U	Intracellular trafficking, secretion, and vesicular transport	PREDICTED: atypical chemokine receptor 4-like [Sinocyclocheilus rhinocerous]
Ery08454.gene	14	22	22	0	0	0	62	39	47	0	0	0	--	--	--		--	[O]	Posttranslational modification, protein turnover, chaperones	zinc finger of C3HC4-type, RING;; Zinc finger, C3HC4 type (RING finger);; RING-type zinc-finger;; Zinc finger, C3HC4 type (RING finger);; Zinc finger, C3HC4 type (RING finger);; B-box zinc finger;; Ring finger domain;; zinc-RING finger domain;; U-box domain	Nuclear factor 7, brain OS=Xenopus laevis OX=8355 PE=1 SV=1	S	Function unknown	hypothetical protein cypCar_00013665 [Cyprinus carpio]
Ery22452.gene	5	38	18	0	0	0	5	41	47	0	0	0	--	--	Molecular Function: steroid hormone receptor activity (GO:0003707);; Molecular Function: RNA polymerase II transcription factor activity, ligand-activated sequence-specific DNA binding (GO:0004879);; Cellular Component: nucleus (GO:0005634);; Biological Process: regulation of transcription, DNA-templated (GO:0006355);; Biological Process: transcription from RNA polymerase II promoter (GO:0006366)…	K08540|1.77132e-173|dre:565875|K08540 pregnane X receptor | (RefSeq) nr1i2, PXR; nuclear receptor subfamily 1, group I, member 2	--	[T]	Signal transduction mechanisms	Zinc finger, C4 type (two domains);; Ligand-binding domain of nuclear hormone receptor	Vitamin D3 receptor B OS=Danio rerio OX=7955 GN=vdrb PE=2 SV=2	K	Transcription	PREDICTED: nuclear receptor subfamily 1 group I member 2-like [Sinocyclocheilus rhinocerous]
Ery27512.gene	10	9	21	0	0	0	21	47	47	0	0	0	[L]	Replication, recombination and repair	Cellular Component: nuclear chromosome (GO:0000228);; Biological Process: meiotic DNA double-strand break processing (GO:0000706);; Biological Process: DNA catabolic process, endonucleolytic (GO:0000737);; Molecular Function: DNA binding (GO:0003677);; Molecular Function: DNA topoisomerase type II (ATP-hydrolyzing) activity (GO:0003918);; Molecular Function: ATP binding (GO:0005524);; Biological …	K10878|0|dre:402982|K10878 meiotic recombination protein SPO11 | (RefSeq) spo11, zgc:77876; SPO11 meiotic protein covalently bound to DSB	--	[L]	Replication, recombination and repair	Type IIB DNA topoisomerase	--	L	Replication, recombination and repair	hypothetical protein cypCar_00035624 [Cyprinus carpio]
Ery19748.gene	25	15	63	0	0	0	29	55	47	0	0	0	[T]	Signal transduction mechanisms	Cellular Component: cytoplasm (GO:0005737);; Biological Process: phosphorylation (GO:0016310);; Molecular Function: hydroxylysine kinase activity (GO:0047992);;	K18201|0|dre:559560|K18201 hydroxylysine kinase [EC:2.7.1.81] | (RefSeq) hykk.2, agphd1, hykk, zgc:171550; hydroxylysine kinase, tandem duplicate 2	Lysine degradation (ko00310)	--	--	Phosphotransferase enzyme family	Hydroxylysine kinase OS=Danio rerio OX=7955 GN=hykk PE=2 SV=1	S	Function unknown	PREDICTED: hydroxylysine kinase isoform X1 [Sinocyclocheilus anshuiensis]
Ery27778.gene	125	67	49	0	0	0	15	77	47	0	0	0	[ET]	Amino acid transport and metabolism;; Signal transduction mechanisms	Molecular Function: ionotropic glutamate receptor activity (GO:0004970);; Molecular Function: extracellular-glutamate-gated ion channel activity (GO:0005234);; Cellular Component: integral component of membrane (GO:0016021);; Cellular Component: cell junction (GO:0030054);; Biological Process: ion transmembrane transport (GO:0034220);; Biological Process: ionotropic glutamate receptor signaling p…		--	[PET]	Inorganic ion transport and metabolism;; Amino acid transport and metabolism;; Signal transduction mechanisms	Ligand-gated ion channel;; Ligated ion channel L-glutamate- and glycine-binding site;; Receptor family ligand binding region;; Bacterial extracellular solute-binding proteins, family 3	Probable glutamate receptor OS=Anas platyrhynchos OX=8839 GN=KBP PE=2 SV=1	U	Intracellular trafficking, secretion, and vesicular transport	PREDICTED: glutamate receptor ionotropic, kainate 5-like [Sinocyclocheilus grahami]
Ery02077.gene	3	20	8	0	0	0	15	103	47	0	0	0	--	--	Molecular Function: histone acetyltransferase activity (GO:0004402);; Cellular Component: nucleus (GO:0005634);; Biological Process: regulation of transcription, DNA-templated (GO:0006355);; Biological Process: histone acetylation (GO:0016573);;	K06062|0|dre:555517|K06062 histone acetyltransferase [EC:2.3.1.48] | (RefSeq) kat2a, gb:dq017634, im:7156024; K(lysine) acetyltransferase 2A	Notch signaling pathway (ko04330)	[BK]	Chromatin structure and dynamics;; Transcription	PCAF (P300/CBP-associated factor) N-terminal domain;; Bromodomain;; Acetyltransferase (GNAT) family;; Acetyltransferase (GNAT) domain	Histone acetyltransferase KAT2A OS=Danio rerio OX=7955 GN=kat2a PE=2 SV=1	BK	Chromatin structure and dynamics;; Transcription	PREDICTED: histone acetyltransferase KAT2A-like isoform X1 [Sinocyclocheilus rhinocerous]
Mam12988.gene	10	19	19	0	0	0	11	19	48	0	0	0	[K]	Transcription	Biological Process: axonogenesis (GO:0007409);; Cellular Component: integral component of membrane (GO:0016021);;		--	[R]	General function prediction only	Leucine rich repeat;; Leucine rich repeats (6 copies);; Immunoglobulin I-set domain;; Leucine Rich repeats (2 copies);; Immunoglobulin domain;; Immunoglobulin domain;; Immunoglobulin domain;; Leucine Rich Repeat	Leucine-rich repeat and immunoglobulin-like domain-containing nogo receptor-interacting protein 1 OS=Gallus gallus OX=9031 GN=LINGO1 PE=2 SV=1	S	Function unknown	leucine rich repeat and Ig domain containing 3 precursor [Danio rerio]
Ery18593.gene	23	10	15	0	0	0	39	26	48	0	0	0	--	--	Molecular Function: nucleic acid binding (GO:0003676);; Biological Process: DNA integration (GO:0015074);;		--	[R]	General function prediction only	--	--	L	Replication, recombination and repair	PREDICTED: uncharacterized protein LOC106563093 [Salmo salar]
Ery21675.gene	16	6	14	0	0	0	54	57	48	0	0	0	--	--	Biological Process: amino acid transmembrane transport (GO:0003333);; Cellular Component: endoplasmic reticulum (GO:0005783);; Biological Process: sodium ion transport (GO:0006814);; Molecular Function: amino acid transmembrane transporter activity (GO:0015171);; Cellular Component: integral component of membrane (GO:0016021);;	K14997|0|dre:550337|K14997 solute carrier family 38 (sodium-coupled neutral amino acid transporter), member 11 | (RefSeq) slc38a11, zgc:110221; solute carrier family 38, member 11	--	[E]	Amino acid transport and metabolism	Transmembrane amino acid transporter protein;; Tryptophan/tyrosine permease family	Putative sodium-coupled neutral amino acid transporter 11 OS=Danio rerio OX=7955 GN=slc38a11 PE=2 SV=2	E	Amino acid transport and metabolism	PREDICTED: putative sodium-coupled neutral amino acid transporter 11 [Sinocyclocheilus anshuiensis]
Ery23288.gene	28	35	57	0	0	0	25	74	48	0	0	0	[T]	Signal transduction mechanisms	Molecular Function: nucleotide binding (GO:0000166);; Molecular Function: IMP dehydrogenase activity (GO:0003938);; Cellular Component: nucleus (GO:0005634);; Cellular Component: cytoplasm (GO:0005737);; Biological Process: GMP biosynthetic process (GO:0006177);; Biological Process: circadian rhythm (GO:0007623);; Molecular Function: metal ion binding (GO:0046872);; Biological Process: oxidation-…	K00088|0|dre:317745|K00088 IMP dehydrogenase [EC:1.1.1.205] | (RefSeq) impdh2, IMPD_2, IMPDH_2, cb635, wu:fb64g02, wu:fc43f09; IMP (inosine 5'-monophosphate) dehydrogenase 2	Purine metabolism (ko00230);; Drug metabolism - other enzymes (ko00983)	[F]	Nucleotide transport and metabolism	IMP dehydrogenase / GMP reductase domain;; Nitronate monooxygenase;; CBS domain;; FMN-dependent dehydrogenase;; Histidine biosynthesis protein;; Putative N-acetylmannosamine-6-phosphate epimerase	Inosine-5&apos;-monophosphate dehydrogenase 2 OS=Danio rerio OX=7955 GN=impdh2 PE=3 SV=1	S	Function unknown	PREDICTED: inosine-5&apos;-monophosphate dehydrogenase 2 isoform X2 [Sinocyclocheilus grahami]
Ery22478.gene	18	25	35	0	0	0	8	96	48	0	0	0	[L]	Replication, recombination and repair	Biological Process: DNA methylation (GO:0006306);; Molecular Function: DNA-methyltransferase activity (GO:0009008);; Biological Process: regulation of gene expression (GO:0010468);;	K17398|0|phi:102103159|K17398 DNA (cytosine-5)-methyltransferase 3A [EC:2.1.1.37] | (RefSeq) DNMT3A; DNA methyltransferase 3 alpha	Cysteine and methionine metabolism (ko00270)	--	--	C-5 cytosine-specific DNA methylase;; PWWP domain	DNA (cytosine-5)-methyltransferase 3A OS=Gallus gallus OX=9031 GN=DNMT3A PE=2 SV=1	L	Replication, recombination and repair	PREDICTED: DNA (cytosine-5)-methyltransferase 3A-like isoform X6 [Sinocyclocheilus anshuiensis]
Mam30625.gene	90	233	203	0	0	0	6	113	48	0	0	0	--	--	--		--	--	--	--	--	--	--	hypothetical protein cypCar_00039582 [Cyprinus carpio]
Ery15299.gene	24	20	13	0	0	0	23	47	49	0	0	0	--	--	--		--	--	--	--	--	--	--	--
Mam08696.gene	29	53	53	0	0	0	28	47	49	0	0	0	--	--	Biological Process: macromolecule metabolic process (GO:0043170);;		--	[R]	General function prediction only	--	--	S	Function unknown	PREDICTED: uncharacterized protein K02A2.6-like [Cyprinus carpio]
Ery04846.gene	27	8	34	0	0	0	80	48	49	0	0	0	[O]	Posttranslational modification, protein turnover, chaperones	Molecular Function: structural constituent of ribosome (GO:0003735);; Cellular Component: ribosome (GO:0005840);; Biological Process: translation (GO:0006412);;	K02927|9.53176e-89|dre:641289|K02927 large subunit ribosomal protein L40e | (RefSeq) uba52, wu:fa91f08, zgc:123344; ubiquitin A-52 residue ribosomal protein fusion product 1	Ribosome (ko03010)	[J]	Translation, ribosomal structure and biogenesis	Ubiquitin family;; Ribosomal L40e family;; Ubiquitin-2 like Rad60 SUMO-like;; Ubiquitin-like domain	Ubiquitin-60S ribosomal protein L40 OS=Ophiophagus hannah OX=8665 PE=2 SV=2	J	Translation, ribosomal structure and biogenesis	hypothetical protein XELAEV_18006476mg [Xenopus laevis]
Ery08780.gene	185	217	164	0	0	0	152	130	49	0	0	0	[F]	Nucleotide transport and metabolism	Molecular Function: purine-nucleoside phosphorylase activity (GO:0004731);; Cellular Component: cytoplasm (GO:0005737);; Biological Process: nucleoside metabolic process (GO:0009116);; Biological Process: purine-containing compound salvage (GO:0043101);;		--	[F]	Nucleotide transport and metabolism	Phosphorylase superfamily	S-methyl-5&apos;-thioadenosine phosphorylase OS=Xenopus tropicalis OX=8364 GN=mtap PE=3 SV=1	F	Nucleotide transport and metabolism	PREDICTED: purine nucleoside phosphorylase-like [Sinocyclocheilus rhinocerous]
Mam19282.gene	14	13	13	0	0	0	68	220	49	0	0	0	[J]	Translation, ribosomal structure and biogenesis	Molecular Function: nucleotide binding (GO:0000166);; Molecular Function: RNA binding (GO:0003723);; Cellular Component: nucleus (GO:0005634);; Cellular Component: cytoplasm (GO:0005737);; Biological Process: positive regulation of mRNA splicing, via spliceosome (GO:0048026);;	K13207|0|dre:57922|K13207 CUG-BP- and ETR3-like factor | (RefSeq) celf3a, celf3, etr-1, etr1, tnrc4; cugbp, Elav-like family member 3a	--	[A]	RNA processing and modification	RNA recognition motif. (a.k.a. RRM, RBD, or RNP domain);; RNA recognition motif	CUGBP Elav-like family member 3 OS=Danio rerio OX=7955 GN=celf3 PE=2 SV=2	S	Function unknown	PREDICTED: CUGBP Elav-like family member 3 isoform X2 [Cyprinus carpio]
Mam07545.gene	30	48	66	0	0	0	100	14	50	0	0	0	[R]	General function prediction only	Molecular Function: nucleic acid binding (GO:0003676);; Molecular Function: metal ion binding (GO:0046872);;		--	[R]	General function prediction only	Zinc-finger double domain;; Zinc finger, C2H2 type;; C2H2-type zinc finger;; C2H2-type zinc finger;; Zinc-finger double-stranded RNA-binding	Gastrula zinc finger protein XlCGF26.1 (Fragment) OS=Xenopus laevis OX=8355 PE=3 SV=1	S	Function unknown	PREDICTED: gastrula zinc finger protein XlCGF26.1-like [Sinocyclocheilus grahami]
Ery30882.gene	24	10	17	0	0	0	18	34	50	0	0	0	--	--	Cellular Component: mitochondrial inner membrane (GO:0005743);; Molecular Function: ion transmembrane transporter activity (GO:0015075);; Cellular Component: integral component of membrane (GO:0016021);; Biological Process: erythrocyte differentiation (GO:0030218);; Biological Process: ion transmembrane transport (GO:0034220);; Biological Process: cellular respiration (GO:0045333);; Biological Pr…		--	[R]	General function prediction only	Tricarboxylate carrier	Sideroflexin-4 OS=Danio rerio OX=7955 GN=sfxn4 PE=2 SV=1	U	Intracellular trafficking, secretion, and vesicular transport	PREDICTED: sideroflexin-4-like [Sinocyclocheilus rhinocerous]
Ery17663.gene	21	12	18	0	0	0	60	40	50	0	0	0	[U]	Intracellular trafficking, secretion, and vesicular transport	--		--	[T]	Signal transduction mechanisms	Protein kinase domain;; Protein tyrosine kinase;; Kinase-like	Serine/threonine-protein kinase pim-2 OS=Danio rerio OX=7955 GN=pim2 PE=2 SV=2	T	Signal transduction mechanisms	hypothetical protein cypCar_00020629 [Cyprinus carpio]
Mam10434.gene	43	83	57	0	0	0	6	65	50	0	0	0	[G]	Carbohydrate transport and metabolism	Molecular Function: 6-phosphofructokinase activity (GO:0003872);; Molecular Function: ATP binding (GO:0005524);; Cellular Component: cytoplasm (GO:0005737);; Biological Process: fructose 6-phosphate metabolic process (GO:0006002);; Molecular Function: metal ion binding (GO:0046872);; Biological Process: glycolytic process through fructose-6-phosphate (GO:0061615);;	K00850|5.68618e-64|dre:550259|K00850 6-phosphofructokinase 1 [EC:2.7.1.11] | (RefSeq) pfklb, zgc:110298; phosphofructokinase, liver b	--	[G]	Carbohydrate transport and metabolism	Phosphofructokinase	--	G	Carbohydrate transport and metabolism	PREDICTED: ATP-dependent 6-phosphofructokinase, liver type-like [Sinocyclocheilus rhinocerous]
Ery19771.gene	39	10	36	0	0	0	100	84	50	0	0	0	[R]	General function prediction only	Molecular Function: transmembrane signaling receptor activity (GO:0004888);; Cellular Component: integral component of plasma membrane (GO:0005887);;		--	[TV]	Signal transduction mechanisms;; Defense mechanisms	Lectin C-type domain	Aggrecan core protein OS=Gallus gallus OX=9031 GN=ACAN PE=1 SV=2	S	Function unknown	PREDICTED: macrophage mannose receptor 1-like [Sinocyclocheilus grahami]
Ery16616.gene	7	14	5	0	0	0	27	86	50	0	0	0	--	--	Molecular Function: microtubule motor activity (GO:0003777);; Molecular Function: ATP binding (GO:0005524);; Cellular Component: kinesin complex (GO:0005871);; Biological Process: microtubule-based movement (GO:0007018);; Molecular Function: microtubule binding (GO:0008017);; Molecular Function: ATPase activity (GO:0016887);; Molecular Function: kinetochore binding (GO:0043515);; Biological Proce…	K11498|0|dre:767754|K11498 centromeric protein E | (RefSeq) cenpe, wu:fc06a10, zgc:152925; centromere protein E	--	[Z]	Cytoskeleton	Kinesin motor domain;; Microtubule binding	Chromosome-associated kinesin KIF4 OS=Gallus gallus OX=9031 GN=KIF4 PE=2 SV=1	Z	Cytoskeleton	PREDICTED: centromere-associated protein E-like [Sinocyclocheilus rhinocerous]
Ery27709.gene	498	558	36	0	0	0	237	100	50	0	0	0	--	--	Molecular Function: zinc ion binding (GO:0008270);;		--	[O]	Posttranslational modification, protein turnover, chaperones	Ring finger domain;; RING-type zinc-finger;; Zinc finger, C3HC4 type (RING finger)	Tripartite motif-containing protein 59 OS=Gallus gallus OX=9031 GN=TRIM59 PE=2 SV=1	S	Function unknown	PREDICTED: RING finger protein 224-like [Sinocyclocheilus rhinocerous]
Ery11552.gene	42	118	61	0	0	0	73	119	50	0	0	0	[M]	Cell wall/membrane/envelope biogenesis	Cellular Component: integral component of membrane (GO:0016021);;		--	[TV]	Signal transduction mechanisms;; Defense mechanisms	Lectin C-type domain	Hepatic lectin OS=Gallus gallus OX=9031 PE=1 SV=1	S	Function unknown	PREDICTED: C-type lectin domain family 4 member E-like [Cyprinus carpio]
Mam11391.gene	86	48	18	0	0	0	28	55	51	0	0	0	--	--	--		--	--	--	--	--	S	Function unknown	PREDICTED: uncharacterized protein LOC104057446 [Cuculus canorus]
[truncated: 535 more rows]

## Sheet: Uniquely expression in liver 
#ID	F1-C-I1_count	F1-C-I2_count	F1-C-I3_count	F1-C-L1_count	F1-C-L2_count	F1-C-L3_count	F1-H-I1_count	F1-H-I2_count	F1-H-I3_count	F1-H-L1_count	F1-H-L2_count	F1-H-L3_count	#REF!	#REF!	[L]	Replication, recombination and repair	Molecular Function: protein binding (GO:0005515);; Cellular Component: microtubule (GO:0005874);; Biological Process: base-excision repair (GO:0006284);; Biological Process: apoptotic process (GO:0006915);; Biological Process: somatic diversification of immunoglobulins (GO:0016445);; Molecular Function: DNA polymerase activity (GO:0034061);; Biological Process: hematopoietic or lymphoid organ dev…	K02330|1.03369e-170|tca:103313461|K02330 DNA polymerase beta [EC:2.7.7.7 4.2.99.-] | (RefSeq) DNA polymerase beta-like	Base excision repair (ko03410)	[L]	Replication, recombination and repair	DNA polymerase beta palm;; Helix-hairpin-helix domain;; DNA polymerase beta thumb;; Fingers domain of DNA polymerase lambda;; Helix-hairpin-helix domain	DNA polymerase beta OS=Xenopus laevis OX=8355 GN=polb PE=1 SV=3	L	Replication, recombination and repair	PREDICTED: DNA polymerase beta [Kryptolebias marmoratus]
[truncated: 181 more rows]

[truncated: 1 more sheets: Uniquely expression in herbivor]
