# Supplementary material for: Asymmetric expression of homoeologous genes contributes to dietary adaption of an allodiploid hybrid fish derived from Megalobrama amblycephala (♀) × Culter alburnus (♂)
Source: BMC Genomics. 2021 May 19;22:362. doi: 10.1186/s12864-021-07639-6 (PMC8132401; doi:10.1186/s12864-021-07639-6)
Supplement: Supplementary file 4 — Additional file 4. [file 12864_2021_7639_MOESM4_ESM.xlsx]

## Sheet: Sheet1
#ID	F1-C-I1_count	F1-C-I2_count	F1-C-I3_count	F1-C-L1_count	F1-C-L2_count	F1-C-L3_count	F1-H-I1_count	F1-H-I2_count	F1-H-I3_count	F1-H-L1_count	F1-H-L2_count	F1-H-L3_count	#ID	F1-C-I1_count	F1-C-I2_count	F1-C-I3_count	F1-C-L1_count	F1-C-L2_count	F1-C-L3_count	F1-H-I1_count	F1-H-I2_count	F1-H-I3_count	F1-H-L1_count	F1-H-L2_count	F1-H-L3_count	NR_annotation	Swiss_Prot_annotation	Pfam_annotation	KOG_class_annotation	KOG_class	KEGG_annotation	GO_annotation	COG_class_annotation	COG_class
Ery28580	0	0	0	0	0	0	0	3	0	0	0	0	Mam00001	0	0	0	0	0	0	0	0	0	0	0	0	excitatory amino acid transporter 4 isoform X1 [Danio rerio]	Excitatory amino acid transporter 1 OS=Ambystoma tigrinum OX=8305 GN=SLC1A3 PE=1 SV=1	Sodium:dicarboxylate symporter family	Amino acid transport and metabolism	[E]	K05617|0|dre:559270|K05617 solute carrier family 1 (high affinity aspartate/glutamate transporter), member 6 | (RefSeq) slc1a6, zgc:171923; solute carrier family 1 (high affinity aspartate/glutamate transporter), member 6	Biological Process: transport (GO:0006810);; Molecular Function: symporter activity (GO:0015293);; Cellular Component: integral component of membrane (GO:0016021);;	Energy production and conversion	[C]
Ery26756	55	59	47	14	17	16	105	103	66	2	34	13	Mam00004	0	0	0	0	0	0	2	2	1	0	0	2	PREDICTED: protein phosphatase 1D-like [Sinocyclocheilus rhinocerous]	Protein phosphatase 1K, mitochondrial OS=Xenopus laevis OX=8355 GN=ppm1k PE=2 SV=1	Protein phosphatase 2C	Signal transduction mechanisms	[T]	K10147|0|dre:394065|K10147 protein phosphatase 1D [EC:3.1.3.16] | (RefSeq) ppm1da, ppm1d, wu:fj44c08, zgc:55836, zgc:77316; protein phosphatase, Mg2+/Mn2+ dependent, 1Da	Molecular Function: protein serine/threonine phosphatase activity (GO:0004722);; Biological Process: protein dephosphorylation (GO:0006470);; Molecular Function: metal ion binding (GO:0046872);;	Signal transduction mechanisms	[T]
Ery14667	0	0	0	0	0	0	0	0	0	0	0	0	Mam00005	0	0	0	0	0	0	0	0	0	0	0	0	--	--	--	--	--	--	--	--	--
Ery04539	45	0	0	3	0	0	118	35	14	0	0	7	Mam00007	0	0	0	0	0	0	0	0	0	0	0	0	PREDICTED: membrane progestin receptor gamma-B [Sinocyclocheilus rhinocerous]	Membrane progestin receptor gamma-B OS=Danio rerio OX=7955 GN=paqr5b PE=2 SV=1	Haemolysin-III related	General function prediction only;; Signal transduction mechanisms	[RT]	--	Molecular Function: steroid hormone receptor activity (GO:0003707);; Molecular Function: steroid binding (GO:0005496);; Cellular Component: plasma membrane (GO:0005886);; Biological Process: multicellular organism development (GO:0007275);; Cellular Component: integral component of membrane (GO:0016021);; Biological Process: oogenesis (GO:0048477);;	--	--
Ery24260	0	0	0	0	0	0	0	0	0	0	0	0	Mam00009	11	13	22	5	6	1	21	10	3	8	9	6	PREDICTED: somatostatin receptor type 5-like [Sinocyclocheilus anshuiensis]	Somatostatin-like receptor F_48D10.1 OS=Takifugu rubripes OX=31033 GN=F_48D10.1 PE=3 SV=1	7 transmembrane receptor (rhodopsin family);; Serpentine type 7TM GPCR chemoreceptor Srsx;; Serpentine type 7TM GPCR chemoreceptor Srv;; Serpentine type 7TM GPCR chemoreceptor Srx	General function prediction only	[R]	K04219|0|dre:566989|K04219 somatostatin receptor 3 | (RefSeq) sstr3, si:dkey-165i8.4; somatostatin receptor 3	Molecular Function: somatostatin receptor activity (GO:0004994);; Cellular Component: integral component of plasma membrane (GO:0005887);; Biological Process: G-protein coupled receptor signaling pathway, coupled to cyclic nucleotide second messenger (GO:0007187);; Biological Process: neuropeptide signaling pathway (GO:0007218);; Biological Process: chemical synaptic transmission (GO:0007268);; B…	--	--
Ery17795	611	641	811	632	360	535	1917	1784	1967	596	646	630	Mam00010	0	0	0	0	0	0	2	0	0	0	0	0	hypothetical protein cypCar_00042100 [Cyprinus carpio]	Methanethiol oxidase OS=Danio rerio OX=7955 GN=selenbp1 PE=2 SV=1	56kDa selenium binding protein (SBP56);; Transposase IS4;; DDE superfamily endonuclease;; Tc5 transposase DNA-binding domain	Inorganic ion transport and metabolism	[P]	--	Molecular Function: DNA binding (GO:0003677);; Cellular Component: nucleus (GO:0005634);; Cellular Component: cytosol (GO:0005829);; Molecular Function: selenium binding (GO:0008430);; Biological Process: protein transport (GO:0015031);; Cellular Component: membrane (GO:0016020);; Molecular Function: metal ion binding (GO:0046872);;	General function prediction only	[R]
Ery11864	2	0	0	0	0	0	0	6	0	1	0	0	Mam00012	0	0	0	0	0	0	0	0	0	0	0	0	hypothetical protein cypCar_00012827 [Cyprinus carpio]	--	Doublecortin	Cell cycle control, cell division, chromosome partitioning;; Cytoskeleton	[DZ]	K19538|0|dre:101882676|K19538 retinitis pigmentosa 1 | (RefSeq) rp1; retinitis pigmentosa 1 (autosomal dominant)	Cellular Component: axoneme (GO:0005930);; Biological Process: axoneme assembly (GO:0035082);; Biological Process: photoreceptor cell development (GO:0042461);; Biological Process: retina development in camera-type eye (GO:0060041);;	--	--
Ery02232	97	127	135	83	75	26	77	126	151	58	75	37	Mam00014	0	2	0	0	0	0	0	0	0	0	0	0	PREDICTED: probable E3 ubiquitin-protein ligase TRIM8 [Sinocyclocheilus grahami]	Nuclear factor 7, brain OS=Xenopus laevis OX=8355 PE=1 SV=1	zinc finger of C3HC4-type, RING;; RING-type zinc-finger;; Zinc finger, C3HC4 type (RING finger);; Zinc finger, C3HC4 type (RING finger)	Posttranslational modification, protein turnover, chaperones	[O]	--	Cellular Component: nucleus (GO:0005634);; Molecular Function: zinc ion binding (GO:0008270);; Molecular Function: ligase activity (GO:0016874);;	--	--
Ery23575	0	0	0	0	0	0	0	0	0	0	0	0	Mam00016	12	3	7	0	2	4	27	15	14	10	10	7	--	--	--	--	--	--	--	--	--
Ery12998	0	0	0	0	0	0	0	0	0	0	0	0	Mam00018	0	0	0	0	4	0	12	7	0	0	0	0	PREDICTED: solute carrier family 23 member 2-like [Sinocyclocheilus rhinocerous]	Solute carrier family 23 member 2 OS=Xenopus tropicalis OX=8364 GN=slc23a2 PE=2 SV=1	Permease family	Nucleotide transport and metabolism	[F]	K14611|0|dre:798958|K14611 solute carrier family 23 (nucleobase transporter), member 1/2 | (RefSeq) si:dkey-106n21.1	Molecular Function: transporter activity (GO:0005215);; Cellular Component: integral component of membrane (GO:0016021);; Biological Process: transmembrane transport (GO:0055085);;	Nucleotide transport and metabolism	[F]
Ery00163	0	3	27	0	0	0	16	13	0	0	0	0	Mam00020	3	7	6	3	3	4	14	8	6	4	1	6	PREDICTED: transmembrane protein 132E-like [Sinocyclocheilus anshuiensis]	Transmembrane protein 132E OS=Danio rerio OX=7955 GN=tmem132e PE=2 SV=1	Transmembrane protein family 132;; Mature oligodendrocyte transmembrane protein, TMEM132D, C-term	Function unknown	[S]	K17599|0|dre:564044|K17599 transmembrane protein 132 | (RefSeq) tmem132e; transmembrane protein 132E	Cellular Component: integral component of membrane (GO:0016021);; Biological Process: posterior lateral line neuromast hair cell development (GO:0035677);; Biological Process: detection of mechanical stimulus involved in sensory perception of sound (GO:0050910);; Biological Process: auditory receptor cell development (GO:0060117);;	--	--
Ery19836	8	4	0	0	0	0	0	0	5	0	0	0	Mam00022	0	0	0	0	0	0	0	0	0	0	0	0	PREDICTED: multidrug and toxin extrusion protein 1-like [Sinocyclocheilus grahami]	Multidrug and toxin extrusion protein 1 OS=Danio rerio OX=7955 GN=slc47a1 PE=2 SV=1	MatE	General function prediction only	[R]	K03327|0|dre:560089|K03327 multidrug resistance protein, MATE family | (RefSeq) mate4; multidrug and toxin extrusion protein 1-like	--	Defense mechanisms	[V]
Ery26616	121	97	107	20	23	35	87	176	160	19	49	23	Mam00023	0	0	0	0	0	0	1	0	0	0	0	1	PREDICTED: fermitin family homolog 3-like [Sinocyclocheilus rhinocerous]	Fermitin family homolog 2 OS=Danio rerio OX=7955 GN=fermt2 PE=2 SV=1	FERM central domain;; PH domain	Cell cycle control, cell division, chromosome partitioning	[D]	K17084|0|dre:393878|K17084 kindlin 3 | (RefSeq) fermt3b, zgc:64101; fermitin family member 3b	--	--	--
Ery13527	646	763	716	27	28	19	666	597	531	18	16	23	Mam00024	0	0	0	0	0	0	0	0	0	0	0	0	PREDICTED: serine protease 33-like [Sinocyclocheilus anshuiensis]	Acrosin OS=Meleagris gallopavo OX=9103 GN=ACR PE=1 SV=1	Trypsin;; Domain of unknown function (DUF1986)	Amino acid transport and metabolism	[E]	--	Molecular Function: serine-type endopeptidase activity (GO:0004252);; Biological Process: proteolysis (GO:0006508);;	Posttranslational modification, protein turnover, chaperones	[O]
Ery04488	0	0	0	0	0	0	0	0	0	0	0	0	Mam00025	9	5	2	1	0	0	3	8	4	7	5	15	--	--	--	--	--	--	--	--	--
Ery08736	0	0	0	0	0	0	4	1	3	0	0	4	Mam00029	23	29	22	8	2	3	31	38	40	13	12	12	PREDICTED: uncharacterized protein LOC107583085 [Sinocyclocheilus grahami]	--	--	--	--	--	--	--	--
Ery22933	415	177	170	126	106	83	596	550	524	171	198	207	Mam00034	0	1	0	0	0	0	0	0	0	0	0	0	hypothetical protein cypCar_00035472 [Cyprinus carpio]	Gamma-crystallin-4 (Fragment) OS=Xenopus laevis OX=8355 GN=cryg4 PE=2 SV=1	Beta/Gamma crystallin;; Ricin-type beta-trefoil lectin domain	--	--	--	--	--	--
Ery24019	0	0	0	0	0	0	0	0	0	0	0	0	Mam00037	41	47	85	24	5	17	208	216	224	16	14	8	--	--	--	--	--	--	--	--	--
Ery27975	101	97	117	33	41	10	131	120	112	63	47	47	Mam00038	0	0	0	0	0	0	0	0	2	0	0	0	PREDICTED: spermatogenesis-associated protein 2-like isoform X2 [Cyprinus carpio]	--	--	--	--	K17595|0|dre:568830|K17595 spermatogenesis-associated protein 2 | (RefSeq) spata2, zgc:165341; spermatogenesis associated 2	--	--	--
Ery18561	5	0	6	0	0	0	7	14	31	5	0	0	Mam00040	2	3	1	0	0	0	4	2	0	0	0	0	ankyrin repeat and fibronectin type-III domain-containing protein 1 isoform X3 [Danio rerio]	--	Fibronectin type III domain;; Ankyrin repeats (many copies)	General function prediction only	[R]	--	--	--	--
Ery27222	0	0	0	0	0	0	0	0	0	0	0	0	Mam00041	3	0	6	0	0	0	4	4	4	0	2	1	PREDICTED: uncharacterized protein LOC107732221 [Sinocyclocheilus rhinocerous]	--	Immunoglobulin V-set domain;; Immunoglobulin domain;; Immunoglobulin I-set domain	--	--	--	--	--	--
Ery07882	0	0	0	0	0	0	19	5	0	0	0	0	Mam00052	166	187	138	127	118	114	308	345	371	178	203	177	PREDICTED: voltage-dependent L-type calcium channel subunit alpha-1D-like isoform X6 [Sinocyclocheilus grahami]	Voltage-dependent L-type calcium channel subunit alpha-1D OS=Gallus gallus OX=9031 GN=CACNA1D PE=2 SV=1	Ion transport protein;; Polycystin cation channel	Inorganic ion transport and metabolism;; Signal transduction mechanisms	[PT]	K04851|0|tru:101070235|K04851 voltage-dependent calcium channel L type alpha-1D | (RefSeq) voltage-dependent L-type calcium channel subunit alpha-1D-like	Molecular Function: voltage-gated calcium channel activity (GO:0005245);; Cellular Component: voltage-gated calcium channel complex (GO:0005891);; Biological Process: regulation of ion transmembrane transport (GO:0034765);; Biological Process: calcium ion transmembrane transport (GO:0070588);;	--	--
Ery13629	1	0	4	0	0	0	12	6	13	3	0	0	Mam00054	0	0	0	0	0	0	6	3	2	0	0	0	PREDICTED: alpha-(1,3)-fucosyltransferase 9-like isoform X1 [Sinocyclocheilus anshuiensis]	Alpha-(1,3)-fucosyltransferase 10 OS=Xenopus tropicalis OX=8364 GN=fut10 PE=2 SV=1	Glycosyltransferase family 10 (fucosyltransferase) C-term;; Fucosyltransferase, N-terminal	Carbohydrate transport and metabolism;; Amino acid transport and metabolism	[GE]	--	Molecular Function: tRNA binding (GO:0000049);; Biological Process: tRNA wobble uridine modification (GO:0002098);; Molecular Function: telomerase activity (GO:0003720);; Molecular Function: RNA helicase activity (GO:0003724);; Molecular Function: DNA primase activity (GO:0003896);; Molecular Function: sulfate adenylyltransferase activity (GO:0004779);; Cellular Component: cytosol (GO:0005829);; …	--	--
Ery27352	123	94	142	24	12	2	204	233	161	11	46	21	Mam00055	0	0	0	0	0	0	0	0	0	0	0	0	PREDICTED: BTB/POZ domain-containing protein KCTD9-like [Sinocyclocheilus anshuiensis]	BTB/POZ domain-containing protein KCTD6 OS=Danio rerio OX=7955 GN=kctd6 PE=2 SV=1	Pentapeptide repeats (8 copies);; Pentapeptide repeats (9 copies);; BTB/POZ domain;; KHA, dimerisation domain of potassium ion channel;; Pentapeptide repeats (9 copies);; BTB/POZ domain;; BTB/POZ domain	General function prediction only	[R]	--	Cellular Component: cytoplasm (GO:0005737);; Biological Process: ion transport (GO:0006811);; Biological Process: protein homooligomerization (GO:0051260);;	Function unknown	[S]
Ery27207	20	7	0	9	7	2	63	22	39	27	24	28	Mam00057	0	0	0	0	0	0	0	0	0	0	0	0	PREDICTED: uncharacterized PE-PGRS family protein PE_PGRS46-like [Sinocyclocheilus grahami]	--	--	--	--	--	Cellular Component: elastic fiber (GO:0071953);;	--	--
Ery28479	0	0	0	0	0	0	0	0	0	0	0	0	Mam00058	1	3	0	0	0	0	0	0	0	2	0	0	hypothetical protein cypCar_00040597 [Cyprinus carpio]	Mucin-5B OS=Gallus gallus OX=9031 GN=MUC5B PE=1 SV=1	C8 domain;; von Willebrand factor type D domain;; Trypsin Inhibitor like cysteine rich domain	Extracellular structures;; Defense mechanisms	[WV]	--	--	--	--
Ery28603	0	0	0	0	0	0	0	0	0	0	0	0	Mam00059	16	2	4	7	0	3	15	16	19	13	8	7	PREDICTED: voltage-dependent calcium channel gamma-4 subunit-like [Sinocyclocheilus rhinocerous]	--	PMP-22/EMP/MP20/Claudin family;; PMP-22/EMP/MP20/Claudin tight junction	--	--	--	Molecular Function: voltage-gated calcium channel activity (GO:0005245);; Molecular Function: channel regulator activity (GO:0016247);; Biological Process: transmission of nerve impulse (GO:0019226);; Cellular Component: AMPA glutamate receptor complex (GO:0032281);; Biological Process: calcium ion transmembrane transport (GO:0070588);; Biological Process: regulation of AMPA receptor activity (GO…	--	--
Ery12007	5	13	3	0	0	0	10	11	10	0	0	0	Mam00061	0	0	0	0	0	0	5	0	0	0	0	0	PREDICTED: galectin-3-binding protein A-like [Sinocyclocheilus rhinocerous]	Galectin-3-binding protein A OS=Danio rerio OX=7955 GN=lgals3bpa PE=2 SV=1	Scavenger receptor cysteine-rich domain;; BTB And C-terminal Kelch	--	--	K17300|0|dre:677742|K17300 galectin-3-binding protein | (RefSeq) lgals3bpa, lgals3bp, zgc:136780; lectin, galactoside-binding, soluble, 3 binding protein a	Molecular Function: scavenger receptor activity (GO:0005044);; Cellular Component: proteinaceous extracellular matrix (GO:0005578);; Biological Process: cell adhesion (GO:0007155);; Cellular Component: membrane (GO:0016020);;	--	--
Ery12310	0	0	0	0	0	7	0	0	0	0	0	0	Mam00062	55	55	54	17	10	12	18	43	44	19	12	8	hypothetical protein cypCar_00009968 [Cyprinus carpio]	NXPE family member 3 OS=Danio rerio OX=7955 GN=nxpe3 PE=2 SV=1	Neurexophilin;; Filamin/ABP280 repeat	--	--	--	--	--	--
Ery27561	5	0	0	0	0	0	5	2	0	0	0	0	Mam00063	0	0	2	0	0	0	0	0	0	0	0	0	--	--	--	--	--	--	--	--	--
Ery07836	334	291	431	132	312	172	338	418	316	89	113	98	Mam00064	0	0	0	0	0	0	0	0	0	0	0	0	ubiquitin-conjugating enzyme E2 D2 isoform X1 [Astyanax mexicanus]	Ubiquitin-conjugating enzyme E2 D2 OS=Xenopus laevis OX=8355 GN=ube2d2 PE=1 SV=1	Ubiquitin-conjugating enzyme	Posttranslational modification, protein turnover, chaperones	[O]	K06689|3.27726e-105|dre:335444|K06689 ubiquitin-conjugating enzyme E2 D [EC:2.3.2.23] | (RefSeq) ube2d2l, ube2d2, wu:fj13d01, zgc:73200; ubiquitin-conjugating enzyme E2D 2 (UBC4/5 homolog, yeast)	Molecular Function: ATP binding (GO:0005524);; Molecular Function: ligase activity (GO:0016874);;	Posttranslational modification, protein turnover, chaperones	[O]
Ery18855	6	0	3	10	0	0	9	3	5	8	4	0	Mam00065	0	0	0	0	0	0	0	0	0	0	0	0	PREDICTED: uncharacterized protein LOC107657798 [Sinocyclocheilus anshuiensis]	Schwann cell myelin protein OS=Coturnix japonica OX=93934 GN=SMP PE=1 SV=1	Immunoglobulin domain;; Immunoglobulin domain;; CD80-like C2-set immunoglobulin domain;; Immunoglobulin domain;; Immunoglobulin V-set domain;; Immunoglobulin I-set domain	General function prediction only;; Inorganic ion transport and metabolism	[RP]	--	Cellular Component: membrane (GO:0016020);;	--	--
Ery02724	0	0	0	0	0	0	0	0	0	0	0	0	Mam00069	0	0	3	0	0	0	0	2	0	0	0	0	PREDICTED: uncharacterized protein LOC109073337 [Cyprinus carpio]	--	--	--	--	--	--	--	--
Ery18304	0	0	0	0	0	0	0	0	0	0	0	0	Mam00070	64	41	74	16	15	13	42	47	24	9	13	17	--	--	--	--	--	--	--	--	--
Ery03756	6	0	15	25	17	51	10	20	0	25	28	33	Mam00071	0	0	0	0	0	0	0	2	3	0	0	0	PREDICTED: hexokinase-2-like [Sinocyclocheilus grahami]	--	Hexokinase;; Hexokinase	Carbohydrate transport and metabolism	[G]	K00844|0|dre:406339|K00844 hexokinase [EC:2.7.1.1] | (RefSeq) hk2, fi09d05, fi17h06, wu:fi09d05, wu:fi17h06, wu:fi31b04, zgc:55926; hexokinase 2	Biological Process: cellular glucose homeostasis (GO:0001678);; Molecular Function: glucokinase activity (GO:0004340);; Molecular Function: ATP binding (GO:0005524);; Molecular Function: glucose binding (GO:0005536);; Cellular Component: cytosol (GO:0005829);; Biological Process: glycolytic process (GO:0006096);; Molecular Function: fructokinase activity (GO:0008865);; Molecular Function: mannoki…	Carbohydrate transport and metabolism	[G]
Ery01205	3521	7250	7822	28	15	0	689	2478	1578	0	0	46	Mam00073	0	0	0	0	0	0	0	1	0	0	0	0	PREDICTED: fish-egg lectin [Sinocyclocheilus grahami]	Fish-egg lectin OS=Cyprinus carpio OX=7962 PE=1 SV=1	Propeller	General function prediction only	[R]	--	Cellular Component: autophagosome membrane (GO:0000421);; Cellular Component: extracellular region (GO:0005576);; Cellular Component: lysosomal membrane (GO:0005765);; Cellular Component: integral component of membrane (GO:0016021);; Molecular Function: carbohydrate binding (GO:0030246);; Molecular Function: phosphatidylinositol-3-phosphate binding (GO:0032266);; Biological Process: autophagosome…	--	--
Ery19553	99	57	84	42	27	11	293	299	205	79	29	68	Mam00074	0	0	0	0	0	0	0	0	0	0	0	0	PREDICTED: coiled-coil domain-containing protein 30-like isoform X1 [Sinocyclocheilus anshuiensis]	--	Domain of unknown function (DUF4686)	--	--	--	--	--	--
Ery16557	10	0	0	0	0	0	16	8	22	0	0	0	Mam00075	2	1	0	0	0	0	4	2	3	0	0	0	upstream stimulatory factor 2 isoform X4 [Paramormyrops kingsleyae]	Upstream stimulatory factor 1 OS=Xenopus borealis OX=8354 GN=usf1 PE=2 SV=1	--	Transcription	[K]	K09106|4.34834e-40|mze:101475720|K09106 upstream stimulatory factor | (RefSeq) upstream stimulatory factor 2-like	--	--	--
Ery11309	0	20	19	0	0	0	32	11	6	0	6	5	Mam00076	2	0	0	0	0	0	0	0	0	0	0	0	PREDICTED: large neutral amino acids transporter small subunit 1-like [Sinocyclocheilus grahami]	Y+L amino acid transporter 2 OS=Xenopus tropicalis OX=8364 GN=slc7a6 PE=2 SV=1	Amino acid permease;; Amino acid permease	Amino acid transport and metabolism	[E]	K13780|0|dre:797250|K13780 solute carrier family 7 (L-type amino acid transporter), member 5 | (RefSeq) slc7a5; solute carrier family 7 (amino acid transporter light chain, L system), member 5	Biological Process: amino acid transmembrane transport (GO:0003333);; Molecular Function: amino acid transmembrane transporter activity (GO:0015171);; Cellular Component: integral component of membrane (GO:0016021);;	Amino acid transport and metabolism	[E]
Ery03233	3	0	0	0	0	0	0	0	0	0	0	0	Mam00077	0	0	0	0	0	0	0	0	0	0	0	0	PREDICTED: kelch-like protein 38 [Sinocyclocheilus grahami]	Kelch-like protein 38 OS=Danio rerio OX=7955 GN=klhl38 PE=4 SV=1	BTB/POZ domain;; BTB And C-terminal Kelch;; Kelch motif;; Kelch motif;; Galactose oxidase, central domain;; Galactose oxidase, central domain;; Kelch motif;; Kelch motif	Signal transduction mechanisms;; General function prediction only	[TR]	K13959|0|dre:559083|K13959 kelch-like protein 38 | (RefSeq) klhl38a, klhl38, si:dkey-5e12.1; kelch-like family member 38a	--	Cell wall/membrane/envelope biogenesis	[M]
Ery11442	0	0	0	0	0	0	0	0	0	0	0	0	Mam00080	0	1	0	0	0	0	5	4	0	0	0	0	hypothetical protein cypCar_00050520 [Cyprinus carpio]	--	Immunoglobulin V-set domain;; Immunoglobulin domain	--	--	--	--	--	--
Ery02181	82	71	122	24	41	16	12	25	33	12	71	33	Mam00081	0	0	0	0	0	0	0	0	0	0	0	0	hypothetical protein cypCar_00047577 [Cyprinus carpio]	Transitional endoplasmic reticulum ATPase OS=Danio rerio OX=7955 GN=vcp PE=1 SV=1	ATPase family associated with various cellular activities (AAA);; Holliday junction DNA helicase ruvB N-terminus;; AAA domain (Cdc48 subfamily)	Posttranslational modification, protein turnover, chaperones	[O]	K14575|2.24143e-116|dre:100332622|K14575 AAA family ATPase | (RefSeq) spata5; spermatogenesis associated 5	--	Posttranslational modification, protein turnover, chaperones	[O]
Ery28343	0	0	0	0	0	0	0	0	0	0	0	0	Mam00082	0	0	0	0	0	0	11	13	17	0	0	8	PREDICTED: uncharacterized protein LOC102076495 isoform X6 [Oreochromis niloticus]	--	Integrase core domain	General function prediction only	[R]	--	--	--	--
Ery16571	0	0	0	0	0	0	0	0	0	0	0	0	Mam00083	0	0	0	0	0	0	0	0	0	0	0	0	--	--	--	--	--	--	--	--	--
Ery00316	44	110	90	54	60	67	180	126	164	132	145	120	Mam00084	0	0	0	0	0	0	0	0	0	0	0	0	PREDICTED: serine/threonine-protein phosphatase PGAM5, mitochondrial isoform X2 [Sinocyclocheilus grahami]	Serine/threonine-protein phosphatase PGAM5, mitochondrial OS=Danio rerio OX=7955 GN=pgam5 PE=2 SV=2	Histidine phosphatase superfamily (branch 1)	General function prediction only	[R]	K15637|1.7784e-98|dre:492357|K15637 serine/threonine-protein phosphatase PGAM5 [EC:3.1.3.16] | (RefSeq) pgam5, si:dkey-69p22.1, wu:fb39f09, wu:fj34f06, zgc:112041, zgc:92057; PGAM family member 5, serine/threonine protein phosphatase, mitochondrial	Molecular Function: phosphoprotein phosphatase activity (GO:0004721);; Cellular Component: mitochondrial outer membrane (GO:0005741);; Biological Process: programmed cell death (GO:0012501);; Cellular Component: integral component of membrane (GO:0016021);;	Carbohydrate transport and metabolism	[G]
Ery10380	0	0	0	0	0	0	0	0	0	0	0	0	Mam00085	0	0	0	0	0	0	0	0	0	0	0	0	--	--	--	--	--	--	--	--	--
Ery11475	7	15	12	0	0	0	3	9	5	0	0	4	Mam00088	0	0	0	5	0	0	0	0	3	0	0	0	--	--	--	--	--	--	--	--	--
Ery24301	2075	2865	2727	2007	1964	1680	1994	1943	2044	1209	1772	1640	Mam00092	0	0	0	0	0	0	0	0	0	0	0	0	PREDICTED: cytochrome c oxidase subunit 5A, mitochondrial-like [Sinocyclocheilus rhinocerous]	Cytochrome c oxidase subunit 5A-2, mitochondrial (Fragment) OS=Thunnus obesus OX=8241 PE=1 SV=1	Cytochrome c oxidase subunit Va	Energy production and conversion	[C]	K02264|7.62319e-94|dre:554101|K02264 cytochrome c oxidase subunit 5a | (RefSeq) cox5aa, cox5a, wu:fj32b09, zgc:109989, zgc:114165; cytochrome c oxidase subunit Vaa	Molecular Function: cytochrome-c oxidase activity (GO:0004129);; Cellular Component: mitochondrial respiratory chain complex IV (GO:0005751);; Biological Process: mitochondrial electron transport, cytochrome c to oxygen (GO:0006123);; Biological Process: spinal cord motor neuron differentiation (GO:0021522);; Biological Process: embryonic organ development (GO:0048568);; Biological Process: hydro…	--	--
Ery01852	0	0	0	0	0	0	0	0	0	0	0	0	Mam00096	0	0	0	0	0	0	0	0	0	0	0	0	--	--	--	--	--	--	--	--	--
Ery18632	77	80	123	10	14	14	95	163	205	138	131	73	Mam00098	0	0	0	0	0	0	52	638	243	0	0	0	PREDICTED: cullin-5 isoform X2 [Ictalurus punctatus]	Cullin-3-B OS=Xenopus laevis OX=8355 GN=cul3b PE=1 SV=1	Cullin family;; Cullin protein neddylation domain	Posttranslational modification, protein turnover, chaperones	[O]	K10612|0|dre:327215|K10612 cullin 5 | (RefSeq) cul5a, cul5, wu:fd17d09, wu:fi20h12, xx:11fd17d09, zgc:66185; cullin 5a	Cellular Component: Cul5-RING ubiquitin ligase complex (GO:0031466);; Molecular Function: ubiquitin protein ligase binding (GO:0031625);; Biological Process: protein ubiquitination involved in ubiquitin-dependent protein catabolic process (GO:0042787);; Molecular Function: ubiquitin protein ligase activity (GO:0061630);;	--	--
Ery26342	0	0	0	0	0	0	0	0	0	0	0	0	Mam00102	0	0	0	0	0	0	0	0	0	0	0	0	PREDICTED: GTPase IMAP family member 8-like [Sinocyclocheilus anshuiensis]	--	AIG1 family	--	--	--	--	--	--
Ery22602	0	0	0	0	0	0	0	0	0	0	0	0	Mam00104	8	2	4	0	0	0	7	9	13	0	0	0	unnamed protein product [Oncorhynchus mykiss]	--	DDE superfamily endonuclease;; Winged helix-turn helix;; 'Paired box' domain	--	--	--	--	Mobilome: prophages, transposons	[X]
Ery13634	909	857	708	1032	797	713	727	1174	742	1295	1511	1125	Mam00107	0	0	0	0	0	0	0	0	0	0	0	0	sarcolemmal membrane-associated protein isoform X3 [Danio rerio]	--	FHA domain	--	--	--	Biological Process: muscle contraction (GO:0006936);; Cellular Component: integral component of membrane (GO:0016021);;	Signal transduction mechanisms	[T]
Ery01106	36	5	15	0	0	4	64	198	44	8	0	0	Mam00108	0	0	0	0	0	0	0	1	0	0	0	0	PREDICTED: vimentin A2 [Sinocyclocheilus anshuiensis]	Vimentin OS=Oncorhynchus mykiss OX=8022 GN=vim PE=2 SV=1	Intermediate filament protein;; Intermediate filament head (DNA binding) region	--	--	--	Molecular Function: structural molecule activity (GO:0005198);; Cellular Component: intermediate filament (GO:0005882);;	--	--
Ery13393	0	0	0	0	0	0	0	0	0	0	0	0	Mam00111	0	0	0	0	0	0	7	8	0	0	0	0	hypothetical protein cypCar_00035295 [Cyprinus carpio]	--	--	--	--	--	--	--	--
Ery03765	0	0	0	0	0	0	0	0	0	0	0	0	Mam00117	4	3	6	17	7	14	12	6	4	5	12	7	PREDICTED: 5-hydroxytryptamine receptor 3A-like [Cyprinus carpio]	Neuronal acetylcholine receptor subunit non-alpha-2 OS=Carassius auratus OX=7957 PE=2 SV=1	Neurotransmitter-gated ion-channel ligand binding domain;; Neurotransmitter-gated ion-channel transmembrane region	Signal transduction mechanisms	[T]	--	--	--	--
Ery10524	651	771	859	382	395	424	504	506	330	245	430	336	Mam00120	0	0	0	0	0	0	0	0	0	0	0	1	adenylosuccinate lyase [Ctenopharyngodon idella]	Adenylosuccinate lyase OS=Gallus gallus OX=9031 GN=ADSL PE=2 SV=2	Lyase;; Adenylosuccinate lyase C-terminus	Nucleotide transport and metabolism	[F]	K01756|0|dre:334431|K01756 adenylosuccinate lyase [EC:4.3.2.2] | (RefSeq) adsl, fi60b04, wu:fi60b04, zgc:56061; adenylosuccinate lyase	Molecular Function: N6-(1,2-dicarboxyethyl)AMP AMP-lyase (fumarate-forming) activity (GO:0004018);; Cellular Component: cytoplasm (GO:0005737);; Biological Process: 'de novo' IMP biosynthetic process (GO:0006189);; Cellular Component: integral component of membrane (GO:0016021);; Biological Process: 'de novo' AMP biosynthetic process (GO:0044208);; Biological Process: protein tetramerization (GO:…	Nucleotide transport and metabolism	[F]
Ery04019	0	0	0	0	0	0	0	0	0	0	0	0	Mam00122	8	21	31	14	4	9	22	26	27	10	24	11	--	--	--	--	--	--	--	--	--
Ery11734	0	0	0	0	0	0	0	0	0	0	0	0	Mam00124	4	3	10	0	2	0	12	15	3	8	24	9	PREDICTED: uncharacterized protein LOC109076304 [Cyprinus carpio]	--	--	--	--	--	--	--	--
Ery10827	0	0	0	0	0	0	0	0	0	0	0	0	Mam00128	34	20	14	3	10	10	30	41	35	38	14	16	PREDICTED: LOW QUALITY PROTEIN: zinc finger MYM-type protein 1-like [Gavialis gangeticus]	--	--	--	--	--	--	--	--
Ery15647	1	0	0	0	0	0	4	3	1	2	3	0	Mam00131	0	0	0	0	0	0	0	4	0	0	0	0	--	--	--	--	--	--	--	--	--
Ery13770	10	4	12	49	22	23	76	38	59	66	115	80	Mam00133	0	0	0	0	0	0	0	0	2	0	0	0	PREDICTED: vesicle transport protein GOT1B-like [Sinocyclocheilus grahami]	--	Got1/Sft2-like family	Inorganic ion transport and metabolism	[P]	--	Cellular Component: integral component of membrane (GO:0016021);; Biological Process: vesicle-mediated transport (GO:0016192);;	--	--
Ery18627	225	218	167	320	296	502	682	548	376	238	211	175	Mam00134	0	0	0	0	0	0	0	0	0	0	0	0	PREDICTED: guanylate cyclase soluble subunit beta-1 [Sinocyclocheilus anshuiensis]	Atrial natriuretic peptide receptor 2 OS=Anguilla japonica OX=7937 GN=npr2 PE=2 SV=1	Adenylate and Guanylate cyclase catalytic domain;; Heme NO binding associated;; Haem-NO-binding	Nucleotide transport and metabolism	[F]	K12319|0|dre:100150304|K12319 guanylate cyclase soluble subunit beta [EC:4.6.1.2] | (RefSeq) gucy1b3, sGC, sgc1b1, si:ch73-34b5.3; guanylate cyclase 1, soluble, beta 3	Molecular Function: nucleotide binding (GO:0000166);; Molecular Function: guanylate cyclase activity (GO:0004383);; Cellular Component: intracellular (GO:0005622);; Biological Process: cGMP biosynthetic process (GO:0006182);; Molecular Function: heme binding (GO:0020037);; Biological Process: intracellular signal transduction (GO:0035556);;	Signal transduction mechanisms	[T]
Ery04766	129	196	196	99	136	114	418	329	365	135	185	182	Mam00136	0	0	0	5	0	0	0	0	0	1	7	1	PREDICTED: general transcription factor IIF subunit 2-like isoform X1 [Sinocyclocheilus rhinocerous]	General transcription factor IIF subunit 2 OS=Xenopus laevis OX=8355 GN=gtf2f2 PE=2 SV=1	Transcription initiation factor IIF, beta subunit	Transcription	[K]	K03139|6.61541e-178|dre:415217|K03139 transcription initiation factor TFIIF subunit beta [EC:3.6.4.12] | (RefSeq) gtf2f2a, gtf2f2, wu:fb39a05, zgc:86775; general transcription factor IIF, polypeptide 2a	Molecular Function: transcription factor activity, core RNA polymerase II binding (GO:0000991);; Molecular Function: DNA binding (GO:0003677);; Molecular Function: helicase activity (GO:0004386);; Molecular Function: ATP binding (GO:0005524);; Cellular Component: transcription factor TFIIF complex (GO:0005674);; Biological Process: positive regulation of transcription elongation from RNA polymera…	--	--
Ery03966	4	4	9	0	0	0	14	5	5	0	5	0	Mam00137	0	0	0	0	0	0	0	0	0	0	0	0	trim14 [Ctenopharyngodon idella]	Stonustoxin subunit beta OS=Synanceia horrida OX=13279 PE=1 SV=3	SPRY-associated domain	--	--	--	Cellular Component: intracellular (GO:0005622);; Molecular Function: zinc ion binding (GO:0008270);; Biological Process: intracellular signal transduction (GO:0035556);;	--	--
Ery01273	5	0	4	0	0	0	12	60	20	0	0	0	Mam00138	0	0	0	0	0	0	0	0	0	0	0	0	PREDICTED: P-selectin-like, partial [Sinocyclocheilus grahami]	Sushi repeat-containing protein SRPX2 OS=Xenopus laevis OX=8355 GN=srpx2 PE=2 SV=1	Sushi repeat (SCR repeat)	Signal transduction mechanisms;; Defense mechanisms	[TV]	K06496|3.63455e-78|dre:796481|K06496 selectin, platele | (RefSeq) selp, si:ch211-260g14.4; selectin P	Biological Process: cell adhesion (GO:0007155);; Cellular Component: integral component of membrane (GO:0016021);; Biological Process: hemopoiesis (GO:0030097);; Molecular Function: carbohydrate binding (GO:0030246);; Biological Process: hematopoietic stem cell migration to bone marrow (GO:0097241);;	--	--
Ery09613	1161	1046	833	209	189	236	2134	1922	1835	374	406	334	Mam00139	0	0	0	0	0	0	0	0	0	0	0	0	hypothetical protein cypCar_00000441 [Cyprinus carpio]	Dual specificity tyrosine-phosphorylation-regulated kinase 2 OS=Gallus gallus OX=9031 GN=DYRK2 PE=2 SV=1	Protein kinase domain;; Protein tyrosine kinase	Signal transduction mechanisms	[T]	K08823|0|dre:321857|K08823 CDC-like kinase [EC:2.7.12.1] | (RefSeq) clk4a, clk4, wu:fa26d04, wu:fb37c01; CDC-like kinase 4a	Molecular Function: protein serine/threonine kinase activity (GO:0004674);; Molecular Function: ATP binding (GO:0005524);; Biological Process: protein phosphorylation (GO:0006468);;	Signal transduction mechanisms	[T]
Ery30437	141	85	121	161	91	80	378	444	493	207	232	211	Mam00140	0	0	0	0	0	0	0	0	0	0	0	0	PREDICTED: angiomotin-like isoform X2 [Sinocyclocheilus grahami]	Angiomotin-like 2a OS=Danio rerio OX=7955 GN=amotl2a PE=1 SV=2	Angiomotin C terminal	--	--	K16819|0|dre:563421|K16819 angiomotin | (RefSeq) amot, si:dkey-13f9.6, wu:fj21a07; angiomotin	Biological Process: angiogenesis (GO:0001525);; Biological Process: establishment or maintenance of cell polarity (GO:0007163);; Biological Process: blood vessel endothelial cell migration (GO:0043534);;	--	--
Ery30365	0	0	0	0	0	0	0	0	0	0	0	0	Mam00141	0	0	2	2116	2086	1407	4	0	3	4117	3240	3944	--	--	--	--	--	--	--	--	--
Ery12991	226	177	122	395	755	563	301	391	430	772	1847	921	Mam00142	0	0	0	429	325	375	0	0	0	598	679	535	PREDICTED: protein sel-1 homolog 1-like isoform X1 [Sinocyclocheilus rhinocerous]	Fibronectin OS=Xenopus laevis OX=8355 GN=fn1 PE=2 SV=1	Sel1 repeat;; Fibronectin type II domain	Cell wall/membrane/envelope biogenesis;; Posttranslational modification, protein turnover, chaperones;; Signal transduction mechanisms	[MOT]	K14026|0|dre:568615|K14026 SEL1 protein | (RefSeq) sel1l, fj60e07, si:dkey-177p2.3, wu:fj60e07, zgc:56075; sel-1 suppressor of lin-12-like (C. elegans)	--	Signal transduction mechanisms	[T]
Ery25397	2	1	0	0	0	0	9	3	5	0	0	4	Mam00147	0	0	0	0	0	0	2	0	0	0	0	0	PREDICTED: uncharacterized protein C1orf194 homolog [Sinocyclocheilus rhinocerous]	Uncharacterized protein C1orf194 homolog OS=Danio rerio OX=7955 GN=si:ch211-163l21.7 PE=4 SV=1	Protein of unknown function (DUF3695)	--	--	--	--	--	--
Ery04981	218	258	345	162	166	99	293	348	272	162	281	151	Mam00148	0	0	0	0	0	0	0	0	10	0	0	2	RING finger protein 121 [Astyanax mexicanus]	RING finger protein 121 OS=Xenopus tropicalis OX=8364 GN=rnf121 PE=2 SV=1	Ring finger domain	Posttranslational modification, protein turnover, chaperones	[O]	K15698|0|mze:101481975|K15698 RING finger protein 121 | (RefSeq) rnf121; RING finger protein 121	Biological Process: thigmotaxis (GO:0001966);; Molecular Function: zinc ion binding (GO:0008270);; Cellular Component: integral component of membrane (GO:0016021);; Biological Process: neuronal action potential (GO:0019228);; Biological Process: protein localization to plasma membrane (GO:0072659);; Biological Process: regulation of ER-associated ubiquitin-dependent protein catabolic process (GO:…	--	--
Ery08559	58	110	74	26	54	23	76	83	68	89	69	131	Mam00149	0	0	0	0	0	0	18	0	5	0	0	0	PREDICTED: alkylated DNA repair protein alkB homolog 8 [Cyprinus carpio]	Alkylated DNA repair protein alkB homolog 8 OS=Xenopus tropicalis OX=8364 GN=alkbh8 PE=2 SV=2	2OG-Fe(II) oxygenase superfamily;; Methyltransferase domain;; Methyltransferase domain;; RNA recognition motif. (a.k.a. RRM, RBD, or RNP domain);; Domain of unknown function (DUF1891)	General function prediction only	[R]	K10770|0|dre:556362|K10770 alkylated DNA repair protein alkB homolog 8 [EC:1.14.11.- 2.1.1.229] | (RefSeq) alkbh8, si:dkey-255n6.2; alkB homolog 8, tRNA methyltransferase	Molecular Function: tRNA binding (GO:0000049);; Molecular Function: nucleotide binding (GO:0000166);; Biological Process: tRNA wobble uridine modification (GO:0002098);; Cellular Component: nucleus (GO:0005634);; Cellular Component: cytoplasm (GO:0005737);; Molecular Function: ferrous iron binding (GO:0008198);; Molecular Function: tRNA (uracil) methyltransferase activity (GO:0016300);; Molecular…	Replication, recombination and repair	[L]
Ery23272	0	0	0	0	0	0	0	0	0	0	0	0	Mam00150	40	90	71	29	39	35	84	86	61	22	27	25	PREDICTED: paired box protein Pax-6-like [Sinocyclocheilus rhinocerous]	Paired box protein Pax-6 (Fragment) OS=Gallus gallus OX=9031 GN=PAX6 PE=1 SV=1	Homeobox domain	Transcription	[K]	K08031|5.14361e-77|ola:101158143|K08031 paired box protein 6 | (RefSeq) paired box protein Pax-6-like	Cellular Component: nucleus (GO:0005634);; Biological Process: regulation of transcription, DNA-templated (GO:0006355);; Molecular Function: sequence-specific DNA binding (GO:0043565);;	--	--
Ery29675	68	71	52	206	165	154	67	55	68	219	279	272	Mam00153	0	0	0	11	8	20	0	0	0	18	13	11	PREDICTED: methionine synthase reductase-like [Sinocyclocheilus grahami]	NADPH--cytochrome P450 reductase (Fragments) OS=Salmo trutta OX=8032 GN=por PE=1 SV=1	Flavodoxin;; FAD binding domain;; Oxidoreductase NAD-binding domain	Energy production and conversion	[C]	K00597|0|dre:560667|K00597 methionine synthase reductase [EC:1.16.1.8] | (RefSeq) mtrr; 5-methyltetrahydrofolate-homocysteine methyltransferase reductase	Molecular Function: FMN binding (GO:0010181);; Molecular Function: [methionine synthase] reductase activity (GO:0030586);; Biological Process: oxidation-reduction process (GO:0055114);;	Inorganic ion transport and metabolism	[P]
Ery07507	177	172	153	46	81	45	116	204	153	55	66	56	Mam00154	0	0	0	0	0	0	0	0	0	0	0	0	PREDICTED: RNA polymerase II subunit A C-terminal domain phosphatase-like isoform X2 [Sinocyclocheilus rhinocerous]	CTD small phosphatase-like protein 2-A OS=Danio rerio OX=7955 GN=ctdspl2a PE=2 SV=1	FCP1, C-terminal;; NLI interacting factor-like phosphatase	Transcription	[K]	K15732|0|dre:442930|K15732 RNA polymerase II subunit A C-terminal domain phosphatase [EC:3.1.3.16] | (RefSeq) ctdp1; CTD (carboxy-terminal domain, RNA polymerase II, polypeptide A) phosphatase, subunit 1	Molecular Function: CTD phosphatase activity (GO:0008420);; Cellular Component: DNA-directed RNA polymerase II, holoenzyme (GO:0016591);; Biological Process: dephosphorylation of RNA polymerase II C-terminal domain (GO:0070940);;	--	--
Ery23926	0	0	0	0	0	0	0	0	0	0	0	0	Mam00156	15	22	6	0	0	0	40	25	21	0	0	0	PREDICTED: uncharacterized protein LOC107696015 [Sinocyclocheilus anshuiensis]	--	--	--	--	--	--	--	--
Ery21028	2	0	2	0	0	0	9	0	11	0	0	0	Mam00158	0	2	1	0	0	0	1	2	6	0	0	0	PREDICTED: sorting nexin-8-like [Sinocyclocheilus rhinocerous]	Sorting nexin-30 OS=Xenopus laevis OX=8355 GN=snx30 PE=2 SV=1	PX domain	Intracellular trafficking, secretion, and vesicular transport	[U]	K17922|0|dre:799225|K17922 sorting nexin-8 | (RefSeq) snx8b, si:dkey-58j15.9; sorting nexin 8b	Cellular Component: endosome (GO:0005768);; Biological Process: endocytosis (GO:0006897);; Biological Process: vesicle organization (GO:0016050);; Cellular Component: extrinsic component of membrane (GO:0019898);; Molecular Function: phosphatidylinositol binding (GO:0035091);;	--	--
Ery05028	0	0	0	0	0	0	0	3	0	0	0	0	Mam00159	23	2	4	3	10	7	13	4	18	8	20	8	PREDICTED: tight junction protein ZO-1-like [Sinocyclocheilus rhinocerous]	--	--	--	--	K05701|1.15407e-24|dre:565459|K05701 tight junction protein 1 | (RefSeq) tjp1b, si:dkey-33l14.1; tight junction protein 1b	Cellular Component: bicellular tight junction (GO:0005923);; Biological Process: synapse assembly (GO:0007416);;	--	--
Ery20211	271	35	0	6	2	2	36	4	4	0	120	8	Mam00160	0	0	0	0	0	0	0	0	0	0	0	0	creatine kinase M-type isoform X1 [Danio rerio]	Creatine kinase M-type OS=Gallus gallus OX=9031 GN=CKM PE=2 SV=1	ATP:guanido phosphotransferase, C-terminal catalytic domain;; ATP:guanido phosphotransferase, N-terminal domain	Energy production and conversion	[C]	--	Molecular Function: ATP binding (GO:0005524);; Molecular Function: kinase activity (GO:0016301);; Biological Process: phosphorylation (GO:0016310);;	Posttranslational modification, protein turnover, chaperones	[O]
Ery00370	54	83	0	0	0	0	104	170	110	0	0	0	Mam00165	0	0	0	0	0	0	3	0	0	0	0	0	PREDICTED: homeobox protein Hox-C10a-like [Sinocyclocheilus rhinocerous]	Homeobox protein Hox-C10a OS=Takifugu rubripes OX=31033 GN=hoxc10a PE=3 SV=1	Homeobox domain	Transcription	[K]	K17444|0|dre:100535576|K17444 homrobox protein Hox-C10 | (RefSeq) hoxc10a, hoxc10, z-81; homeobox C10a	Cellular Component: nucleus (GO:0005634);; Biological Process: regulation of transcription, DNA-templated (GO:0006355);; Molecular Function: sequence-specific DNA binding (GO:0043565);;	--	--
Ery02117	804	591	580	258	199	259	1858	1483	1786	587	578	663	Mam00166	0	0	0	0	10	9	179	0	0	0	0	0	PREDICTED: pinin-like [Sinocyclocheilus grahami]	--	pinin/SDK conserved region;; pinin/SDK/memA/ protein conserved region	Cytoskeleton	[Z]	K13114|5.23004e-172|dre:407733|K13114 pinin | (RefSeq) pnn, wu:fb24d03; pinin, desmosome associated protein	Cellular Component: cell-cell junction (GO:0005911);; Biological Process: cell adhesion (GO:0007155);; Biological Process: neural crest cell differentiation (GO:0014033);; Cellular Component: exon-exon junction complex (GO:0035145);; Cellular Component: catalytic step 2 spliceosome (GO:0071013);;	--	--
Ery05407	4	0	24	0	0	0	10	11	0	0	0	0	Mam00167	0	0	3	0	0	0	0	0	0	0	0	0	PREDICTED: cornifelin homolog [Sinocyclocheilus rhinocerous]	Cornifelin homolog OS=Xenopus tropicalis OX=8364 GN=cnfn PE=3 SV=1	PLAC8 family	--	--	--	--	--	--
Ery16467	0	0	0	0	0	0	0	0	0	0	0	0	Mam00168	15	10	16	12	11	6	32	23	36	14	14	24	PREDICTED: uncharacterized protein LOC109102387 [Cyprinus carpio]	--	--	--	--	--	--	--	--
Ery07759	0	0	0	0	0	0	0	0	0	0	0	0	Mam00173	13	21	27	0	7	0	23	19	12	0	0	5	--	--	--	--	--	--	--	--	--
Ery23262	915	785	944	252	127	306	1382	1478	1224	549	745	599	Mam00174	0	0	0	51	21	19	0	0	0	83	181	77	PREDICTED: U1 small nuclear ribonucleoprotein 70 kDa-like isoform X1 [Cyprinus carpio]	U1 small nuclear ribonucleoprotein 70 kDa OS=Xenopus tropicalis OX=8364 GN=snrnp70 PE=2 SV=1	U1 small nuclear ribonucleoprotein of 70kDa MW N terminal;; RNA recognition motif. (a.k.a. RRM, RBD, or RNP domain)	RNA processing and modification	[A]	K11093|7.93432e-107|dre:445398|K11093 U1 small nuclear ribonucleoprotein 70kDa | (RefSeq) snrnp70, snrp70, wu:fc20b04, zgc:136450; small nuclear ribonucleoprotein 70 (U1)	Molecular Function: nucleotide binding (GO:0000166);; Cellular Component: commitment complex (GO:0000243);; Biological Process: mRNA splicing, via spliceosome (GO:0000398);; Molecular Function: mRNA binding (GO:0003729);; Cellular Component: U1 snRNP (GO:0005685);; Cellular Component: viral nucleocapsid (GO:0019013);; Molecular Function: U1 snRNA binding (GO:0030619);; Biological Process: hematop…	Translation, ribosomal structure and biogenesis	[J]
Ery02923	544	518	915	375	540	213	295	537	524	833	1391	630	Mam00177	0	0	0	0	0	0	0	0	6	0	0	0	PREDICTED: myotubularin-related protein 4 [Sinocyclocheilus anshuiensis]	Myotubularin-related protein 4 OS=Xenopus laevis OX=8355 GN=mtmr4 PE=2 SV=1	Myotubularin-like phosphatase domain;; FYVE zinc finger	Lipid transport and metabolism;; Intracellular trafficking, secretion, and vesicular transport	[IU]	K18082|0|dre:393584|K18082 myotubularin-related protein 3/4 [EC:3.1.3.48 3.1.3.64 3.1.3.95] | (RefSeq) mtmr4, zgc:63645; myotubularin related protein 4	Molecular Function: protein serine/threonine phosphatase activity (GO:0004722);; Molecular Function: protein tyrosine phosphatase activity (GO:0004725);; Biological Process: protein dephosphorylation (GO:0006470);; Biological Process: transforming growth factor beta receptor signaling pathway (GO:0007179);; Molecular Function: metal ion binding (GO:0046872);;	--	--
Ery30119	0	0	4	0	0	0	2	1	0	0	0	0	Mam00179	23	18	16	11	16	65	3	3	2	1	5	9	PREDICTED: uncharacterized protein LOC109077285 [Cyprinus carpio]	--	DDE superfamily endonuclease;; Helix-turn-helix of DDE superfamily endonuclease;; THAP domain	--	--	--	--	--	--
Ery05601	31	18	8	0	2	4	10	22	22	0	6	0	Mam00182	0	0	0	9	3	5	0	2	6	4	4	10	--	--	--	--	--	--	--	--	--
Ery01073	0	0	3	5	0	0	0	0	0	0	0	0	Mam00186	3	0	0	0	0	4	8	6	3	0	4	0	TC1-like transposase [Cyprinus carpio]	Zinc transporter ZIP11 OS=Xenopus tropicalis OX=8364 GN=slc39a11 PE=2 SV=1	Transposase;; DDE superfamily endonuclease	--	--	--	Molecular Function: DNA binding (GO:0003677);; Biological Process: transposition, DNA-mediated (GO:0006313);; Biological Process: DNA integration (GO:0015074);;	Mobilome: prophages, transposons	[X]
Ery17836	0	0	0	0	0	0	0	0	0	0	0	0	Mam00188	0	0	3	0	0	0	1	0	0	2	0	0	PREDICTED: transcription factor Sox-14-like [Sinocyclocheilus rhinocerous]	Transcription factor Sox-14 OS=Danio rerio OX=7955 GN=sox14 PE=2 SV=1	HMG (high mobility group) box;; HMG-box domain	Transcription	[K]	--	--	--	--
Ery26421	0	0	0	0	0	0	0	0	0	0	0	0	Mam00189	1	0	0	0	0	0	1	4	0	0	0	0	--	--	--	--	--	--	--	--	--
Ery27930	0	0	0	0	0	0	2	9	5	0	0	0	Mam00192	0	0	0	0	0	0	0	0	0	0	0	1	uncharacterized protein LOC111195870 isoform X1 [Astyanax mexicanus]	--	--	--	--	--	--	--	--
Ery20780	0	0	0	0	0	0	0	0	0	0	0	0	Mam00201	0	0	0	0	0	0	0	0	0	0	0	0	--	--	--	--	--	--	--	--	--
Ery23419	0	0	0	0	0	0	0	0	0	0	0	0	Mam00202	4	3	7	0	0	0	11	18	17	0	0	0	--	--	--	--	--	--	--	--	--
Ery09633	260	426	659	9	15	6	186	290	183	9	11	8	Mam00207	0	0	0	0	0	0	0	0	0	0	0	0	caspase-a [Ctenopharyngodon idella]	Caspase-1-B OS=Xenopus laevis OX=8355 GN=casp1-b PE=2 SV=1	Caspase domain;; PAAD/DAPIN/Pyrin domain	Cell cycle control, cell division, chromosome partitioning	[D]	K01370|5.34705e-98|dre:57933|K01370 caspase 1 [EC:3.4.22.36] | (RefSeq) caspa, caspy, fa93b02, wu:fa93b02, zgc:109869; caspase a	Molecular Function: cysteine-type endopeptidase activity (GO:0004197);; Molecular Function: Pyrin domain binding (GO:0032090);; Biological Process: positive regulation of apoptotic process (GO:0043065);; Biological Process: embryonic viscerocranium morphogenesis (GO:0048703);; Biological Process: regulation of inflammatory response (GO:0050727);; Cellular Component: IPAF inflammasome complex (GO:…	--	--
Ery17164	5	0	0	0	0	0	0	2	0	0	0	0	Mam00215	0	0	0	0	0	0	0	0	0	0	0	0	hypothetical protein cypCar_00020736 [Cyprinus carpio]	Protein PAT1 homolog 1 OS=Danio rerio OX=7955 GN=patl1 PE=1 SV=1	--	Function unknown	[S]	K12617|2.02228e-53|dre:100009659|K12617 DNA topoisomerase 2-associated protein PAT1 | (RefSeq) patl1, CH73-251A15.1, Pat1b, fa11d04, wu:fa11d04, zgc:158239; protein associated with topoisomerase II homolog 1 (yeast)	Biological Process: deadenylation-dependent decapping of nuclear-transcribed mRNA (GO:0000290);; Cellular Component: P-body (GO:0000932);; Molecular Function: RNA binding (GO:0003723);; Cellular Component: PML body (GO:0016605);; Cellular Component: nuclear speck (GO:0016607);; Cellular Component: CCR4-NOT complex (GO:0030014);; Biological Process: cytoplasmic mRNA processing body assembly (GO:00…	--	--
Ery03156	16	12	26	0	0	0	163	437	54	8	6	4	Mam00219	0	0	0	0	0	0	0	0	0	0	0	0	NACHT, LRR and PYD domains-containing protein 12-like [Danio rerio]	Protein NLRC5 OS=Ictalurus punctatus OX=7998 GN=nlrc5 PE=2 SV=1	NACHT domain;; Leucine Rich repeat;; Fish-specific NACHT associated domain;; SPRY-associated domain;; Leucine Rich Repeat	--	--	--	--	--	--
Ery21729	24	42	51	0	0	0	18	25	15	0	0	0	Mam00221	0	0	0	0	0	0	0	2	0	0	0	0	free fatty acid receptor 3-like [Danio rerio]	P2Y purinoceptor 1 OS=Gallus gallus OX=9031 GN=P2RY1 PE=2 SV=1	7 transmembrane receptor (rhodopsin family)	--	--	K04326|0|dre:100004033|K04326 free fatty acid receptor 3 | (RefSeq) free fatty acid receptor 3-like	Molecular Function: G-protein coupled receptor activity (GO:0004930);; Biological Process: G-protein coupled receptor signaling pathway (GO:0007186);; Cellular Component: integral component of membrane (GO:0016021);;	--	--
Ery06821	0	0	0	0	0	0	0	0	0	0	0	0	Mam00224	0	0	0	0	0	0	0	0	0	0	0	0	--	--	--	--	--	--	--	--	--
Ery19024	0	0	0	0	0	0	0	0	0	0	0	0	Mam00225	0	0	0	0	0	0	0	0	0	0	0	0	uncharacterized protein LOC108183335 [Danio rerio]	--	--	--	--	--	--	--	--
Ery16588	228	115	171	73	71	108	555	456	327	98	88	101	Mam00226	0	0	0	0	0	0	0	0	0	0	0	0	hypothetical protein cypCar_00024781 [Cyprinus carpio]	Extended synaptotagmin-3 OS=Xenopus tropicalis OX=8364 GN=esyt3 PE=2 SV=1	Pleckstrin homology domain;; RhoGEF domain;; C2 domain;; PH domain	Signal transduction mechanisms	[T]	K20045|0|dre:445153|K20045 intersectin | (RefSeq) itsn2b, im:7149072, si:ch211-175f11.2; intersectin 2b	Molecular Function: Rho guanyl-nucleotide exchange factor activity (GO:0005089);; Molecular Function: calcium ion binding (GO:0005509);; Cellular Component: intracellular (GO:0005622);; Biological Process: endocytosis (GO:0006897);; Biological Process: regulation of Rho protein signal transduction (GO:0035023);; Biological Process: positive regulation of GTPase activity (GO:0043547);;	--	--
Ery15698	0	0	2	0	0	0	0	0	0	0	0	0	Mam00228	349	560	278	133	334	158	321	435	343	836	1653	732	PREDICTED: kremen protein 1-like isoform X2 [Sinocyclocheilus anshuiensis]	Kremen protein 1 OS=Xenopus laevis OX=8355 GN=kremen1 PE=1 SV=1	Kringle domain;; WSC domain	Carbohydrate transport and metabolism;; Posttranslational modification, protein turnover, chaperones	[GO]	--	Biological Process: angiogenesis (GO:0001525);; Biological Process: liver development (GO:0001889);; Cellular Component: membrane (GO:0016020);; Biological Process: neuromast development (GO:0048884);; Biological Process: posterior lateral line development (GO:0048916);;	--	--
Ery12271	0	0	0	0	0	0	0	0	0	0	0	0	Mam00229	29	15	14	6	5	4	8	30	12	5	8	7	PREDICTED: retinal homeobox protein Rx2-like [Sinocyclocheilus grahami]	Retinal homeobox protein Rx2 OS=Danio rerio OX=7955 GN=rx2 PE=2 SV=1	Homeobox domain;; OAR domain	General function prediction only	[R]	K09332|0|dre:30473|K09332 retina and anterior neural fold homeobox protein | (RefSeq) rx2; retinal homeobox gene 2	Cellular Component: nucleus (GO:0005634);; Biological Process: regulation of transcription, DNA-templated (GO:0006355);; Molecular Function: sequence-specific DNA binding (GO:0043565);; Biological Process: camera-type eye photoreceptor cell differentiation (GO:0060219);;	--	--
Ery09882	82	72	77	0	0	0	51	32	23	0	0	0	Mam00234	0	0	0	0	0	0	0	0	0	0	0	0	hypothetical protein cypCar_00011527 [Cyprinus carpio]	Cyclin-O protein B OS=Xenopus laevis OX=8355 GN=ccno-b PE=2 SV=1	Cyclin, N-terminal domain;; Smoothelin cytoskeleton protein	Cell cycle control, cell division, chromosome partitioning	[D]	K10861|2.95504e-80|dre:101883490|K10861 uracil-DNA glycosylase 2 [EC:3.2.2.-] | (RefSeq) ccno; cyclin O	--	--	--
Ery00417	353	244	313	51	67	40	509	584	600	105	165	146	Mam00236	0	0	0	0	0	0	0	0	0	0	0	0	PREDICTED: BRCA1-A complex subunit RAP80-like isoform X1 [Sinocyclocheilus rhinocerous]	BRCA1-A complex subunit RAP80 OS=Xenopus tropicalis OX=8364 GN=uimc1 PE=2 SV=1	--	--	--	K20775|0|dre:100535018|K20775 BRCA1-A complex subunit RAP80 | (RefSeq) uimc1; ubiquitin interaction motif containing 1	--	--	--
Ery29873	19	12	10	0	0	0	7	13	12	4	0	4	Mam00237	5	10	11	5	0	9	18	20	13	13	7	12	PREDICTED: IgGFc-binding protein-like [Sinocyclocheilus anshuiensis]	Alpha-tectorin OS=Gallus gallus OX=9031 GN=TECTA PE=1 SV=1	von Willebrand factor type D domain;; C8 domain;; Trypsin Inhibitor like cysteine rich domain;; TILa domain	Extracellular structures;; Defense mechanisms	[WV]	--	--	--	--
Ery00603	0	0	0	0	0	0	0	0	0	0	0	0	Mam00241	32	19	34	11	6	7	60	60	84	27	17	26	--	--	--	--	--	--	--	--	--
Ery28452	13	10	8	0	0	0	18	31	23	0	0	0	Mam00242	0	0	0	0	0	0	7	0	2	0	0	0	hypothetical protein cypCar_00013389 [Cyprinus carpio]	RUN domain-containing protein 3A OS=Danio rerio OX=7955 GN=rundc3a PE=2 SV=1	RUN domain	Signal transduction mechanisms	[T]	--	--	--	--
Ery20071	2	2	2	0	0	0	2	4	0	0	0	0	Mam00243	6	6	4	0	0	0	0	0	0	0	0	0	PREDICTED: zinc finger protein 536-like isoform X2 [Sinocyclocheilus anshuiensis]	--	C2H2-type zinc-finger domain	General function prediction only	[R]	--	Molecular Function: transcriptional repressor activity, RNA polymerase II core promoter proximal region sequence-specific binding (GO:0001078);; Cellular Component: nucleus (GO:0005634);; Biological Process: transcription from RNA polymerase II promoter (GO:0006366);; Biological Process: signal transduction (GO:0007165);; Biological Process: multicellular organism development (GO:0007275);; Molec…	--	--
Ery00874	53	25	72	21	15	16	138	117	131	6	13	0	Mam00247	0	0	0	0	0	0	0	0	0	0	0	0	PREDICTED: coiled-coil domain-containing protein 57-like isoform X2 [Sinocyclocheilus grahami]	--	--	--	--	--	--	--	--
Ery23429	25	15	9	2408	2964	3652	6	8	2	1010	2355	861	Mam00252	0	0	0	0	0	0	0	0	0	0	0	0	PREDICTED: sodium-coupled neutral amino acid transporter 3-like isoform X2 [Sinocyclocheilus rhinocerous]	Sodium-coupled neutral amino acid transporter 2 OS=Danio rerio OX=7955 GN=slc38a2 PE=3 SV=1	Transmembrane amino acid transporter protein	Amino acid transport and metabolism	[E]	K13576|0|xma:102228537|K13576 solute carrier family 38 (sodium-coupled neutral amino acid transporter), member 3 | (RefSeq) sodium-coupled neutral amino acid transporter 3-like	Cellular Component: integral component of membrane (GO:0016021);;	--	--
Ery12432	133	175	104	0	0	0	7	0	23	0	0	0	Mam00253	0	0	0	0	0	0	0	0	2	0	0	0	PREDICTED: keratin-associated protein 5-4-like [Sinocyclocheilus rhinocerous]	--	--	--	--	--	--	--	--
Ery25005	0	0	0	0	0	0	0	0	0	0	0	0	Mam00254	0	0	0	0	0	0	0	0	0	0	0	0	hypothetical protein cypCar_00037182 [Cyprinus carpio]	Disheveled-associated activator of morphogenesis 1-A OS=Xenopus laevis OX=8355 GN=daam1-a PE=2 SV=1	Formin Homology 2 Domain	Signal transduction mechanisms;; Cytoskeleton	[TZ]	K05745|1.25481e-147|mze:101487988|K05745 diaphanous 3 | (RefSeq) diaph3; diaphanous related formin 3	--	--	--
Ery07459	0	0	0	0	0	0	0	0	0	0	0	0	Mam00257	0	3	12	0	0	0	0	0	0	2	0	0	PREDICTED: protein lin-28 homolog A [Cyprinus carpio]	Protein lin-28 homolog A OS=Gallus gallus OX=9031 GN=LIN28A PE=2 SV=2	'Cold-shock' DNA-binding domain;; Zinc knuckle	Translation, ribosomal structure and biogenesis	[J]	K18754|4.07065e-103|dre:799825|K18754 protein lin-28 | (RefSeq) si:ch1073-284b18.2	Molecular Function: DNA binding (GO:0003677);; Biological Process: regulation of transcription, DNA-templated (GO:0006355);; Molecular Function: zinc ion binding (GO:0008270);;	Transcription	[K]
Ery04110	0	1	0	0	0	0	3	1	0	0	0	0	Mam00258	0	1	1	0	0	0	4	6	7	2	6	3	PREDICTED: CUB and sushi domain-containing protein 1-like [Sinocyclocheilus anshuiensis]	Dorsal-ventral patterning tolloid-like protein 1 OS=Danio rerio OX=7955 GN=tll1 PE=2 SV=1	CUB domain;; Sushi repeat (SCR repeat);; CUB-like domain	Signal transduction mechanisms;; Defense mechanisms	[TV]	K17495|0|gga:421899|K17495 CUB and sushi domain-containing protein | (RefSeq) CSMD1; CUB and Sushi multiple domains 1	Cellular Component: integral component of membrane (GO:0016021);;	Posttranslational modification, protein turnover, chaperones	[O]
Ery21859	0	0	0	0	0	0	0	0	0	0	0	0	Mam00259	0	0	0	0	0	0	0	4	0	0	0	0	--	--	--	--	--	--	--	--	--
Ery10666	0	0	3	0	0	0	0	2	0	0	0	0	Mam00260	0	3	7	0	0	3	0	3	2	0	0	0	PREDICTED: DNA translocase FtsK 1-like [Sinocyclocheilus rhinocerous]	--	--	--	--	--	--	--	--
Ery04475	998	501	269	0	0	0	1113	1056	775	0	2	0	Mam00263	0	2	0	0	0	0	5	3	0	3	0	3	PREDICTED: integrin beta-6-like [Sinocyclocheilus rhinocerous]	Integrin beta-1-A OS=Xenopus laevis OX=8355 GN=itgb1-a PE=2 SV=1	Integrin beta chain VWA domain;; Integrin beta cytoplasmic domain;; Integrin plexin domain;; EGF-like domain	Signal transduction mechanisms;; Extracellular structures	[TW]	K06589|0|dre:100499533|K06589 integrin beta 6 | (RefSeq) itgb6, im:7165241; integrin, beta 6	Molecular Function: receptor activity (GO:0004872);; Biological Process: cell-matrix adhesion (GO:0007160);; Biological Process: integrin-mediated signaling pathway (GO:0007229);; Cellular Component: integrin complex (GO:0008305);;	General function prediction only	[R]
Ery05850	0	11	15	0	0	0	7	19	0	0	0	0	Mam00266	0	0	0	0	0	0	0	0	0	0	0	0	PREDICTED: endonuclease domain-containing 1 protein-like [Sinocyclocheilus anshuiensis]	--	DNA/RNA non-specific endonuclease	--	--	--	--	Nucleotide transport and metabolism	[F]
Ery05135	24	23	16	24	16	4	76	32	51	3	5	0	Mam00267	0	0	0	0	0	0	0	0	0	0	0	0	hypothetical protein cypCar_00043005 [Cyprinus carpio]	Transcription factor Sox-17-alpha-B OS=Xenopus laevis OX=8355 GN=sox17a-b PE=1 SV=1	HMG (high mobility group) box;; HMG-box domain;; Sox 17/18 central domain	Transcription	[K]	K04495|1.9013e-131|dre:30544|K04495 transcription factor SOX17 (SOX group F) | (RefSeq) sox17; SRY (sex determining region Y)-box 17	Biological Process: determination of pancreatic left/right asymmetry (GO:0035469);; Biological Process: determination of heart left/right asymmetry (GO:0061371);; Biological Process: Kupffer's vesicle development (GO:0070121);;	--	--
Ery25978	0	0	0	0	0	0	4	0	0	0	0	0	Mam00268	7	2	6	0	0	0	18	5	23	0	0	0	PREDICTED: tripartite motif-containing protein 16-like protein isoform X1 [Sinocyclocheilus rhinocerous]	Stonustoxin subunit alpha OS=Synanceia horrida OX=13279 PE=1 SV=3	SPRY-associated domain;; zinc finger of C3HC4-type, RING;; RING-type zinc-finger;; SPRY domain;; Zinc finger, C3HC4 type (RING finger);; Zinc finger, C3HC4 type (RING finger);; B-box zinc finger;; Zinc finger, C3HC4 type (RING finger);; Ring finger domain	--	--	--	Cellular Component: intracellular (GO:0005622);; Molecular Function: zinc ion binding (GO:0008270);;	--	--
Ery05374	11	1	0	0	0	0	420	220	112	0	0	0	Mam00270	0	0	0	0	0	0	0	0	0	0	0	0	hypothetical protein cypCar_00004386 [Cyprinus carpio]	Unconventional myosin-Va OS=Gallus gallus OX=9031 GN=MYO5A PE=1 SV=1	Myosin head (motor domain);; Calpain family cysteine protease;; MyTH4 domain;; Calpain large subunit, domain III;; FERM central domain;; IQ calmodulin-binding motif;; FERM N-terminal domain;; C2 domain	Cell motility	[N]	--	Molecular Function: motor activity (GO:0003774);; Molecular Function: ATP binding (GO:0005524);; Cellular Component: myosin complex (GO:0016459);;	--	--
Ery01024	108	143	111	79	92	102	59	70	80	96	92	62	Mam00271	0	0	0	0	0	0	0	0	0	0	0	0	hippocampus abundant transcript 1 protein-like [Danio rerio]	--	Major Facilitator Superfamily;; MFS_1 like family	General function prediction only	[R]	--	Molecular Function: transporter activity (GO:0005215);; Cellular Component: integral component of membrane (GO:0016021);; Biological Process: transmembrane transport (GO:0055085);;	Carbohydrate transport and metabolism	[G]
Ery11634	0	0	0	0	0	0	0	0	0	0	0	0	Mam00272	0	0	0	0	0	0	0	0	0	0	0	0	--	--	--	--	--	--	--	--	--
Ery20060	0	0	0	0	0	0	0	0	0	0	0	0	Mam00274	5	0	2	0	0	0	13	6	11	0	4	2	uncharacterized protein LOC111948793 [Oryzias latipes]	--	Pao retrotransposon peptidase	--	--	--	--	--	--
Ery26993	0	0	0	0	0	0	0	0	0	0	0	0	Mam00278	0	0	0	0	0	0	0	0	0	0	0	0	TC1-like transposase [Cyprinus carpio]	--	DDE superfamily endonuclease	--	--	--	Molecular Function: DNA binding (GO:0003677);; Biological Process: transposition, DNA-mediated (GO:0006313);; Biological Process: DNA integration (GO:0015074);;	Mobilome: prophages, transposons	[X]
Ery27178	163	181	223	326	313	270	503	357	425	326	504	389	Mam00279	0	0	0	0	0	0	0	0	0	1	0	0	PREDICTED: signal peptidase complex subunit 1-like [Sinocyclocheilus anshuiensis]	--	Microsomal signal peptidase 12 kDa subunit (SPC12)	Intracellular trafficking, secretion, and vesicular transport	[U]	K12946|4.41257e-63|dre:606666|K12946 signal peptidase complex subunit 1 [EC:3.4.-.-] | (RefSeq) spcs1, wu:fa97f07, zgc:110014; signal peptidase complex subunit 1	Cellular Component: signal peptidase complex (GO:0005787);; Biological Process: signal peptide processing (GO:0006465);; Molecular Function: peptidase activity (GO:0008233);; Cellular Component: integral component of endoplasmic reticulum membrane (GO:0030176);; Biological Process: protein targeting to ER (GO:0045047);;	--	--
Ery20663	0	0	0	0	0	0	0	0	2	0	0	5	Mam00281	7	0	0	3	2	0	11	16	10	7	6	11	PREDICTED: collagen alpha-2(V) chain-like [Sinocyclocheilus anshuiensis]	Collagen alpha-1(II) chain (Fragment) OS=Gallus gallus OX=9031 GN=COL2A1 PE=2 SV=2	Collagen triple helix repeat (20 copies);; Fibrillar collagen C-terminal domain;; von Willebrand factor type C domain	Extracellular structures	[W]	K19721|1.30703e-175|dre:100006366|K19721 collagen, type V/XI/XXIV/XXVII, alpha | (RefSeq) col5a2b, si:rp71-56k2.1; collagen, type V, alpha 2b	--	Intracellular trafficking, secretion, and vesicular transport;; Extracellular structures	[UW]
Ery09820	0	0	0	0	0	0	1	1	0	0	0	2	Mam00289	0	0	0	0	0	0	0	0	0	0	0	0	PREDICTED: sterile alpha motif domain-containing protein 9-like [Sinocyclocheilus grahami]	--	--	--	--	--	--	--	--
Ery08031	22	18	3	0	0	4	2	18	0	0	17	0	Mam00291	0	0	0	0	0	0	0	0	0	0	0	0	PREDICTED: uncharacterized protein LOC107710542 [Sinocyclocheilus rhinocerous]	--	Reverse transcriptase (RNA-dependent DNA polymerase)	General function prediction only	[R]	--	Molecular Function: nucleic acid binding (GO:0003676);; Molecular Function: aspartic-type endopeptidase activity (GO:0004190);; Cellular Component: nucleus (GO:0005634);; Biological Process: proteolysis (GO:0006508);; Biological Process: axonogenesis (GO:0007409);; Biological Process: DNA integration (GO:0015074);; Cellular Component: membrane (GO:0016020);;	--	--
Ery06370	0	0	0	0	0	0	0	0	0	0	0	0	Mam00294	14	3	3	3	2	4	8	15	19	0	11	3	PREDICTED: extracellular calcium-sensing receptor-like [Sinocyclocheilus rhinocerous]	G-protein coupled receptor family C group 6 member A OS=Carassius auratus OX=7957 GN=gprc6a PE=1 SV=1	Receptor family ligand binding region;; 7 transmembrane sweet-taste receptor of 3 GCPR;; Nine Cysteines Domain of family 3 GPCR	Inorganic ion transport and metabolism;; Signal transduction mechanisms	[PT]	--	Molecular Function: G-protein coupled receptor activity (GO:0004930);; Cellular Component: plasma membrane (GO:0005886);; Biological Process: G-protein coupled receptor signaling pathway (GO:0007186);; Cellular Component: integral component of membrane (GO:0016021);;	Amino acid transport and metabolism	[E]
Ery15293	167	195	225	94	188	121	449	398	255	109	197	117	Mam00302	0	0	0	0	0	0	0	0	0	0	0	0	PREDICTED: MICOS complex subunit MIC13 [Sinocyclocheilus grahami]	MICOS complex subunit MIC13 OS=Danio rerio OX=7955 GN=mic13 PE=3 SV=1	Protein QIL1	--	--	--	Biological Process: cristae formation (GO:0042407);; Cellular Component: mitochondrial crista junction (GO:0044284);; Cellular Component: MICOS complex (GO:0061617);;	--	--
Ery27996	160	145	194	30	25	16	71	156	135	18	52	34	Mam00303	0	0	0	0	4	0	0	8	0	4	16	11	PREDICTED: mitogen-activated protein kinase kinase kinase 8-like [Sinocyclocheilus anshuiensis]	Serine/threonine-protein kinase 4 OS=Xenopus laevis OX=8355 GN=stk4 PE=2 SV=1	Protein kinase domain;; Protein tyrosine kinase	Signal transduction mechanisms	[T]	K04415|0|dre:563727|K04415 mitogen-activated protein kinase kinase kinase 8 [EC:2.7.11.25] | (RefSeq) map3k8; mitogen-activated protein kinase kinase kinase 8	Molecular Function: signal transducer, downstream of receptor, with serine/threonine kinase activity (GO:0004702);; Molecular Function: ATP binding (GO:0005524);; Cellular Component: cytoplasm (GO:0005737);; Biological Process: protein phosphorylation (GO:0006468);; Biological Process: apoptotic process (GO:0006915);;	General function prediction only	[R]
Ery16746	496	490	794	0	0	0	1593	2340	2429	9	26	0	Mam00308	0	0	0	0	0	0	0	0	0	0	0	0	intestinal mucin-like protein isoform X2 [Danio rerio]	Mucin-5B OS=Gallus gallus OX=9031 GN=MUC5B PE=1 SV=1	von Willebrand factor type D domain;; C8 domain;; Trypsin Inhibitor like cysteine rich domain	Extracellular structures;; Defense mechanisms	[WV]	--	--	--	--
Ery27915	68	191	113	80	42	61	66	139	149	134	144	134	Mam00309	0	0	0	0	0	0	0	0	0	0	0	0	U3 small nucleolar ribonucleoprotein protein IMP4 [Danio rerio]	Ribosome production factor 1 OS=Xenopus laevis OX=8355 GN=rpf1 PE=2 SV=1	Brix domain	RNA processing and modification	[A]	K14561|0|dre:436992|K14561 U3 small nucleolar ribonucleoprotein protein IMP4 | (RefSeq) imp4, zgc:86740; IMP4, U3 small nucleolar ribonucleoprotein, homolog (yeast)	Biological Process: rRNA processing (GO:0006364);; Cellular Component: viral nucleocapsid (GO:0019013);; Molecular Function: snoRNA binding (GO:0030515);; Cellular Component: small-subunit processome (GO:0032040);; Cellular Component: Mpp10 complex (GO:0034457);; Molecular Function: rRNA primary transcript binding (GO:0042134);;	--	--
Ery01174	216	170	92	240	196	122	207	269	147	139	213	128	Mam00310	0	0	0	0	0	0	0	0	0	0	0	0	PREDICTED: sortilin isoform X1 [Cyprinus carpio]	Sortilin OS=Danio rerio OX=7955 GN=sort1 PE=2 SV=1	Sortilin, neurotensin receptor 3,;; BNR-Asp box repeat;; BNR/Asp-box repeat	General function prediction only	[R]	K12388|0|dre:406511|K12388 sortilin | (RefSeq) sort1a, sort1, zgc:85953; sortilin 1a	Biological Process: transport (GO:0006810);; Cellular Component: integral component of membrane (GO:0016021);; Cellular Component: Golgi cisterna membrane (GO:0032580);;	--	--
Ery24476	405	271	351	83	55	47	214	400	315	99	151	63	Mam00312	0	0	0	0	0	0	5	9	2	0	0	0	hypothetical protein cypCar_00023952 [Cyprinus carpio]	Neurobeachin-like protein 2 OS=Danio rerio OX=7955 GN=nbeal2 PE=1 SV=1	Beige/BEACH domain;; PH domain associated with Beige/BEACH	Signal transduction mechanisms;; Intracellular trafficking, secretion, and vesicular transport	[TU]	--	Biological Process: lysosome organization (GO:0007040);;	--	--
Ery27736	0	0	0	0	0	0	0	0	3	0	0	0	Mam00313	170	116	312	41	100	125	138	200	161	53	110	130	hypothetical protein cypCar_00002531 [Cyprinus carpio]	Cortexin-2 OS=Danio rerio OX=7955 GN=ctxn2 PE=3 SV=1	Cortexin of kidney	--	--	--	Cellular Component: integral component of membrane (GO:0016021);;	--	--
Ery27688	0	0	0	0	0	0	0	2	0	0	0	0	Mam00316	299	283	278	161	208	219	273	242	165	189	232	140	PREDICTED: protein ripply1 [Cyprinus carpio]	Protein ripply1 OS=Danio rerio OX=7955 GN=ripply1 PE=1 SV=1	Transcription Regulator	--	--	--	Biological Process: negative regulation of transcription from RNA polymerase II promoter (GO:0000122);; Biological Process: somite specification (GO:0001757);; Molecular Function: protein binding (GO:0005515);; Cellular Component: nucleus (GO:0005634);; Biological Process: somite rostral/caudal axis specification (GO:0032525);; Biological Process: regulation of skeletal muscle tissue development …	--	--
Ery13702	0	0	0	0	0	0	0	0	0	0	0	0	Mam00318	0	0	0	0	0	0	0	0	0	0	0	0	--	--	--	--	--	--	--	--	--
Ery08687	19	29	30	0	3	5	54	55	30	8	5	12	Mam00323	0	0	0	0	0	0	0	0	0	0	0	0	Bax2 [Ctenopharyngodon idella]	--	Apoptosis regulator proteins, Bcl-2 family	--	--	--	Biological Process: release of cytochrome c from mitochondria (GO:0001836);; Cellular Component: mitochondrial outer membrane (GO:0005741);; Biological Process: mitochondrial fusion (GO:0008053);; Biological Process: intrinsic apoptotic signaling pathway in response to DNA damage (GO:0008630);; Molecular Function: channel activity (GO:0015267);; Cellular Component: integral component of membrane …	--	--
Ery21310	1998	2009	2848	884	862	1108	2505	2113	2110	994	999	1168	Mam00330	0	0	0	0	0	0	0	0	0	0	0	0	inhibitor of apoptosis protein [Ctenopharyngodon idella]	Inhibitor of apoptosis protein OS=Gallus gallus OX=9031 GN=ITA PE=2 SV=1	Inhibitor of Apoptosis domain;; Caspase recruitment domain;; Zinc finger, C3HC4 type (RING finger);; Prokaryotic RING finger family 4	Cell cycle control, cell division, chromosome partitioning;; General function prediction only	[DR]	K16060|0|dre:373107|K16060 baculoviral IAP repeat-containing protein 2/3 | (RefSeq) birc2, IAP1, birc3; baculoviral IAP repeat containing 2	Molecular Function: ubiquitin-protein transferase activity (GO:0004842);; Cellular Component: nucleus (GO:0005634);; Cellular Component: cytoplasm (GO:0005737);; Cellular Component: spindle microtubule (GO:0005876);; Molecular Function: zinc ion binding (GO:0008270);; Biological Process: regulation of signal transduction (GO:0009966);; Molecular Function: cysteine-type endopeptidase inhibitor act…	--	--
Ery12516	0	0	0	0	0	0	0	0	0	0	0	0	Mam00337	0	0	0	0	0	0	1	2	5	0	0	0	PREDICTED: uncharacterized protein LOC107692676 [Sinocyclocheilus anshuiensis]	--	Integrase core domain	General function prediction only	[R]	--	--	--	--
Ery29947	7	0	17	0	0	0	2	7	9	0	0	0	Mam00339	0	0	0	0	0	0	2	3	0	5	2	3	uncharacterized protein LOC100331996 isoform X2 [Danio rerio]	--	--	--	--	--	--	--	--
Ery17353	0	0	0	0	0	0	0	0	0	0	0	0	Mam00340	148	168	135	10	6	7	1086	720	1029	9	7	13	--	--	--	--	--	--	--	--	--
Ery26115	0	0	0	0	0	0	0	0	0	0	0	0	Mam00341	5	3	4	0	3	0	13	18	12	0	0	0	--	--	--	--	--	--	--	--	--
Ery10190	0	0	0	0	0	0	0	0	0	0	0	0	Mam00343	36	33	51	20	30	18	35	54	28	21	41	15	--	--	--	--	--	--	--	--	--
Ery27986	116	112	124	54	54	71	933	619	712	798	571	1080	Mam00349	0	0	0	0	0	0	0	0	0	0	0	0	PREDICTED: tubulin alpha chain isoform X3 [Lepisosteus oculatus]	Tubulin alpha chain OS=Torpedo marmorata OX=7788 PE=2 SV=1	Tubulin/FtsZ family, GTPase domain;; Tubulin C-terminal domain	Cytoskeleton	[Z]	K07374|0|spu:588319|K07374 tubulin alpha | (RefSeq) tubulin alpha-1 chain-like	Molecular Function: GTPase activity (GO:0003924);; Molecular Function: structural constituent of cytoskeleton (GO:0005200);; Molecular Function: GTP binding (GO:0005525);; Cellular Component: cytoplasm (GO:0005737);; Cellular Component: microtubule (GO:0005874);; Biological Process: microtubule-based process (GO:0007017);;	--	--
Ery19719	0	0	0	0	0	0	4	2	0	0	0	0	Mam00350	0	0	0	0	0	0	0	0	0	0	0	0	PREDICTED: uncharacterized protein LOC107693460 [Sinocyclocheilus anshuiensis]	--	Immunoglobulin V-set domain;; Immunoglobulin domain	--	--	--	--	--	--
Ery03535	0	0	0	0	0	0	0	0	0	0	0	0	Mam00352	0	0	0	0	0	0	2	0	0	0	4	0	PREDICTED: glutamine synthetase-like [Sinocyclocheilus rhinocerous]	Glutamine synthetase OS=Xenopus laevis OX=8355 GN=glul PE=2 SV=1	Glutamine synthetase, catalytic domain;; Glutamine synthetase, beta-Grasp domain	Amino acid transport and metabolism	[E]	K01915|0|dre:566165|K01915 glutamine synthetase [EC:6.3.1.2] | (RefSeq) glulc, zgc:152741; glutamate-ammonia ligase (glutamine synthase) c	Molecular Function: glutamate-ammonia ligase activity (GO:0004356);; Molecular Function: ATP binding (GO:0005524);; Biological Process: glutamine biosynthetic process (GO:0006542);;	Amino acid transport and metabolism	[E]
Ery07809	0	0	0	0	0	0	0	0	0	0	0	0	Mam00359	0	0	0	0	0	0	0	0	3	0	0	0	--	--	--	--	--	--	--	--	--
Ery25193	242	450	325	12	41	38	383	771	299	52	42	21	Mam00360	0	0	0	0	0	0	0	0	0	0	0	0	PREDICTED: beta-1,4 N-acetylgalactosaminyltransferase 1-like [Sinocyclocheilus rhinocerous]	--	Glycosyl transferase family 2	--	--	--	Molecular Function: transferase activity, transferring hexosyl groups (GO:0016758);; Cellular Component: integral component of Golgi membrane (GO:0030173);; Biological Process: lipid glycosylation (GO:0030259);;	Carbohydrate transport and metabolism	[G]
Ery24653	2	2	0	0	0	0	2	2	0	0	0	0	Mam00361	7	5	3	0	0	0	53	21	27	0	0	0	hypothetical protein cypCar_00018280 [Cyprinus carpio]	--	--	--	--	--	--	--	--
Ery07064	665	300	120	20	25	13	166	416	241	22	38	26	Mam00362	0	0	0	0	0	0	0	0	0	0	0	0	hypothetical protein cypCar_00008858 [Cyprinus carpio]	Serine/threonine-protein phosphatase 2A catalytic subunit alpha isoform OS=Gallus gallus OX=9031 GN=PPP2CA PE=2 SV=1	Calcineurin-like phosphoesterase;; EF-hand domain pair;; EF hand;; EF-hand domain;; beta subunit of N-acylethanolamine-hydrolyzing acid amidase;; EF-hand domain pair;; EF hand;; PPP5 TPR repeat region;; Linear amide C-N hydrolases, choloylglycine hydrolase family	Signal transduction mechanisms	[T]	K13807|0|dre:100537120|K13807 serine/threonine-protein phosphatase with EF-hands [EC:3.1.3.16] | (RefSeq) ppef2a; protein phosphatase with EF-hand domain 2a	--	Signal transduction mechanisms	[T]
Ery28399	0	0	0	0	0	0	0	0	0	0	0	0	Mam00363	2	5	0	7	12	5	6	12	7	9	10	0	PREDICTED: myelin transcription factor 1-like protein [Sinocyclocheilus rhinocerous]	Myelin transcription factor 1 OS=Xenopus laevis OX=8355 GN=myt1 PE=2 SV=1	Zinc finger, C2HC type;; Myelin transcription factor 1	Transcription	[K]	--	Molecular Function: transcription factor activity, sequence-specific DNA binding (GO:0003700);; Cellular Component: nucleus (GO:0005634);; Biological Process: regulation of transcription, DNA-templated (GO:0006355);; Molecular Function: zinc ion binding (GO:0008270);;	--	--
Ery06240	10	21	17	0	0	0	82	63	26	0	0	0	Mam00367	3	1	3	1	0	1	13	11	7	0	0	0	hypothetical protein cypCar_00018005 [Cyprinus carpio]	--	--	--	--	K19991|0|dre:792853|K19991 chromogranin-B | (RefSeq) chgb, si:ch73-355e4.2, si:cu075930.2; chromogranin B	--	--	--
Ery06191	39	67	51	58	68	51	66	46	68	39	54	57	Mam00368	0	0	0	0	0	0	0	0	0	0	0	0	PREDICTED: anaphase-promoting complex subunit 15 [Sinocyclocheilus grahami]	Anaphase-promoting complex subunit 15 OS=Danio rerio OX=7955 GN=anapc15 PE=2 SV=1	Anaphase-promoting complex subunit 15	--	--	--	Cellular Component: anaphase-promoting complex (GO:0005680);; Biological Process: cell division (GO:0051301);; Biological Process: regulation of mitotic cell cycle spindle assembly checkpoint (GO:0090266);;	--	--
Ery19951	0	0	0	0	0	0	0	0	0	0	0	0	Mam00369	29	40	250	2	9	0	165	78	66	13	23	2	PREDICTED: uncharacterized protein LOC109080358 [Cyprinus carpio]	--	Immunoglobulin V-set domain;; Immunoglobulin domain;; Immunoglobulin domain;; Immunoglobulin I-set domain	--	--	--	--	--	--
Ery03283	0	0	0	0	0	0	2	2	0	0	0	0	Mam00371	430	403	587	98	164	162	272	345	161	63	153	66	--	--	--	--	--	--	--	--	--
Ery30143	2	0	0	0	0	0	0	7	3	0	0	0	Mam00373	0	0	0	0	0	0	0	0	0	0	0	0	hypothetical protein cypCar_00003788 [Cyprinus carpio]	Protein kinase C beta type OS=Xenopus tropicalis OX=8364 GN=prkcb PE=2 SV=1	Phorbol esters/diacylglycerol binding domain (C1 domain);; C2 domain	Signal transduction mechanisms	[T]	K19663|1.75848e-102|dre:100003514|K19663 classical protein kinase C gamma type [EC:2.7.11.13] | (RefSeq) prkcg, si:dkey-209f7.1; protein kinase C, gamma	Molecular Function: nucleotide binding (GO:0000166);; Biological Process: receptor recycling (GO:0001881);; Molecular Function: protein serine/threonine kinase activity (GO:0004674);; Cellular Component: intracellular (GO:0005622);; Biological Process: peptidyl-serine phosphorylation (GO:0018105);; Biological Process: intracellular signal transduction (GO:0035556);; Molecular Function: metal ion …	--	--
Ery03735	53	53	24	0	0	0	51	46	78	6	8	23	Mam00374	0	0	0	0	0	0	0	0	0	0	0	0	PREDICTED: equilibrative nucleoside transporter 4-like isoform X1 [Sinocyclocheilus rhinocerous]	Equilibrative nucleoside transporter 4 OS=Danio rerio OX=7955 GN=slc29a4 PE=2 SV=1	Nucleoside transporter	Nucleotide transport and metabolism	[F]	K03323|0|dre:559668|K03323 solute carrier family 29 (equilibrative nucleoside transporter), member 4 | (RefSeq) slc29a4, zgc:158679; solute carrier family 29 (equilibrative nucleoside transporter), member 4	Molecular Function: nucleoside transmembrane transporter activity (GO:0005337);; Molecular Function: monoamine transmembrane transporter activity (GO:0008504);; Biological Process: monoamine transport (GO:0015844);; Cellular Component: integral component of membrane (GO:0016021);; Biological Process: nucleoside transmembrane transport (GO:1901642);;	--	--
Ery05521	373	372	335	131	78	94	210	397	186	43	74	42	Mam00375	0	2	0	0	0	0	0	0	0	0	2	0	PREDICTED: ubiquitin-conjugating enzyme E2 R2-like [Sinocyclocheilus anshuiensis]	SUMO-conjugating enzyme UBC9-A OS=Danio rerio OX=7955 GN=ube2ia PE=1 SV=1	Ubiquitin-conjugating enzyme	Posttranslational modification, protein turnover, chaperones	[O]	--	Molecular Function: ATP binding (GO:0005524);;	Posttranslational modification, protein turnover, chaperones	[O]
Ery26259	95	133	156	51	38	42	204	245	154	137	167	168	Mam00376	0	0	0	0	0	0	0	0	0	0	0	0	PREDICTED: proline-rich protein PRCC-like isoform X1 [Sinocyclocheilus rhinocerous]	--	Mitotic checkpoint regulator, MAD2B-interacting	Cell cycle control, cell division, chromosome partitioning	[D]	K13105|5.57209e-164|dre:572173|K13105 proline-rich protein PRCC | (RefSeq) prcc, si:ch211-210h11.8; papillary renal cell carcinoma (translocation-associated)	Cellular Component: spliceosomal complex (GO:0005681);;	--	--
Ery11567	0	0	0	0	0	0	0	0	0	0	0	0	Mam00378	0	0	0	0	0	0	0	3	0	0	0	2	PREDICTED: uncharacterized protein LOC109194648 [Oreochromis niloticus]	--	--	--	--	--	--	--	--
Ery17269	0	0	0	0	0	0	0	0	4	0	0	0	Mam00380	63	44	29	60	39	32	102	163	133	70	73	48	PREDICTED: chondroadherin-like protein [Sinocyclocheilus rhinocerous]	Leucine-rich repeat and immunoglobulin-like domain-containing nogo receptor-interacting protein 1 OS=Xenopus tropicalis OX=8364 GN=lingo1 PE=2 SV=1	Leucine rich repeat;; Leucine Rich repeats (2 copies);; Leucine rich repeats (6 copies);; Leucine-rich repeat;; Leucine Rich Repeat;; Leucine rich repeat N-terminal domain	General function prediction only	[R]	--	--	Transcription	[K]
Ery23243	0	0	0	0	0	0	98	23	40	0	8	0	Mam00381	0	0	2	0	0	0	3	6	2	5	0	0	PREDICTED: fibronectin type 3 and ankyrin repeat domains protein 1-like [Sinocyclocheilus grahami]	Serine/threonine-protein phosphatase 6 regulatory ankyrin repeat subunit C OS=Danio rerio OX=7955 GN=ankrd52 PE=2 SV=1	Ankyrin repeats (3 copies);; Ankyrin repeat;; Ankyrin repeats (many copies);; Ankyrin repeat;; Ankyrin repeats (many copies)	General function prediction only	[R]	--	--	Signal transduction mechanisms	[T]
Ery06890	2	2	0	0	0	0	2	0	3	4	2	0	Mam00383	0	0	0	0	0	0	0	0	0	0	0	0	hypothetical protein cypCar_00046056 [Cyprinus carpio]	--	Dynein heavy chain and region D6 of dynein motor;; ATP-binding dynein motor region D5;; Microtubule-binding stalk of dynein motor	Cytoskeleton	[Z]	K10408|0|dre:100334351|K10408 dynein heavy chain, axonemal | (RefSeq) dnah3, si:dkey-161j23.4; dynein axonemal heavy chain 3	Molecular Function: microtubule motor activity (GO:0003777);; Biological Process: microtubule-based movement (GO:0007018);; Cellular Component: dynein complex (GO:0030286);;	--	--
Ery12878	815	150	267	0	0	0	490	610	910	0	0	0	Mam00384	10	14	13	12	10	12	29	14	20	8	19	16	PREDICTED: C-factor-like [Sinocyclocheilus rhinocerous]	--	short chain dehydrogenase;; Enoyl-(Acyl carrier protein) reductase;; KR domain;; NAD dependent epimerase/dehydratase family	General function prediction only	[R]	--	--	Lipid transport and metabolism;; Secondary metabolites biosynthesis, transport and catabolism;; General function prediction only	[IQR]
Ery19699	0	0	0	0	0	0	0	0	0	0	0	0	Mam00385	69	74	57	5	0	0	17	57	39	4	7	10	PREDICTED: netrin receptor UNC5D-like [Sinocyclocheilus anshuiensis]	--	--	--	--	--	--	--	--
Ery09038	50	79	51	98	47	126	130	139	104	111	132	85	Mam00386	0	0	0	0	0	0	0	0	0	0	0	0	PREDICTED: axin interactor, dorsalization-associated protein [Cyprinus carpio]	Axin interactor, dorsalization-associated protein OS=Danio rerio OX=7955 GN=aida PE=1 SV=1	Cytoskeletal adhesion;; Aida N-terminus	--	--	--	Cellular Component: membrane (GO:0016020);; Biological Process: negative regulation of Wnt signaling pathway (GO:0030178);; Molecular Function: phosphatidylinositol binding (GO:0035091);; Biological Process: regulation of protein homodimerization activity (GO:0043496);; Biological Process: negative regulation of JUN kinase activity (GO:0043508);; Biological Process: determination of ventral ident…	--	--
Ery13461	442	630	547	234	269	221	538	537	635	222	342	242	Mam00389	0	0	0	0	0	0	0	0	0	0	0	0	bladder cancer-associated protein [Astyanax mexicanus]	Bladder cancer-associated protein OS=Carassius auratus OX=7957 GN=blcap PE=3 SV=1	Bladder cancer-related protein BC10	Function unknown	[S]	--	Cellular Component: integral component of membrane (GO:0016021);;	--	--
Ery24571	15	59	55	0	0	0	10	12	34	0	0	0	Mam00399	2	0	3	0	1	0	0	5	5	0	4	0	PREDICTED: protein NLRC3-like [Sinocyclocheilus grahami]	--	Leucine Rich repeat	Function unknown	[S]	--	--	--	--
Ery09720	53	67	80	10	5	1	40	64	25	6	9	6	Mam00400	0	0	0	0	0	0	10	6	13	0	0	0	PREDICTED: GTPase IMAP family member 4-like [Sinocyclocheilus grahami]	--	AIG1 family	--	--	--	--	--	--
Ery13781	0	17	7	0	0	0	57	23	49	0	0	0	Mam00401	0	0	0	0	0	0	0	0	0	0	0	0	hypothetical protein cypCar_00017896 [Cyprinus carpio]	Potassium channel subfamily T member 1 OS=Gallus gallus OX=9031 GN=KCNT1 PE=1 SV=1	Calcium-activated BK potassium channel alpha subunit;; Ion channel	Inorganic ion transport and metabolism	[P]	--	Molecular Function: voltage-gated potassium channel activity (GO:0005249);; Biological Process: potassium ion transport (GO:0006813);; Cellular Component: voltage-gated potassium channel complex (GO:0008076);; Molecular Function: calcium-activated potassium channel activity (GO:0015269);;	Inorganic ion transport and metabolism	[P]
Ery25822	0	0	0	0	0	0	0	0	0	0	0	0	Mam00403	0	0	0	0	0	0	0	0	0	0	0	0	--	--	--	--	--	--	--	--	--
Ery23617	22	30	27	32	27	12	73	44	109	42	58	36	Mam00404	0	0	0	0	0	0	2	0	0	0	0	0	hypothetical protein cypCar_00037264 [Cyprinus carpio]	--	Polyprenyl synthetase;; Cytadhesin P30/P32	Coenzyme transport and metabolism	[H]	K12504|5.983e-141|dre:550349|K12504 decaprenyl-diphosphate synthase subunit 1 [EC:2.5.1.91] | (RefSeq) pdss1, tprt, wu:fc11f12, wu:fd05d05, zgc:112058; prenyl (decaprenyl) diphosphate synthase, subunit 1	Biological Process: isoprenoid biosynthetic process (GO:0008299);; Molecular Function: transferase activity (GO:0016740);;	Coenzyme transport and metabolism	[H]
Ery27291	0	0	0	0	0	0	0	0	0	0	0	0	Mam00407	0	0	6	0	0	0	0	9	0	0	0	0	--	--	--	--	--	--	--	--	--
Ery00424	1765	2182	3005	275	285	311	1449	1896	2112	263	398	231	Mam00408	0	0	0	0	0	0	0	0	0	0	0	0	PREDICTED: protein FAM53B-like [Cyprinus carpio]	Protein FAM53B OS=Danio rerio OX=7955 GN=fam53b PE=1 SV=1	Family of FAM53	--	--	--	Cellular Component: intracellular (GO:0005622);; Biological Process: fin regeneration (GO:0031101);; Biological Process: catenin import into nucleus (GO:0035411);; Biological Process: axon extension (GO:0048675);; Biological Process: positive regulation of canonical Wnt signaling pathway (GO:0090263);;	--	--
Ery22886	5	24	38	9	14	5	80	72	41	13	15	3	Mam00412	0	0	0	0	0	0	0	0	0	0	0	0	PREDICTED: protein DPCD [Sinocyclocheilus anshuiensis]	Protein DPCD OS=Danio rerio OX=7955 GN=dpcd PE=2 SV=1	DPCD protein family	--	--	K20800|9.81203e-121|dre:751660|K20800 protein DPCD | (RefSeq) dpcd, zgc:153412; deleted in primary ciliary dyskinesia homolog (mouse)	--	--	--
Ery28536	300	421	281	181	240	220	191	247	195	145	543	245	Mam00413	0	0	0	0	0	0	0	0	0	0	0	0	PREDICTED: pleckstrin homology domain-containing family J member 1 isoform X1 [Sinocyclocheilus rhinocerous]	Pleckstrin homology domain-containing family J member 1 OS=Danio rerio OX=7955 GN=plekhj1 PE=2 SV=1	PH domain	--	--	--	Biological Process: receptor recycling (GO:0001881);; Cellular Component: early endosome (GO:0005769);; Cellular Component: trans-Golgi network (GO:0005802);; Biological Process: endosome organization (GO:0007032);; Biological Process: retrograde transport, endosome to Golgi (GO:0042147);; Cellular Component: recycling endosome (GO:0055037);;	--	--
Ery25467	0	0	0	0	0	0	2	2	0	0	0	0	Mam00414	0	0	0	0	0	0	0	0	0	0	0	0	neurofilament light polypeptide-like [Danio rerio]	Neurofilament light polypeptide OS=Xenopus tropicalis OX=8364 GN=nefl PE=2 SV=1	Intermediate filament protein	--	--	K04572|0|dre:793912|K04572 neurofilament light polypeptide | (RefSeq) nefla, si:ch211-222n4.10; neurofilament, light polypeptide a	Molecular Function: structural molecule activity (GO:0005198);; Cellular Component: neurofilament (GO:0005883);; Biological Process: axon development (GO:0061564);;	--	--
Ery13248	219	297	228	36	63	36	288	381	224	56	131	41	Mam00416	0	0	0	0	0	0	0	0	0	0	0	0	PREDICTED: myotubularin-related protein 9-like [Sinocyclocheilus rhinocerous]	Myotubularin-related protein 8 OS=Danio rerio OX=7955 GN=mtmr8 PE=2 SV=1	Myotubularin-like phosphatase domain	General function prediction only	[R]	K18084|0|dre:565063|K18084 myotubularin-related protein 9 | (RefSeq) mtmr9, si:dkey-155d18.2; myotubularin related protein 9	--	--	--
Ery06009	0	0	0	0	0	0	4	0	0	0	0	0	Mam00417	39	24	12	70	32	28	13	19	16	45	23	36	hypothetical protein cypCar_00009055 [Cyprinus carpio]	Neurexin-1 (Fragment) OS=Gallus gallus OX=9031 GN=NRXN1 PE=2 SV=1	Laminin G domain;; Laminin G domain;; Concanavalin A-like lectin/glucanases superfamily;; EGF-like domain	Signal transduction mechanisms	[T]	K07377|0|dre:558326|K07377 neurexin | (RefSeq) nrxn2a; neurexin 2a	Biological Process: chemical synaptic transmission (GO:0007268);; Biological Process: motor neuron axon guidance (GO:0008045);; Cellular Component: integral component of membrane (GO:0016021);; Molecular Function: metal ion binding (GO:0046872);;	--	--
Ery17813	622	447	411	124	99	117	569	675	689	119	124	100	Mam00419	0	0	0	0	0	0	0	0	0	0	0	0	PREDICTED: bromodomain adjacent to zinc finger domain protein 2B-like isoform X12 [Sinocyclocheilus rhinocerous]	Bromodomain adjacent to zinc finger domain protein 2B OS=Gallus gallus OX=9031 GN=BAZ2B PE=2 SV=1	Bromodomain;; PHD-finger	Chromatin structure and dynamics	[B]	--	--	--	--
Ery16696	19	0	3	0	0	0	7	27	47	2	15	11	Mam00420	0	0	0	0	0	0	4	2	0	0	0	0	PREDICTED: LOW QUALITY PROTEIN: kinetochore-associated protein 1 [Sinocyclocheilus grahami]	--	Rough deal protein C-terminal region	Cell cycle control, cell division, chromosome partitioning	[D]	K11577|0|dre:497376|K11577 kinetochore-associated protein 1 | (RefSeq) kntc1, im:6912223, im:7138629; kinetochore associated 1	--	--	--
Ery14625	31	21	52	9	0	29	134	57	92	0	13	39	Mam00421	0	0	0	0	0	0	0	0	0	0	1	0	PREDICTED: alpha-1,3-mannosyl-glycoprotein 4-beta-N-acetylglucosaminyltransferase B [Sinocyclocheilus rhinocerous]	Alpha-1,3-mannosyl-glycoprotein 4-beta-N-acetylglucosaminyltransferase B OS=Danio rerio OX=7955 GN=mgat4b PE=2 SV=1	N-Acetylglucosaminyltransferase-IV (GnT-IV) conserved region	--	--	K00738|0|dre:431727|K00738 alpha-1,3-mannosylglycoprotein beta-1,4-N-acetylglucosaminyltransferase A/B [EC:2.4.1.145] | (RefSeq) mgat4b, wu:fc25g12, zgc:92425; mannosyl (alpha-1,3-)-glycoprotein beta-1,4-N-acetylglucosaminyltransferase, isozyme B	Cellular Component: Golgi membrane (GO:0000139);; Biological Process: N-glycan processing (GO:0006491);; Molecular Function: alpha-1,3-mannosylglycoprotein 4-beta-N-acetylglucosaminyltransferase activity (GO:0008454);; Cellular Component: integral component of membrane (GO:0016021);; Molecular Function: metal ion binding (GO:0046872);;	--	--
Ery08509	0	0	0	0	0	0	5	6	6	0	0	0	Mam00422	3	2	1	3	0	2	2	2	2	2	3	2	PREDICTED: uncharacterized protein LOC109106044 [Cyprinus carpio]	--	Immunoglobulin V-set domain;; Immunoglobulin domain;; Immunoglobulin I-set domain;; Immunoglobulin domain	--	--	--	--	--	--
Ery06342	0	0	0	0	0	0	0	0	0	0	0	0	Mam00424	9	13	6	25	23	28	40	42	36	27	42	32	PREDICTED: annexin A1-like isoform X1 [Sinocyclocheilus anshuiensis]	Annexin A1 isoform p37 OS=Columba livia OX=8932 GN=CP37 PE=1 SV=1	Annexin	Intracellular trafficking, secretion, and vesicular transport	[U]	--	Molecular Function: phospholipase inhibitor activity (GO:0004859);; Molecular Function: calcium ion binding (GO:0005509);; Molecular Function: calcium-dependent phospholipid binding (GO:0005544);;	--	--
Ery03981	612	405	438	16	16	5	474	691	460	12	14	7	Mam00425	0	0	0	0	0	0	0	5	1	0	2	0	PREDICTED: connector enhancer of kinase suppressor of ras 2-like isoform X5 [Sinocyclocheilus rhinocerous]	Pleckstrin homology domain-containing family A member 7 OS=Danio rerio OX=7955 GN=plekha7 PE=2 SV=2	Connector enhancer of kinase suppressor of ras;; PH domain;; SAM domain (Sterile alpha motif);; SAM domain (Sterile alpha motif)	Nucleotide transport and metabolism	[F]	--	Molecular Function: kinase activity (GO:0016301);; Biological Process: phosphorylation (GO:0016310);;	--	--
Ery17359	4	12	11	0	0	0	38	60	26	0	0	0	Mam00426	0	3	0	0	0	0	3	0	0	0	0	0	PREDICTED: centrosomal protein of 170 kDa protein B-like isoform X3 [Sinocyclocheilus rhinocerous]	Centrosomal protein of 170 kDa protein B OS=Xenopus tropicalis OX=8364 GN=cep170b PE=2 SV=1	CEP170 C-terminus;; FHA domain	--	--	K16463|0|dre:100318353|K16463 centrosomal protein CEP170 | (RefSeq) si:ch73-212j7.1	--	Signal transduction mechanisms	[T]
Ery23770	0	6	0	0	0	0	0	0	0	0	0	0	Mam00430	85	78	91	9	27	14	37	44	35	20	65	37	PREDICTED: LOW QUALITY PROTEIN: SCO-spondin [Sinocyclocheilus anshuiensis]	SCO-spondin OS=Gallus gallus OX=9031 GN=SSPO PE=2 SV=1	Thrombospondin type 1 domain;; Trypsin Inhibitor like cysteine rich domain	General function prediction only;; Inorganic ion transport and metabolism	[RP]	--	Biological Process: nervous system development (GO:0007399);; Biological Process: cell differentiation (GO:0030154);;	--	--
Ery06286	75	65	76	75	59	104	52	59	41	86	152	100	Mam00432	0	0	0	0	0	0	0	4	0	0	0	0	PREDICTED: aquaporin-1-like [Sinocyclocheilus anshuiensis]	Aquaporin FA-CHIP OS=Pelophylax esculentus OX=8401 GN=AQPA PE=2 SV=1	Major intrinsic protein	Carbohydrate transport and metabolism	[G]	K09864|1.16247e-170|dre:335821|K09864 aquaporin-1 | (RefSeq) aqp1a.1, fj33g04, wu:fj33g04, zgc:85890; aquaporin 1a (Colton blood group), tandem duplicate 1	Cellular Component: integral component of plasma membrane (GO:0005887);; Biological Process: transport (GO:0006810);; Molecular Function: ammonium transmembrane transporter activity (GO:0008519);; Biological Process: cellular water homeostasis (GO:0009992);; Molecular Function: water channel activity (GO:0015250);; Molecular Function: glycerol channel activity (GO:0015254);; Cellular Component: b…	Carbohydrate transport and metabolism	[G]
Ery08204	1039	354	332	226	171	228	314	331	570	159	381	268	Mam00435	0	0	0	0	0	0	0	0	0	0	0	0	PREDICTED: sodium-coupled neutral amino acid transporter 9 [Sinocyclocheilus grahami]	Sodium-coupled neutral amino acid transporter 9 OS=Danio rerio OX=7955 GN=slc38a9 PE=2 SV=1	Transmembrane amino acid transporter protein	Amino acid transport and metabolism	[E]	K14995|0|dre:562137|K14995 solute carrier family 38 (sodium-coupled neutral amino acid transporter), member 9 | (RefSeq) slc38a9, zgc:154088; solute carrier family 38, member 9	Biological Process: amino acid transmembrane transport (GO:0003333);; Cellular Component: lysosomal membrane (GO:0005765);; Cellular Component: endoplasmic reticulum (GO:0005783);; Molecular Function: amino acid transmembrane transporter activity (GO:0015171);; Cellular Component: integral component of membrane (GO:0016021);; Biological Process: positive regulation of TOR signaling (GO:0032008);;…	--	--
Ery21908	21	91	52	3	0	0	29	26	25	14	23	20	Mam00437	0	0	0	0	0	0	0	0	1	0	0	0	PREDICTED: gastrula zinc finger protein XlCGF57.1-like [Sinocyclocheilus rhinocerous]	Oocyte zinc finger protein XlCOF6 (Fragment) OS=Xenopus laevis OX=8355 PE=3 SV=1	Zinc-finger double domain;; Zinc finger, C2H2 type;; C2H2-type zinc finger;; zinc-finger C2H2-type;; C2H2-type zinc finger;; C2H2-type zinc-finger domain;; LYAR-type C2HC zinc finger;; Zinc ribbon domain;; zinc-ribbon family;; Adenylate kinase, active site lid;; Double zinc ribbon;; Probable zinc-ribbon domain;; Hydrogenase/urease nickel incorporation, metallochaperone, hypA;; AN1-like Zinc finge…	General function prediction only	[R]	--	--	General function prediction only	[R]
Ery03970	0	0	0	0	0	0	0	0	0	0	0	0	Mam00438	0	16	2	0	0	0	7	14	5	0	0	0	retinol dehydrogenase 8-like [Acanthochromis polyacanthus]	Dehydrogenase/reductase SDR family member 7C OS=Xenopus tropicalis OX=8364 GN=dhrs7c PE=2 SV=1	short chain dehydrogenase;; Enoyl-(Acyl carrier protein) reductase;; KR domain	Secondary metabolites biosynthesis, transport and catabolism	[Q]	K11150|0|xma:102218710|K11150 retinol dehydrogenase 8 [EC:1.1.1.-] | (RefSeq) retinol dehydrogenase 8-like	Molecular Function: estradiol 17-beta-dehydrogenase activity (GO:0004303);; Cellular Component: cytoplasm (GO:0005737);; Biological Process: estrogen biosynthetic process (GO:0006703);; Biological Process: oxidation-reduction process (GO:0055114);;	Energy production and conversion	[C]
Ery14141	8	6	4	0	2	0	15	8	8	8	16	12	Mam00439	0	0	0	0	0	0	3	0	0	0	0	0	PREDICTED: stromal interaction molecule 2 [Sinocyclocheilus grahami]	--	STIM1 Orai1-activating region;; SAM domain (Sterile alpha motif);; SAM domain (Sterile alpha motif)	General function prediction only	[R]	K18196|0|dre:563901|K18196 stromal interaction molecule 2 | (RefSeq) stim2b, stim2, stim2a; stromal interaction molecule 2b	--	--	--
Ery27874	29	2	2	0	0	0	59	227	19	0	0	7	Mam00440	49	63	131	16	18	11	15	28	20	6	0	4	PREDICTED: TRPM8 channel-associated factor homolog [Sinocyclocheilus rhinocerous]	TRPM8 channel-associated factor homolog OS=Danio rerio OX=7955 GN=tcaf PE=2 SV=1	Peptidase M60, enhancin and enhancin-like;; N-terminal domain of M60-like peptidases	--	--	--	--	Cell wall/membrane/envelope biogenesis	[M]
Ery29804	8	2	0	0	0	0	8	1	5	0	0	0	Mam00441	15	13	16	6	7	9	16	26	15	8	13	5	PREDICTED: claudin-8-like [Sinocyclocheilus grahami]	Claudin-like protein ZF-A89 OS=Danio rerio OX=7955 GN=cldnd PE=2 SV=1	PMP-22/EMP/MP20/Claudin family;; PMP-22/EMP/MP20/Claudin tight junction	--	--	--	Molecular Function: structural molecule activity (GO:0005198);; Cellular Component: plasma membrane (GO:0005886);; Cellular Component: bicellular tight junction (GO:0005923);; Cellular Component: integral component of membrane (GO:0016021);;	--	--
Ery03855	0	0	0	0	0	0	0	0	0	0	0	0	Mam00443	0	3	0	0	0	0	0	3	0	0	0	0	PREDICTED: uncharacterized protein LOC107717860 [Sinocyclocheilus rhinocerous]	--	--	--	--	--	--	--	--
Ery24799	109	97	67	109	127	117	128	125	209	149	138	134	Mam00444	0	0	0	0	0	0	0	0	0	0	0	0	PREDICTED: transmembrane protein 33-like [Cyprinus carpio]	--	Uncharacterised protein family (UPF0121)	Function unknown	[S]	K20724|9.30445e-170|dre:327214|K20724 transmembrane protein 33 | (RefSeq) tmem33, wu:fd16h10, wu:fi11f08, zgc:55931, zgc:77670; transmembrane protein 33	Cellular Component: nuclear pore (GO:0005643);; Cellular Component: endoplasmic reticulum (GO:0005783);; Cellular Component: integral component of membrane (GO:0016021);; Molecular Function: structural constituent of nuclear pore (GO:0017056);; Biological Process: cellular protein localization (GO:0034613);; Biological Process: nuclear pore complex assembly (GO:0051292);; Biological Process: endo…	--	--
Ery13807	544	643	609	24	7	23	242	237	255	15	15	42	Mam00449	0	0	0	0	0	0	0	0	0	0	0	0	PREDICTED: cystatin-B-like [Sinocyclocheilus anshuiensis]	Cystatin-B OS=Oplegnathus fasciatus OX=163134 PE=2 SV=1	Cystatin domain	--	--	--	Molecular Function: cysteine-type endopeptidase inhibitor activity (GO:0004869);; Cellular Component: intracellular (GO:0005622);;	--	--
Ery27567	0	0	0	0	0	0	0	0	0	0	0	0	Mam00452	682	942	597	259	275	151	309	846	454	374	297	402	PREDICTED: uncharacterized protein LOC109196378 [Oreochromis niloticus]	--	--	--	--	--	--	--	--
Ery08840	160	141	121	93	75	42	99	126	153	51	74	53	Mam00456	0	0	0	0	0	0	0	0	0	0	0	0	PREDICTED: mRNA-capping enzyme [Sinocyclocheilus rhinocerous]	mRNA-capping enzyme OS=Danio rerio OX=7955 GN=rngtt PE=2 SV=1	mRNA capping enzyme, catalytic domain;; Dual specificity phosphatase, catalytic domain	RNA processing and modification	[A]	K13917|0|dre:405803|K13917 mRNA-capping enzyme [EC:2.7.7.50 3.6.1.-] | (RefSeq) rngtt, zgc:76886; RNA guanylyltransferase and 5'-phosphatase	Molecular Function: mRNA guanylyltransferase activity (GO:0004484);; Molecular Function: polynucleotide 5'-phosphatase activity (GO:0004651);; Molecular Function: protein tyrosine phosphatase activity (GO:0004725);; Molecular Function: GTP binding (GO:0005525);; Cellular Component: nucleus (GO:0005634);; Biological Process: 7-methylguanosine mRNA capping (GO:0006370);; Molecular Function: protein…	--	--
Ery04938	5	3	4	0	0	0	18	30	3	0	0	0	Mam00459	3	0	6	22	0	21	4	26	13	4	30	3	PREDICTED: ganglioside-induced differentiation-associated protein 1-like [Sinocyclocheilus rhinocerous]	--	Glutathione S-transferase, N-terminal domain;; Glutathione S-transferase, N-terminal domain;; Glutathione S-transferase, N-terminal domain;; Glutathione S-transferase, C-terminal domain;; Glutathione S-transferase, C-terminal domain;; Glutathione S-transferase, C-terminal domain	Function unknown	[S]	--	Molecular Function: glutathione transferase activity (GO:0004364);; Cellular Component: cytoplasm (GO:0005737);; Biological Process: glutathione metabolic process (GO:0006749);; Cellular Component: integral component of membrane (GO:0016021);;	Posttranslational modification, protein turnover, chaperones	[O]
Ery29786	0	0	0	0	0	0	0	0	0	0	0	0	Mam00461	0	0	0	0	0	0	0	0	0	0	0	0	--	--	--	--	--	--	--	--	--
Ery00774	0	0	0	0	0	0	0	0	0	0	0	0	Mam00466	3	0	0	2	3	0	0	1	0	0	0	1	hypothetical protein cypCar_00019716 [Cyprinus carpio]	--	--	--	--	--	--	--	--
Ery19808	26	10	18	0	0	0	24	28	13	11	3	3	Mam00468	0	0	0	0	0	0	0	0	0	0	0	0	PREDICTED: zinc finger protein RFP-like [Cyprinus carpio]	Zinc-binding protein A33 OS=Pleurodeles waltl OX=8319 PE=1 SV=2	SPRY-associated domain;; B-box zinc finger;; Zinc finger, C3HC4 type (RING finger);; RING-type zinc-finger;; U-box domain;; Zinc finger, C3HC4 type (RING finger);; zinc finger of C3HC4-type, RING;; Zinc finger, C3HC4 type (RING finger);; zinc-RING finger domain;; Ring finger domain	Posttranslational modification, protein turnover, chaperones	[O]	--	--	--	--
Ery23765	0	0	0	0	0	0	0	0	0	0	0	0	Mam00469	0	0	0	0	0	0	0	0	0	0	0	0	hypothetical protein cypCar_00004300 [Cyprinus carpio]	Neuronal acetylcholine receptor subunit alpha-7 OS=Gallus gallus OX=9031 GN=CHRNA7 PE=1 SV=1	Neurotransmitter-gated ion-channel transmembrane region	Signal transduction mechanisms	[T]	--	Molecular Function: extracellular ligand-gated ion channel activity (GO:0005230);; Cellular Component: integral component of membrane (GO:0016021);; Biological Process: ion transmembrane transport (GO:0034220);;	--	--
Ery25151	24	22	51	37	30	31	34	46	20	130	101	77	Mam00471	0	0	0	0	0	0	0	0	0	0	0	0	hypothetical protein cypCar_00022990 [Cyprinus carpio]	--	--	--	--	--	--	--	--
Ery29089	0	0	0	0	0	0	0	0	0	0	0	0	Mam00472	10	7	6	8	11	14	1	8	3	3	3	5	PREDICTED: MAGUK p55 subfamily member 5-A-like isoform X2 [Sinocyclocheilus rhinocerous]	MAGUK p55 subfamily member 5-A OS=Danio rerio OX=7955 GN=mpp5a PE=1 SV=2	Guanylate kinase	Signal transduction mechanisms	[T]	--	Biological Process: single-organism cellular process (GO:0044763);;	--	--
Ery15958	0	0	0	11421	5507	6206	0	0	0	11860	6440	9668	Mam00475	29	38	23	24	18	21	31	40	32	36	23	31	PREDICTED: uricase-like [Sinocyclocheilus anshuiensis]	Uricase OS=Danio rerio OX=7955 GN=uox PE=1 SV=1	Uricase	Secondary metabolites biosynthesis, transport and catabolism	[Q]	K00365|8.17946e-177|dre:436604|K00365 urate oxidase [EC:1.7.3.3] | (RefSeq) uox, cb745, wu:fd44h08, zgc:92414; urate oxidase	Molecular Function: urate oxidase activity (GO:0004846);; Cellular Component: peroxisome (GO:0005777);; Biological Process: purine nucleobase metabolic process (GO:0006144);; Biological Process: allantoin biosynthetic process (GO:0019428);; Biological Process: urate catabolic process (GO:0019628);; Biological Process: oxidation-reduction process (GO:0055114);;	Secondary metabolites biosynthesis, transport and catabolism	[Q]
Ery04757	5	16	27	0	0	3	42	67	19	0	0	0	Mam00479	0	0	0	0	0	0	0	0	0	0	0	0	hypothetical protein cypCar_00044825 [Cyprinus carpio]	--	Immunoglobulin V-set domain;; Immunoglobulin domain;; Immunoglobulin I-set domain;; Natural killer cell receptor 2B4;; Immunoglobulin domain;; Immunoglobulin domain;; Alphaherpesvirus glycoprotein E	--	--	--	Molecular Function: receptor binding (GO:0005102);; Biological Process: immune response (GO:0006955);; Cellular Component: cell surface (GO:0009986);; Cellular Component: membrane (GO:0016020);;	--	--
Ery12254	20	14	36	2	0	10	2	29	18	3	3	0	Mam00480	0	0	0	0	0	0	0	0	0	0	0	0	PREDICTED: tumor necrosis factor receptor superfamily member 18-like [Sinocyclocheilus rhinocerous]	--	--	--	--	K05154|2.55026e-86|dre:571217|K05154 tumor necrosis factor receptor superfamily member 18 | (RefSeq) tnfrsf18; tumor necrosis factor receptor superfamily, member 18	Molecular Function: tumor necrosis factor-activated receptor activity (GO:0005031);; Cellular Component: integral component of plasma membrane (GO:0005887);; Biological Process: inflammatory response (GO:0006954);; Biological Process: immune response (GO:0006955);; Biological Process: multicellular organism development (GO:0007275);; Biological Process: response to lipopolysaccharide (GO:0032496)…	--	--
Ery11501	0	0	0	0	0	0	0	0	0	0	0	0	Mam00489	10	11	1	3	0	16	0	20	3	3	14	15	PREDICTED: uncharacterized protein LOC107573906 [Sinocyclocheilus grahami]	--	Immunoglobulin V-set domain	--	--	--	--	--	--
Ery00655	0	0	0	0	0	0	0	0	0	0	0	0	Mam00490	100	72	64	20	36	13	138	167	195	73	61	54	--	--	--	--	--	--	--	--	--
Ery02684	6	6	9	0	0	0	17	7	0	0	0	0	Mam00493	0	0	0	0	0	0	0	0	0	0	0	0	PREDICTED: gastrula zinc finger protein XlCGF57.1-like [Cyprinus carpio]	Oocyte zinc finger protein XlCOF7.1 (Fragment) OS=Xenopus laevis OX=8355 PE=2 SV=1	Zinc-finger double domain;; Zinc finger, C2H2 type;; C2H2-type zinc finger;; C2H2-type zinc finger;; Zinc-finger double-stranded RNA-binding;; zinc-finger of a C2HC-type;; zinc-finger C2H2-type;; Zinc-finger of C2H2 type;; C2H2-type zinc-finger domain;; Adenylate kinase, active site lid;; Phorbol esters/diacylglycerol binding domain (C1 domain);; zinc-finger-containing domain	General function prediction only	[R]	--	Molecular Function: binding (GO:0005488);;	General function prediction only	[R]
Ery26102	11	0	0	0	0	0	0	4	0	0	0	0	Mam00496	5	3	0	0	0	0	9	11	3	0	0	0	PREDICTED: cilia- and flagella-associated protein 53-like [Sinocyclocheilus anshuiensis]	Cilia- and flagella-associated protein 53 OS=Danio rerio OX=7955 GN=cfap53 PE=2 SV=1	Trichohyalin-plectin-homology domain	--	--	--	Cellular Component: axoneme (GO:0005930);; Biological Process: cilium assembly (GO:0060271);; Biological Process: epithelial cilium movement involved in determination of left/right asymmetry (GO:0060287);; Cellular Component: ciliary base (GO:0097546);;	--	--
Ery19662	0	0	0	0	0	0	0	0	0	0	0	0	Mam00497	0	0	0	0	0	0	0	0	0	0	0	0	PREDICTED: uncharacterized protein LOC109141174 [Larimichthys crocea]	--	--	--	--	--	--	--	--
Ery11345	0	0	0	0	0	0	0	0	0	0	0	0	Mam00499	0	0	6	3	0	0	3	4	5	3	0	0	PREDICTED: serine/threonine-protein kinase WNK4 [Sinocyclocheilus anshuiensis]	--	Protein kinase domain;; Protein tyrosine kinase	General function prediction only	[R]	K08867|2.94363e-29|dre:557091|K08867 WNK lysine deficient protein kinase [EC:2.7.11.1] | (RefSeq) wnk4b, si:dkeyp-61g11.1; WNK lysine deficient protein kinase 4b	Molecular Function: protein serine/threonine kinase activity (GO:0004674);; Molecular Function: ATP binding (GO:0005524);; Biological Process: protein phosphorylation (GO:0006468);;	--	--
Ery11047	62	101	136	0	0	0	44	176	75	0	0	0	Mam00500	0	0	0	0	0	0	0	0	0	0	0	0	PREDICTED: sialic acid-binding Ig-like lectin 7 [Sinocyclocheilus grahami]	--	Immunoglobulin domain;; Immunoglobulin domain;; CD80-like C2-set immunoglobulin domain;; Immunoglobulin I-set domain;; Immunoglobulin domain	--	--	--	--	--	--
Ery29569	41	20	24	6	4	4	215	145	77	72	60	69	Mam00502	0	0	0	0	0	0	0	0	1	0	0	0	PREDICTED: tumor necrosis factor ligand superfamily member 12-like isoform X1 [Sinocyclocheilus grahami]	--	TNF(Tumour Necrosis Factor) family;; C1q domain	--	--	K05474|3.20346e-98|dre:567542|K05474 tumor necrosis factor ligand superfamily member 12 | (RefSeq) tnfsf12, zgc:153941; tumor necrosis factor (ligand) superfamily, member 12	Molecular Function: tumor necrosis factor receptor binding (GO:0005164);; Biological Process: immune response (GO:0006955);; Cellular Component: integral component of membrane (GO:0016021);;	--	--
Ery03905	0	0	0	0	0	0	0	0	0	0	0	0	Mam00503	0	0	0	0	0	0	0	1	0	5	6	2	hypothetical protein L345_14499, partial [Ophiophagus hannah]	--	gag-polypeptide of LTR copia-type;; GAG-pre-integrase domain	General function prediction only	[R]	--	--	--	--
Ery19241	2125	1927	1484	73	89	45	449	493	249	52	132	46	Mam00504	0	0	0	0	0	0	0	0	0	0	0	0	PREDICTED: period circadian protein homolog 3-like isoform X1 [Sinocyclocheilus rhinocerous]	Period circadian protein homolog 2 OS=Gallus gallus OX=9031 GN=PER2 PE=2 SV=1	Period protein 2/3C-terminal region;; PAS fold;; PAS domain;; PAS fold	Signal transduction mechanisms	[T]	K02633|0|dre:58107|K02633 period circadian protein | (RefSeq) per3, period3; period circadian clock 3	Biological Process: photoperiodism (GO:0009648);; Biological Process: circadian regulation of gene expression (GO:0032922);;	--	--
Ery04198	20	17	31	0	2	0	57	78	57	3	0	11	Mam00508	0	0	0	0	0	0	0	0	0	0	0	0	PREDICTED: islet cell autoantigen 1 [Sinocyclocheilus anshuiensis]	--	Arfaptin-like domain;; Islet cell autoantigen ICA69, C-terminal domain	Signal transduction mechanisms;; Intracellular trafficking, secretion, and vesicular transport	[TU]	K19863|0|dre:437003|K19863 islet cell auto antigen 1 | (RefSeq) ica1, zgc:92566; islet cell autoantigen 1	Cellular Component: Golgi membrane (GO:0000139);; Molecular Function: protein domain specific binding (GO:0019904);; Cellular Component: secretory granule membrane (GO:0030667);; Biological Process: regulation of insulin secretion (GO:0050796);;	--	--
Ery14349	171	182	152	77	70	50	84	128	113	34	23	30	Mam00511	0	0	3	0	0	0	0	0	0	0	0	0	PREDICTED: USP6 N-terminal-like protein [Sinocyclocheilus rhinocerous]	Rab GTPase-activating protein 1-like OS=Gallus gallus OX=9031 GN=RABGAP1L PE=2 SV=1	Rab-GTPase-TBC domain	General function prediction only	[R]	K20133|0|dre:553000|K20133 USP6 N-terminal-like protein | (RefSeq) im:6904482; si:dkeyp-19e1.3	Molecular Function: GTPase activator activity (GO:0005096);; Cellular Component: intracellular (GO:0005622);; Biological Process: intracellular protein transport (GO:0006886);; Cellular Component: endomembrane system (GO:0012505);; Molecular Function: Rab GTPase binding (GO:0017137);; Biological Process: regulation of vesicle fusion (GO:0031338);; Biological Process: activation of GTPase activity…	--	--
Ery14249	4	15	7	0	0	0	4	29	0	0	0	0	Mam00514	12	21	17	6	10	7	24	20	38	30	18	12	PREDICTED: ATP-dependent 6-phosphofructokinase, muscle type-like [Sinocyclocheilus grahami]	--	Phosphofructokinase	Carbohydrate transport and metabolism	[G]	K00850|0|dre:447836|K00850 6-phosphofructokinase 1 [EC:2.7.1.11] | (RefSeq) pfkma, pfkm, zgc:92344; phosphofructokinase, muscle a	Molecular Function: 6-phosphofructokinase activity (GO:0003872);; Molecular Function: ATP binding (GO:0005524);; Cellular Component: cytoplasm (GO:0005737);; Biological Process: fructose 6-phosphate metabolic process (GO:0006002);; Molecular Function: metal ion binding (GO:0046872);; Biological Process: glycolytic process through fructose-6-phosphate (GO:0061615);;	Carbohydrate transport and metabolism	[G]
Ery08628	698	902	781	17	21	5	90	494	178	22	24	10	Mam00515	0	0	0	0	0	0	0	0	0	0	0	0	PREDICTED: beta-1,4-galactosyltransferase 5-like isoform X1 [Sinocyclocheilus rhinocerous]	--	N-terminal region of glycosyl transferase group 7;; N-terminal domain of galactosyltransferase	Carbohydrate transport and metabolism	[G]	K09905|0|dre:724080|K09905 beta-1,4-galactosyltransferase 5 [EC:2.4.1.-] | (RefSeq) b4galt5; UDP-Gal:betaGlcNAc beta 1,4- galactosyltransferase, polypeptide 5	Biological Process: carbohydrate metabolic process (GO:0005975);; Biological Process: dorsal/ventral axis specification (GO:0009950);; Molecular Function: transferase activity, transferring glycosyl groups (GO:0016757);; Biological Process: proteoglycan biosynthetic process (GO:0030166);; Biological Process: positive regulation of BMP signaling pathway (GO:0030513);; Biological Process: otolith d…	Carbohydrate transport and metabolism	[G]
Ery06791	20	14	7	0	0	0	48	37	32	4	5	0	Mam00516	118	105	71	4	0	2	32	57	30	0	0	0	PREDICTED: tumor necrosis factor alpha-induced protein 2-like [Sinocyclocheilus rhinocerous]	--	Exocyst complex component Sec6;; Transposase;; Winged helix-turn helix;; Homeodomain-like domain;; Helix-turn-helix domain;; Winged helix-turn-helix DNA-binding;; 'Paired box' domain	Intracellular trafficking, secretion, and vesicular transport	[U]	K19989|0|dre:567159|K19989 tumor necrosis factor alpha-induced protein 2 | (RefSeq) tnfaip2a, si:dkeyp-72h1.2, zgc:136606; tumor necrosis factor, alpha-induced protein 2a	Cellular Component: exocyst (GO:0000145);; Molecular Function: SNARE binding (GO:0000149);; Biological Process: exocytosis (GO:0006887);; Biological Process: exocyst localization (GO:0051601);;	--	--
Ery17553	4	7	4	0	0	0	0	5	0	0	0	0	Mam00518	0	0	0	0	0	0	0	0	8	0	0	0	hypothetical protein cypCar_00009471 [Cyprinus carpio]	--	--	General function prediction only	[R]	K09220|3.22853e-40|dre:100150224|K09220 IKAROS family zinc finger protein | (RefSeq) ikzf2; si:zfos-1425h8.1	Molecular Function: transcription factor activity, sequence-specific DNA binding (GO:0003700);; Molecular Function: transcription regulatory region DNA binding (GO:0044212);; Biological Process: positive regulation of transcription from RNA polymerase II promoter (GO:0045944);; Molecular Function: metal ion binding (GO:0046872);;	--	--
Ery14318	26	6	31	0	9	0	83	44	64	0	2	7	Mam00519	0	0	0	0	0	0	0	0	0	0	0	0	PREDICTED: rho-related GTP-binding protein RhoJ-like [Sinocyclocheilus rhinocerous]	Cell division control protein 42 homolog OS=Gallus gallus OX=9031 GN=CDC42 PE=2 SV=1	Ras family;; Ras of Complex, Roc, domain of DAPkinase;; ADP-ribosylation factor family	General function prediction only	[R]	K07864|9.50603e-155|dre:556371|K07864 Ras homolog gene family, member J | (RefSeq) rhoj, si:dkey-100h21.1; ras homolog family member J	Molecular Function: GTP binding (GO:0005525);; Cellular Component: intracellular (GO:0005622);; Biological Process: small GTPase mediated signal transduction (GO:0007264);;	Transcription	[K]
Ery22535	0	0	4	0	0	0	5	3	2	0	0	0	Mam00520	0	0	0	0	0	0	0	0	0	0	0	0	--	--	--	--	--	--	--	--	--
Ery08006	2	0	0	0	0	0	1	0	0	0	0	0	Mam00521	0	3	7	0	0	3	4	0	5	0	0	2	PREDICTED: LIM/homeobox protein Lhx2-like [Sinocyclocheilus anshuiensis]	LIM/homeobox protein Lhx9 OS=Astyanax fasciatus OX=223369 GN=lhx9 PE=2 SV=1	LIM domain;; Homeobox domain;; TNFR/NGFR cysteine-rich region;; Homeobox KN domain	General function prediction only	[R]	--	Cellular Component: nucleus (GO:0005634);; Biological Process: regulation of transcription, DNA-templated (GO:0006355);; Molecular Function: zinc ion binding (GO:0008270);; Biological Process: telencephalon development (GO:0021537);; Biological Process: optic nerve development (GO:0021554);; Biological Process: thalamus development (GO:0021794);; Biological Process: retinal ganglion cell axon gui…	--	--
Ery07902	16	19	35	3	29	8	46	47	55	33	77	23	Mam00525	0	0	0	0	0	0	0	0	2	0	0	0	PREDICTED: mimitin, mitochondrial-like [Sinocyclocheilus rhinocerous]	--	NADH ubiquinone oxidoreductase subunit NDUFA12	--	--	K18160|2.35512e-95|dre:100003850|K18160 NADH dehydrogenase [ubiquinone] 1 alpha subcomplex assembly factor 2 | (RefSeq) ndufaf2, ndufa12l, zgc:101036; NADH dehydrogenase (ubiquinone) complex I, assembly factor 2	Molecular Function: NADH dehydrogenase (ubiquinone) activity (GO:0008137);; Molecular Function: electron carrier activity (GO:0009055);; Cellular Component: membrane (GO:0016020);; Biological Process: cellular respiration (GO:0045333);;	--	--
Ery20057	11	12	6	0	0	0	3	6	5	0	0	2	Mam00528	0	0	0	0	0	0	0	0	0	0	0	0	PREDICTED: insulinoma-associated protein 1a [Cyprinus carpio]	Insulinoma-associated protein 1a OS=Danio rerio OX=7955 GN=insm1a PE=2 SV=1	Zinc finger, C2H2 type;; C2H2-type zinc finger;; Zinc-finger double-stranded RNA-binding	Transcription	[K]	--	Biological Process: negative regulation of transcription from RNA polymerase II promoter (GO:0000122);; Molecular Function: core promoter binding (GO:0001047);; Biological Process: type B pancreatic cell differentiation (GO:0003309);; Biological Process: pancreatic A cell differentiation (GO:0003310);; Molecular Function: transcription factor activity, sequence-specific DNA binding (GO:0003700);;…	--	--
Ery23557	0	0	0	0	0	0	11	0	0	0	6	0	Mam00529	0	0	0	0	0	0	0	0	0	0	0	0	PREDICTED: BRCA1-associated RING domain protein 1-like isoform X1 [Sinocyclocheilus rhinocerous]	Tonsoku-like protein OS=Danio rerio OX=7955 GN=tonsl PE=2 SV=1	Ankyrin repeats (3 copies);; Ankyrin repeats (many copies);; Ankyrin repeats (many copies);; Ankyrin repeat;; Ankyrin repeat;; BRCT domain, a BRCA1 C-terminus domain;; BRCA1 C Terminus (BRCT) domain	Replication, recombination and repair;; Transcription	[LK]	K10683|0|dre:100147913|K10683 BRCA1-associated RING domain protein 1 | (RefSeq) bard1, si:ch211-207d8.3, wu:fi23a01; BRCA1 associated RING domain 1	--	Signal transduction mechanisms	[T]
Ery07217	154	130	167	15	24	47	79	135	78	26	44	30	Mam00530	0	0	0	0	0	0	0	0	0	0	0	0	transcription factor binding to IGHM enhancer 3b isoform X4 [Danio rerio]	Transcription factor EC OS=Gallus gallus OX=9031 GN=TFEC PE=2 SV=1	MITF/TFEB/TFEC/TFE3 N-terminus;; Domain of unknown function (DUF3371);; Helix-loop-helix DNA-binding domain	Transcription	[K]	K09105|0|dre:564996|K09105 transcription factor E3 | (RefSeq) tfe3b, si:dkey-13a21.9, zK13A21.9; transcription factor binding to IGHM enhancer 3b	Biological Process: humoral immune response (GO:0006959);; Biological Process: regulation of osteoclast differentiation (GO:0045670);; Biological Process: positive regulation of transcription, DNA-templated (GO:0045893);; Molecular Function: protein dimerization activity (GO:0046983);;	--	--
Ery02030	2812	1210	493	96	0	17	173	247	41	4	90	21	Mam00536	0	1	0	0	0	0	0	0	0	0	0	0	carboxypeptidase A1 (pancreatic) precursor [Danio rerio]	Carboxypeptidase O OS=Danio rerio OX=7955 GN=cpo PE=1 SV=1	Zinc carboxypeptidase;; Carboxypeptidase activation peptide	Function unknown	[S]	--	Molecular Function: metallocarboxypeptidase activity (GO:0004181);; Cellular Component: extracellular space (GO:0005615);; Biological Process: proteolysis (GO:0006508);; Molecular Function: zinc ion binding (GO:0008270);;	Cell wall/membrane/envelope biogenesis	[M]
Ery21955	92	80	57	2	4	2	138	196	136	2	0	3	Mam00537	0	0	0	0	0	0	0	0	0	0	0	0	hypothetical protein cypCar_00026682 [Cyprinus carpio]	Frizzled-8 OS=Xenopus laevis OX=8355 GN=fzd8 PE=1 SV=1	Frizzled/Smoothened family membrane region;; Fz domain	Signal transduction mechanisms	[T]	K02375|0|dre:58072|K02375 frizzled 5/8 | (RefSeq) fzd8b, ZG06, Zfz8b, fz6, fz8b, fzA, ik:tdsubc_1e1, xx:tdsubc_1e1, zfzA; frizzled class receptor 8b	Molecular Function: G-protein coupled receptor activity (GO:0004930);; Biological Process: dorsal/ventral pattern formation (GO:0009953);; Cellular Component: integral component of membrane (GO:0016021);; Molecular Function: Wnt-protein binding (GO:0017147);; Biological Process: spinal cord oligodendrocyte cell differentiation (GO:0021529);; Biological Process: spinal cord radial glial cell diffe…	--	--
Ery00337	0	0	0	0	0	0	0	0	0	0	0	0	Mam00541	0	0	0	0	0	0	0	0	0	0	0	0	PREDICTED: DNA topoisomerase 2-beta isoform X2 [Ictalurus punctatus]	DNA topoisomerase 2-beta OS=Gallus gallus OX=9031 GN=TOP2B PE=2 SV=1	DNA gyrase B	Chromatin structure and dynamics	[B]	K03164|1.09919e-23|dre:569877|K03164 DNA topoisomerase II [EC:5.99.1.3] | (RefSeq) top2b, im:7138121, si:dkey-98n4.1, wu:fc38e02; topoisomerase (DNA) II beta	Biological Process: resolution of meiotic recombination intermediates (GO:0000712);; Cellular Component: synaptonemal complex (GO:0000795);; Biological Process: sister chromatid segregation (GO:0000819);; Molecular Function: DNA topoisomerase type II (ATP-hydrolyzing) activity (GO:0003918);; Molecular Function: ATP binding (GO:0005524);; Biological Process: DNA topological change (GO:0006265);; B…	--	--
Ery06622	0	0	0	0	0	0	8	2	0	0	0	0	Mam00542	0	0	0	0	0	0	0	0	0	0	0	0	PREDICTED: myosin heavy chain, fast skeletal muscle-like [Cyprinus carpio]	Myosin heavy chain, fast skeletal muscle OS=Cyprinus carpio OX=7962 PE=2 SV=2	Myosin head (motor domain);; Myosin tail;; Myosin N-terminal SH3-like domain	Cytoskeleton	[Z]	K10352|0|dre:100008376|K10352 myosin heavy chain | (RefSeq) fd14a01; wu:fd14a01	Molecular Function: motor activity (GO:0003774);; Molecular Function: actin binding (GO:0003779);; Molecular Function: calmodulin binding (GO:0005516);; Molecular Function: ATP binding (GO:0005524);; Cellular Component: myofibril (GO:0030016);; Cellular Component: myosin filament (GO:0032982);;	--	--
Ery11784	149	120	144	36	66	43	163	103	148	41	71	83	Mam00546	0	0	0	0	0	0	0	0	2	0	0	0	PREDICTED: aladin [Cyprinus carpio]	WD repeat and HMG-box DNA-binding protein 1 OS=Xenopus laevis OX=8355 GN=wdhd1 PE=1 SV=1	Anaphase-promoting complex subunit 4 WD40 domain;; WD domain, G-beta repeat;; Eukaryotic translation initiation factor eIF2A	General function prediction only	[R]	K14320|0|dre:378454|K14320 aladin | (RefSeq) aaas, zgc:85873; achalasia, adrenocortical insufficiency, alacrimia	Cellular Component: nuclear pore (GO:0005643);; Biological Process: nucleocytoplasmic transport (GO:0006913);;	General function prediction only	[R]
Ery11415	20	46	41	6	0	12	31	45	13	0	6	4	Mam00548	0	0	0	0	0	0	0	0	0	0	0	0	hypothetical protein cypCar_00040844 [Cyprinus carpio]	--	--	--	--	--	--	--	--
Ery30720	13	9	0	10	11	17	11	11	7	14	18	10	Mam00549	0	0	0	0	0	0	5	3	3	0	0	0	hypothetical protein cypCar_00008590 [Cyprinus carpio]	Tripartite motif containing 13 OS=Xenopus tropicalis OX=8364 GN=trim13 PE=3 SV=1	RING-type zinc-finger;; Zinc finger, C3HC4 type (RING finger);; Zinc finger, C3HC4 type (RING finger);; B-box zinc finger;; Ring finger domain	Posttranslational modification, protein turnover, chaperones	[O]	K10653|6.08714e-134|dre:563772|K10653 tripartite motif-containing protein 54 | (RefSeq) trim54, si:dkey-221h15.2; tripartite motif containing 54	Cellular Component: intracellular (GO:0005622);; Molecular Function: zinc ion binding (GO:0008270);;	--	--
Ery29534	0	0	0	0	0	0	0	0	0	0	0	0	Mam00551	2	2	0	0	2	0	13	14	15	0	0	0	PREDICTED: cohesin subunit SA-2-like [Sinocyclocheilus anshuiensis]	Cohesin subunit SA-2 OS=Xenopus laevis OX=8355 GN=stag2 PE=1 SV=1	--	Cell cycle control, cell division, chromosome partitioning	[D]	--	--	--	--
Ery14868	232	296	280	61	67	91	274	370	245	103	172	110	Mam00553	0	0	0	0	0	0	1	0	2	0	0	0	PREDICTED: protein SON-like isoform X3 [Sinocyclocheilus anshuiensis]	--	--	--	--	--	--	--	--
Ery17933	317	171	111	10	2	0	240	601	735	4	5	6	Mam00555	0	0	0	0	0	0	0	2	1	0	0	0	PREDICTED: semaphorin-5B-like [Sinocyclocheilus grahami]	Semaphorin-3A OS=Gallus gallus OX=9031 GN=SEMA3A PE=1 SV=1	Sema domain;; Thrombospondin type 1 domain	Signal transduction mechanisms	[T]	K06841|0|dre:100000009|K06841 semaphorin 5 | (RefSeq) sema5bb; sema domain, seven thrombospondin repeats (type 1 and type 1-like), transmembrane domain (TM) and short cytoplasmic domain, (semaphorin) 5Bb	Biological Process: neural crest cell migration (GO:0001755);; Cellular Component: integral component of membrane (GO:0016021);; Molecular Function: semaphorin receptor binding (GO:0030215);; Biological Process: positive regulation of cell migration (GO:0030335);; Molecular Function: chemorepellent activity (GO:0045499);; Biological Process: negative regulation of axon extension involved in axon …	--	--
Ery01230	3	5	3	0	0	0	6	9	2	0	0	0	Mam00564	0	0	0	0	0	0	3	3	0	0	0	0	PREDICTED: zinc finger protein 287-like [Sinocyclocheilus anshuiensis]	--	--	--	--	--	--	--	--
Ery00116	0	3	0	0	0	0	2	2	0	0	0	76	Mam00567	0	0	0	0	0	0	0	2	0	0	3	0	PREDICTED: ladderlectin-like [Cyprinus carpio]	Ladderlectin OS=Oncorhynchus mykiss OX=8022 PE=1 SV=2	Lectin C-type domain	--	--	--	--	Cell wall/membrane/envelope biogenesis	[M]
Ery06869	2	0	0	0	0	0	4	2	0	0	0	0	Mam00568	0	0	0	0	0	0	0	0	0	0	0	0	PREDICTED: patched domain-containing protein 3-like [Sinocyclocheilus grahami]	--	--	--	--	--	--	--	--
Ery18149	71	119	189	101	81	98	116	150	147	78	115	92	Mam00569	0	0	0	0	0	0	0	0	0	0	0	0	PREDICTED: transmembrane protein 222-like [Cyprinus carpio]	--	Protein of unknown function (DUF778)	Function unknown	[S]	K20726|1.95612e-119|dre:503738|K20726 transmembrane protein 222 | (RefSeq) tmem222a, tmem222, wu:fc43b04, zgc:110759; transmembrane protein 222a	Cellular Component: integral component of membrane (GO:0016021);;	--	--
Ery06958	465	582	674	58	84	42	391	420	534	104	247	170	Mam00570	0	0	0	0	0	0	0	0	0	0	0	0	PREDICTED: phosphatidate phosphatase LPIN2-like isoform X2 [Sinocyclocheilus grahami]	--	LNS2 (Lipin/Ned1/Smp2);; lipin, N-terminal conserved region;; Lipin/Ned1/Smp2 multi-domain protein middle domain	Cell motility;; Lipid transport and metabolism	[NI]	K15728|0|tru:101063325|K15728 phosphatidate phosphatase LPIN [EC:3.1.3.4] | (RefSeq) phosphatidate phosphatase LPIN3-like	--	--	--
Ery11352	284	287	135	990	978	569	232	376	384	795	1144	1100	Mam00571	0	0	0	0	0	0	0	0	0	0	0	0	PREDICTED: thromboxane-A synthase-like [Sinocyclocheilus grahami]	Cytochrome P450 3A56 OS=Fundulus heteroclitus OX=8078 GN=cyp3a56 PE=2 SV=1	Cytochrome P450	Secondary metabolites biosynthesis, transport and catabolism	[Q]	K01832|0|dre:792041|K01832 thromboxane-A synthase [EC:5.3.99.5] | (RefSeq) tbxas1, wu:fk19d08, zgc:136708; thromboxane A synthase 1 (platelet)	Molecular Function: monooxygenase activity (GO:0004497);; Molecular Function: iron ion binding (GO:0005506);; Cellular Component: integral component of membrane (GO:0016021);; Molecular Function: oxidoreductase activity, acting on paired donors, with incorporation or reduction of molecular oxygen (GO:0016705);; Molecular Function: heme binding (GO:0020037);; Biological Process: oxidation-reductio…	Secondary metabolites biosynthesis, transport and catabolism;; Defense mechanisms	[QV]
Ery06705	1053	1765	3058	14	14	22	93	237	363	10	0	0	Mam00572	0	7	0	3	0	7	0	0	0	0	0	0	PREDICTED: E3 ubiquitin-protein ligase MYLIP-B isoform X1 [Sinocyclocheilus rhinocerous]	E3 ubiquitin-protein ligase MYLIP-B OS=Danio rerio OX=7955 GN=mylipb PE=2 SV=1	FERM central domain;; Zinc finger, C3HC4 type (RING finger)	--	--	K10637|0|dre:565911|K10637 E3 ubiquitin-protein ligase MYLIP [EC:2.3.2.27] | (RefSeq) mylipb, zgc:153767; myosin regulatory light chain interacting protein b	Molecular Function: ubiquitin-protein transferase activity (GO:0004842);; Molecular Function: structural constituent of cytoskeleton (GO:0005200);; Cellular Component: cytosol (GO:0005829);; Cellular Component: cytoskeleton (GO:0005856);; Biological Process: gastrulation (GO:0007369);; Molecular Function: zinc ion binding (GO:0008270);; Molecular Function: UDP-N-acetylmuramoylalanyl-D-glutamyl-2,…	--	--
Ery16175	57	44	14	0	0	0	106	93	20	0	0	0	Mam00573	1	0	0	3	0	0	0	0	0	0	0	0	PREDICTED: tryptophan 5-hydroxylase 1-like [Sinocyclocheilus rhinocerous]	Tryptophan 5-hydroxylase OS=Xenopus laevis OX=8355 GN=tph PE=2 SV=1	Biopterin-dependent aromatic amino acid hydroxylase;; ACT domain	Amino acid transport and metabolism	[E]	K00502|0|dre:415103|K00502 tryptophan 5-monooxygenase [EC:1.14.16.4] | (RefSeq) tph1b, tph1l, tph2, tphD2; tryptophan hydroxylase 1b	Molecular Function: tryptophan 5-monooxygenase activity (GO:0004510);; Molecular Function: iron ion binding (GO:0005506);; Biological Process: aromatic amino acid family metabolic process (GO:0009072);; Molecular Function: amino acid binding (GO:0016597);; Biological Process: serotonin biosynthetic process (GO:0042427);; Biological Process: oxidation-reduction process (GO:0055114);;	Amino acid transport and metabolism	[E]
Ery05666	3	2	0	0	0	0	3	4	0	0	0	0	Mam00577	0	0	16	0	26	0	79	0	0	0	0	0	hypothetical protein cypCar_00033220 [Cyprinus carpio]	Myosin-1B OS=Gallus gallus OX=9031 GN=MYH1B PE=2 SV=3	Myosin head (motor domain);; Myosin N-terminal SH3-like domain;; Myosin tail	Cytoskeleton	[Z]	--	Molecular Function: motor activity (GO:0003774);; Molecular Function: actin binding (GO:0003779);; Molecular Function: ATP binding (GO:0005524);; Cellular Component: myosin complex (GO:0016459);;	--	--
Ery19219	179	165	126	89	74	46	292	370	327	149	301	215	Mam00578	0	2	2	0	0	2	0	0	0	0	0	0	PREDICTED: dyslexia-associated protein KIAA0319-like protein isoform X2 [Sinocyclocheilus anshuiensis]	--	Y_Y_Y domain;; REJ domain;; Domain of unknown function (DUF4625)	--	--	--	--	Function unknown	[S]
Ery25446	0	0	0	0	0	0	0	0	0	14	12	6	Mam00580	5	0	2	0	0	0	0	0	7	0	0	0	--	--	--	--	--	--	--	--	--
Ery18716	10	16	21	7	9	6	40	30	38	17	8	24	Mam00581	0	0	0	7	3	5	0	0	3	1	0	0	PREDICTED: leucine-rich repeat-containing protein 42 [Cyprinus carpio]	Leucine-rich repeat-containing protein 42 OS=Danio rerio OX=7955 GN=lrrc42 PE=2 SV=1	Leucine Rich repeats (2 copies)	--	--	--	--	--	--
Ery12632	76	45	55	153	88	103	36	121	101	211	234	219	Mam00582	0	0	0	0	0	2	0	0	0	4	1	0	PREDICTED: B-cell linker protein-like [Cyprinus carpio]	B-cell linker protein OS=Gallus gallus OX=9031 GN=BLNK PE=1 SV=1	SH2 domain	--	--	--	--	--	--
Ery17136	15	12	13	5	0	0	45	54	33	13	4	0	Mam00583	0	0	0	0	0	0	0	0	0	0	0	0	PREDICTED: serine/threonine-protein kinase DCLK2-like isoform X5 [Cyprinus carpio]	Calcium/calmodulin-dependent protein kinase type II delta 1 chain OS=Danio rerio OX=7955 GN=camk2d1 PE=2 SV=2	Protein kinase domain;; Doublecortin;; Protein tyrosine kinase	Signal transduction mechanisms	[T]	K08805|0|dre:572548|K08805 doublecortin-like kinase 1/2 [EC:2.7.11.1] | (RefSeq) dclk2a, cb572, dclk, dclk2, sb:cb572, si:dkey-180n16.1; doublecortin-like kinase 2a	--	Signal transduction mechanisms	[T]
Ery30292	0	0	0	0	0	0	0	0	0	0	0	0	Mam00584	5	2	3	0	2	0	16	8	11	3	7	5	PREDICTED: transcription cofactor HES-6-like [Sinocyclocheilus rhinocerous]	Transcription factor HES-4-B OS=Xenopus laevis OX=8355 GN=hes4-b PE=1 SV=1	Helix-loop-helix DNA-binding domain;; Hairy Orange	Transcription	[K]	K09087|3.16344e-99|dre:565269|K09087 hairy and enhancer of split 2/6/7 | (RefSeq) her8.2; hairy-related 8.2	Molecular Function: DNA binding (GO:0003677);; Cellular Component: nucleus (GO:0005634);; Biological Process: regulation of transcription, DNA-templated (GO:0006355);; Molecular Function: protein dimerization activity (GO:0046983);;	--	--
Ery17541	0	0	0	0	0	0	0	0	0	0	0	0	Mam00585	98	93	52	6	53	27	32	71	57	22	35	21	gamma-aminobutyric acid receptor subunit pi isoform X1 [Danio rerio]	Gamma-aminobutyric acid receptor subunit beta-3 OS=Gallus gallus OX=9031 GN=GABRB3 PE=2 SV=1	Neurotransmitter-gated ion-channel ligand binding domain;; Neurotransmitter-gated ion-channel transmembrane region	Signal transduction mechanisms	[T]	K05189|0|dre:566633|K05189 gamma-aminobutyric acid receptor subunit pi | (RefSeq) gabrp, si:ch211-232m8.5; gamma-aminobutyric acid (GABA) A receptor, pi	Cellular Component: plasma membrane (GO:0005886);; Biological Process: ion transport (GO:0006811);; Molecular Function: extracellular-glutamate-gated chloride channel activity (GO:0008068);; Cellular Component: integral component of membrane (GO:0016021);; Cellular Component: cell junction (GO:0030054);; Cellular Component: synapse (GO:0045202);;	--	--
Ery03460	0	0	0	0	0	0	0	0	0	0	0	0	Mam00586	201	124	71	17	176	48	459	259	295	14	24	20	--	--	--	--	--	--	--	--	--
Ery05355	0	0	0	0	0	0	0	0	0	0	0	0	Mam00591	0	0	0	0	0	0	0	0	0	0	0	0	uncharacterized protein lrfn4b isoform X2 [Danio rerio]	--	Reverse transcriptase (RNA-dependent DNA polymerase)	General function prediction only	[R]	--	Biological Process: cellular process (GO:0009987);;	--	--
Ery09858	89	109	94	33	69	36	107	95	97	50	114	70	Mam00592	0	0	0	0	0	0	0	0	0	0	0	0	PREDICTED: copper homeostasis protein cutC homolog [Sinocyclocheilus rhinocerous]	--	CutC family	Inorganic ion transport and metabolism	[P]	K06201|1.70255e-126|dre:450025|K06201 copper homeostasis protein | (RefSeq) cutc, zgc:103406; cutC copper transporter homolog (E. coli)	Molecular Function: copper ion binding (GO:0005507);; Biological Process: copper ion homeostasis (GO:0055070);;	Inorganic ion transport and metabolism	[P]
Ery19990	0	0	2	0	0	0	0	0	0	0	0	0	Mam00595	43	29	19	8	10	14	40	50	65	22	14	20	hypothetical protein cypCar_00043471 [Cyprinus carpio]	Heme-binding protein 1 OS=Gallus gallus OX=9031 GN=HEBP1 PE=2 SV=1	--	--	--	--	--	--	--
Ery01738	327	232	203	223	230	188	384	404	384	83	160	117	Mam00596	0	0	0	0	0	0	0	0	0	0	0	0	PREDICTED: major facilitator superfamily domain-containing protein 1-like [Sinocyclocheilus anshuiensis]	Major facilitator superfamily domain-containing protein 1 OS=Danio rerio OX=7955 GN=mfsd1 PE=2 SV=1	Major Facilitator Superfamily	Carbohydrate transport and metabolism	[G]	--	Cellular Component: integral component of membrane (GO:0016021);; Biological Process: transmembrane transport (GO:0055085);;	Carbohydrate transport and metabolism	[G]
Ery09227	3	3	0	0	0	0	2	25	20	4	21	3	Mam00604	3	8	0	0	0	0	3	11	3	3	5	0	PREDICTED: trichohyalin-like [Sinocyclocheilus grahami]	Protein RCC2 homolog OS=Danio rerio OX=7955 GN=rcc2 PE=2 SV=1	Regulator of chromosome condensation (RCC1) repeat;; Regulator of chromosome condensation (RCC1) repeat	Function unknown	[S]	--	Biological Process: retina layer formation (GO:0010842);; Biological Process: retinal rod cell development (GO:0046548);; Biological Process: cilium assembly (GO:0060271);; Biological Process: epithelial cilium movement involved in determination of left/right asymmetry (GO:0060287);; Biological Process: renal system development (GO:0072001);;	Cell cycle control, cell division, chromosome partitioning;; Cytoskeleton	[DZ]
Ery00723	9	3	9	0	0	0	0	5	9	3	0	3	Mam00606	0	0	0	0	0	0	0	0	1	0	0	0	PREDICTED: C-C chemokine receptor type 5-like [Cyprinus carpio]	Type-1 angiotensin II receptor A OS=Xenopus laevis OX=8355 GN=agtr1-a PE=2 SV=2	7 transmembrane receptor (rhodopsin family);; Serpentine type 7TM GPCR chemoreceptor Srsx	--	--	--	Molecular Function: chemokine receptor activity (GO:0004950);; Biological Process: chemotaxis (GO:0006935);; Biological Process: G-protein coupled receptor signaling pathway (GO:0007186);; Cellular Component: integral component of membrane (GO:0016021);;	--	--
Ery16721	0	0	0	0	0	0	0	0	0	0	0	0	Mam00608	34	33	34	12	10	16	38	52	23	15	18	11	--	--	--	--	--	--	--	--	--
Ery03149	93	96	78	0	0	0	39	67	67	0	0	0	Mam00610	0	0	0	0	0	0	0	1	0	0	0	0	PREDICTED: kinesin light chain 4-like [Cyprinus carpio]	--	--	Cytoskeleton	[Z]	K10407|7.46752e-24|ola:101171520|K10407 kinesin light chain | (RefSeq) klc4; kinesin light chain 4	Molecular Function: microtubule motor activity (GO:0003777);; Cellular Component: kinesin complex (GO:0005871);;	--	--
Ery13799	6	0	0	0	0	0	0	2	8	0	0	0	Mam00618	13	8	14	0	0	5	8	12	7	0	0	0	immunoglobulin light chain, partial [Cyprinus carpio]	--	--	--	--	--	--	--	--
Ery01022	242	184	185	30	45	28	315	314	285	147	164	120	Mam00621	0	0	0	0	0	0	0	0	0	0	0	0	TRAF-type zinc finger domain-containing protein 1 [Danio rerio]	--	--	--	--	--	Molecular Function: zinc ion binding (GO:0008270);;	--	--
Ery16235	0	0	0	0	0	0	0	0	0	0	0	0	Mam00623	0	0	0	0	0	0	0	0	0	0	0	3	--	--	--	--	--	--	--	--	--
Ery03287	2	5	1	0	0	0	1	0	1	0	0	6	Mam00624	4	0	4	0	2	0	0	0	5	0	0	0	Pol polyprotein [Dicentrarchus labrax]	--	Reverse transcriptase (RNA-dependent DNA polymerase);; Retrotransposon gag protein;; Domain of unknown function (DUF4939);; Retroviral aspartyl protease	General function prediction only	[R]	--	Biological Process: cellular process (GO:0009987);;	--	--
Ery11030	0	0	0	0	0	0	0	0	0	0	0	0	Mam00626	968	891	1422	8927	16072	8746	2420	3542	6190	14757	35089	19599	PREDICTED: putative nuclease HARBI1 [Nothobranchius furzeri]	--	--	--	--	--	--	--	--
Ery27967	62	51	48	10	20	37	142	66	100	18	22	13	Mam00631	0	0	0	0	0	0	1	0	0	0	0	0	PREDICTED: E3 ubiquitin-protein ligase TRIM62-like isoform X1 [Sinocyclocheilus rhinocerous]	Zinc-binding protein A33 OS=Pleurodeles waltl OX=8319 PE=1 SV=2	SPRY domain;; SPRY-associated domain;; Zinc finger, C3HC4 type (RING finger);; zinc finger of C3HC4-type, RING;; RING-type zinc-finger;; Zinc finger, C3HC4 type (RING finger)	Posttranslational modification, protein turnover, chaperones	[O]	K12030|0|dre:791192|K12030 tripartite motif-containing protein 62 [EC:2.3.2.27] | (RefSeq) trim62, zgc:158653; tripartite motif containing 62	Cellular Component: intracellular (GO:0005622);; Molecular Function: zinc ion binding (GO:0008270);;	--	--
Ery13933	0	0	0	0	0	0	0	0	0	0	0	0	Mam00632	0	0	0	0	0	0	0	0	0	0	0	0	PREDICTED: FERM domain-containing protein 7-like [Cyprinus carpio]	FERM, ARHGEF and pleckstrin domain-containing protein 1 OS=Gallus gallus OX=9031 GN=FARP1 PE=1 SV=2	FERM C-terminal PH-like domain;; FERM central domain;; FERM N-terminal domain	Signal transduction mechanisms	[T]	--	--	--	--
Ery20413	0	0	0	0	0	0	3	0	0	0	0	0	Mam00633	0	0	0	0	0	0	0	0	0	0	0	0	reverse transcriptase [Danio rerio]	--	Reverse transcriptase (RNA-dependent DNA polymerase)	General function prediction only	[R]	--	Molecular Function: RNA-directed DNA polymerase activity (GO:0003964);; Biological Process: RNA-dependent DNA biosynthetic process (GO:0006278);;	--	--
Ery03450	75	167	143	2	0	6	25	98	32	25	13	8	Mam00636	0	0	0	0	0	0	1	1	0	0	0	0	PREDICTED: rho guanine nucleotide exchange factor 37-like isoform X1 [Sinocyclocheilus grahami]	--	RhoGEF domain;; Variant SH3 domain;; Variant SH3 domain;; SH3 domain	Signal transduction mechanisms	[T]	K20710|0|dre:101883655|K20710 Rho guanine nucleotide exchange factor 37 | (RefSeq) arhgef37; Rho guanine nucleotide exchange factor (GEF) 37	Molecular Function: Rho guanyl-nucleotide exchange factor activity (GO:0005089);; Cellular Component: cytoplasm (GO:0005737);; Biological Process: regulation of Rho protein signal transduction (GO:0035023);;	--	--
Ery28388	125	104	170	16	16	0	165	139	162	38	46	9	Mam00639	0	0	0	0	0	0	0	3	0	0	0	0	PREDICTED: NACHT, LRR and PYD domains-containing protein 3-like, partial [Sinocyclocheilus anshuiensis]	Protein NLRC5 OS=Ictalurus punctatus OX=7998 GN=nlrc5 PE=2 SV=1	Fish-specific NACHT associated domain;; NACHT domain	--	--	--	Molecular Function: nucleotide binding (GO:0000166);;	--	--
Ery26440	0	0	0	0	0	0	0	0	0	0	0	0	Mam00642	25	27	20	8	2	3	84	63	59	2	6	4	PREDICTED: neuronal pentraxin-2-like [Sinocyclocheilus rhinocerous]	Jeltraxin OS=Lepidobatrachus laevis OX=8376 GN=PXN1 PE=1 SV=1	Pentaxin family;; Concanavalin A-like lectin/glucanases superfamily	--	--	--	Biological Process: regulation of circadian rhythm (GO:0042752);; Biological Process: regulation of neuronal synaptic plasticity (GO:0048168);;	Intracellular trafficking, secretion, and vesicular transport	[U]
Ery22007	49	39	198	287	676	1757	125	5	9	9	46	9	Mam00647	0	0	0	0	0	0	0	0	0	0	0	0	neurotoxin/C59/Ly-6-like protein [Ctenopharyngodon idella]	--	--	--	--	--	--	--	--
Ery05227	8	11	4	0	0	0	5	6	14	2	0	0	Mam00649	0	0	0	0	0	0	0	0	0	0	0	0	PREDICTED: guanine nucleotide-binding protein subunit alpha-11-like [Sinocyclocheilus grahami]	Guanine nucleotide-binding protein G(q) subunit alpha OS=Xenopus laevis OX=8355 GN=gnaq PE=2 SV=2	G-protein alpha subunit;; ADP-ribosylation factor family;; Gtr1/RagA G protein conserved region	Signal transduction mechanisms	[T]	--	--	--	--
Ery05409	5372	5161	5107	2266	2406	1937	3532	2900	2919	1181	1849	1651	Mam00653	0	0	0	0	0	0	0	0	0	0	0	0	PREDICTED: T-complex protein 1 subunit delta [Sinocyclocheilus anshuiensis]	T-complex protein 1 subunit delta OS=Takifugu rubripes OX=31033 GN=cct4 PE=2 SV=1	TCP-1/cpn60 chaperonin family	Posttranslational modification, protein turnover, chaperones	[O]	K09496|0|mze:101467217|K09496 T-complex protein 1 subunit delta | (RefSeq) cct4; chaperonin containing TCP1 subunit 4	Biological Process: response to hypoxia (GO:0001666);; Molecular Function: ATP binding (GO:0005524);; Cellular Component: cytoplasm (GO:0005737);; Biological Process: protein folding (GO:0006457);; Molecular Function: unfolded protein binding (GO:0051082);;	Posttranslational modification, protein turnover, chaperones	[O]
Ery08367	0	0	0	0	0	0	0	0	0	0	0	0	Mam00654	0	0	0	0	0	0	0	0	0	0	0	3	PREDICTED: extracellular calcium-sensing receptor-like [Sinocyclocheilus anshuiensis]	--	--	--	--	--	--	--	--
Ery25806	1021	1054	1131	433	620	487	2762	2981	2796	803	1107	881	Mam00655	0	0	0	0	0	0	0	2	0	0	0	0	PREDICTED: SAFB-like transcription modulator isoform X2 [Sinocyclocheilus anshuiensis]	SAFB-like transcription modulator OS=Xenopus laevis OX=8355 GN=sltm PE=2 SV=1	RNA recognition motif. (a.k.a. RRM, RBD, or RNP domain);; SAP domain;; RNA recognition motif. (a.k.a. RRM, RBD, or RNP domain)	--	--	--	--	Translation, ribosomal structure and biogenesis	[J]
Ery16639	0	0	0	0	0	0	0	0	0	0	0	0	Mam00657	3	11	2	0	0	0	16	16	9	6	0	2	--	--	--	--	--	--	--	--	--
Ery18288	4	9	9	3	2	0	34	19	20	0	4	0	Mam00658	0	0	0	0	0	0	1	0	1	0	0	0	PREDICTED: CMRF35-like molecule 1 [Sinocyclocheilus rhinocerous]	--	Immunoglobulin V-set domain;; Immunoglobulin domain	--	--	K13073|4.78659e-06|mze:101482571|K13073 polymeric immunoglobulin receptor | (RefSeq) polymeric immunoglobulin receptor-like	--	--	--
Ery16109	0	9	7	0	3	0	13	13	26	4	0	3	Mam00660	0	0	0	0	0	0	0	4	6	0	0	0	zinc finger protein GLIS1 isoform X2 [Danio rerio]	Transcriptional activator GLI3 (Fragment) OS=Gallus gallus OX=9031 GN=GLI3 PE=1 SV=1	--	General function prediction only	[R]	K09232|0|dre:100333406|K09232 zinc finger protein GLIS1/3 | (RefSeq) zinc finger protein GLIS1	--	--	--
Ery13448	24	0	12	0	0	0	73	43	81	4	2	5	Mam00661	162	152	187	126	93	91	247	228	290	99	110	87	PREDICTED: nuclear receptor subfamily 4 group A member 2-like isoform X1 [Sinocyclocheilus rhinocerous]	Nuclear receptor subfamily 4 group A member 2 OS=Xenopus tropicalis OX=8364 GN=nr4a2 PE=2 SV=1	Zinc finger, C4 type (two domains);; Ligand-binding domain of nuclear hormone receptor	Transcription	[K]	K08558|0|dre:436679|K08558 nuclear receptor subfamily 4 group A member 2 | (RefSeq) nr4a2b, ngf1b, nr4a2, nurr1, zgc:92696; nuclear receptor subfamily 4, group A, member 2b	Molecular Function: steroid hormone receptor activity (GO:0003707);; Molecular Function: RNA polymerase II transcription factor activity, ligand-activated sequence-specific DNA binding (GO:0004879);; Cellular Component: nucleus (GO:0005634);; Biological Process: regulation of transcription, DNA-templated (GO:0006355);; Molecular Function: zinc ion binding (GO:0008270);; Biological Process: forebr…	--	--
Ery08889	0	0	0	0	0	0	2	3	0	0	0	0	Mam00665	7	7	2	5	0	3	7	10	8	3	5	0	hypothetical protein cypCar_00000813, partial [Cyprinus carpio]	Zinc-binding protein A33 OS=Pleurodeles waltl OX=8319 PE=1 SV=2	SPRY-associated domain;; SPRY domain;; B-box zinc finger;; Zinc finger, C3HC4 type (RING finger);; Zinc finger, C3HC4 type (RING finger)	Posttranslational modification, protein turnover, chaperones	[O]	--	Cellular Component: intracellular (GO:0005622);; Molecular Function: zinc ion binding (GO:0008270);;	--	--
Ery01947	393	230	257	2014	2672	1824	1359	1015	1436	1523	1706	1548	Mam00667	0	0	0	0	0	0	0	0	0	0	0	0	hypothetical protein cypCar_00010674 [Cyprinus carpio]	--	Extracellular matrix protein 1 (ECM1);; Serum albumin family	--	--	--	--	--	--
Ery18208	10	2	1	0	0	0	11	11	8	0	0	0	Mam00668	0	0	0	0	0	0	0	0	0	0	0	0	PREDICTED: serine/threonine-protein phosphatase 2B catalytic subunit alpha isoform-like [Cyprinus carpio]	Serine/threonine-protein phosphatase PP1-gamma catalytic subunit B OS=Xenopus laevis OX=8355 GN=ppp1cc-b PE=2 SV=1	Calcineurin-like phosphoesterase	General function prediction only	[R]	K04348|0|dre:794574|K04348 serine/threonine-protein phosphatase 2B catalytic subunit [EC:3.1.3.16] | (RefSeq) ppp3ca, fj46e08, si:dkeyp-79c2.2, wu:fj46e08; protein phosphatase 3, catalytic subunit, alpha isozyme	Molecular Function: phosphoprotein phosphatase activity (GO:0004721);;	Signal transduction mechanisms	[T]
Ery20423	0	0	0	0	0	0	0	0	0	0	0	0	Mam00669	0	0	0	0	0	0	0	0	0	0	0	0	PREDICTED: dynein light chain 1, cytoplasmic-like [Cyprinus carpio]	--	Dynein light chain type 1	--	--	--	--	--	--
Ery25479	0	0	0	0	0	0	0	0	0	0	0	0	Mam00675	29	34	35	17	18	12	87	44	76	25	11	31	--	--	--	--	--	--	--	--	--
Ery14729	2802	1948	1894	653	911	770	1584	1863	1745	1038	1330	940	Mam00677	0	0	0	0	0	0	2	2	3	0	0	0	PREDICTED: probable ubiquitin carboxyl-terminal hydrolase FAF-X isoform X3 [Pygocentrus nattereri]	Ubiquitin carboxyl-terminal hydrolase 48 OS=Gallus gallus OX=9031 GN=USP48 PE=2 SV=1	Ubiquitin carboxyl-terminal hydrolase;; Ubiquitin carboxyl-terminal hydrolase	Posttranslational modification, protein turnover, chaperones	[O]	K11840|0|dre:568683|K11840 ubiquitin carboxyl-terminal hydrolase 9/24 [EC:3.4.19.12] | (RefSeq) usp9; ubiquitin specific peptidase 9	--	--	--
Ery24630	0	0	0	0	0	0	0	0	0	0	0	0	Mam00680	12	21	22	55	40	7	75	100	76	51	52	26	--	--	--	--	--	--	--	--	--
Ery13586	168	196	136	19	28	24	151	225	251	25	61	17	Mam00682	0	0	0	0	0	0	0	0	0	0	0	0	PREDICTED: cAMP-specific 3&apos;,5&apos;-cyclic phosphodiesterase 4D isoform X6 [Sinocyclocheilus anshuiensis]	Dual 3&apos;,5&apos;-cyclic-AMP and -GMP phosphodiesterase 11A OS=Takifugu rubripes OX=31033 GN=pde11a PE=3 SV=1	3'5'-cyclic nucleotide phosphodiesterase	Signal transduction mechanisms	[T]	K13293|0|mze:101474279|K13293 cAMP-specific phosphodiesterase 4 [EC:3.1.4.53] | (RefSeq) pde4d; phosphodiesterase 4D	--	--	--
Ery27984	0	0	4	0	0	0	0	0	0	0	0	0	Mam00683	12	9	3	0	0	0	0	5	6	0	3	1	PREDICTED: nuclear factor 7, ovary-like [Sinocyclocheilus grahami]	Zinc-binding protein A33 OS=Pleurodeles waltl OX=8319 PE=1 SV=2	SPRY-associated domain;; B-box zinc finger	Posttranslational modification, protein turnover, chaperones	[O]	--	Molecular Function: metal ion binding (GO:0046872);;	--	--
Ery18054	170	180	117	29	36	27	161	218	193	101	67	71	Mam00684	0	0	0	0	0	0	0	1	0	0	0	0	PREDICTED: zinc finger and BTB domain-containing protein 10-like [Sinocyclocheilus grahami]	Zinc finger and BTB domain-containing protein 8A OS=Xenopus tropicalis OX=8364 GN=zbtb8a PE=2 SV=1	BTB/POZ domain;; C2H2-type zinc-finger domain	General function prediction only	[R]	K10497|0|dre:566269|K10497 zinc finger and BTB domain-containing protein 10 | (RefSeq) zbtb10, sb:cb299, si:dkeyp-34f6.1; zinc finger and BTB domain containing 10	Molecular Function: nucleic acid binding (GO:0003676);; Molecular Function: metal ion binding (GO:0046872);;	--	--
Ery26188	336	410	413	323	419	383	448	431	576	291	665	407	Mam00688	0	0	0	0	0	0	0	0	0	0	0	0	derlin-2 [Danio rerio]	--	Der1-like family	Function unknown	[S]	K13989|1.01342e-154|dre:554093|K13989 Derlin-2/3 | (RefSeq) derl2, zgc:110436; derlin 2	Cellular Component: endoplasmic reticulum membrane (GO:0005789);; Cellular Component: integral component of membrane (GO:0016021);;	--	--
Ery14294	8	0	2	0	0	0	4	0	0	0	0	0	Mam00689	300	574	656	208	163	147	522	111	339	334	281	394	PREDICTED: scavenger receptor cysteine-rich type 1 protein M130-like [Sinocyclocheilus grahami]	Lysyl oxidase homolog 2 OS=Gallus gallus OX=9031 GN=LOXL2 PE=3 SV=1	Scavenger receptor cysteine-rich domain	--	--	K06545|4.32675e-144|dre:564415|K06545 CD163 antigen | (RefSeq) si:dkey-21h14.3	Molecular Function: scavenger receptor activity (GO:0005044);; Cellular Component: integral component of membrane (GO:0016021);;	--	--
Ery23569	267	121	120	177	126	61	97	212	121	168	255	209	Mam00693	0	0	0	0	0	0	0	0	0	0	0	0	PREDICTED: mitogen-activated protein kinase kinase kinase kinase 2-like isoform X1 [Sinocyclocheilus rhinocerous]	Serine/threonine-protein kinase 4 OS=Xenopus laevis OX=8355 GN=stk4 PE=2 SV=1	Protein kinase domain;; CNH domain;; Protein tyrosine kinase	Signal transduction mechanisms	[T]	--	Biological Process: activation of MAPKKK activity (GO:0000185);; Molecular Function: ATP binding (GO:0005524);; Cellular Component: cytoplasm (GO:0005737);; Molecular Function: MAP kinase kinase kinase kinase activity (GO:0008349);;	Signal transduction mechanisms	[T]
Ery06505	0	0	0	0	0	0	0	0	0	0	0	0	Mam00697	19	7	11	4	3	2	15	30	13	13	19	6	--	--	--	--	--	--	--	--	--
Ery11231	0	0	0	0	0	0	0	0	0	0	0	0	Mam00699	4	3	0	0	0	3	0	3	0	0	5	0	--	--	--	--	--	--	--	--	--
Ery24896	0	0	0	0	0	0	0	0	0	0	0	0	Mam00706	0	0	0	0	0	0	0	0	0	0	0	0	--	--	--	--	--	--	--	--	--
Ery11584	0	2	0	0	0	0	0	0	0	0	0	0	Mam00707	0	0	0	23	35	22	0	0	0	29	28	27	PREDICTED: uncharacterized protein LOC107700642 [Sinocyclocheilus anshuiensis]	Class I histocompatibility antigen, F10 alpha chain OS=Gallus gallus OX=9031 PE=2 SV=1	Class I Histocompatibility antigen, domains alpha 1 and 2;; Immunoglobulin C1-set domain	--	--	--	Biological Process: antigen processing and presentation of peptide antigen via MHC class I (GO:0002474);; Biological Process: immune response (GO:0006955);; Cellular Component: integral component of membrane (GO:0016021);; Molecular Function: peptide antigen binding (GO:0042605);; Cellular Component: MHC class I protein complex (GO:0042612);;	--	--
Ery23904	3030	475	2468	102	586	90	3792	6527	1261	116	664	141	Mam00708	0	0	0	0	0	0	0	0	0	0	0	0	MHC class II beta chain, partial [Cyprinus carpio &apos;xingguonensis&apos;]	Class II histocompatibility antigen, B-L beta chain (Fragment) OS=Gallus gallus OX=9031 PE=3 SV=1	Immunoglobulin C1-set domain;; Class II histocompatibility antigen, beta domain;; CD80-like C2-set immunoglobulin domain	--	--	K06752|3.05691e-123|dre:100038779|K06752 major histocompatibility complex, class II | (RefSeq) zgc:158870	Biological Process: antigen processing and presentation of peptide or polysaccharide antigen via MHC class II (GO:0002504);; Biological Process: immune response (GO:0006955);; Cellular Component: integral component of membrane (GO:0016021);; Cellular Component: MHC class II protein complex (GO:0042613);;	--	--
Ery28115	6	8	15	0	0	2	68	16	14	0	4	0	Mam00709	0	0	0	0	0	0	0	0	0	0	0	0	transmembrane protein 240 isoform X1 [Danio rerio]	--	TMEM240 family	--	--	--	Cellular Component: integral component of membrane (GO:0016021);;	--	--
Ery03111	0	0	0	0	0	0	0	0	0	0	0	0	Mam00710	0	0	0	0	0	0	0	0	0	0	0	0	PREDICTED: dynein heavy chain 12, axonemal-like [Sinocyclocheilus grahami]	Serine/threonine-protein phosphatase 6 regulatory ankyrin repeat subunit B OS=Gallus gallus OX=9031 GN=ANKRD44 PE=2 SV=1	Ankyrin repeats (3 copies);; Ankyrin repeats (many copies);; Ankyrin repeat;; Ankyrin repeat;; Ankyrin repeats (many copies);; SOCS box	General function prediction only	[R]	K10336|0|dre:100535284|K10336 ankyrin repeat and SOCS box protein 14 | (RefSeq) asb14b, asb14, si:ch73-289a15.1; ankyrin repeat and SOCS box containing 14b	Cellular Component: ubiquitin ligase complex (GO:0000151);; Molecular Function: ubiquitin-protein transferase activity (GO:0004842);; Cellular Component: nucleus (GO:0005634);; Cellular Component: cytoplasm (GO:0005737);; Biological Process: protein ubiquitination (GO:0016567);; Molecular Function: ubiquitin protein ligase binding (GO:0031625);; Biological Process: intracellular signal transducti…	Signal transduction mechanisms	[T]
Ery21320	7	4	51	11	34	23	112	111	139	32	31	46	Mam00711	0	0	0	0	0	0	0	0	0	0	0	0	leptin receptor [Megalobrama amblycephala]	Prolactin receptor OS=Gallus gallus OX=9031 GN=PRLR PE=2 SV=1	Ig-like C2-type domain;; Fibronectin type III domain	--	--	K05062|0|dre:567241|K05062 leptin receptor | (RefSeq) lepr, obr; leptin receptor	Biological Process: nervous system development (GO:0007399);; Cellular Component: integral component of membrane (GO:0016021);; Biological Process: camera-type eye development (GO:0043010);; Biological Process: inner ear development (GO:0048839);;	--	--
Ery07698	150	143	145	98	115	60	116	253	206	92	156	113	Mam00712	0	0	0	0	0	0	0	0	0	0	0	0	PREDICTED: MAGUK p55 subfamily member 7 isoform X2 [Sinocyclocheilus anshuiensis]	MAGUK p55 subfamily member 7 OS=Danio rerio OX=7955 GN=mpp7 PE=1 SV=1	Guanylate kinase;; L27 domain;; PDZ domain (Also known as DHR or GLGF);; Variant SH3 domain;; SH3 domain	Signal transduction mechanisms	[T]	--	Cellular Component: adherens junction (GO:0005912);; Cellular Component: bicellular tight junction (GO:0005923);; Cellular Component: membrane (GO:0016020);;	Nucleotide transport and metabolism	[F]
Ery08601	144	60	86	43	25	11	88	152	139	47	51	45	Mam00713	0	0	0	0	0	0	0	0	0	0	0	0	PREDICTED: ribonuclease 3-like isoform X1 [Sinocyclocheilus grahami]	Endoribonuclease Dicer OS=Danio rerio OX=7955 GN=dicer1 PE=2 SV=2	Ribonuclease III domain;; Ribonuclease-III-like;; Double-stranded RNA binding motif	RNA processing and modification	[A]	K03685|0|dre:567505|K03685 ribonuclease III [EC:3.1.26.3] | (RefSeq) rnasen, im:7150667, zgc:158612; ribonuclease type III, nuclear	Molecular Function: double-stranded RNA binding (GO:0003725);; Molecular Function: ribonuclease III activity (GO:0004525);; Cellular Component: nucleus (GO:0005634);; Biological Process: rRNA catabolic process (GO:0016075);; Biological Process: production of siRNA involved in RNA interference (GO:0030422);; Biological Process: primary miRNA processing (GO:0031053);; Biological Process: pre-miRNA …	Transcription	[K]
Ery10242	25	28	30	25	39	35	84	71	62	41	33	39	Mam00714	0	0	0	0	0	0	2	0	0	3	0	2	PREDICTED: FYVE, RhoGEF and PH domain-containing protein 1-like [Sinocyclocheilus rhinocerous]	Pleckstrin homology domain-containing family F member 2 OS=Gallus gallus OX=9031 GN=PLEKHF2 PE=2 SV=1	RhoGEF domain;; PH domain;; FYVE zinc finger	Signal transduction mechanisms	[T]	K05720|0|dre:560305|K05720 FYVE, RhoGEF and PH domain containing 1 | (RefSeq) fgd1, si:dkey-242k1.1; FYVE, RhoGEF and PH domain containing 1	Molecular Function: Rho guanyl-nucleotide exchange factor activity (GO:0005089);; Biological Process: regulation of Rho protein signal transduction (GO:0035023);; Biological Process: positive regulation of GTPase activity (GO:0043547);; Molecular Function: metal ion binding (GO:0046872);;	--	--
Ery21136	0	0	0	0	0	0	0	0	0	0	0	0	Mam00719	0	0	0	0	0	0	0	0	0	0	0	0	--	--	--	--	--	--	--	--	--
Ery02714	10	11	15	0	0	0	15	23	15	0	0	0	Mam00721	0	0	0	0	0	0	0	0	0	0	0	0	hypothetical protein cypCar_00033048 [Cyprinus carpio]	Transforming growth factor beta-1-induced transcript 1 protein OS=Xenopus laevis OX=8355 GN=tgfb1i1 PE=1 SV=2	LIM domain	Signal transduction mechanisms;; Cytoskeleton	[TZ]	--	Molecular Function: zinc ion binding (GO:0008270);;	--	--
Ery09367	0	0	0	0	0	0	2	0	0	0	0	0	Mam00722	0	0	0	0	0	0	0	0	0	0	0	0	PREDICTED: sodium channel protein type 4 subunit alpha A-like [Sinocyclocheilus anshuiensis]	Sodium channel protein type 4 subunit alpha A OS=Danio rerio OX=7955 GN=scn4aa PE=2 SV=2	Ion transport protein;; Sodium ion transport-associated;; Polycystin cation channel	Inorganic ion transport and metabolism;; Signal transduction mechanisms	[PT]	K04837|0|dre:572442|K04837 voltage-gated sodium channel type IV alpha | (RefSeq) scn4aa, Na<sub>v</sub>1.4a, Nav1.4a; sodium channel, voltage-gated, type IV, alpha, a	Cellular Component: voltage-gated sodium channel complex (GO:0001518);; Molecular Function: voltage-gated sodium channel activity (GO:0005248);; Molecular Function: calcium ion binding (GO:0005509);; Biological Process: neuronal action potential (GO:0019228);; Biological Process: regulation of ion transmembrane transport (GO:0034765);; Biological Process: sodium ion transmembrane transport (GO:00…	--	--
Ery09538	0	0	0	0	0	0	0	0	0	0	0	0	Mam00725	8	20	17	5	6	3	28	22	25	7	6	14	PREDICTED: PWWP domain-containing protein MUM1-like [Cyprinus carpio]	--	--	--	--	--	--	--	--
Ery19033	453	411	294	59	88	89	199	232	181	91	77	54	Mam00730	0	0	0	0	0	0	0	0	0	0	0	0	PREDICTED: WW domain binding protein 1-like [Cyprinus carpio]	--	WW domain-binding protein 1	--	--	--	Cellular Component: integral component of membrane (GO:0016021);;	--	--
Ery30760	0	0	8	0	0	0	0	22	27	0	0	5	Mam00731	205	312	326	407	358	359	146	171	206	503	764	464	PREDICTED: cytosolic phospholipase A2 zeta-like [Sinocyclocheilus grahami]	Cytosolic phospholipase A2 OS=Danio rerio OX=7955 GN=pla2g4a PE=2 SV=1	Lysophospholipase catalytic domain;; C2 domain	Lipid transport and metabolism	[I]	K16342|0|dre:798864|K16342 cytosolic phospholipase A2 [EC:3.1.1.4] | (RefSeq) pla2g4f.1, si:dkey-59k9.1; phospholipase A2, group IVF, tandem duplicate 1	Molecular Function: phospholipase A2 activity (GO:0004623);; Cellular Component: cytoplasm (GO:0005737);; Biological Process: phospholipid catabolic process (GO:0009395);; Molecular Function: metal ion binding (GO:0046872);;	--	--
Ery25416	12	24	27	3	11	2	74	73	33	14	73	29	Mam00734	0	0	0	3	3	0	0	0	1	7	11	6	PREDICTED: PR domain zinc finger protein 5 [Sinocyclocheilus rhinocerous]	Oocyte zinc finger protein XlCOF6 (Fragment) OS=Xenopus laevis OX=8355 PE=3 SV=1	Zinc-finger double domain;; Zinc finger, C2H2 type;; C2H2-type zinc finger;; Zinc-finger double-stranded RNA-binding;; C2H2-type zinc finger;; Zinc-finger of C2H2 type;; zinc-finger C2H2-type;; Drought induced 19 protein (Di19), zinc-binding	General function prediction only	[R]	--	Molecular Function: transcription regulatory region sequence-specific DNA binding (GO:0000976);; Biological Process: regulation of transcription, DNA-templated (GO:0006355);; Molecular Function: metal ion binding (GO:0046872);; Biological Process: embryonic neurocranium morphogenesis (GO:0048702);; Biological Process: embryonic viscerocranium morphogenesis (GO:0048703);; Biological Process: regul…	General function prediction only	[R]
Ery26210	763	564	373	175	240	210	409	516	361	176	309	215	Mam00736	0	0	2	0	0	0	0	0	0	0	0	0	PREDICTED: phosphatidylinositol 4-kinase alpha-like [Sinocyclocheilus rhinocerous]	Phosphatidylinositol 4-kinase beta OS=Xenopus tropicalis OX=8364 GN=pi4kb PE=2 SV=1	Phosphatidylinositol 3- and 4-kinase;; Phosphoinositide 3-kinase family, accessory domain (PIK domain)	Signal transduction mechanisms	[T]	K00888|0|dre:556956|K00888 phosphatidylinositol 4-kinase A [EC:2.7.1.67] | (RefSeq) pi4kaa, pi4ka; phosphatidylinositol 4-kinase, catalytic, alpha a	Molecular Function: 1-phosphatidylinositol 4-kinase activity (GO:0004430);; Cellular Component: plasma membrane (GO:0005886);; Biological Process: embryonic pectoral fin morphogenesis (GO:0035118);; Biological Process: phosphatidylinositol phosphorylation (GO:0046854);; Biological Process: phosphatidylinositol-mediated signaling (GO:0048015);;	--	--
Ery20468	0	0	0	0	0	0	0	0	0	0	0	0	Mam00738	125	85	104	31	42	35	251	250	244	29	28	24	hypothetical protein cypCar_00035256, partial [Cyprinus carpio]	--	7 transmembrane receptor (Secretin family)	--	--	--	--	--	--
Ery29331	0	0	0	0	0	0	0	0	1	0	0	0	Mam00740	29	11	25	6	14	9	21	11	20	0	22	7	PREDICTED: butyrophilin-like protein 8 [Sinocyclocheilus grahami]	CD276 antigen homolog OS=Xenopus laevis OX=8355 GN=cd276 PE=2 SV=1	Immunoglobulin V-set domain	--	--	--	--	--	--
Ery13399	0	0	0	0	0	0	0	0	0	0	0	0	Mam00743	0	0	0	0	0	0	4	0	0	0	0	0	forkhead transcription factor L2 [Gobiocypris rarus]	Forkhead box protein E4 OS=Xenopus laevis OX=8355 GN=foxe4 PE=2 SV=1	Forkhead domain	Transcription	[K]	K09405|0|dre:692279|K09405 forkhead box protein L | (RefSeq) foxl2, foxl2-1, foxl2-2, zgc:136549; forkhead box L2	Molecular Function: transcription factor activity, sequence-specific DNA binding (GO:0003700);; Cellular Component: nucleus (GO:0005634);; Biological Process: regulation of transcription, DNA-templated (GO:0006355);; Biological Process: transcription from RNA polymerase II promoter (GO:0006366);; Molecular Function: sequence-specific DNA binding (GO:0043565);;	--	--
Ery08543	13	7	40	0	0	0	77	64	36	0	0	0	Mam00746	1751	1647	3634	655	1038	629	852	909	962	464	673	441	PREDICTED: ankyrin repeat domain-containing protein 29 isoform X1 [Cyprinus carpio]	Ankyrin repeat domain-containing protein 29 OS=Danio rerio OX=7955 GN=ankrd29 PE=2 SV=1	Ankyrin repeats (3 copies);; Ankyrin repeats (many copies);; Ankyrin repeat;; Ankyrin repeat;; Ankyrin repeats (many copies)	General function prediction only	[R]	--	--	Signal transduction mechanisms	[T]
Ery01038	0	0	0	0	0	0	0	0	0	0	0	0	Mam00747	0	0	0	0	0	0	0	0	0	0	0	0	hypothetical protein cypCar_00040527 [Cyprinus carpio]	--	Immunoglobulin V-set domain	--	--	--	--	--	--
Ery07035	1145	1013	839	15	23	6	765	1223	1179	12	49	17	Mam00748	0	0	0	0	0	0	0	0	0	0	0	0	PREDICTED: ephexin-1 [Sinocyclocheilus rhinocerous]	--	RhoGEF domain	Signal transduction mechanisms	[T]	K07525|0|dre:569090|K07525 neuronal guanine nucleotide exchange factor | (RefSeq) ngef, si:ch211-281l24.2; neuronal guanine nucleotide exchange factor	Molecular Function: Rho guanyl-nucleotide exchange factor activity (GO:0005089);; Biological Process: regulation of Rho protein signal transduction (GO:0035023);;	--	--
Ery10129	14	0	0	0	0	0	0	12	3	0	0	0	Mam00749	87	42	57	10	11	9	39	101	38	35	66	50	PREDICTED: uncharacterized protein LOC107577218 [Sinocyclocheilus grahami]	--	Endonuclease/Exonuclease/phosphatase family	--	--	--	--	--	--
Ery23633	0	0	24	0	0	0	25	61	0	0	0	0	Mam00750	8	3	11	0	0	0	26	28	23	2	1	0	hypothetical protein cypCar_00029678 [Cyprinus carpio]	--	AIG1 family;; 50S ribosome-binding GTPase	--	--	--	--	--	--
Ery29869	20	8	62	2886	4229	3936	12	48	52	1685	2382	1466	Mam00751	0	0	0	0	0	0	0	0	0	0	0	0	hypothetical protein cypCar_00016537 [Cyprinus carpio]	Phosphatidylcholine-sterol acyltransferase (Fragment) OS=Gallus gallus OX=9031 GN=LCAT PE=1 SV=1	Lecithin:cholesterol acyltransferase;; Alpha/beta hydrolase of unknown function (DUF915)	Lipid transport and metabolism	[I]	K00650|0|dre:793137|K00650 lecithin-cholesterol acyltransferase [EC:2.3.1.43] | (RefSeq) lcat; lecithin-cholesterol acyltransferase	Molecular Function: phosphatidylcholine-sterol O-acyltransferase activity (GO:0004607);; Molecular Function: phospholipase A2 activity (GO:0004623);; Biological Process: lipid metabolic process (GO:0006629);;	--	--
Ery06207	3061	5276	4575	3638	2631	2725	6923	4691	4611	2118	2542	2283	Mam00752	0	0	0	0	0	0	0	0	0	0	0	0	PREDICTED: 40S ribosomal protein S15a isoform X1 [Gallus gallus]	40S ribosomal protein S15a OS=Ictalurus punctatus OX=7998 GN=rps15a PE=2 SV=3	Ribosomal protein S8	Translation, ribosomal structure and biogenesis	[J]	K02957|3.87002e-91|ssc:100626041|K02957 small subunit ribosomal protein S15Ae | (RefSeq) RPS15A; ribosomal protein S15a	Molecular Function: structural constituent of ribosome (GO:0003735);; Cellular Component: mitochondrion (GO:0005739);; Biological Process: translation (GO:0006412);; Biological Process: brain development (GO:0007420);; Biological Process: positive regulation of cell proliferation (GO:0008284);; Biological Process: response to virus (GO:0009615);; Cellular Component: membrane (GO:0016020);; Cellul…	Translation, ribosomal structure and biogenesis	[J]
Ery07841	57	61	23	52	58	37	143	111	177	110	111	95	Mam00753	0	0	0	0	0	0	2	0	0	0	0	0	PREDICTED: disintegrin and metalloproteinase domain-containing protein 15 isoform X2 [Sinocyclocheilus anshuiensis]	Zinc metalloproteinase-disintegrin-like MTP8 OS=Drysdalia coronoides OX=66186 PE=1 SV=1	Reprolysin (M12B) family zinc metalloprotease;; ADAM cysteine-rich;; Metallo-peptidase family M12;; Disintegrin;; Reprolysin family propeptide;; Metallo-peptidase family M12B Reprolysin-like;; Metallo-peptidase family M12B Reprolysin-like;; Metallo-peptidase family M12B Reprolysin-like	Posttranslational modification, protein turnover, chaperones	[O]	--	Molecular Function: metalloendopeptidase activity (GO:0004222);; Biological Process: proteolysis (GO:0006508);; Cellular Component: integral component of membrane (GO:0016021);;	--	--
Ery07900	0	0	0	0	0	0	0	0	0	0	0	0	Mam00754	4	0	0	0	0	3	0	5	4	0	0	0	--	--	--	--	--	--	--	--	--
Ery09437	2	6	4	0	0	0	5	6	5	0	0	0	Mam00756	24	29	38	34	27	31	59	61	70	22	24	28	--	--	--	--	--	--	--	--	--
Ery30174	0	0	0	0	0	0	0	0	0	0	0	0	Mam00757	57	72	51	0	0	0	102	77	101	0	0	0	--	--	--	--	--	--	--	--	--
Ery13671	833	1003	992	4831	2349	2749	929	1578	1470	2307	2838	2568	Mam00758	0	0	0	0	0	0	0	0	0	0	0	0	PREDICTED: 3-hydroxyanthranilate 3,4-dioxygenase [Sinocyclocheilus anshuiensis]	3-hydroxyanthranilate 3,4-dioxygenase OS=Danio rerio OX=7955 GN=haao PE=2 SV=1	3-hydroxyanthranilic acid dioxygenase;; Cupin domain;; AraC-like ligand binding domain	Amino acid transport and metabolism	[E]	K00452|0|dre:492518|K00452 3-hydroxyanthranilate 3,4-dioxygenase [EC:1.13.11.6] | (RefSeq) haao, zgc:103585; 3-hydroxyanthranilate 3,4-dioxygenase	Molecular Function: 3-hydroxyanthranilate 3,4-dioxygenase activity (GO:0000334);; Cellular Component: cytoplasm (GO:0005737);; Biological Process: tryptophan catabolic process (GO:0006569);; Molecular Function: ferrous iron binding (GO:0008198);; Biological Process: quinolinate biosynthetic process (GO:0019805);; Biological Process: 'de novo' NAD biosynthetic process from tryptophan (GO:0034354);…	Carbohydrate transport and metabolism	[G]
Ery17635	26	15	98	0	4	10	167	279	40	4	36	0	Mam00761	0	0	0	0	0	0	0	0	0	0	0	0	zinc finger MYM-type protein 1-like [Maylandia zebra]	--	Domain of unknown function (DUF4371);; hAT family C-terminal dimerisation region	--	--	--	--	--	--
Ery04213	95	99	123	49	36	32	154	145	144	44	95	112	Mam00762	0	0	0	0	0	0	13	10	7	3	0	0	translin-associated protein X [Danio rerio]	--	Translin family	General function prediction only	[R]	--	Cellular Component: nucleus (GO:0005634);; Molecular Function: sequence-specific DNA binding (GO:0043565);;	General function prediction only	[R]
Ery11301	0	0	0	0	0	0	3	0	0	0	0	0	Mam00764	75	96	48	5	2	4	39	49	49	11	8	7	hypothetical protein cypCar_00023273 [Cyprinus carpio]	--	Arrestin (or S-antigen), C-terminal domain;; Arrestin (or S-antigen), N-terminal domain	General function prediction only	[R]	--	--	--	--
Ery05019	0	0	0	0	0	0	0	0	0	0	0	0	Mam00767	0	0	0	0	0	0	2	0	2	0	0	0	PREDICTED: olfactory receptor 4C15-like [Sinocyclocheilus rhinocerous]	--	7 transmembrane receptor (rhodopsin family);; Serpentine type 7TM GPCR chemoreceptor Srx;; Serpentine type 7TM GPCR chemoreceptor Srv	--	--	--	Molecular Function: G-protein coupled receptor activity (GO:0004930);; Biological Process: G-protein coupled receptor signaling pathway (GO:0007186);; Cellular Component: integral component of membrane (GO:0016021);; Biological Process: detection of chemical stimulus involved in sensory perception (GO:0050907);;	--	--
Ery05610	2	7	5	0	0	0	0	5	0	0	0	0	Mam00769	898	794	1065	1113	994	778	1688	1625	2069	665	953	786	PREDICTED: E3 ubiquitin-protein ligase TRIM39-like [Sinocyclocheilus anshuiensis]	Zinc-binding protein A33 OS=Pleurodeles waltl OX=8319 PE=1 SV=2	SPRY-associated domain;; SPRY domain;; B-box zinc finger;; U-box domain;; RING-type zinc-finger;; Zinc finger, C3HC4 type (RING finger);; Zinc finger, C3HC4 type (RING finger);; Zinc finger, C3HC4 type (RING finger);; Ring finger domain	Posttranslational modification, protein turnover, chaperones	[O]	--	Molecular Function: ubiquitin-protein transferase activity (GO:0004842);; Cellular Component: intracellular (GO:0005622);; Molecular Function: zinc ion binding (GO:0008270);; Biological Process: protein ubiquitination (GO:0016567);;	--	--
Ery01107	0	8	0	0	0	0	10	6	0	0	0	0	Mam00771	1	0	0	0	0	0	0	1	1	0	0	0	PREDICTED: protein phosphatase 1 regulatory subunit 27-like [Sinocyclocheilus rhinocerous]	Protein phosphatase 1 regulatory subunit 12A OS=Gallus gallus OX=9031 GN=PPP1R12A PE=1 SV=1	Ankyrin repeats (3 copies);; Ankyrin repeats (many copies);; Ankyrin repeat;; Ankyrin repeats (many copies);; Ankyrin repeat	Posttranslational modification, protein turnover, chaperones;; Signal transduction mechanisms	[OT]	K17566|9.89619e-108|dre:100332066|K17566 protein phosphatase 1 regulatory subunit 27 | (RefSeq) ppp1r27a, si:ch211-43f19.2; protein phosphatase 1, regulatory subunit 27a	--	Cell cycle control, cell division, chromosome partitioning	[D]
Ery19806	0	0	0	0	0	0	0	0	0	0	0	0	Mam00776	0	0	0	0	0	0	21	24	0	0	5	0	PREDICTED: putative all-trans-retinol 13,14-reductase [Sinocyclocheilus anshuiensis]	Putative all-trans-retinol 13,14-reductase OS=Danio rerio OX=7955 GN=retsat PE=2 SV=1	Flavin containing amine oxidoreductase;; NAD(P)-binding Rossmann-like domain;; FAD binding domain;; FAD dependent oxidoreductase;; FAD dependent oxidoreductase;; Pyridine nucleotide-disulphide oxidoreductase;; HI0933-like protein;; Glucose inhibited division protein A	Coenzyme transport and metabolism	[H]	K09516|0|dre:677660|K09516 all-trans-retinol 13,14-reductase [EC:1.3.99.23] | (RefSeq) retsatl, wu:fi35b01, zgc:123334; retinol saturase (all-trans-retinol 13,14-reductase) like	--	Secondary metabolites biosynthesis, transport and catabolism	[Q]
Ery00263	148	183	162	62	47	54	176	214	154	42	76	63	Mam00778	0	0	0	0	0	0	0	0	0	0	0	0	PREDICTED: inner nuclear membrane protein Man1 [Sinocyclocheilus rhinocerous]	--	Man1-Src1p-C-terminal domain;; LEM domain	--	--	K19410|0|dre:558474|K19410 inner nuclear membrane protein Man1 | (RefSeq) lemd3, im:7158446, si:dkey-6a5.6, wu:fb34b12; LEM domain containing 3	Molecular Function: nucleotide binding (GO:0000166);; Cellular Component: integral component of nuclear inner membrane (GO:0005639);; Biological Process: nuclear envelope organization (GO:0006998);; Biological Process: negative regulation of BMP signaling pathway (GO:0030514);; Molecular Function: chromatin DNA binding (GO:0031490);; Biological Process: meiotic attachment of telomere to nuclear e…	--	--
Ery20830	0	0	0	0	0	0	0	0	0	0	0	0	Mam00784	3	0	0	0	0	0	0	0	0	0	0	0	PREDICTED: extracellular calcium-sensing receptor-like [Sinocyclocheilus anshuiensis]	G-protein coupled receptor family C group 6 member A OS=Carassius auratus OX=7957 GN=gprc6a PE=1 SV=1	Receptor family ligand binding region;; Nine Cysteines Domain of family 3 GPCR;; Periplasmic binding protein	Inorganic ion transport and metabolism;; Signal transduction mechanisms	[PT]	--	Molecular Function: G-protein coupled receptor activity (GO:0004930);; Cellular Component: plasma membrane (GO:0005886);; Biological Process: G-protein coupled receptor signaling pathway (GO:0007186);; Cellular Component: integral component of membrane (GO:0016021);;	Amino acid transport and metabolism	[E]
Ery03194	3	0	0	0	0	0	0	6	3	0	0	0	Mam00786	6	29	7	21	22	21	7	9	24	17	19	16	hypothetical protein cypCar_00022210 [Cyprinus carpio]	Sine oculis-binding protein homolog OS=Danio rerio OX=7955 GN=sobpa PE=2 SV=1	--	--	--	--	Molecular Function: metal ion binding (GO:0046872);;	--	--
Ery18784	35	8	19	0	0	0	31	71	70	0	0	0	Mam00788	1238	1209	1172	570	532	664	2002	1653	1487	954	778	810	hypothetical protein cypCar_00002506 [Cyprinus carpio]	Laminin subunit gamma-1 OS=Danio rerio OX=7955 GN=lamc1 PE=2 SV=2	Laminin EGF domain	Extracellular structures	[W]	K05637|3.4503e-100|mze:101477553|K05637 laminin, alpha 1/2 | (RefSeq) lama2; laminin subunit alpha 2	Molecular Function: receptor binding (GO:0005102);; Biological Process: muscle attachment (GO:0016203);; Biological Process: myelination in peripheral nervous system (GO:0022011);; Biological Process: regulation of cell adhesion (GO:0030155);; Biological Process: regulation of cell migration (GO:0030334);; Biological Process: regulation of embryonic development (GO:0045995);;	--	--
Ery18693	0	0	0	0	0	0	0	0	0	0	0	0	Mam00789	0	0	0	0	0	0	0	0	0	0	0	0	PREDICTED: paired box protein Pax-3-B-like [Sinocyclocheilus rhinocerous]	Paired box protein Pax-3-B OS=Xenopus laevis OX=8355 GN=pax3-b PE=2 SV=2	'Paired box' domain;; Homeobox domain;; Paired box protein 7;; Homeobox KN domain	Transcription	[K]	--	Molecular Function: transcription factor activity, sequence-specific DNA binding (GO:0003700);; Cellular Component: nucleus (GO:0005634);; Biological Process: regulation of transcription from RNA polymerase II promoter (GO:0006357);; Biological Process: neural crest formation (GO:0014029);; Biological Process: branchiomeric skeletal muscle development (GO:0014707);; Molecular Function: sequence-s…	--	--
Ery13934	0	0	0	0	0	0	0	0	0	0	0	0	Mam00791	0	0	0	0	0	0	0	0	0	0	0	0	hypothetical protein cypCar_00021459 [Cyprinus carpio]	--	Immunoglobulin V-set domain	--	--	--	--	--	--
Ery10950	0	0	0	0	0	0	0	0	0	0	0	0	Mam00792	3	7	2	5	23	0	60	13	65	49	7	64	receptor-type tyrosine-protein phosphatase F-like [Seriola lalandi dorsalis]	Transposon TX1 uncharacterized 149 kDa protein OS=Xenopus laevis OX=8355 PE=4 SV=1	--	General function prediction only	[R]	--	Molecular Function: catalytic activity (GO:0003824);;	--	--
Ery28150	13	9	6	6	0	0	13	14	30	26	3	16	Mam00793	0	0	0	0	0	0	0	0	0	0	0	0	PREDICTED: uncharacterized protein LOC109069146 [Cyprinus carpio]	--	THAP domain	--	--	--	--	--	--
Ery12608	47	50	65	753	608	497	119	132	116	476	460	420	Mam00803	0	0	0	0	0	0	0	0	0	0	0	0	PREDICTED: coatomer subunit zeta-1-like isoform X1 [Sinocyclocheilus rhinocerous]	--	Clathrin adaptor complex small chain	Intracellular trafficking, secretion, and vesicular transport	[U]	K20472|2.27282e-125|dre:57969|K20472 coatomer subunit zeta | (RefSeq) copz2; coatomer protein complex, subunit zeta 2	Biological Process: protein transport (GO:0015031);;	--	--
Ery03385	81	76	39	16	24	4	121	106	170	51	47	33	Mam00804	0	0	0	0	0	0	0	0	0	0	0	0	PREDICTED: ephrin type-A receptor 2-like [Sinocyclocheilus anshuiensis]	Ephrin type-A receptor 7 OS=Gallus gallus OX=9031 GN=EPHA7 PE=2 SV=1	Protein tyrosine kinase;; Ephrin receptor ligand binding domain;; Protein kinase domain;; Fibronectin type III domain;; SAM domain (Sterile alpha motif);; Ephrin type-A receptor 2 transmembrane domain;; SAM domain (Sterile alpha motif)	Signal transduction mechanisms	[T]	K05103|0|dre:30689|K05103 Eph receptor A2 [EC:2.7.10.1] | (RefSeq) epha2a, epha2, id:ibd5152, rtk6; eph receptor A2 a	Molecular Function: ephrin receptor activity (GO:0005003);; Molecular Function: ATP binding (GO:0005524);; Cellular Component: integral component of plasma membrane (GO:0005887);; Biological Process: peptidyl-tyrosine phosphorylation (GO:0018108);; Biological Process: ephrin receptor signaling pathway (GO:0048013);;	0	--
Ery01964	225	243	300	283	227	163	163	134	107	251	182	200	Mam00810	0	0	0	0	0	0	0	0	0	0	0	0	PREDICTED: lactadherin-like isoform X2 [Sinocyclocheilus anshuiensis]	Venom prothrombin activator oscutarin-C non-catalytic subunit OS=Oxyuranus scutellatus OX=8668 PE=1 SV=1	F5/8 type C domain;; EGF-like domain;; EGF-like domain;; Human growth factor-like EGF	--	--	K17253|0|dre:558580|K17253 lactadherin | (RefSeq) mfge8b, mfge8, zgc:154157; milk fat globule-EGF factor 8 protein b	Molecular Function: calcium ion binding (GO:0005509);;	--	--
Ery09929	192	200	144	48	126	20	250	262	278	88	4	19	Mam00811	2	0	0	0	0	0	0	0	0	0	0	0	BTB/POZ domain-containing protein KCTD5 [Danio rerio]	BTB/POZ domain-containing protein KCTD7 OS=Danio rerio OX=7955 GN=kctd7 PE=2 SV=2	BTB/POZ domain	General function prediction only	[R]	--	Cellular Component: cytoplasm (GO:0005737);; Cellular Component: Cul3-RING ubiquitin ligase complex (GO:0031463);; Molecular Function: protein complex binding (GO:0032403);; Biological Process: proteasome-mediated ubiquitin-dependent protein catabolic process (GO:0043161);; Biological Process: protein homooligomerization (GO:0051260);; Molecular Function: cullin family protein binding (GO:0097602…	--	--
Ery05707	0	0	0	0	0	0	0	0	0	0	0	0	Mam00813	0	0	0	0	0	0	0	0	0	0	0	0	hypothetical protein cypCar_00038673 [Cyprinus carpio]	--	--	--	--	--	--	--	--
Ery12827	6	0	0	0	0	0	0	3	0	2	0	0	Mam00816	8	3	0	9	10	9	86	39	27	10	5	6	PREDICTED: neuron navigator 2-like isoform X2 [Sinocyclocheilus anshuiensis]	Neuron navigator 3 OS=Danio rerio OX=7955 GN=nav3 PE=3 SV=1	--	--	--	--	--	--	--
Ery21222	0	0	0	0	0	0	0	2	0	0	0	0	Mam00821	0	0	4	0	0	0	4	2	4	0	0	0	PREDICTED: transmembrane protein 178B [Sinocyclocheilus rhinocerous]	Transmembrane protein 178B OS=Danio rerio OX=7955 GN=tmem178b PE=2 SV=1	PMP-22/EMP/MP20/Claudin tight junction	--	--	--	Cellular Component: integral component of membrane (GO:0016021);;	--	--
Ery14924	262	319	237	61170	141277	116711	79	179	234	65328	136067	79418	Mam00822	0	0	0	0	0	0	0	0	0	0	0	0	PREDICTED: acidic mammalian chitinase-like [Sinocyclocheilus grahami]	--	Glycosyl hydrolases family 18;; Chitin binding Peritrophin-A domain	Carbohydrate transport and metabolism	[G]	--	Molecular Function: chitinase activity (GO:0004568);; Cellular Component: extracellular region (GO:0005576);; Cellular Component: cytoplasm (GO:0005737);; Biological Process: carbohydrate metabolic process (GO:0005975);; Biological Process: chitin catabolic process (GO:0006032);; Molecular Function: chitin binding (GO:0008061);; Cellular Component: membrane (GO:0016020);;	Carbohydrate transport and metabolism	[G]
Ery11491	10	8	10	0	0	0	0	0	0	0	0	0	Mam00828	5	6	6	8	4	3	15	13	23	15	17	11	--	--	--	--	--	--	--	--	--
Ery02066	0	0	0	0	0	0	0	0	0	0	0	0	Mam00830	0	1	2	1	0	0	5	12	4	0	2	0	hypothetical protein cypCar_00004801 [Cyprinus carpio]	--	Citrate transporter;; Sodium:sulfate symporter transmembrane region;; Arsenical pump membrane protein	Inorganic ion transport and metabolism	[P]	--	Molecular Function: transporter activity (GO:0005215);; Cellular Component: integral component of membrane (GO:0016021);; Biological Process: melanocyte differentiation (GO:0030318);; Biological Process: melanin biosynthetic process (GO:0042438);; Biological Process: iridophore differentiation (GO:0050935);; Biological Process: anion transmembrane transport (GO:0098656);;	Inorganic ion transport and metabolism	[P]
Ery14608	0	0	0	2	0	0	0	0	0	0	0	0	Mam00832	1	1	0	0	2	0	9	7	5	0	1	2	PREDICTED: receptor expression-enhancing protein 6 [Sinocyclocheilus anshuiensis]	Receptor expression-enhancing protein 6 OS=Danio rerio OX=7955 GN=reep6 PE=2 SV=1	TB2/DP1, HVA22 family	Intracellular trafficking, secretion, and vesicular transport	[U]	K17279|4.04255e-131|dre:447918|K17279 receptor expression-enhancing protein 5/6 | (RefSeq) reep6, zgc:101529; receptor accessory protein 6	Cellular Component: endoplasmic reticulum membrane (GO:0005789);; Biological Process: retina layer formation (GO:0010842);; Cellular Component: integral component of membrane (GO:0016021);; Biological Process: embryonic retina morphogenesis in camera-type eye (GO:0060059);;	--	--
Ery06489	113	97	85	38	32	19	149	145	133	85	127	94	Mam00836	0	0	0	0	0	0	0	0	0	0	0	0	PREDICTED: zinc finger protein 143-like [Sinocyclocheilus anshuiensis]	Zinc finger protein 143 OS=Danio rerio OX=7955 GN=znf143 PE=2 SV=2	Zinc-finger double domain;; Zinc finger, C2H2 type;; C2H2-type zinc finger;; Copper resistance protein K	General function prediction only	[R]	K20828|0|dre:393954|K20828 zinc finger protein 143/76 | (RefSeq) znf143b, Zfp143, zgc:66276, znf143; zinc finger protein 143b	Molecular Function: magnesium ion binding (GO:0000287);; Molecular Function: DNA binding (GO:0003677);; Molecular Function: non-membrane spanning protein tyrosine kinase activity (GO:0004715);; Molecular Function: ATP binding (GO:0005524);; Cellular Component: nucleus (GO:0005634);; Biological Process: protein phosphorylation (GO:0006468);; Biological Process: mitotic cell cycle (GO:0007067);; Bi…	General function prediction only	[R]
Ery17640	131	52	47	122	73	80	126	112	256	47	31	25	Mam00841	0	0	0	0	0	0	0	0	0	0	0	0	PREDICTED: aldose reductase-like [Sinocyclocheilus anshuiensis]	Alcohol dehydrogenase [NADP(+)] A OS=Danio rerio OX=7955 GN=akr1a1a PE=2 SV=2	Aldo/keto reductase family	General function prediction only	[R]	--	Molecular Function: oxidoreductase activity (GO:0016491);; Biological Process: oxidation-reduction process (GO:0055114);;	Secondary metabolites biosynthesis, transport and catabolism	[Q]
Ery18488	8	0	8	0	0	0	18	12	14	4	7	10	Mam00842	0	0	0	0	0	0	0	0	0	0	0	0	hypothetical protein cypCar_00040769 [Cyprinus carpio]	--	2OG-Fe(II) oxygenase superfamily	--	--	K10859|8.35684e-152|dre:569291|K10859 alpha-ketoglutarate-dependent dioxygenase alkB homolog 2 [EC:1.14.11.-] | (RefSeq) alkbh2, si:dkey-65b12.2; alkB homolog 2, alpha-ketoglutarate-dependent dioxygenase	Biological Process: DNA repair (GO:0006281);; Molecular Function: oxidoreductase activity (GO:0016491);; Biological Process: oxidation-reduction process (GO:0055114);;	Replication, recombination and repair	[L]
Ery26989	103	44	66	40	36	107	75	126	132	50	49	28	Mam00846	0	0	0	0	0	0	0	0	2	0	0	0	PREDICTED: tetratricopeptide repeat protein 28-like [Sinocyclocheilus anshuiensis]	43 kDa receptor-associated protein of the synapse OS=Tetronarce californica OX=7787 GN=RAPSN PE=1 SV=3	Tetratricopeptide repeat;; Tetratricopeptide repeat;; Tetratricopeptide repeat;; Tetratricopeptide repeat;; Tetratricopeptide repeat;; Tetratricopeptide repeat;; Tetratricopeptide repeat;; 26S proteasome subunit RPN7;; Rapsyn N-terminal myristoylation and linker region;; Tetratricopeptide repeat;; TPR repeat;; Tetratricopeptide repeat;; Tetratricopeptide repeat;; Tetratricopeptide repeat	Posttranslational modification, protein turnover, chaperones	[O]	--	--	Function unknown	[S]
Ery00237	25	11	22	0	0	0	13	47	17	0	0	0	Mam00847	0	0	0	0	0	0	0	0	0	0	0	0	PREDICTED: cadherin-1-like [Sinocyclocheilus grahami]	EP-cadherin OS=Xenopus laevis OX=8355 PE=1 SV=2	Cadherin domain;; Cadherin prodomain like	Function unknown	[S]	--	Biological Process: neuron migration (GO:0001764);; Biological Process: neural tube formation (GO:0001841);; Molecular Function: G-protein alpha-subunit binding (GO:0001965);; Biological Process: cell-cell adhesion involved in mesendodermal cell migration (GO:0003370);; Cellular Component: microvillus (GO:0005902);; Cellular Component: cell-cell adherens junction (GO:0005913);; Cellular Component…	Cell wall/membrane/envelope biogenesis	[M]
Ery03050	0	0	0	0	0	0	0	0	0	0	0	0	Mam00852	0	0	0	0	0	4	0	0	0	0	5	1	uncharacterized protein LOC110439882, partial [Danio rerio]	--	--	--	--	--	Biological Process: metabolic process (GO:0008152);; Molecular Function: transferase activity (GO:0016740);;	--	--
Ery15228	517	476	178	126	166	50	418	524	345	127	96	150	Mam00853	0	0	4	4	3	5	0	0	0	0	0	0	interferon regulatory factor 6 [Ctenopharyngodon idella]	Interferon regulatory factor 8 OS=Gallus gallus OX=9031 GN=IRF8 PE=2 SV=1	Interferon-regulatory factor 3;; Interferon regulatory factor transcription factor	--	--	K10154|0|dre:393570|K10154 interferon regulatory factor 6 | (RefSeq) irf6, zgc:63500; interferon regulatory factor 6	Molecular Function: regulatory region DNA binding (GO:0000975);; Molecular Function: transcription factor activity, sequence-specific DNA binding (GO:0003700);; Biological Process: regulation of transcription, DNA-templated (GO:0006355);; Biological Process: embryonic neurocranium morphogenesis (GO:0048702);; Biological Process: epithelium development (GO:0060429);;	--	--
Ery04318	0	0	0	0	0	0	0	0	0	0	0	0	Mam00857	0	3	0	0	0	0	9	7	15	0	5	3	PREDICTED: ladderlectin-like [Cyprinus carpio]	Ladderlectin OS=Oncorhynchus mykiss OX=8022 PE=1 SV=2	Lectin C-type domain	--	--	--	--	Cell wall/membrane/envelope biogenesis	[M]
Ery06393	0	0	0	0	0	0	0	0	0	0	0	0	Mam00860	18	14	22	2	3	9	9	31	14	10	7	8	--	--	--	--	--	--	--	--	--
Ery28566	0	0	0	0	0	0	0	0	0	0	0	0	Mam00861	34	44	41	22	24	33	48	31	38	18	37	43	hypothetical protein cypCar_00035612 [Cyprinus carpio]	G-protein coupled receptor 54 OS=Oreochromis niloticus OX=8128 GN=gpr54 PE=2 SV=1	7 transmembrane receptor (rhodopsin family);; Serpentine type 7TM GPCR chemoreceptor Srsx	General function prediction only	[R]	K04320|0|dre:353180|K04320 melanin-concentrating hormone receptor 1 | (RefSeq) mchr1b, gpr24b; melanin-concentrating hormone receptor 1b	Cellular Component: integral component of plasma membrane (GO:0005887);; Biological Process: cell surface receptor signaling pathway (GO:0007166);; Biological Process: neuropeptide signaling pathway (GO:0007218);; Molecular Function: neuropeptide receptor activity (GO:0008188);; Molecular Function: melanin-concentrating hormone receptor activity (GO:0030273);;	--	--
Ery12005	0	0	2	0	0	0	0	0	0	0	0	0	Mam00862	0	0	0	0	0	0	0	0	0	0	0	0	PREDICTED: B-cell receptor CD22-like [Sinocyclocheilus grahami]	--	Immunoglobulin domain;; Immunoglobulin domain;; Immunoglobulin domain;; Immunoglobulin I-set domain;; Immunoglobulin V-set domain;; Ig-like domain on T-cell surface glycoprotein CD3 epsilon chain;; T-cell surface glycoprotein CD3 delta chain;; Intercellular adhesion molecule (ICAM), N-terminal domain	General function prediction only;; Inorganic ion transport and metabolism	[RP]	--	--	--	--
Ery27537	834	851	784	858	980	888	993	910	1136	859	1904	1255	Mam00863	0	0	0	0	0	0	0	0	0	0	0	0	PREDICTED: signal recognition particle subunit SRP72-like [Cyprinus carpio]	--	Tetratricopeptide repeat;; SRP72 RNA-binding domain;; Putative TPR-like repeat;; Anaphase-promoting complex, cyclosome, subunit 3;; Tetratricopeptide repeat;; Tetratricopeptide repeat;; Tetratricopeptide repeat;; Tetratricopeptide repeat;; Tetratricopeptide repeat;; TPR repeat;; PPR repeat;; Tetratricopeptide repeat-like domain;; Bacterial transcriptional activator domain	Intracellular trafficking, secretion, and vesicular transport	[U]	K03108|0|dre:327335|K03108 signal recognition particle subunit SRP72 | (RefSeq) srp72, wu:fi03d11; signal recognition particle 72	Cellular Component: signal recognition particle, endoplasmic reticulum targeting (GO:0005786);; Biological Process: SRP-dependent cotranslational protein targeting to membrane, translocation (GO:0006616);; Molecular Function: 7S RNA binding (GO:0008312);;	--	--
Ery19320	2	4	2	0	0	0	24	46	23	0	0	0	Mam00865	19529	20893	32910	16202	15227	14743	24246	18064	20881	8682	10553	9589	dynamin 1a isoform X6 [Danio rerio]	Dynamin-1-like protein OS=Danio rerio OX=7955 GN=dnm1l PE=2 SV=1	Dynamin central region;; Dynamin family;; PH domain;; Dynamin GTPase effector domain	Intracellular trafficking, secretion, and vesicular transport;; General function prediction only	[UR]	K01528|0|dre:100307098|K01528 dynamin GTPase [EC:3.6.5.5] | (RefSeq) dnm1a, dnm1, si:dkey-246l19.2; dynamin 1a	Biological Process: mitochondrial fission (GO:0000266);; Biological Process: dynamin family protein polymerization involved in mitochondrial fission (GO:0003374);; Molecular Function: GTPase activity (GO:0003924);; Molecular Function: GTP binding (GO:0005525);; Molecular Function: microtubule binding (GO:0008017);; Biological Process: receptor internalization (GO:0031623);; Cellular Component: mi…	--	--
Ery18423	5	0	0	0	0	0	0	61	0	0	0	0	Mam00868	0	0	0	0	0	0	0	0	0	0	0	0	PREDICTED: cadherin-1-like [Sinocyclocheilus grahami]	EP-cadherin OS=Xenopus laevis OX=8355 PE=1 SV=2	Cadherin domain;; Cadherin prodomain like	Function unknown	[S]	--	Biological Process: neuron migration (GO:0001764);; Biological Process: neural tube formation (GO:0001841);; Molecular Function: G-protein alpha-subunit binding (GO:0001965);; Biological Process: cell-cell adhesion involved in mesendodermal cell migration (GO:0003370);; Cellular Component: microvillus (GO:0005902);; Cellular Component: cell-cell adherens junction (GO:0005913);; Cellular Component…	--	--
Ery28397	4	10	2	0	2	0	287	71	365	0	0	0	Mam00871	0	0	0	0	0	1	0	0	0	0	0	0	hypothetical protein cypCar_00009821 [Cyprinus carpio]	--	Protein SOGA	Function unknown	[S]	--	--	--	--
Ery19994	153	120	145	218	155	177	188	164	182	218	241	195	Mam00874	0	0	0	0	0	0	0	0	0	0	0	0	28 kDa heat- and acid-stable phosphoprotein [Danio rerio]	--	Casein kinase substrate phosphoprotein PP28	General function prediction only	[R]	--	--	--	--
Ery14593	0	0	0	0	0	0	0	0	0	0	0	0	Mam00878	0	0	0	3	0	2	2	5	0	7	4	9	PREDICTED: double-strand-break repair protein rad21-like protein 1 [Sinocyclocheilus anshuiensis]	Double-strand-break repair protein rad21 homolog OS=Xenopus laevis OX=8355 GN=rad21 PE=1 SV=1	N terminus of Rad21 / Rec8 like protein;; Conserved region of Rad21 / Rec8 like protein	Cell cycle control, cell division, chromosome partitioning	[D]	--	Molecular Function: chromatin binding (GO:0003682);; Biological Process: double-strand break repair (GO:0006302);; Biological Process: mitotic sister chromatid cohesion (GO:0007064);; Cellular Component: nuclear meiotic cohesin complex (GO:0034991);;	--	--
Ery26856	0	6	4	0	0	0	3	21	2	0	0	0	Mam00880	0	0	0	0	0	0	0	0	0	0	0	0	PREDICTED: SH3 domain-containing RING finger protein 3-like [Sinocyclocheilus grahami]	E3 ubiquitin-protein ligase SH3RF1 OS=Xenopus tropicalis OX=8364 GN=sh3rf1 PE=2 SV=1	Variant SH3 domain;; SH3 domain;; Variant SH3 domain	Posttranslational modification, protein turnover, chaperones	[O]	K12171|8.01697e-105|tru:101072011|K12171 E3 ubiquitin-protein ligase SH3RF [EC:2.3.2.27] | (RefSeq) sh3rf3; SH3 domain containing ring finger 3	--	--	--
Ery11479	0	0	0	0	0	0	9	8	19	8	8	7	Mam00881	0	0	0	0	0	0	0	0	0	0	0	0	PREDICTED: securin-like isoform X1 [Sinocyclocheilus anshuiensis]	--	--	--	--	K06635|1.08108e-81|dre:100307086|K06635 securin | (RefSeq) pttg1, si:ch211-232m8.6, si:dkey-192o1.2; pituitary tumor-transforming 1	Cellular Component: nucleus (GO:0005634);; Biological Process: regulation of transcription, DNA-templated (GO:0006355);; Molecular Function: peptidase inhibitor activity (GO:0030414);; Biological Process: homologous chromosome segregation (GO:0045143);;	--	--
Ery04210	204	182	283	49	41	39	92	165	117	55	73	51	Mam00882	0	0	0	0	0	0	0	0	0	0	0	0	PREDICTED: zinc finger CCCH domain-containing protein 13-like isoform X2 [Sinocyclocheilus grahami]	Coiled-coil domain-containing protein 50 OS=Gallus gallus OX=9031 GN=CCDC50 PE=2 SV=1	Coiled-coil domain-containing protein 50 N-terminus	--	--	--	--	--	--
Ery30298	0	0	0	0	0	0	0	0	0	0	0	0	Mam00884	0	0	2	0	0	0	0	0	0	0	0	0	--	--	--	--	--	--	--	--	--
Ery16621	0	0	0	0	0	0	0	0	0	0	0	0	Mam00885	0	0	0	2	0	0	0	3	0	0	0	5	PREDICTED: LOW QUALITY PROTEIN: collagen alpha-4(VI) chain-like [Cyprinus carpio]	Collagen alpha-3(VI) chain OS=Gallus gallus OX=9031 GN=COL6A3 PE=2 SV=2	von Willebrand factor type A domain;; Collagen triple helix repeat (20 copies);; von Willebrand factor type A domain	Extracellular structures	[W]	K06238|0|dre:100535278|K06238 collagen, type VI, alpha | (RefSeq) collagen alpha-6(VI) chain	--	Cell wall/membrane/envelope biogenesis;; Intracellular trafficking, secretion, and vesicular transport	[MU]
Ery26122	0	0	0	0	0	0	0	0	0	0	0	0	Mam00891	27	35	20	37	71	42	76	66	111	44	65	47	PREDICTED: Golgi integral membrane protein 4-like [Sinocyclocheilus grahami]	Neurogranin OS=Serinus canaria OX=9135 GN=NRGN PE=3 SV=1	Regulatory subunit of type II PKA R-subunit;; IQ calmodulin-binding motif	--	--	--	Biological Process: cilium movement (GO:0003341);; Cellular Component: motile cilium (GO:0031514);;	--	--
Ery24618	149	146	109	5	8	5	156	233	110	3	0	10	Mam00900	0	0	0	0	0	0	0	0	0	0	0	0	PREDICTED: MPN domain-containing protein [Sinocyclocheilus rhinocerous]	MPN domain-containing protein OS=Danio rerio OX=7955 GN=mpnd PE=2 SV=1	JAB1/Mov34/MPN/PAD-1 ubiquitin protease;; Prokaryotic homologs of the JAB domain	Posttranslational modification, protein turnover, chaperones	[O]	--	Biological Process: proteolysis (GO:0006508);; Molecular Function: cysteine-type peptidase activity (GO:0008234);;	Posttranslational modification, protein turnover, chaperones	[O]
Ery16405	0	0	1	0	0	0	0	0	0	0	0	0	Mam00901	5	4	8	0	0	0	28	17	25	0	0	0	--	--	--	--	--	--	--	--	--
Ery18623	0	0	0	0	0	0	0	0	0	0	0	0	Mam00902	0	0	0	0	0	0	0	0	0	0	0	0	PREDICTED: 78 kDa glucose-regulated protein-like, partial [Sinocyclocheilus anshuiensis]	Endoplasmic reticulum chaperone BiP OS=Gallus gallus OX=9031 GN=HSPA5 PE=1 SV=1	Hsp70 protein	Posttranslational modification, protein turnover, chaperones	[O]	K09490|1.18687e-70|cmy:102940886|K09490 heat shock 70kDa protein 5 | (RefSeq) HSPA5; heat shock protein family A (Hsp70) member 5	Molecular Function: ATP binding (GO:0005524);;	Posttranslational modification, protein turnover, chaperones	[O]
Ery09682	74	50	29	11007	11338	10299	15	20	2	10143	14026	10514	Mam00904	0	0	0	0	0	1	1	1	0	5	2	1	plasminogen [Ctenopharyngodon idella]	Trypsin I-P1 OS=Gallus gallus OX=9031 PE=2 SV=1	Kringle domain;; Trypsin;; PAN domain	--	--	--	Molecular Function: serine-type endopeptidase activity (GO:0004252);; Biological Process: proteolysis (GO:0006508);; Biological Process: inflammatory response (GO:0006954);; Biological Process: bone mineralization (GO:0030282);;	Posttranslational modification, protein turnover, chaperones	[O]
Ery11157	555	1363	1601	2631	1499	1373	886	919	814	377	340	374	Mam00907	0	0	0	0	0	0	9	0	0	0	0	0	PREDICTED: sulfotransferase family cytosolic 2B member 1-like [Sinocyclocheilus grahami]	Sulfotransferase family cytosolic 1B member 1 OS=Gallus gallus OX=9031 GN=SULT1B1 PE=2 SV=1	Sulfotransferase domain;; Sulfotransferase family	General function prediction only	[R]	K01015|6.07029e-167|dre:777792|K01015 alcohol sulfotransferase [EC:2.8.2.2] | (RefSeq) sult2st3; sulfotransferase family 2, cytosolic sulfotransferase 3	Molecular Function: N-acetylglucosamine 6-O-sulfotransferase activity (GO:0001517);; Molecular Function: N-acetylgalactosamine 4-O-sulfotransferase activity (GO:0001537);; Molecular Function: heparan sulfate 2-O-sulfotransferase activity (GO:0004394);; Molecular Function: HNK-1 sulfotransferase activity (GO:0016232);; Molecular Function: heparan sulfate 6-O-sulfotransferase activity (GO:0017095);…	--	--
Ery21118	18	15	30	0	0	0	35	0	24	6	5	0	Mam00909	0	0	0	0	0	0	0	0	0	0	0	0	hypothetical protein cypCar_00040229 [Cyprinus carpio]	Stonustoxin subunit beta OS=Synanceia horrida OX=13279 PE=1 SV=3	SPRY-associated domain	--	--	--	--	--	--
Ery18728	22	26	52	4	4	4	100	104	88	12	10	6	Mam00912	0	0	0	0	0	0	0	0	0	0	0	0	MHC class II beta antigen [Ctenopharyngodon idella]	Class II histocompatibility antigen, B-L beta chain (Fragment) OS=Gallus gallus OX=9031 PE=3 SV=1	Immunoglobulin C1-set domain;; Class II histocompatibility antigen, beta domain;; CD80-like C2-set immunoglobulin domain	--	--	--	Biological Process: antigen processing and presentation of peptide or polysaccharide antigen via MHC class II (GO:0002504);; Biological Process: immune response (GO:0006955);; Cellular Component: integral component of membrane (GO:0016021);; Cellular Component: MHC class II protein complex (GO:0042613);;	--	--
Ery00446	4	3	9	16	4	10	5	7	4	13	23	13	Mam00913	2	0	0	0	0	0	0	0	0	3	0	0	hypothetical protein cypCar_00024244 [Cyprinus carpio]	Transmembrane protein 220 OS=Xenopus laevis OX=8355 GN=tmem220 PE=2 SV=1	Transmembrane family 220, helix	--	--	--	Cellular Component: integral component of membrane (GO:0016021);;	--	--
Ery21924	9	7	3	0	0	0	33	31	22	0	0	0	Mam00914	4	6	5	4	7	0	6	8	10	5	3	5	PREDICTED: hematological and neurological expressed 1 protein-like isoform X1 [Sinocyclocheilus rhinocerous]	--	--	--	--	--	--	--	--
Ery08501	0	0	0	0	0	0	0	0	0	0	0	0	Mam00922	0	0	0	0	4	0	2	0	0	0	0	0	PREDICTED: D(2)-like dopamine receptor [Sinocyclocheilus anshuiensis]	D(2)-like dopamine receptor OS=Takifugu rubripes OX=31033 GN=d215 PE=3 SV=1	7 transmembrane receptor (rhodopsin family);; Serpentine type 7TM GPCR chemoreceptor Srsx;; Serpentine type 7TM GPCR chemoreceptor Srx;; Serpentine type 7TM GPCR chemoreceptor Srv	General function prediction only	[R]	K04145|0|dre:378718|K04145 dopamine receptor D2 | (RefSeq) drd2l, drd2b; dopamine receptor D2 like	Molecular Function: dopamine neurotransmitter receptor activity, coupled via Gi/Go (GO:0001591);; Biological Process: synaptic transmission, dopaminergic (GO:0001963);; Molecular Function: adrenergic receptor activity (GO:0004935);; Cellular Component: integral component of plasma membrane (GO:0005887);; Biological Process: negative regulation of adenylate cyclase activity (GO:0007194);; Biologic…	--	--
Ery27290	43	20	36	115	129	78	118	107	79	262	540	427	Mam00928	0	0	0	0	0	0	0	0	0	0	0	0	hypothetical protein cypCar_00022220 [Cyprinus carpio]	--	Q-cell neuroblast polarisation	Function unknown	[S]	--	Molecular Function: mannosyltransferase activity (GO:0000030);; Cellular Component: nuclear inner membrane (GO:0005637);; Cellular Component: integral component of membrane (GO:0016021);; Biological Process: protein C-linked glycosylation via 2'-alpha-mannosyl-L-tryptophan (GO:0018406);;	--	--
Ery12862	0	0	0	0	0	0	0	0	0	0	0	0	Mam00930	0	0	0	0	0	0	0	0	0	0	0	0	PREDICTED: uncharacterized protein LOC107582620 [Sinocyclocheilus grahami]	--	--	--	--	--	--	--	--
Ery12124	431	330	403	127	151	174	509	587	452	116	225	130	Mam00932	0	0	0	0	0	0	0	0	0	0	0	0	PREDICTED: E3 ubiquitin-protein ligase RING2 [Cyprinus carpio]	E3 ubiquitin-protein ligase RING2 OS=Danio rerio OX=7955 GN=rnf2 PE=2 SV=1	RAWUL domain RING finger- and WD40-associated ubiquitin-like;; Zinc finger, C3HC4 type (RING finger);; Zinc finger, C3HC4 type (RING finger);; Ring finger domain;; Zinc finger, C3HC4 type (RING finger)	Posttranslational modification, protein turnover, chaperones	[O]	K10695|0|dre:327035|K10695 E3 ubiquitin-protein ligase RNF1/2 [EC:2.3.2.27] | (RefSeq) rnf2, fa19h05, ring1b, wu:fa19h05, wz4556, wz4566; ring finger protein 2	Biological Process: negative regulation of transcription from RNA polymerase II promoter (GO:0000122);; Biological Process: mitotic cell cycle (GO:0000278);; Molecular Function: chromatin binding (GO:0003682);; Molecular Function: zinc ion binding (GO:0008270);; Molecular Function: UDP-N-acetylmuramoylalanyl-D-glutamyl-2,6-diaminopimelate-D-alanyl-D-alanine ligase activity (GO:0008766);; Biologic…	--	--
Ery24436	0	0	0	0	0	0	0	0	1	0	0	0	Mam00937	0	0	0	0	0	0	0	0	2	0	0	0	PREDICTED: cyclin-dependent kinase 5 activator 1-like [Cyprinus carpio]	--	Cyclin-dependent kinase 5 activator protein	Cell cycle control, cell division, chromosome partitioning	[D]	K11716|8.78252e-172|dre:445114|K11716 cyclin-dependent kinase 5 activator 1 | (RefSeq) cdk5r2b, zgc:91938; cyclin-dependent kinase 5, regulatory subunit 2b (p39)	Cellular Component: cyclin-dependent protein kinase 5 holoenzyme complex (GO:0016533);; Molecular Function: cyclin-dependent protein kinase 5 activator activity (GO:0016534);;	--	--
Ery30584	0	0	0	0	0	0	0	0	0	0	0	0	Mam00939	0	0	0	0	0	0	0	0	0	0	0	0	PREDICTED: uncharacterized protein LOC107583085 [Sinocyclocheilus grahami]	--	--	--	--	--	--	--	--
Ery05110	5	0	2	0	0	0	4	6	21	3	3	0	Mam00940	0	0	2	0	0	0	0	4	3	6	0	1	PREDICTED: nexilin-like isoform X2 [Sinocyclocheilus rhinocerous]	Myosin light chain kinase, smooth muscle OS=Gallus gallus OX=9031 GN=Mylk PE=1 SV=2	Immunoglobulin I-set domain;; Immunoglobulin domain;; Immunoglobulin domain	--	--	--	Cellular Component: Z disc (GO:0030018);; Biological Process: regulation of cell migration (GO:0030334);; Biological Process: cardiac muscle fiber development (GO:0048739);; Molecular Function: actin filament binding (GO:0051015);; Biological Process: regulation of cytoskeleton organization (GO:0051493);;	--	--
Ery13692	0	0	0	0	0	0	0	0	0	0	0	0	Mam00941	6	0	4	0	0	0	0	7	0	0	0	0	--	--	--	--	--	--	--	--	--
Ery04999	0	0	0	0	0	0	0	0	0	0	0	0	Mam00943	2	0	0	0	0	0	0	0	2	0	0	0	--	--	--	--	--	--	--	--	--
Ery01167	0	0	0	0	0	0	0	0	0	0	0	0	Mam00944	2	0	0	0	0	0	5	5	0	0	0	0	PREDICTED: uncharacterized protein LOC109073337 [Cyprinus carpio]	--	--	--	--	--	--	--	--
Ery17827	743	1624	491	0	0	0	160	706	467	0	0	0	Mam00948	0	0	3	0	0	0	0	0	0	0	0	0	stimulated by retinoic acid gene 6 protein homolog isoform X1 [Danio rerio]	Receptor for retinol uptake stra6 OS=Danio rerio OX=7955 GN=stra6 PE=1 SV=1	Retinol binding protein receptor	--	--	--	Molecular Function: receptor activity (GO:0004872);; Molecular Function: calmodulin binding (GO:0005516);; Biological Process: retinol transport (GO:0034633);; Molecular Function: protein homodimerization activity (GO:0042803);; Biological Process: chordate embryonic development (GO:0043009);; Cellular Component: integral component of cell outer membrane (GO:0045203);; Biological Process: vitamin…	--	--
Ery18983	0	0	0	0	0	0	6	2	0	0	0	0	Mam00949	0	0	0	0	0	0	0	0	0	0	0	0	PREDICTED: EF-hand calcium-binding domain-containing protein 12-like [Cyprinus carpio]	--	--	--	--	--	--	--	--
Ery02781	0	0	0	0	0	0	0	0	0	0	0	0	Mam00954	0	4	2	0	1	0	2	13	3	0	4	0	PREDICTED: F-box only protein 36-like [Sinocyclocheilus rhinocerous]	--	F-box-like;; F-box domain	General function prediction only	[R]	K10312|7.97736e-101|dre:767780|K10312 F-box protein 36 | (RefSeq) fbxo36a, zgc:153717; F-box protein 36a	Biological Process: SCF-dependent proteasomal ubiquitin-dependent protein catabolic process (GO:0031146);;	--	--
Ery08535	0	0	0	0	0	0	2	0	0	0	0	0	Mam00960	4	6	7	0	0	0	6	5	5	0	0	3	PREDICTED: SCO-spondin-like [Cyprinus carpio]	SCO-spondin OS=Gallus gallus OX=9031 GN=SSPO PE=2 SV=1	--	Signal transduction mechanisms	[T]	--	Biological Process: nervous system development (GO:0007399);; Biological Process: cell differentiation (GO:0030154);;	--	--
Ery29754	93	136	120	105	92	41	207	164	204	208	227	181	Mam00961	0	0	0	0	0	0	0	0	0	0	0	0	PREDICTED: UPF0415 protein C7orf25 homolog [Sinocyclocheilus anshuiensis]	UPF0415 protein C7orf25 homolog OS=Danio rerio OX=7955 GN=zgc:55781 PE=2 SV=1	Protein of unknown function (DUF1308)	Function unknown	[S]	--	--	--	--
Ery01133	0	0	0	0	0	0	0	0	0	0	0	0	Mam00963	1	0	0	0	0	0	0	0	1	0	0	0	PREDICTED: 5-demethoxyubiquinone hydroxylase, mitochondrial-like [Sinocyclocheilus grahami]	--	Ubiquinone biosynthesis protein COQ7	General function prediction only	[R]	K06134|2.06686e-33|ola:101164460|K06134 ubiquinone biosynthesis monooxygenase Coq7 [EC:1.14.13.-] | (RefSeq) coq7; coenzyme Q7, hydroxylase	Biological Process: ubiquinone biosynthetic process (GO:0006744);; Molecular Function: oxidoreductase activity, acting on paired donors, with incorporation or reduction of molecular oxygen, NAD(P)H as one donor, and incorporation of one atom of oxygen (GO:0016709);; Cellular Component: extrinsic component of mitochondrial inner membrane (GO:0031314);; Biological Process: oxidation-reduction proce…	Coenzyme transport and metabolism	[H]
Ery09768	0	0	3	0	0	0	0	0	0	0	0	0	Mam00965	3	0	0	0	0	0	5	2	0	0	2	0	PREDICTED: noggin-2-like [Sinocyclocheilus grahami]	Noggin-2 OS=Danio rerio OX=7955 GN=nog2 PE=2 SV=1	Noggin	--	--	--	Biological Process: skeletal system development (GO:0001501);; Biological Process: osteoblast differentiation (GO:0001649);; Cellular Component: extracellular space (GO:0005615);; Biological Process: nervous system development (GO:0007399);; Biological Process: negative regulation of BMP signaling pathway (GO:0030514);; Biological Process: negative regulation of cell differentiation (GO:0045596);;	--	--
Ery08806	0	0	0	0	0	0	0	0	0	0	0	0	Mam00970	0	0	0	0	0	0	0	0	0	0	0	0	PREDICTED: reticulon-3-B-like [Pygocentrus nattereri]	Reticulon-3-B OS=Xenopus laevis OX=8355 GN=rtn3-b PE=2 SV=1	Reticulon	Intracellular trafficking, secretion, and vesicular transport	[U]	K20723|6.35939e-73|tru:654271|K20723 reticulon-3 | (RefSeq) rnt3; reticulon 3	Cellular Component: endoplasmic reticulum membrane (GO:0005789);; Cellular Component: integral component of membrane (GO:0016021);;	--	--
Ery17281	0	0	0	0	0	0	0	0	0	0	0	0	Mam00973	0	0	0	0	0	0	3	0	0	0	0	0	PREDICTED: hemoglobin subunit alpha-1-like [Sinocyclocheilus anshuiensis]	Hemoglobin subunit alpha OS=Danio rerio OX=7955 GN=hbaa1 PE=2 SV=3	Globin	Energy production and conversion	[C]	--	Molecular Function: oxygen transporter activity (GO:0005344);; Molecular Function: iron ion binding (GO:0005506);; Cellular Component: hemoglobin complex (GO:0005833);; Biological Process: oxygen transport (GO:0015671);; Molecular Function: oxygen binding (GO:0019825);; Molecular Function: heme binding (GO:0020037);;	--	--
Ery16453	65	100	108	77	44	29	222	150	165	107	106	116	Mam00977	2	0	0	0	0	0	0	0	0	0	0	0	PREDICTED: 2&apos;,5&apos;-phosphodiesterase 12 [Sinocyclocheilus rhinocerous]	CCR4-NOT transcription complex subunit 6 OS=Xenopus laevis OX=8355 GN=cnot6 PE=1 SV=1	Endonuclease/Exonuclease/phosphatase family	Transcription	[K]	K19612|0|dre:692319|K19612 2',5'-phosphodiesterase [EC:3.1.13.4 3.1.4.-] | (RefSeq) pde12, 2'-pde, wu:fi42f03, zgc:136374; phosphodiesterase 12	--	RNA processing and modification	[A]
Ery15319	64	94	60	10	8	9	145	74	94	18	13	15	Mam00980	0	0	0	0	0	0	0	0	0	0	0	2	glucose transporter 1 [Megalobrama amblycephala]	Solute carrier family 2, facilitated glucose transporter member 1 OS=Gallus gallus OX=9031 GN=SLC2A1 PE=2 SV=1	Sugar (and other) transporter;; Major Facilitator Superfamily	Carbohydrate transport and metabolism	[G]	K07299|0|dre:100321338|K07299 MFS transporter, SP family, solute carrier family 2 (facilitated glucose transporter), member 1 | (RefSeq) slc2a1b, si:dkey-92f12.1; solute carrier family 2 (facilitated glucose transporter), member 1b	Biological Process: sprouting angiogenesis (GO:0002040);; Cellular Component: integral component of membrane (GO:0016021);; Biological Process: positive regulation of glucose import (GO:0046326);; Molecular Function: D-glucose transmembrane transporter activity (GO:0055056);; Biological Process: glucose transmembrane transport (GO:1904659);;	Carbohydrate transport and metabolism	[G]
Ery16443	13	9	15	0	0	4	125	38	36	8	17	10	Mam00981	0	0	0	0	0	0	0	0	0	0	0	0	PREDICTED: heat shock 70 kDa protein 4L-like isoform X2 [Sinocyclocheilus grahami]	Heat shock 70 kDa protein OS=Xenopus laevis OX=8355 PE=2 SV=1	Hsp70 protein;; MreB/Mbl protein;; NAD-specific glutamate dehydrogenase	Posttranslational modification, protein turnover, chaperones	[O]	K09485|0|dre:562019|K09485 heat shock protein 110kDa | (RefSeq) hspa4l, fc07b10, si:dkey-21a6.6, wu:fc07b10; heat shock protein 4 like	Molecular Function: ATP binding (GO:0005524);;	Posttranslational modification, protein turnover, chaperones	[O]
Ery30777	0	0	0	0	0	0	0	0	0	0	0	0	Mam00986	0	0	2	0	0	0	0	0	3	0	0	0	--	--	--	--	--	--	--	--	--
Ery28396	0	0	0	0	0	0	0	0	0	0	0	0	Mam00988	0	0	0	0	0	0	2	0	0	0	0	0	PREDICTED: troponin I, cardiac muscle-like [Sinocyclocheilus anshuiensis]	Troponin I, fast skeletal muscle OS=Coturnix japonica OX=93934 GN=TNNI2 PE=3 SV=2	Troponin	Cytoskeleton	[Z]	--	Cellular Component: troponin complex (GO:0005861);;	--	--
Ery30071	122	74	73	2	24	3	252	157	79	3	21	0	Mam00990	0	0	0	0	0	0	0	0	0	0	0	0	PREDICTED: TBC1 domain family member 4-like isoform X4 [Sinocyclocheilus rhinocerous]	--	Phosphotyrosine interaction domain (PTB/PID)	General function prediction only	[R]	K17902|0|dre:321065|K17902 TBC1 domain family member 4 | (RefSeq) tbc1d4, cb53, sb:cb53, si:ch211-222g23.4; TBC1 domain family, member 4	Molecular Function: GTPase activator activity (GO:0005096);;	--	--
Ery04114	0	0	0	0	0	0	0	0	0	0	0	0	Mam00993	0	0	0	0	0	0	0	0	0	0	0	0	--	--	--	--	--	--	--	--	--
Ery25941	22	15	10	29	12	19	25	34	27	15	36	22	Mam00996	0	0	0	0	0	0	0	0	0	0	0	0	PREDICTED: haloacid dehalogenase-like hydrolase domain-containing protein 3 [Sinocyclocheilus rhinocerous]	Haloacid dehalogenase-like hydrolase domain-containing protein 3 OS=Danio rerio OX=7955 GN=hdhd3 PE=2 SV=1	Haloacid dehalogenase-like hydrolase;; haloacid dehalogenase-like hydrolase	General function prediction only	[R]	--	Molecular Function: phosphoglycolate phosphatase activity (GO:0008967);; Biological Process: dephosphorylation (GO:0016311);;	Coenzyme transport and metabolism	[H]
Ery28850	0	0	0	0	0	0	0	0	0	0	0	0	Mam00997	0	0	0	0	0	0	0	0	0	0	0	0	PREDICTED: protein HEG homolog 1-like [Sinocyclocheilus anshuiensis]	--	--	--	--	--	--	--	--
Ery17832	918	501	568	186	213	179	511	783	970	187	235	178	Mam00998	0	0	0	0	0	0	0	0	0	2	0	0	hypothetical protein cypCar_00021244 [Cyprinus carpio]	--	Vacuolar ATP synthase subunit S1 (ATP6S1)	Energy production and conversion	[C]	K03662|0|dre:195824|K03662 V-type H+-transporting ATPase S1 subunit | (RefSeq) atp6ap1b, atp6ap1, atp6s1, bbl, etID36826.23, fb33b05, wu:fb33b05, zgc:103523; ATPase, H+ transporting, lysosomal accessory protein 1b	Biological Process: determination of left/right asymmetry in lateral mesoderm (GO:0003140);; Biological Process: retinal pigment epithelium development (GO:0003406);; Cellular Component: plasma membrane (GO:0005886);; Biological Process: eye pigment granule organization (GO:0008057);; Biological Process: ATP hydrolysis coupled proton transport (GO:0015991);; Cellular Component: integral component…	--	--
Ery15563	0	0	0	0	0	0	0	0	0	0	0	0	Mam00999	0	89	0	0	0	0	28	613	100	0	0	0	--	--	--	--	--	--	--	--	--
Ery12340	0	0	0	0	0	0	0	0	5	0	0	0	Mam01001	0	0	0	0	0	2	0	3	2	0	0	0	Hypothetical protein EH28_18302 [Larimichthys crocea]	--	--	--	--	--	--	--	--
Ery08198	188	181	151	84	75	52	171	201	169	105	253	130	Mam01004	0	0	0	0	0	0	0	0	0	0	0	0	hypothetical protein cypCar_00012240 [Cyprinus carpio]	--	RNA polymerase Rpb2, domain 6;; RNA polymerase beta subunit;; RNA polymerase Rpb2, domain 7;; RNA polymerase Rpb2, domain 4;; RNA polymerase Rpb2, domain 3;; RNA polymerase Rpb2, domain 2;; RNA polymerase Rpb2, domain 5	Transcription	[K]	K03021|0|dre:562329|K03021 DNA-directed RNA polymerase III subunit RPC2 [EC:2.7.7.6] | (RefSeq) polr3b, si:dkey-103i16.3, wu:fc20h06; polymerase (RNA) III (DNA directed) polypeptide B	Molecular Function: RNA polymerase III activity (GO:0001056);; Molecular Function: DNA binding (GO:0003677);; Cellular Component: DNA-directed RNA polymerase III complex (GO:0005666);; Biological Process: tRNA transcription (GO:0009304);; Biological Process: exocrine pancreas development (GO:0031017);; Molecular Function: ribonucleoside binding (GO:0032549);; Biological Process: digestive tract d…	Transcription	[K]
Ery07529	512	447	376	221	265	509	549	656	317	358	348	246	Mam01006	0	0	0	0	0	0	0	0	3	0	0	0	PREDICTED: arf-GAP with SH3 domain, ANK repeat and PH domain-containing protein 2-like [Sinocyclocheilus anshuiensis]	Arf-GAP with coiled-coil, ANK repeat and PH domain-containing protein 2 OS=Gallus gallus OX=9031 GN=ACAP2 PE=2 SV=1	Putative GTPase activating protein for Arf;; BAR domain of APPL family;; PH domain;; Ankyrin repeats (3 copies);; Ankyrin repeats (many copies);; Ankyrin repeat	Signal transduction mechanisms	[T]	K12488|0|tru:101071869|K12488 Arf-GAP with SH3 domain, ANK repeat and PH domain-containing protein | (RefSeq) asap3; ArfGAP with SH3 domain, ankyrin repeat and PH domain 3	--	--	--
Ery23492	2	3	4	11	4	3	20	6	9	18	13	17	Mam01012	0	0	0	0	0	0	0	0	0	0	0	0	PREDICTED: ankyrin repeat domain-containing protein 9-like [Cyprinus carpio]	--	Ankyrin repeats (3 copies);; Ankyrin repeat;; Ankyrin repeats (many copies)	General function prediction only	[R]	--	--	--	--
Ery19288	0	0	0	0	0	0	0	0	0	0	0	0	Mam01014	2	1	0	2	0	3	9	6	12	0	0	2	hypothetical protein cypCar_00044121, partial [Cyprinus carpio]	Ankyrin repeat domain-containing protein 1 OS=Gallus gallus OX=9031 GN=ANKRD1 PE=2 SV=1	Ankyrin repeats (3 copies);; Ankyrin repeat;; Ankyrin repeats (many copies);; Ankyrin repeats (many copies);; Ankyrin repeat	General function prediction only	[R]	--	Cellular Component: nucleus (GO:0005634);;	Signal transduction mechanisms	[T]
Ery27612	0	0	0	0	0	0	1	1	1	1	0	1	Mam01017	0	0	0	0	0	0	0	1	5	2	0	0	--	--	--	--	--	--	--	--	--
Ery25233	216	147	199	52	47	56	263	234	214	68	103	60	Mam01019	0	0	0	0	0	0	0	0	0	0	0	0	PREDICTED: rab GTPase-binding effector protein 2-like isoform X1 [Sinocyclocheilus rhinocerous]	--	Rabaptin-like protein;; Rabaptin	Intracellular trafficking, secretion, and vesicular transport	[U]	K20130|0|dre:791143|K20130 Rab GTPase-binding effector protein 2 | (RefSeq) rabep2, zgc:158419; rabaptin, RAB GTPase binding effector protein 2	Molecular Function: GTPase activator activity (GO:0005096);; Biological Process: endocytosis (GO:0006897);; Molecular Function: growth factor activity (GO:0008083);;	--	--
Ery02092	0	0	0	0	0	0	0	0	0	0	0	0	Mam01021	0	0	0	0	0	0	0	0	0	0	0	0	--	--	--	--	--	--	--	--	--
Ery02104	18	35	14	5	10	2	14	30	22	11	14	4	Mam01022	0	0	0	0	0	0	0	0	0	0	0	0	PREDICTED: UPF0561 protein C2orf68 homolog [Sinocyclocheilus anshuiensis]	UPF0561 protein C2orf68 homolog OS=Danio rerio OX=7955 GN=si:ch211-283h6.4 PE=3 SV=1	Uncharacterised protein family UPF0561	--	--	--	--	--	--
Ery28294	0	0	0	0	0	0	0	0	0	0	0	0	Mam01023	0	0	0	0	0	0	0	0	0	0	0	0	PREDICTED: uncharacterized protein LOC109092383 isoform X1 [Cyprinus carpio]	--	--	--	--	--	--	--	--
Ery15417	34	48	29	0	0	0	48	48	45	0	0	0	Mam01024	5	8	14	0	0	0	72	59	42	0	0	0	PREDICTED: exostosin-1c [Sinocyclocheilus grahami]	Exostosin-1c OS=Danio rerio OX=7955 GN=ext1c PE=2 SV=1	Glycosyl transferase family 64 domain;; Exostosin family	Carbohydrate transport and metabolism;; Cell wall/membrane/envelope biogenesis;; Extracellular structures	[GMW]	K02366|0|dre:497281|K02366 glucuronyl/N-acetylglucosaminyl transferase EXT1 [EC:2.4.1.224 2.4.1.225] | (RefSeq) ext1c, fa93b07, wu:fa93b07, zgc:136662; exostoses (multiple) 1c	Biological Process: glycosaminoglycan biosynthetic process (GO:0006024);; Biological Process: protein glycosylation (GO:0006486);; Biological Process: heparan sulfate proteoglycan biosynthetic process (GO:0015012);; Cellular Component: integral component of endoplasmic reticulum membrane (GO:0030176);; Molecular Function: metal ion binding (GO:0046872);; Molecular Function: glucuronosyl-N-acetylg…	--	--
Ery04017	0	0	0	0	0	0	0	0	0	0	0	0	Mam01031	27	44	6	0	7	0	20	43	34	12	3	3	--	--	--	--	--	--	--	--	--
Ery09737	0	0	0	0	0	0	0	0	0	0	0	0	Mam01032	82	69	81	13	5	14	126	100	129	16	9	12	--	--	--	--	--	--	--	--	--
Ery24974	3326	4293	2666	20130	28827	28728	291	450	237	4804	6236	4382	Mam01033	0	0	0	0	0	0	0	0	0	0	0	0	PREDICTED: low-density lipoprotein receptor [Sinocyclocheilus rhinocerous]	Low-density lipoprotein receptor 1 OS=Xenopus laevis OX=8355 GN=ldlr-a PE=1 SV=1	Low-density lipoprotein receptor domain class A;; Low-density lipoprotein receptor repeat class B;; Coagulation Factor Xa inhibitory site;; Complement Clr-like EGF-like;; Calcium-binding EGF domain;; SMP-30/Gluconolaconase/LRE-like region	Signal transduction mechanisms	[T]	K12473|0|mze:101484625|K12473 low-density lipoprotein receptor | (RefSeq) ldlr; low density lipoprotein receptor	Molecular Function: low-density lipoprotein receptor activity (GO:0005041);; Molecular Function: calcium ion binding (GO:0005509);; Cellular Component: integral component of membrane (GO:0016021);; Biological Process: receptor-mediated endocytosis involved in cholesterol transport (GO:0090118);;	Carbohydrate transport and metabolism	[G]
Ery28992	448	870	719	2691	3215	2253	988	1192	1177	2292	3171	2454	Mam01034	0	0	0	0	0	0	0	0	0	0	0	0	PREDICTED: membrane-associated progesterone receptor component 1-like [Sinocyclocheilus rhinocerous]	Membrane-associated progesterone receptor component 1 OS=Gallus gallus OX=9031 GN=PGRMC1 PE=2 SV=3	Cytochrome b5-like Heme/Steroid binding domain	General function prediction only	[R]	K17278|1.92572e-108|dre:492520|K17278 membrane-associated progesterone receptor component | (RefSeq) pgrmc1, wu:fa94d03, wu:fq25e02, zgc:103577; progesterone receptor membrane component 1	Cellular Component: endomembrane system (GO:0012505);; Cellular Component: integral component of membrane (GO:0016021);; Molecular Function: heme binding (GO:0020037);;	--	--
Ery04615	0	0	0	0	0	0	0	0	0	0	0	0	Mam01037	0	2	0	0	0	0	2	4	8	0	0	0	--	--	--	--	--	--	--	--	--
Ery11159	208	104	125	39	40	22	230	228	210	62	103	92	Mam01041	0	0	0	0	0	0	0	1	0	2	0	0	hypothetical protein cypCar_00042647 [Cyprinus carpio]	Mitogen-activated protein kinase 1 OS=Xenopus laevis OX=8355 GN=mapk1 PE=1 SV=3	Protein kinase domain;; Protein tyrosine kinase	Signal transduction mechanisms	[T]	K04464|0|dre:541323|K04464 mitogen-activated protein kinase 7 [EC:2.7.11.24] | (RefSeq) mapk7, bmk1, erk5, wu:fb73b02, zgc:113111; mitogen-activated protein kinase 7	Molecular Function: MAP kinase activity (GO:0004707);; Molecular Function: ATP binding (GO:0005524);; Biological Process: protein phosphorylation (GO:0006468);;	Signal transduction mechanisms	[T]
Ery02482	0	0	0	0	0	0	0	0	0	0	0	0	Mam01042	2	0	0	0	0	0	3	3	2	0	0	0	uncharacterized protein LOC111948209, partial [Oryzias latipes]	--	Reverse transcriptase (RNA-dependent DNA polymerase)	General function prediction only	[R]	--	--	--	--
Ery06262	7	0	0	0	0	0	0	6	0	0	0	0	Mam01043	22	13	5	0	0	5	11	11	0	4	7	3	hepatocyte nuclear factor 6 [Danio rerio]	--	CUT domain;; Homeobox domain;; Homeobox KN domain	Transcription	[K]	--	Molecular Function: transcriptional activator activity, RNA polymerase II core promoter proximal region sequence-specific binding (GO:0001077);; Biological Process: liver development (GO:0001889);; Molecular Function: DNA binding (GO:0003677);; Cellular Component: nucleus (GO:0005634);; Biological Process: cell differentiation (GO:0030154);; Biological Process: positive regulation of transcriptio…	--	--
Ery10958	0	0	0	0	0	0	0	0	0	0	0	0	Mam01046	5	2	3	7	0	4	5	13	4	8	11	10	PREDICTED: NACHT, LRR and PYD domains-containing protein 12-like [Sinocyclocheilus grahami]	--	Fish-specific NACHT associated domain	--	--	--	--	--	--
Ery08025	1164	888	920	539	570	450	885	965	993	469	599	467	Mam01049	0	0	0	0	0	0	0	0	0	0	0	0	PREDICTED: phosphoglycerate mutase 1 [Sinocyclocheilus anshuiensis]	Phosphoglycerate mutase 1 OS=Gallus gallus OX=9031 GN=PGAM1 PE=1 SV=3	Histidine phosphatase superfamily (branch 1);; Exosome component EXOSC1/CSL4;; Exosome complex exonuclease RRP4 N-terminal region	Carbohydrate transport and metabolism	[G]	K01834|1.46754e-171|dre:327165|K01834 2,3-bisphosphoglycerate-dependent phosphoglycerate mutase [EC:5.4.2.11] | (RefSeq) pgam1b, fd15c02, pgam1lb, wu:fd15c02, zgc:63722; phosphoglycerate mutase 1b	Molecular Function: bisphosphoglycerate mutase activity (GO:0004082);; Cellular Component: cytosol (GO:0005829);; Biological Process: gluconeogenesis (GO:0006094);; Biological Process: glycolytic process (GO:0006096);; Biological Process: regulation of pentose-phosphate shunt (GO:0043456);; Molecular Function: 2,3-bisphosphoglycerate-dependent phosphoglycerate mutase activity (GO:0046538);;	Carbohydrate transport and metabolism	[G]
Ery24165	0	0	0	0	0	0	0	0	0	0	0	0	Mam01053	0	0	0	0	0	0	0	0	0	0	0	0	--	--	--	--	--	--	--	--	--
Ery26557	0	0	23	0	0	13	13	32	2	0	12	0	Mam01055	0	0	0	0	0	0	0	0	0	0	0	0	PREDICTED: uncharacterized protein LOC107745425 [Sinocyclocheilus rhinocerous]	--	Natural killer cell receptor 2B4	--	--	--	--	--	--
Ery11665	28	3	0	0	0	0	307	182	192	0	0	0	Mam01057	0	0	0	0	0	0	0	0	0	0	0	0	hypothetical protein cypCar_00038543 [Cyprinus carpio]	Receptor-type tyrosine-protein phosphatase gamma OS=Gallus gallus OX=9031 GN=PTPRG PE=2 SV=1	Protein-tyrosine phosphatase;; Eukaryotic-type carbonic anhydrase;; Fibronectin type III domain	Signal transduction mechanisms	[T]	K08114|0|dre:497461|K08114 receptor-type tyrosine-protein phosphatase zeta [EC:3.1.3.48] | (RefSeq) ca16c, Ptprz1a, im:7144789; carbonic anhydrase XVI c	Molecular Function: phosphatase activity (GO:0016791);;	Signal transduction mechanisms	[T]
Ery14223	64	205	195	196	67	73	217	203	187	121	78	122	Mam01060	0	0	0	0	0	0	0	0	0	0	0	0	PREDICTED: UPF0585 protein C16orf13 homolog isoform X2 [Sinocyclocheilus anshuiensis]	Methyltransferase-like 26 OS=Danio rerio OX=7955 GN=mettl26 PE=2 SV=3	Protein of unknown function (DUF938);; Putative methyltransferase	--	--	--	--	Translation, ribosomal structure and biogenesis	[J]
Ery21932	564	574	524	267	239	291	1009	1047	1051	544	608	445	Mam01061	0	0	0	0	0	0	0	0	0	0	0	0	ribosomal protein S6 kinase alpha-6 [Danio rerio]	Ribosomal protein S6 kinase alpha-6 OS=Danio rerio OX=7955 GN=rps6ka6 PE=2 SV=1	Protein kinase domain;; Protein tyrosine kinase;; Kinase-like;; Lipopolysaccharide kinase (Kdo/WaaP) family;; Haspin like kinase domain;; Protein kinase C terminal domain	Signal transduction mechanisms	[T]	K04373|0|dre:337670|K04373 ribosomal protein S6 kinase alpha-1/2/3/6 [EC:2.7.11.1] | (RefSeq) rps6kal, rps6ka6, wu:fj94b02, zgc:66139; ribosomal protein S6 kinase a, like	Molecular Function: magnesium ion binding (GO:0000287);; Molecular Function: protein serine/threonine kinase activity (GO:0004674);; Molecular Function: ATP binding (GO:0005524);; Cellular Component: nucleus (GO:0005634);; Cellular Component: cytoplasm (GO:0005737);; Biological Process: protein phosphorylation (GO:0006468);; Biological Process: intracellular signal transduction (GO:0035556);;	Signal transduction mechanisms	[T]
Ery14016	0	0	0	0	0	0	0	0	0	0	0	0	Mam01068	288	129	246	39	67	54	244	233	266	154	232	116	PREDICTED: uncharacterized protein LOC106528501 [Austrofundulus limnaeus]	--	Integrase core domain	--	--	--	--	--	--
Ery15236	613	567	610	434	526	372	907	863	772	292	481	358	Mam01069	0	0	0	0	0	0	0	0	0	0	0	0	Serine/threonine-protein phosphatase PP1-beta catalytic subunit [Larimichthys crocea]	Serine/threonine-protein phosphatase PP1-beta catalytic subunit OS=Xenopus tropicalis OX=8364 GN=ppp1cb PE=2 SV=1	Calcineurin-like phosphoesterase;; Serine-threonine protein phosphatase N-terminal domain	Signal transduction mechanisms;; General function prediction only	[TR]	K06269|0|ola:101155811|K06269 serine/threonine-protein phosphatase PP1 catalytic subunit [EC:3.1.3.16] | (RefSeq) ppp1cb; protein phosphatase 1 catalytic subunit beta	Biological Process: liver development (GO:0001889);; Molecular Function: phosphoprotein phosphatase activity (GO:0004721);; Biological Process: protein dephosphorylation (GO:0006470);; Cellular Component: integral component of membrane (GO:0016021);; Molecular Function: metal ion binding (GO:0046872);; Molecular Function: protein heterodimerization activity (GO:0046982);; Biological Process: conv…	Signal transduction mechanisms	[T]
Ery07863	0	0	0	0	0	0	0	0	0	0	0	0	Mam01070	19	22	20	125	121	145	21	32	26	65	76	54	PREDICTED: protein LDOC1L [Sinocyclocheilus grahami]	--	--	--	--	--	--	--	--
Ery17768	0	0	0	0	0	0	0	0	0	0	0	0	Mam01071	132	103	76	52	59	41	103	103	163	57	45	37	LOX, partial [Squalius torgalensis]	Protein-lysine 6-oxidase OS=Gallus gallus OX=9031 GN=LOX PE=2 SV=1	Lysyl oxidase	--	--	K00277|3.11073e-102|ola:101164730|K00277 protein-lysine 6-oxidase [EC:1.4.3.13] | (RefSeq) lox; lysyl oxidase	--	--	--
Ery26580	131	162	70	43	39	47	172	146	383	133	53	115	Mam01072	0	0	0	0	0	0	0	0	0	0	0	0	Translocase of outer mitochondrial membrane 34 [Danio rerio]	Sperm-associated antigen 1A OS=Danio rerio OX=7955 GN=spag1a PE=2 SV=1	Tetratricopeptide repeat;; Tetratricopeptide repeat;; TPR repeat;; Tetratricopeptide repeat;; Tetratricopeptide repeat;; Tetratricopeptide repeat;; Tetratricopeptide repeat;; Tetratricopeptide repeat;; Tetratricopeptide repeat;; Tetratricopeptide repeat	General function prediction only	[R]	K17766|0|dre:323361|K17766 mitochondrial import receptor subunit TOM34 | (RefSeq) tomm34, wu:fb96b08, zC239J9.1, zgc:56645; translocase of outer mitochondrial membrane 34	--	General function prediction only	[R]
Ery11800	0	0	0	0	0	0	0	0	0	0	0	0	Mam01076	6	14	13	7	1	7	17	12	20	17	11	8	--	--	--	--	--	--	--	--	--
Ery09125	34	64	34	27	28	17	127	115	179	51	87	54	Mam01078	0	0	0	0	0	0	0	0	0	0	0	0	bone morphogenetic protein 2a [Megalobrama amblycephala]	Bone morphogenetic protein 2 OS=Tetraodon nigroviridis OX=99883 GN=bmp2 PE=3 SV=2	TGF-beta propeptide	Signal transduction mechanisms	[T]	--	Biological Process: negative regulation of transcription from RNA polymerase II promoter (GO:0000122);; Molecular Function: cytokine activity (GO:0005125);; Molecular Function: transforming growth factor beta receptor binding (GO:0005160);; Cellular Component: extracellular space (GO:0005615);; Molecular Function: growth factor activity (GO:0008083);; Biological Process: positive regulation of pa…	--	--
Ery13247	0	2	14	0	0	0	9	12	16	0	0	0	Mam01079	0	0	0	0	0	0	0	0	0	0	0	0	PREDICTED: solute carrier family 35 member G2-like [Sinocyclocheilus rhinocerous]	Solute carrier family 35 member G2 OS=Gallus gallus OX=9031 GN=SLC35G2 PE=2 SV=1	EamA-like transporter family	--	--	--	Cellular Component: integral component of membrane (GO:0016021);;	--	--
Ery13239	14	9	14	29	4	97	219	24	350	1250	650	1510	Mam01091	0	0	0	0	0	0	8	4	0	0	0	0	hypothetical protein cypCar_00000315 [Cyprinus carpio]	Short-chain dehydrogenase/reductase family 42E member 1 OS=Danio rerio OX=7955 GN=sdr42e1 PE=2 SV=1	3-beta hydroxysteroid dehydrogenase/isomerase family;; NAD dependent epimerase/dehydratase family;; GDP-mannose 4,6 dehydratase;; NAD(P)H-binding;; RmlD substrate binding domain;; Male sterility protein;; NmrA-like family;; Polysaccharide biosynthesis protein	Lipid transport and metabolism;; Amino acid transport and metabolism	[IE]	K07748|0|dre:550369|K07748 sterol-4alpha-carboxylate 3-dehydrogenase (decarboxylating) [EC:1.1.1.170] | (RefSeq) nsdhl, zgc:112474; NAD(P) dependent steroid dehydrogenase-like	Biological Process: response to yeast (GO:0001878);; Molecular Function: 3-beta-hydroxy-delta5-steroid dehydrogenase activity (GO:0003854);; Biological Process: steroid biosynthetic process (GO:0006694);; Cellular Component: integral component of membrane (GO:0016021);; Biological Process: oxidation-reduction process (GO:0055114);;	Cell wall/membrane/envelope biogenesis	[M]
Ery16385	34	28	58	0	3	0	21	21	12	4	6	5	Mam01092	0	0	0	0	0	0	0	0	0	0	0	0	tubulin polyglutamylase complex subunit 2 [Danio rerio]	--	--	--	--	K16605|1.15558e-175|dre:431755|K16605 tubulin polyglutamylase complex subunit 2 | (RefSeq) tpgs2, zgc:91821; tubulin polyglutamylase complex subunit 2	--	--	--
Ery19196	115	177	113	48	72	53	186	140	148	78	81	76	Mam01095	0	0	0	0	0	0	0	0	0	0	0	0	PREDICTED: 26S proteasome non-ATPase regulatory subunit 9-like isoform X1 [Sinocyclocheilus rhinocerous]	--	PDZ domain;; PDZ domain (Also known as DHR or GLGF)	Posttranslational modification, protein turnover, chaperones	[O]	K06693|1.28288e-120|dre:436709|K06693 26S proteasome non-ATPase regulatory subunit 9 | (RefSeq) psmd9, wu:fb30g07, zgc:92643; proteasome 26S subunit, non-ATPase 9	Cellular Component: nucleus (GO:0005634);; Cellular Component: cytoplasm (GO:0005737);; Cellular Component: proteasome regulatory particle, base subcomplex (GO:0008540);; Biological Process: proteasome regulatory particle assembly (GO:0070682);;	--	--
Ery01360	0	1	0	0	0	0	2	0	0	0	0	0	Mam01096	0	0	0	0	0	0	0	0	0	0	0	0	Irx5a protein, partial [Danio rerio]	Iroquois-class homeodomain protein irx-5 OS=Xenopus tropicalis OX=8364 GN=irx5 PE=2 SV=1	--	Transcription	[K]	--	Cellular Component: nucleus (GO:0005634);; Biological Process: regulation of transcription, DNA-templated (GO:0006355);; Biological Process: regulation of chondrocyte differentiation (GO:0032330);; Molecular Function: sequence-specific DNA binding (GO:0043565);; Biological Process: embryonic skeletal joint development (GO:0072498);;	--	--
Ery22362	0	0	0	0	0	0	0	2	0	0	0	0	Mam01098	0	0	0	0	0	0	0	0	0	0	0	0	hypothetical protein cypCar_00022315 [Cyprinus carpio]	--	Immunoglobulin V-set domain	--	--	--	--	--	--
Ery15948	14	0	0	0	0	0	42	159	84	3	2	4	Mam01099	0	0	0	0	0	0	0	0	0	0	0	0	PREDICTED: integrin alpha-X-like [Sinocyclocheilus rhinocerous]	Integrin alpha-5 OS=Xenopus laevis OX=8355 GN=itga5 PE=2 SV=1	Integrin alpha;; FG-GAP repeat	Extracellular structures	[W]	K06462|0|dre:101882585|K06462 integrin alpha X | (RefSeq) si:dkey-32n7.4	Biological Process: cell adhesion (GO:0007155);; Biological Process: integrin-mediated signaling pathway (GO:0007229);; Cellular Component: integrin complex (GO:0008305);;	--	--
Ery05591	6	3	7	0	6	0	10	6	8	4	3	2	Mam01100	0	0	0	0	0	0	0	0	0	0	0	0	PREDICTED: neuronal PAS domain-containing protein 1-like [Sinocyclocheilus grahami]	Single-minded homolog 1-A OS=Danio rerio OX=7955 GN=sim1a PE=2 SV=1	PAS fold;; PAS fold;; PAS domain;; PAS fold;; Helix-loop-helix DNA-binding domain	Signal transduction mechanisms;; Transcription	[TK]	K09098|0|dre:559419|K09098 neuronal PAS domain-containing protein 1/3 | (RefSeq) npas1, npas3b, si:dkeyp-13e2.1; neuronal PAS domain protein 1	Molecular Function: RNA polymerase II transcription factor activity, sequence-specific DNA binding (GO:0000981);; Cellular Component: nucleus (GO:0005634);; Biological Process: regulation of transcription, DNA-templated (GO:0006355);; Biological Process: developmental process (GO:0032502);; Molecular Function: protein dimerization activity (GO:0046983);;	--	--
Ery03129	0	4	0	0	0	0	0	0	0	0	0	0	Mam01101	0	0	0	0	0	0	0	0	0	0	0	0	hypothetical protein cypCar_00017288 [Cyprinus carpio]	Acetylcholine receptor subunit beta OS=Tetronarce californica OX=7787 GN=CHRNB1 PE=1 SV=1	Neurotransmitter-gated ion-channel transmembrane region;; Neurotransmitter-gated ion-channel ligand binding domain	Signal transduction mechanisms	[T]	--	Molecular Function: ion channel activity (GO:0005216);; Cellular Component: acetylcholine-gated channel complex (GO:0005892);; Biological Process: synaptic transmission, cholinergic (GO:0007271);; Biological Process: neuromuscular synaptic transmission (GO:0007274);; Molecular Function: acetylcholine receptor activity (GO:0015464);; Biological Process: response to nicotine (GO:0035094);; Molecula…	--	--
Ery07644	0	0	0	0	0	0	0	0	0	0	0	0	Mam01103	2	3	0	0	0	0	0	6	4	2	10	15	PREDICTED: BMP/retinoic acid-inducible neural-specific protein 3-like isoform X1 [Sinocyclocheilus rhinocerous]	BMP/retinoic acid-inducible neural-specific protein 1 OS=Gallus gallus OX=9031 GN=BRINP1 PE=2 SV=1	MAC/Perforin domain	--	--	--	Cellular Component: endoplasmic reticulum (GO:0005783);; Cellular Component: integral component of membrane (GO:0016021);; Cellular Component: dendrite (GO:0030425);; Cellular Component: neuronal cell body (GO:0043025);; Biological Process: positive regulation of neuron differentiation (GO:0045666);; Biological Process: negative regulation of mitotic cell cycle (GO:0045930);; Biological Process: …	--	--
Ery06016	7179	7711	6826	1734	1670	1748	4895	5356	4528	841	1704	1160	Mam01108	0	0	0	0	0	0	5	0	0	0	0	1	hypothetical protein cypCar_00025561 [Cyprinus carpio]	--	AAA domain	Nucleotide transport and metabolism	[F]	K10524|6.7527e-102|dre:386710|K10524 nicotinamide/nicotinate riboside kinase [EC:2.7.1.22 2.7.1.173] | (RefSeq) mibp2, cb985; muscle-specific beta 1 integrin binding protein 2	Biological Process: cell-substrate adherens junction assembly (GO:0007045);; Biological Process: integrin-mediated signaling pathway (GO:0007229);; Biological Process: muscle organ development (GO:0007517);; Molecular Function: kinase activity (GO:0016301);; Biological Process: phosphorylation (GO:0016310);; Biological Process: basement membrane assembly (GO:0070831);;	Nucleotide transport and metabolism	[F]
Ery05266	0	0	0	0	0	0	7	0	5	0	0	0	Mam01109	221	266	169	351	241	231	160	343	209	497	383	281	PREDICTED: F-box only protein 36-like [Sinocyclocheilus rhinocerous]	--	F-box domain;; F-box-like	General function prediction only	[R]	K10312|1.90161e-104|dre:751684|K10312 F-box protein 36 | (RefSeq) fbxo36b, fbxo36, zgc:153743; F-box protein 36b	--	--	--
Ery09146	3052	2825	2610	172	141	232	4418	4531	3395	240	416	229	Mam01110	0	0	0	0	0	0	0	0	1	0	0	0	PREDICTED: multidrug resistance-associated protein 5-like [Sinocyclocheilus anshuiensis]	Multidrug resistance-associated protein 1 OS=Gallus gallus OX=9031 GN=ABCC1 PE=2 SV=1	ABC transporter;; ABC transporter transmembrane region	Secondary metabolites biosynthesis, transport and catabolism	[Q]	K05668|0|dre:336147|K05668 ATP-binding cassette, subfamily C (CFTR/MRP), member 5 | (RefSeq) abcc5, fj51h02, si:ch1073-183g13.2, wu:fj51h02; ATP-binding cassette, sub-family C (CFTR/MRP), member 5	Molecular Function: ATP binding (GO:0005524);; Molecular Function: organic anion transmembrane transporter activity (GO:0008514);; Biological Process: organic anion transport (GO:0015711);; Cellular Component: integral component of membrane (GO:0016021);; Biological Process: erythrocyte differentiation (GO:0030218);; Biological Process: heme transmembrane transport (GO:0035351);; Molecular Functi…	Defense mechanisms	[V]
Ery15873	0	0	0	0	0	0	6	2	0	0	0	0	Mam01111	0	0	0	0	0	0	0	0	0	0	0	0	PREDICTED: voltage-dependent P/Q-type calcium channel subunit alpha-1A-like isoform X18 [Sinocyclocheilus anshuiensis]	Probable voltage-dependent N-type calcium channel subunit alpha-1B OS=Diplobatis ommata OX=1870830 PE=2 SV=1	Ion transport protein;; Polycystin cation channel;; Voltage-dependent L-type calcium channel, IQ-associated	Inorganic ion transport and metabolism;; Signal transduction mechanisms	[PT]	--	Cellular Component: voltage-gated calcium channel complex (GO:0005891);; Molecular Function: high voltage-gated calcium channel activity (GO:0008331);; Biological Process: regulation of ion transmembrane transport (GO:0034765);; Biological Process: calcium ion transmembrane transport (GO:0070588);; Biological Process: membrane depolarization during action potential (GO:0086010);;	--	--
Ery00787	0	0	0	0	0	0	0	0	0	0	0	0	Mam01112	0	0	11	0	0	0	163	39	31	0	0	0	--	--	--	--	--	--	--	--	--
Ery11493	0	0	0	0	0	0	0	0	0	0	0	0	Mam01113	0	0	0	0	0	0	0	2	0	0	0	0	VASA protein [Chanodichthys ilishaeformis]	Probable ATP-dependent RNA helicase DDX4 OS=Pelophylax lessonae OX=45623 GN=ddx4 PE=2 SV=1	Helicase conserved C-terminal domain;; DEAD/DEAH box helicase	RNA processing and modification	[A]	K13982|0|dre:30263|K13982 probable ATP-dependent RNA helicase DDX4 [EC:3.6.4.13] | (RefSeq) ddx4, vas, vasa, vlg, wu:fi24g05, zgc:109812, zgc:158535; DEAD (Asp-Glu-Ala-Asp) box polypeptide 4	Molecular Function: nucleic acid binding (GO:0003676);; Molecular Function: ATP-dependent RNA helicase activity (GO:0004004);; Molecular Function: ATP binding (GO:0005524);; Biological Process: gonad development (GO:0008406);; Biological Process: RNA secondary structure unwinding (GO:0010501);; Cellular Component: P granule (GO:0043186);; Cellular Component: perinuclear region of cytoplasm (GO:00…	Replication, recombination and repair	[L]
Ery09699	58	64	50	88	75	128	87	42	85	125	249	126	Mam01116	0	0	0	0	0	0	0	0	0	0	0	0	uncharacterized protein C1orf50 homolog [Danio rerio]	Uncharacterized protein C1orf50 homolog OS=Danio rerio OX=7955 GN=zgc:112255 PE=2 SV=1	Protein of unknown function (DUF2452)	--	--	--	--	--	--
Ery11452	0	0	0	0	0	0	0	0	0	0	0	0	Mam01121	0	0	0	0	0	0	0	0	0	0	0	0	hypothetical protein cypCar_00026375 [Cyprinus carpio]	--	--	--	--	--	--	--	--
Ery01887	68	52	59	12	8	2	361	260	233	13	7	10	Mam01122	0	0	0	0	0	0	0	0	0	0	0	0	PREDICTED: peripheral myelin protein 22-like [Sinocyclocheilus anshuiensis]	Epithelial membrane protein 2 OS=Danio rerio OX=7955 GN=emp2 PE=2 SV=2	PMP-22/EMP/MP20/Claudin family	--	--	K19289|6.1187e-37|dre:334817|K19289 peripheral myelin protein 22 | (RefSeq) pmp22a, pmp22, wu:fa04d03, wu:fa08d03; peripheral myelin protein 22a	Cellular Component: integral component of membrane (GO:0016021);;	--	--
Ery07395	0	0	0	0	0	0	0	0	0	0	0	0	Mam01123	18	24	26	2	10	4	30	25	27	15	10	19	--	--	--	--	--	--	--	--	--
Ery24447	0	0	3	0	0	0	2	0	0	0	0	0	Mam01124	0	0	0	0	0	0	0	0	0	0	0	0	PREDICTED: uncharacterized protein LOC109112382 [Cyprinus carpio]	--	Chromo (CHRromatin Organisation MOdifier) domain	Chromatin structure and dynamics	[B]	--	Biological Process: macromolecule metabolic process (GO:0043170);; Biological Process: primary metabolic process (GO:0044238);;	--	--
Ery17573	0	0	0	0	0	0	2	0	2	0	0	0	Mam01125	6	0	0	5	0	7	0	0	2	7	0	0	PREDICTED: thyrotropin subunit beta-like [Cyprinus carpio]	Thyrotropin subunit beta OS=Anguilla anguilla OX=7936 GN=tshb PE=1 SV=1	Cystine-knot domain	--	--	--	--	--	--
Ery17339	45	52	37	49	90	31	70	101	59	117	80	63	Mam01132	0	0	0	9	9	13	0	0	0	35	25	30	PREDICTED: nectin-4-like [Sinocyclocheilus anshuiensis]	Nectin-4 OS=Xenopus tropicalis OX=8364 GN=nectin4 PE=2 SV=2	Immunoglobulin I-set domain;; Immunoglobulin V-set domain;; Immunoglobulin domain;; Immunoglobulin domain;; Immunoglobulin domain;; CD80-like C2-set immunoglobulin domain	--	--	K06593|2.56938e-171|dre:794920|K06593 poliovirus receptor-related 4 | (RefSeq) pvrl4, si:ch211-155e24.1; poliovirus receptor-related 4	Cellular Component: membrane (GO:0016020);;	--	--
Ery01827	448	563	830	0	0	0	332	98	165	0	0	0	Mam01138	6	0	3	0	0	1	13	17	7	0	0	0	PY [Ctenopharyngodon idella]	Peptide Y OS=Dicentrarchus labrax OX=13489 PE=3 SV=1	Pancreatic hormone peptide	--	--	--	Molecular Function: neuropeptide hormone activity (GO:0005184);; Cellular Component: extracellular space (GO:0005615);; Biological Process: neuropeptide signaling pathway (GO:0007218);; Biological Process: cell-cell signaling (GO:0007267);; Biological Process: feeding behavior (GO:0007631);; Molecular Function: type 2 neuropeptide Y receptor binding (GO:0031843);; Molecular Function: type 4 neuro…	--	--
Ery08334	310	259	486	21	24	23	487	404	216	37	33	25	Mam01143	5	0	0	0	0	0	0	0	0	0	0	0	PREDICTED: E3 ubiquitin/ISG15 ligase TRIM25-like isoform X1 [Sinocyclocheilus rhinocerous]	Stonustoxin subunit alpha OS=Synanceia horrida OX=13279 PE=1 SV=3	zinc finger of C3HC4-type, RING;; RING-type zinc-finger;; Zinc finger, C3HC4 type (RING finger);; Zinc finger, C3HC4 type (RING finger);; SPRY domain;; B-box zinc finger	Posttranslational modification, protein turnover, chaperones	[O]	--	Cellular Component: intracellular (GO:0005622);; Molecular Function: zinc ion binding (GO:0008270);;	--	--
Ery02468	0	0	0	0	0	0	0	0	0	0	0	0	Mam01144	0	0	0	0	0	0	0	0	0	0	0	0	PREDICTED: leucine-rich repeat extensin-like protein 5 [Sinocyclocheilus rhinocerous]	--	--	--	--	--	--	--	--
Ery21663	31	14	10	10	25	18	31	40	40	72	78	41	Mam01145	0	0	0	0	0	0	0	0	0	0	0	0	PREDICTED: zinc finger and BTB domain-containing protein 5 [Sinocyclocheilus rhinocerous]	Zinc finger and BTB domain-containing protein 18.2 OS=Xenopus laevis OX=8355 GN=zbtb18.2 PE=2 SV=2	BTB/POZ domain	General function prediction only	[R]	K10492|0|dre:797291|K10492 zinc finger and BTB domain-containing protein 5 | (RefSeq) zbtb5; zinc finger and BTB domain containing 5	--	--	--
Ery28672	90	120	97	0	0	0	35	45	45	0	0	2	Mam01146	9	11	12	0	0	0	5	8	4	5	3	5	PREDICTED: N-acetyllactosaminide beta-1,3-N-acetylglucosaminyltransferase 2-like [Sinocyclocheilus anshuiensis]	Lactosylceramide 1,3-N-acetyl-beta-D-glucosaminyltransferase OS=Xenopus tropicalis OX=8364 GN=b3gnt5 PE=2 SV=1	Galactosyltransferase	Carbohydrate transport and metabolism	[G]	--	Molecular Function: alpha-1,2-mannosyltransferase activity (GO:0000026);; Molecular Function: alpha-1,3-mannosyltransferase activity (GO:0000033);; Cellular Component: Golgi membrane (GO:0000139);; Molecular Function: alpha-1,3-galactosyltransferase activity (GO:0001962);; Molecular Function: UDP-glucose:glycoprotein glucosyltransferase activity (GO:0003980);; Molecular Function: glycolipid manno…	--	--
Ery02408	0	0	0	0	0	0	0	0	0	0	0	0	Mam01147	0	0	2	0	0	0	0	0	0	0	0	0	PREDICTED: neuroligin-4, X-linked-like [Cyprinus carpio]	--	--	--	--	--	--	--	--
Ery05571	149	141	148	23	48	31	179	192	187	42	54	67	Mam01149	0	0	0	0	0	0	0	0	0	0	0	0	PREDICTED: palmitoyltransferase ZDHHC15-like isoform X1 [Sinocyclocheilus rhinocerous]	Palmitoyltransferase ZDHHC15 OS=Xenopus laevis OX=8355 GN=zdhhc15 PE=2 SV=1	DHHC palmitoyltransferase	General function prediction only	[R]	K20028|0|dre:777734|K20028 palmitoyltransferase ZDHHC2/15/20 [EC:2.3.1.225] | (RefSeq) zdhhc15b, wu:fc02b12, zdhhc15, zgc:152683; zinc finger, DHHC-type containing 15b	Molecular Function: zinc ion binding (GO:0008270);; Cellular Component: integral component of membrane (GO:0016021);; Biological Process: synaptic vesicle maturation (GO:0016188);; Molecular Function: protein-cysteine S-palmitoyltransferase activity (GO:0019706);;	--	--
Ery13570	0	0	0	0	0	0	0	0	8	0	2	0	Mam01152	0	0	0	0	0	0	0	0	0	2	0	0	unnamed protein product [Oncorhynchus mykiss]	--	Integrase core domain	General function prediction only	[R]	--	Molecular Function: nucleic acid binding (GO:0003676);; Biological Process: axonogenesis (GO:0007409);; Biological Process: DNA integration (GO:0015074);; Cellular Component: membrane (GO:0016020);;	--	--
Ery24239	0	0	0	0	0	0	0	0	0	0	0	0	Mam01153	14	8	11	0	0	0	107	50	56	0	3	0	--	--	--	--	--	--	--	--	--
Ery01288	14	15	55	12	19	6	93	59	32	7	13	6	Mam01154	0	0	0	0	0	0	0	0	0	0	0	0	PREDICTED: uncharacterized protein LOC109066190 isoform X1 [Cyprinus carpio]	--	Alcohol dehydrogenase transcription factor Myb/SANT-like;; BESS motif	--	--	--	Molecular Function: DNA binding (GO:0003677);;	--	--
Ery19749	9	16	16	3	5	2	47	23	68	6	5	10	Mam01158	0	0	0	0	0	0	0	0	0	0	0	0	PREDICTED: protein THEM6 [Sinocyclocheilus grahami]	Protein THEM6 OS=Danio rerio OX=7955 GN=them6 PE=2 SV=1	Thioesterase-like superfamily;; Thioesterase superfamily	General function prediction only	[R]	--	Cellular Component: extracellular region (GO:0005576);; Cellular Component: integral component of membrane (GO:0016021);;	Lipid transport and metabolism	[I]
Ery09784	75	65	57	18	10	20	73	88	90	9	24	45	Mam01161	0	0	0	0	0	0	0	0	0	0	0	0	PREDICTED: transcription factor Dp-2-like isoform X1 [Sinocyclocheilus anshuiensis]	--	Transcription factor DP;; E2F/DP family winged-helix DNA-binding domain	Transcription	[K]	K09392|0|dre:338204|K09392 transcription factor Dp-2 | (RefSeq) tfdp2, id:ibd2511, wu:fb94f09, zgc:110490; transcription factor Dp-2	Biological Process: mitotic cell cycle (GO:0000278);; Molecular Function: RNA polymerase II transcription factor activity, sequence-specific DNA binding (GO:0000981);; Molecular Function: DNA binding (GO:0003677);; Molecular Function: transcription cofactor activity (GO:0003712);; Cellular Component: nucleus (GO:0005634);; Cellular Component: transcription factor complex (GO:0005667);; Biological…	--	--
Ery06630	78	35	85	29	8	18	77	68	82	24	18	18	Mam01163	0	0	0	0	0	0	0	0	0	0	0	0	PREDICTED: mediator of RNA polymerase II transcription subunit 28 [Sinocyclocheilus grahami]	Mediator of RNA polymerase II transcription subunit 28 OS=Danio rerio OX=7955 GN=med28 PE=2 SV=1	Mediator complex subunit 28	--	--	K15141|1.25151e-100|dre:493610|K15141 mediator of RNA polymerase II transcription subunit 28 | (RefSeq) med28, wu:fc74b11, zgc:103633; mediator complex subunit 28	Biological Process: regulation of transcription, DNA-templated (GO:0006355);; Cellular Component: mediator complex (GO:0016592);; Biological Process: stem cell population maintenance (GO:0019827);; Cellular Component: cortical actin cytoskeleton (GO:0030864);; Biological Process: negative regulation of smooth muscle cell differentiation (GO:0051151);;	--	--
Ery17529	380	469	457	221	255	218	477	418	349	156	229	162	Mam01165	0	0	0	0	0	0	0	0	0	0	0	0	ubiquitin recognition factor in ER-associated degradation protein 1 [Danio rerio]	--	Ubiquitin fusion degradation protein UFD1	Posttranslational modification, protein turnover, chaperones	[O]	K14016|0|dre:436724|K14016 ubiquitin fusion degradation protein 1 | (RefSeq) ufd1l, wu:fc55f04, zgc:92341; ubiquitin fusion degradation 1 like (yeast)	Biological Process: ubiquitin-dependent protein catabolic process (GO:0006511);; Biological Process: cellular response to xenobiotic stimulus (GO:0071466);;	--	--
Ery28551	2	0	4	0	0	0	5	0	6	0	0	0	Mam01167	0	0	2	0	0	0	13	16	32	4	0	0	PREDICTED: uncharacterized protein C5orf49-like [Sinocyclocheilus anshuiensis]	--	Domain of unknown function (DUF4541)	--	--	--	--	--	--
Ery07006	77	79	43	16	4	17	67	59	71	23	28	21	Mam01170	0	0	0	0	0	0	0	0	0	0	0	0	mediator of RNA polymerase II transcription subunit 20 [Danio rerio]	Mediator of RNA polymerase II transcription subunit 20 OS=Danio rerio OX=7955 GN=med20 PE=2 SV=1	TATA-binding related factor (TRF) of subunit 20 of Mediator complex	Transcription	[K]	K13528|4.25006e-152|dre:445191|K13528 mediator of RNA polymerase II transcription subunit 20 | (RefSeq) med20, trfp, zgc:101043; mediator complex subunit 20	Molecular Function: RNA polymerase II transcription cofactor activity (GO:0001104);; Molecular Function: transcription coactivator activity (GO:0003713);; Biological Process: regulation of transcription from RNA polymerase II promoter (GO:0006357);; Cellular Component: mediator complex (GO:0016592);;	--	--
Ery16932	0	0	0	0	0	0	0	0	0	0	0	0	Mam01172	4	7	0	6	9	4	10	7	8	28	12	6	PREDICTED: uncharacterized protein LOC107717630 [Sinocyclocheilus rhinocerous]	Fucolectin OS=Anguilla anguilla OX=7936 PE=1 SV=1	F5/8 type C domain	--	--	--	--	Energy production and conversion	[C]
Ery14183	0	0	0	0	0	0	0	0	0	0	0	0	Mam01173	0	0	0	0	0	0	0	0	0	0	0	0	--	--	--	--	--	--	--	--	--
Ery22702	45	37	35	12	7	9	65	57	32	6	4	3	Mam01174	0	0	0	113	51	80	2	0	0	328	166	159	hypothetical protein cypCar_00002479 [Cyprinus carpio]	--	Folate-sensitive fragile site protein Fra10Ac1	Function unknown	[S]	K13121|3.23887e-123|dre:449836|K13121 protein FRA10AC1 | (RefSeq) fra10ac1, fb96h04, fc62g03, rare, wu:fb96h04, wu:fb96h10, wu:fc62g03, zgc:103767; FRA10A associated CGG repeat 1	--	--	--
Ery07768	0	0	0	0	0	0	0	0	0	0	0	0	Mam01175	0	0	2	0	0	0	6	5	4	0	0	0	hypothetical protein cypCar_00041048 [Cyprinus carpio]	--	L1 transposable element RBD-like domain	--	--	--	--	--	--
Ery18574	122	143	126	71	96	68	394	298	269	79	78	90	Mam01177	0	0	0	0	0	0	0	0	0	0	0	0	PREDICTED: FUN14 domain-containing protein 1-like [Sinocyclocheilus grahami]	FUN14 domain-containing protein 1 OS=Gallus gallus OX=9031 GN=FUNDC1 PE=3 SV=1	FUN14 family	Function unknown	[S]	K17986|6.17649e-75|dre:792181|K17986 FUN14 domain-containing protein 1 | (RefSeq) fundc2, im:7139060, zgc:103627; fun14 domain containing 2	Biological Process: autophagy of mitochondrion (GO:0000422);; Cellular Component: integral component of mitochondrial outer membrane (GO:0031307);;	Function unknown	[S]
Ery24681	6	2	1	0	0	0	11	17	12	3	3	2	Mam01178	0	0	0	0	0	2	0	0	0	0	0	0	hypothetical protein cypCar_00020419 [Cyprinus carpio]	Serine/threonine-protein kinase pim-3 OS=Coturnix japonica OX=93934 GN=PIM3 PE=2 SV=1	Protein kinase domain;; Protein tyrosine kinase	Signal transduction mechanisms	[T]	--	--	Signal transduction mechanisms	[T]
Ery20506	380	19	139	35302	32510	28149	119	597	272	42069	67529	51046	Mam01179	0	0	0	0	2	0	0	0	0	0	0	0	complement factor I [Ctenopharyngodon idella]	Trypsin I-P1 OS=Gallus gallus OX=9031 PE=2 SV=1	Trypsin;; Scavenger receptor cysteine-rich domain;; Low-density lipoprotein receptor domain class A;; Trypsin-like peptidase domain	Amino acid transport and metabolism	[E]	K01333|0|dre:557557|K01333 complement factor I [EC:3.4.21.45] | (RefSeq) cfi, gb:ai721528; complement factor I	Molecular Function: serine-type endopeptidase activity (GO:0004252);; Molecular Function: scavenger receptor activity (GO:0005044);; Biological Process: proteolysis (GO:0006508);; Biological Process: receptor-mediated endocytosis (GO:0006898);; Cellular Component: membrane (GO:0016020);; Biological Process: retinal blood vessel morphogenesis (GO:0061304);;	Posttranslational modification, protein turnover, chaperones	[O]
Ery03554	3327	7729	2941	25	64	24	615	3622	2155	48	29	18	Mam01180	0	0	0	0	0	0	0	0	0	0	0	0	PREDICTED: anoctamin-5 isoform X2 [Sinocyclocheilus grahami]	Anoctamin-10 OS=Danio rerio OX=7955 GN=ano10 PE=2 SV=1	Calcium-activated chloride channel;; Dimerisation domain of Ca+-activated chloride-channel, anoctamin	Function unknown	[S]	K19480|0|dre:100534737|K19480 anoctamin-5 | (RefSeq) ano5a, ano5, si:dkey-261m9.4; anoctamin 5a	Cellular Component: integral component of membrane (GO:0016021);; Molecular Function: protein dimerization activity (GO:0046983);;	--	--
Ery24070	0	0	0	0	0	0	0	0	0	0	0	0	Mam01181	0	0	0	0	0	0	0	0	0	0	0	0	PREDICTED: uncharacterized protein LOC106097798 [Oreochromis niloticus]	--	--	--	--	--	--	--	--
Ery03960	52	41	43	25	18	30	65	87	6	0	27	0	Mam01184	0	0	0	0	0	0	0	2	0	0	0	0	Pol polyprotein [Dicentrarchus labrax]	--	Retrotransposon gag protein	General function prediction only	[R]	--	--	--	--
Ery09492	6	0	0	0	0	0	5	3	8	0	0	0	Mam01186	0	0	0	0	0	0	0	0	0	2	0	0	PREDICTED: neuron navigator 1-like [Cyprinus carpio]	Neuron navigator 3 OS=Danio rerio OX=7955 GN=nav3 PE=3 SV=1	--	--	--	K16776|1.13414e-177|dre:100005000|K16776 neuron navigator 1 | (RefSeq) nav1b, si:ch1073-463c22.1; neuron navigator 1b	Cellular Component: integral component of membrane (GO:0016021);;	--	--
Ery12393	71	0	0	0	0	0	45	20	35	0	0	0	Mam01187	0	0	0	0	0	0	0	0	0	0	0	0	PREDICTED: transmembrane O-methyltransferase-like [Haplochromis burtoni]	Transmembrane O-methyltransferase homolog OS=Danio rerio OX=7955 GN=tomt PE=2 SV=1	Fz domain;; O-methyltransferase;; Methyltransferase domain;; BTB/POZ domain	Signal transduction mechanisms	[T]	--	Biological Process: endocytosis (GO:0006897);; Biological Process: sensory perception of sound (GO:0007605);; Cellular Component: integral component of membrane (GO:0016021);; Molecular Function: catechol O-methyltransferase activity (GO:0016206);; Biological Process: methylation (GO:0032259);; Biological Process: hair cell differentiation (GO:0035315);; Biological Process: neuromast development …	General function prediction only	[R]
Ery11008	0	0	0	0	0	0	0	0	0	0	0	0	Mam01189	961	904	981	855	698	209	187	852	376	149	93	187	very-long-chain enoyl-CoA reductase-like isoform X2 [Danio rerio]	Polyprenol reductase OS=Danio rerio OX=7955 GN=srd5a3 PE=2 SV=1	3-oxo-5-alpha-steroid 4-dehydrogenase	Lipid transport and metabolism	[I]	K10258|2.13669e-159|dre:798606|K10258 very-long-chain enoyl-CoA reductase [EC:1.3.1.93] | (RefSeq) tecrl2a, si:ch211-266k13.4; trans-2,3-enoyl-CoA reductase-like 2a	Cellular Component: cytoplasm (GO:0005737);; Cellular Component: integral component of membrane (GO:0016021);; Molecular Function: oxidoreductase activity, acting on the CH-CH group of donors (GO:0016627);; Biological Process: very long-chain fatty acid biosynthetic process (GO:0042761);; Biological Process: oxidation-reduction process (GO:0055114);;	--	--
Ery16285	0	0	0	0	0	0	0	0	0	0	0	0	Mam01190	0	5	0	0	0	0	4	2	2	0	0	0	PREDICTED: G-protein coupled receptor family C group 5 member B-like [Cyprinus carpio]	--	7 transmembrane sweet-taste receptor of 3 GCPR	--	--	K08468|5.20741e-81|mze:101472374|K08468 G protein-coupled receptor family C group 5 member A | (RefSeq) gprc5a; retinoic acid-induced protein 3	--	--	--
Ery14096	3	0	0	0	0	0	6	0	3	12	7	0	Mam01198	0	0	0	0	0	0	0	0	0	0	0	0	PREDICTED: kinetochore protein Spc25-like [Cyprinus carpio]	Kinetochore protein Spc25 OS=Xenopus laevis OX=8355 GN=spc25 PE=1 SV=2	Chromosome segregation protein Spc25	Function unknown	[S]	K11550|1.0331e-114|dre:100144563|K11550 kinetochore protein Spc25, animal type | (RefSeq) spc25, im:6902492, zgc:171542; SPC25, NDC80 kinetochore complex component, homolog (S. cerevisiae)	--	--	--
Ery19009	0	0	0	0	0	0	0	0	0	0	0	0	Mam01201	236	170	191	58	47	28	177	260	338	96	92	81	--	--	--	--	--	--	--	--	--
Ery16278	0	0	0	0	0	0	0	0	0	0	0	5	Mam01204	0	0	0	0	0	0	0	0	0	0	0	0	PREDICTED: netrin receptor UNC5C-like [Cyprinus carpio]	Netrin receptor UNC5C OS=Gallus gallus OX=9031 GN=UNC5C PE=2 SV=1	Immunoglobulin I-set domain	Signal transduction mechanisms	[T]	--	--	--	--
Ery16997	0	0	0	0	0	0	0	0	0	0	0	0	Mam01208	40	38	39	61	50	63	81	69	87	39	49	56	sodium channel protein type 4 subunit alpha-like [Paramormyrops kingsleyae]	Sodium channel protein type 4 subunit alpha A OS=Takifugu rubripes OX=31033 GN=scn4aa PE=3 SV=1	--	--	--	K04838|1.26147e-06|dre:566868|K04838 voltage-gated sodium channel type V alpha | (RefSeq) scn12ab, wu:fi13c05, zscn5a; sodium channel, voltage gated, type XII, alpha b	--	--	--
Ery04396	34	36	25	264	111	132	54	80	33	351	860	373	Mam01209	0	0	0	0	0	0	0	0	0	0	0	0	PREDICTED: derlin-2-like [Cyprinus carpio]	--	Der1-like family	Function unknown	[S]	K13989|5.30047e-144|dre:393877|K13989 Derlin-2/3 | (RefSeq) derl3, zgc:63991; derlin 3	Cellular Component: endoplasmic reticulum membrane (GO:0005789);; Cellular Component: integral component of membrane (GO:0016021);;	--	--
Ery28820	0	0	0	0	0	0	2	0	0	0	0	0	Mam01212	0	0	0	0	0	0	0	0	0	0	0	0	Histone H2A type 2-C [Chelonia mydas]	Histone H3.2 OS=Xenopus tropicalis OX=8364 GN=TGas081o10.1 PE=2 SV=3	Core histone H2A/H2B/H3/H4;; C-terminus of histone H2A;; Histone-like transcription factor (CBF/NF-Y) and archaeal histone	Chromatin structure and dynamics	[B]	K11254|2.34084e-127|hgl:101712963|K11254 histone H4 | (RefSeq) uncharacterized LOC101712963	Cellular Component: nucleosome (GO:0000786);; Molecular Function: DNA binding (GO:0003677);; Cellular Component: nucleus (GO:0005634);; Molecular Function: protein heterodimerization activity (GO:0046982);;	--	--
Ery12184	0	0	0	4	0	3	0	3	0	6	0	2	Mam01213	155	161	161	65	63	51	263	211	213	64	63	57	zinc finger protein 862-like [Maylandia zebra]	--	Helix-turn-helix domain;; Helix-turn-helix domain;; Helix-turn-helix domain of resolvase;; Homeodomain-like domain	--	--	--	--	--	--
Ery24962	10	15	9	0	0	0	10	8	3	0	0	0	Mam01216	0	0	0	0	0	0	0	0	0	0	0	0	hypothetical protein cypCar_00016915 [Cyprinus carpio]	Nuclear factor 7, brain OS=Xenopus laevis OX=8355 PE=1 SV=1	SPRY-associated domain;; zinc finger of C3HC4-type, RING;; RING-type zinc-finger;; SPRY domain;; Zinc finger, C3HC4 type (RING finger);; Zinc finger, C3HC4 type (RING finger);; B-box zinc finger	Posttranslational modification, protein turnover, chaperones	[O]	--	--	--	--
Ery14248	502	616	567	698	581	466	596	585	1023	1396	1357	1361	Mam01218	0	0	0	0	0	0	0	0	0	0	0	0	PREDICTED: phosphatidylinositol 4-kinase type 2-beta isoform X1 [Sinocyclocheilus anshuiensis]	Phosphatidylinositol 4-kinase type 2-beta OS=Danio rerio OX=7955 GN=pi4k2b PE=2 SV=1	Phosphatidylinositol 3- and 4-kinase	Signal transduction mechanisms	[T]	K13711|0|dre:564750|K13711 phosphatidylinositol 4-kinase type 2 [EC:2.7.1.67] | (RefSeq) pi4k2b, zgc:158305; phosphatidylinositol 4-kinase type 2 beta	Molecular Function: 1-phosphatidylinositol 4-kinase activity (GO:0004430);; Molecular Function: ATP binding (GO:0005524);; Cellular Component: cytoplasm (GO:0005737);; Cellular Component: membrane (GO:0016020);; Biological Process: phosphorylation (GO:0016310);; Biological Process: pectoral fin development (GO:0033339);;	--	--
Ery25289	0	0	0	0	0	0	0	0	0	0	0	0	Mam01221	260	301	311	63	55	81	156	217	174	114	137	101	--	--	--	--	--	--	--	--	--
Ery10451	0	0	0	0	0	0	25	13	10	0	0	0	Mam01222	0	0	0	0	0	0	0	0	0	0	0	0	PREDICTED: probable cationic amino acid transporter [Sinocyclocheilus anshuiensis]	Probable cationic amino acid transporter OS=Danio rerio OX=7955 GN=slc7a14a PE=3 SV=1	Amino acid permease;; Amino acid permease;; C-terminus of AA_permease	Amino acid transport and metabolism	[E]	K13871|0|dre:556696|K13871 solute carrier family 7 (cationic amino acid transporter), member 14 | (RefSeq) slc7a14b, si:ch211-230g15.6; solute carrier family 7, member 14b	Biological Process: eye development (GO:0001654);; Biological Process: amino acid transmembrane transport (GO:0003333);; Cellular Component: lysosomal membrane (GO:0005765);; Cellular Component: integral component of plasma membrane (GO:0005887);; Biological Process: negative regulation of phosphatase activity (GO:0010923);; Molecular Function: L-amino acid transmembrane transporter activity (GO:…	Amino acid transport and metabolism	[E]
Ery30898	0	0	0	0	0	0	0	0	0	0	0	0	Mam01223	0	0	0	0	0	0	0	0	0	0	0	0	PREDICTED: mitochondrial cardiolipin hydrolase-like [Sinocyclocheilus anshuiensis]	Mitochondrial cardiolipin hydrolase OS=Danio rerio OX=7955 GN=pld6 PE=2 SV=2	PLD-like domain;; Protein of unknown function (DUF1669)	--	--	K16862|3.40232e-133|dre:567338|K16862 mitochondrial cardiolipin hydrolase [EC:3.1.4.-] | (RefSeq) pld6, fc55d08, wu:fc55d08, zgc:162591; phospholipase D family, member 6	Cellular Component: mitochondrial outer membrane (GO:0005741);; Biological Process: meiotic cell cycle (GO:0007126);; Biological Process: spermatid development (GO:0007286);; Biological Process: mitochondrial fusion (GO:0008053);; Molecular Function: cardiolipin synthase activity (GO:0008808);; Cellular Component: integral component of membrane (GO:0016021);; Biological Process: lipid catabolic p…	Lipid transport and metabolism	[I]
Ery07130	27	38	31	33	30	9	24	40	53	226	689	332	Mam01229	0	0	0	0	0	0	0	0	0	0	0	0	hypothetical protein cypCar_00016676 [Cyprinus carpio]	--	Methylenetetrahydrofolate reductase	Amino acid transport and metabolism	[E]	K00297|0|dre:567547|K00297 methylenetetrahydrofolate reductase (NADPH) [EC:1.5.1.20] | (RefSeq) mthfr, im:7144504, si:dkeyp-100a1.4, wu:fa92h12; methylenetetrahydrofolate reductase (NAD(P)H)	Molecular Function: methylenetetrahydrofolate reductase (NAD(P)H) activity (GO:0004489);; Cellular Component: cytosol (GO:0005829);; Biological Process: methionine metabolic process (GO:0006555);; Biological Process: tetrahydrofolate interconversion (GO:0035999);; Biological Process: oxidation-reduction process (GO:0055114);;	Amino acid transport and metabolism	[E]
Ery13989	28	53	27	8	12	0	86	43	23	8	10	4	Mam01231	0	0	0	0	0	0	0	0	0	0	0	0	PREDICTED: cytohesin-3-like [Sinocyclocheilus anshuiensis]	Src kinase-associated phosphoprotein 2-B OS=Xenopus laevis OX=8355 GN=skap2-b PE=2 SV=1	Sec7 domain;; PH domain	Intracellular trafficking, secretion, and vesicular transport	[U]	K18441|0|dre:100002190|K18441 cytohesin | (RefSeq) cyth3a, cyth3; cytohesin 3a	Molecular Function: ARF guanyl-nucleotide exchange factor activity (GO:0005086);; Biological Process: regulation of ARF protein signal transduction (GO:0032012);; Biological Process: positive regulation of GTPase activity (GO:0043547);;	General function prediction only	[R]
Ery20522	3	19	20	19	29	10	12	31	17	11	24	10	Mam01233	0	0	0	0	0	0	5	0	4	0	0	0	PREDICTED: integrin alpha-8-like [Sinocyclocheilus grahami]	Integrin alpha-8 OS=Gallus gallus OX=9031 GN=ITGA8 PE=1 SV=1	Integrin alpha;; FG-GAP repeat;; Repeat domain in Vibrio, Colwellia, Bradyrhizobium and Shewanella;; Integrin alpha cytoplasmic region	Extracellular structures	[W]	K06476|0|dre:445380|K06476 integrin alpha 2B | (RefSeq) itga2b, si:dkey-27b3.6; integrin, alpha 2b	Biological Process: angiogenesis (GO:0001525);; Biological Process: endothelial cell proliferation (GO:0001935);; Molecular Function: protein binding (GO:0005515);; Biological Process: cell adhesion (GO:0007155);; Biological Process: integrin-mediated signaling pathway (GO:0007229);; Biological Process: blood coagulation (GO:0007596);; Cellular Component: integrin complex (GO:0008305);;	Secondary metabolites biosynthesis, transport and catabolism	[Q]
Ery04554	4	0	6	0	0	0	2	7	2	0	0	0	Mam01234	80	74	79	6	0	1	24	70	74	0	0	0	PREDICTED: uncharacterized protein LOC107667498 [Sinocyclocheilus anshuiensis]	--	Immunoglobulin V-set domain;; Immunoglobulin I-set domain;; Alphaherpesvirus glycoprotein E;; Immunoglobulin domain;; Immunoglobulin domain	--	--	--	--	--	--
Ery23344	0	0	0	0	0	0	0	0	0	0	0	0	Mam01238	36	9	2	0	8	3	80	22	47	10	5	14	PREDICTED: SLAM family member 5-like [Sinocyclocheilus grahami]	--	Immunoglobulin domain	--	--	--	--	--	--
Ery22093	0	0	0	0	0	0	0	0	0	0	0	0	Mam01241	64	57	79	161	54	58	141	102	127	48	63	55	uncharacterized protein LOC110439709 [Danio rerio]	--	DDE superfamily endonuclease	Replication, recombination and repair	[L]	--	--	--	--
Ery06772	0	0	0	0	0	0	0	0	0	0	0	0	Mam01242	0	0	0	0	0	0	0	2	0	0	0	0	hypothetical protein cypCar_00027722 [Cyprinus carpio]	--	--	--	--	--	--	--	--
Ery28670	0	0	0	0	0	0	0	0	0	0	0	0	Mam01243	0	0	0	0	0	0	0	0	0	0	0	0	--	--	--	--	--	--	--	--	--
Ery17946	0	0	0	0	0	0	0	0	0	0	0	0	Mam01244	2	1	0	0	0	2	0	5	1	0	0	0	--	--	--	--	--	--	--	--	--
Ery28694	37	77	11	10	9	6	42	44	50	11	16	6	Mam01248	0	0	0	0	0	0	0	2	0	0	0	0	PREDICTED: inositol 1,4,5-trisphosphate receptor-interacting protein [Sinocyclocheilus rhinocerous]	Inositol 1,4,5-trisphosphate receptor-interacting protein OS=Danio rerio OX=7955 GN=itprip PE=2 SV=1	Mab-21 protein	--	--	--	Cellular Component: extracellular region (GO:0005576);;	--	--
Ery07229	0	0	0	0	0	0	0	0	0	0	0	0	Mam01251	66	38	26	0	0	0	30	83	29	0	0	0	--	--	--	--	--	--	--	--	--
Ery17223	0	0	0	0	0	0	0	0	0	0	0	0	Mam01252	0	0	0	0	0	0	0	0	3	0	0	0	PREDICTED: uncharacterized protein LOC107593710 [Sinocyclocheilus grahami]	--	--	--	--	--	--	--	--
Ery03999	67	95	103	21	30	36	51	58	64	35	36	22	Mam01256	0	0	0	0	0	0	0	0	0	0	0	0	PREDICTED: uncharacterized protein C1orf43 homolog [Cyprinus carpio]	--	NICE-3 protein	--	--	--	Cellular Component: integral component of membrane (GO:0016021);;	--	--
Ery08281	0	0	0	0	0	0	10	0	0	0	0	0	Mam01259	0	0	0	0	0	0	0	0	0	0	0	0	--	--	--	--	--	--	--	--	--
Ery03280	0	0	0	0	0	0	0	0	0	0	26	6	Mam01261	0	0	0	0	0	0	2	2	0	0	0	0	hypothetical protein cypCar_00033365 [Cyprinus carpio]	Serine/threonine-protein phosphatase 6 regulatory ankyrin repeat subunit C OS=Danio rerio OX=7955 GN=ankrd52 PE=2 SV=1	Ankyrin repeats (3 copies);; Ankyrin repeats (many copies);; Ankyrin repeat;; Ankyrin repeats (many copies);; Ankyrin repeat	General function prediction only	[R]	--	Biological Process: swimming behavior (GO:0036269);; Biological Process: brain morphogenesis (GO:0048854);;	Cell cycle control, cell division, chromosome partitioning	[D]
Ery02733	56	0	0	0	0	0	134	109	26	0	0	0	Mam01263	0	0	0	0	0	0	0	0	0	0	0	0	PREDICTED: cornifelin homolog [Sinocyclocheilus grahami]	Cornifelin homolog OS=Danio rerio OX=7955 GN=cnfn PE=3 SV=1	PLAC8 family	--	--	--	--	--	--
Ery06106	7	2	0	3	0	0	25	139	69	0	10	2	Mam01265	0	0	0	0	0	0	0	0	0	0	0	0	hypothetical protein cypCar_00041345 [Cyprinus carpio]	Fucolectin-7 OS=Anguilla japonica OX=7937 PE=2 SV=1	F5/8 type C domain	--	--	--	--	Energy production and conversion	[C]
Ery23050	0	0	3	0	0	0	0	0	0	0	0	0	Mam01276	0	0	0	0	0	0	0	0	0	0	0	0	PREDICTED: uncharacterized protein LOC109045530 [Cyprinus carpio]	--	Reverse transcriptase (RNA-dependent DNA polymerase)	General function prediction only	[R]	--	Molecular Function: nucleic acid binding (GO:0003676);; Molecular Function: aspartic-type endopeptidase activity (GO:0004190);; Biological Process: proteolysis (GO:0006508);; Biological Process: axonogenesis (GO:0007409);; Molecular Function: zinc ion binding (GO:0008270);; Biological Process: DNA integration (GO:0015074);; Cellular Component: integral component of membrane (GO:0016021);;	--	--
Ery04344	465	413	397	17	19	5	246	388	246	17	43	35	Mam01277	0	0	0	0	0	0	0	0	4	0	0	7	PREDICTED: protein kinase C delta type-like [Sinocyclocheilus rhinocerous]	Protein kinase C beta type OS=Danio rerio OX=7955 GN=prkcbb PE=2 SV=1	Protein kinase domain;; Protein tyrosine kinase;; Phorbol esters/diacylglycerol binding domain (C1 domain);; Protein kinase C terminal domain;; C1 domain	Signal transduction mechanisms	[T]	K06068|0|dre:100150844|K06068 novel protein kinase C delta type [EC:2.7.11.13] | (RefSeq) prkcdb, prkcd; protein kinase C, delta b	Molecular Function: protein kinase C activity (GO:0004697);; Molecular Function: ATP binding (GO:0005524);; Cellular Component: nucleus (GO:0005634);; Biological Process: apoptotic process (GO:0006915);; Biological Process: cell cycle (GO:0007049);; Biological Process: peptidyl-serine phosphorylation (GO:0018105);; Biological Process: intracellular signal transduction (GO:0035556);; Molecular Fun…	Cell wall/membrane/envelope biogenesis	[M]
Ery08741	359	62	188	361	199	190	272	197	320	246	225	175	Mam01278	0	0	0	0	0	0	0	0	0	0	0	0	PREDICTED: sorting nexin-3 [Sinocyclocheilus rhinocerous]	Sorting nexin-30 OS=Xenopus laevis OX=8355 GN=snx30 PE=2 SV=1	PX domain	Intracellular trafficking, secretion, and vesicular transport	[U]	K17918|2.48066e-114|dre:563511|K17918 sorting nexin-3/12 | (RefSeq) snx3, wu:fb53a08, zgc:123189; sorting nexin 3	Cellular Component: endosome (GO:0005768);; Biological Process: heme biosynthetic process (GO:0006783);; Biological Process: endocytosis (GO:0006897);; Biological Process: vesicle organization (GO:0016050);; Cellular Component: extrinsic component of membrane (GO:0019898);; Biological Process: erythrocyte differentiation (GO:0030218);; Molecular Function: phosphatidylinositol binding (GO:0035091)…	--	--
Ery12567	58	30	37	68	84	56	103	45	64	165	164	190	Mam01280	0	0	0	0	0	0	0	0	0	0	0	0	PREDICTED: peroxisome biogenesis factor 2 isoform X2 [Sinocyclocheilus rhinocerous]	--	Pex2 / Pex12 amino terminal region;; Zinc finger, C3HC4 type (RING finger)	Posttranslational modification, protein turnover, chaperones	[O]	K06664|0|dre:556228|K06664 peroxin-2 | (RefSeq) pex2, pxmp3; peroxisomal biogenesis factor 2	Molecular Function: zinc ion binding (GO:0008270);; Cellular Component: integral component of membrane (GO:0016021);;	--	--
Ery21977	0	0	0	0	0	0	0	0	0	0	0	0	Mam01282	90	73	92	63	17	26	96	84	82	71	83	66	PREDICTED: uncharacterized protein LOC107751538 [Sinocyclocheilus rhinocerous]	--	AIG1 family;; 50S ribosome-binding GTPase;; Septin	--	--	--	Molecular Function: GTP binding (GO:0005525);;	--	--
Ery06990	395	368	323	63	102	76	250	343	413	105	174	101	Mam01283	0	0	0	0	0	0	0	0	0	0	0	0	PREDICTED: plasma membrane calcium-transporting ATPase 1-like isoform X2 [Sinocyclocheilus anshuiensis]	Plasma membrane calcium-transporting ATPase 2 (Fragment) OS=Oreochromis mossambicus OX=8127 GN=atp2b2 PE=2 SV=1	Cation transporting ATPase, C-terminus;; E1-E2 ATPase;; Cation transport ATPase (P-type);; haloacid dehalogenase-like hydrolase;; Cation transporter/ATPase, N-terminus;; Plasma membrane calcium transporter ATPase C terminal;; haloacid dehalogenase-like hydrolase	Inorganic ion transport and metabolism	[P]	K05850|0|xma:102236786|K05850 Ca2+ transporting ATPase, plasma membrane [EC:3.6.3.8] | (RefSeq) plasma membrane calcium-transporting ATPase 1-like	Molecular Function: calcium-transporting ATPase activity (GO:0005388);; Molecular Function: ATP binding (GO:0005524);; Cellular Component: integral component of plasma membrane (GO:0005887);; Biological Process: cellular calcium ion homeostasis (GO:0006874);; Molecular Function: PDZ domain binding (GO:0030165);; Cellular Component: intracellular membrane-bounded organelle (GO:0043231);; Molecular…	Inorganic ion transport and metabolism	[P]
Ery11387	10	8	6	2	2	5	8	17	6	4	9	3	Mam01284	0	0	0	0	0	0	0	0	0	0	0	0	hypothetical protein cypCar_00036135 [Cyprinus carpio]	FERM, ARHGEF and pleckstrin domain-containing protein 1 OS=Gallus gallus OX=9031 GN=FARP1 PE=1 SV=2	FERM N-terminal domain	Signal transduction mechanisms	[T]	--	Molecular Function: Rho guanyl-nucleotide exchange factor activity (GO:0005089);; Cellular Component: cytoplasm (GO:0005737);; Cellular Component: cytoskeleton (GO:0005856);; Molecular Function: cytoskeletal protein binding (GO:0008092);; Cellular Component: extrinsic component of membrane (GO:0019898);; Biological Process: regulation of Rho protein signal transduction (GO:0035023);; Biological P…	--	--
Ery10763	0	0	0	0	0	0	0	0	0	0	0	0	Mam01285	4	12	5	12	12	11	14	26	22	18	23	14	PREDICTED: major histocompatibility complex class I-related gene protein-like [Sinocyclocheilus rhinocerous]	Class I histocompatibility antigen, F10 alpha chain OS=Gallus gallus OX=9031 PE=2 SV=1	Class I Histocompatibility antigen, domains alpha 1 and 2;; Immunoglobulin C1-set domain	--	--	--	--	--	--
Ery19068	340	307	399	65	120	88	277	253	279	132	160	137	Mam01295	0	0	0	0	0	0	0	0	0	0	0	0	PREDICTED: KAT8 regulatory NSL complex subunit 2-like isoform X1 [Sinocyclocheilus grahami]	INO80 complex subunit D OS=Xenopus laevis OX=8355 GN=ino80d PE=2 SV=1	Potential DNA-binding domain	--	--	K18401|0|dre:449817|K18401 KAT8 regulatory NSL complex subunit 2 | (RefSeq) kansl2, id:ibd2059, wu:fb75c02, zgc:103534; KAT8 regulatory NSL complex subunit 2	Molecular Function: histone acetyltransferase activity (H4-K5 specific) (GO:0043995);; Molecular Function: histone acetyltransferase activity (H4-K8 specific) (GO:0043996);; Cellular Component: NSL complex (GO:0044545);; Molecular Function: histone acetyltransferase activity (H4-K16 specific) (GO:0046972);;	--	--
Ery11074	0	0	0	0	0	0	4	5	0	0	0	0	Mam01296	17	21	16	104	76	88	27	23	16	38	67	31	LOC565984 protein, partial [Danio rerio]	Protein-glutamine gamma-glutamyltransferase 2 OS=Gallus gallus OX=9031 GN=TGL2 PE=1 SV=3	Transglutaminase-like superfamily;; Transglutaminase family, C-terminal ig like domain	--	--	--	Molecular Function: protein-glutamine gamma-glutamyltransferase activity (GO:0003810);; Biological Process: peptide cross-linking (GO:0018149);;	--	--
Ery12437	413	476	269	77	64	111	305	724	460	236	227	151	Mam01298	0	0	0	0	0	0	2	3	0	0	0	0	PREDICTED: probable E3 ubiquitin-protein ligase TRIM8 isoform X1 [Cyprinus carpio]	Nuclear factor 7, brain OS=Xenopus laevis OX=8355 PE=1 SV=1	zinc finger of C3HC4-type, RING;; Zinc finger, C3HC4 type (RING finger);; RING-type zinc-finger;; Zinc finger, C3HC4 type (RING finger)	Posttranslational modification, protein turnover, chaperones	[O]	K12001|0|dre:101180910|K12001 tripartite motif-containing protein 8 [EC:2.3.2.27] | (RefSeq) trim8a; tripartite motif containing 8a	Cellular Component: nucleus (GO:0005634);; Molecular Function: zinc ion binding (GO:0008270);; Molecular Function: ligase activity (GO:0016874);;	--	--
Ery07754	170	150	163	0	2	10	146	220	139	10	13	5	Mam01299	0	0	0	0	0	0	0	0	0	3	0	0	PREDICTED: uncharacterized protein LOC108442563 [Pygocentrus nattereri]	--	Fibronectin type III domain	General function prediction only	[R]	--	--	--	--
Ery29031	0	0	0	0	0	0	0	0	0	0	0	0	Mam01300	0	0	0	0	0	0	0	0	0	0	0	0	PREDICTED: protein LDOC1L [Sinocyclocheilus grahami]	--	--	--	--	--	--	--	--
Ery05767	97	63	123	29	98	120	155	213	168	129	168	108	Mam01305	0	0	0	0	0	0	0	0	0	0	0	0	PREDICTED: transcription factor E2-alpha isoform X1 [Sinocyclocheilus rhinocerous]	Transcription factor E2-alpha OS=Xenopus laevis OX=8355 GN=tcf3 PE=1 SV=1	Helix-loop-helix DNA-binding domain	Transcription	[K]	K09063|0|dre:664768|K09063 transcription factor E2-alpha | (RefSeq) tcf3b, tcf3a, zgc:113045; transcription factor 3b	Molecular Function: RNA polymerase II core promoter proximal region sequence-specific DNA binding (GO:0000978);; Molecular Function: transcription factor activity, sequence-specific DNA binding (GO:0003700);; Cellular Component: nucleus (GO:0005634);; Cellular Component: transcription factor complex (GO:0005667);; Biological Process: heart development (GO:0007507);; Molecular Function: beta-caten…	--	--
Ery27685	0	0	0	0	0	0	0	4	0	0	0	0	Mam01310	18	7	0	0	0	0	8	12	11	0	0	0	--	--	--	--	--	--	--	--	--
Ery10470	0	0	0	0	0	0	0	0	0	0	0	0	Mam01311	0	0	0	0	0	0	0	0	0	0	0	0	--	--	--	--	--	--	--	--	--
Ery27307	0	0	0	0	0	0	0	0	0	0	0	0	Mam01312	0	0	0	0	0	0	0	0	0	0	0	0	PREDICTED: uncharacterized protein LOC109073337 [Cyprinus carpio]	--	--	--	--	--	--	--	--
Ery10117	0	0	0	0	0	0	3	3	0	0	0	0	Mam01313	0	0	3	0	3	0	2	8	2	0	0	0	PREDICTED: astrotactin-2 [Sinocyclocheilus rhinocerous]	--	Coagulation Factor Xa inhibitory site	--	--	--	--	--	--
Ery24901	385	173	223	5	9	13	77	157	225	8	36	13	Mam01316	0	0	0	0	0	0	0	0	0	0	0	0	hypothetical protein cypCar_00021414 [Cyprinus carpio]	Solute carrier family 12 member 9 OS=Xenopus laevis OX=8355 GN=slc12a9 PE=2 SV=1	Amino acid permease;; Amino acid permease	Amino acid transport and metabolism	[E]	K14429|0|tru:101066717|K14429 solute carrier family 12 (potassium/chloride transporters), member 9 | (RefSeq) solute carrier family 12 member 9-like	Biological Process: amino acid transmembrane transport (GO:0003333);; Molecular Function: amino acid transmembrane transporter activity (GO:0015171);; Molecular Function: potassium:chloride symporter activity (GO:0015379);; Cellular Component: integral component of membrane (GO:0016021);; Molecular Function: potassium ion symporter activity (GO:0022820);;	Amino acid transport and metabolism	[E]
Ery09182	1324	2154	1459	823	639	769	1612	2231	2151	584	863	843	Mam01318	0	0	0	0	0	0	0	0	0	0	0	0	PREDICTED: dehydrogenase/reductase SDR family member 1-like [Sinocyclocheilus rhinocerous]	Hydroxysteroid dehydrogenase-like protein 2 OS=Xenopus tropicalis OX=8364 GN=hsdl2 PE=2 SV=1	short chain dehydrogenase;; Enoyl-(Acyl carrier protein) reductase;; KR domain	General function prediction only	[R]	K11163|0|dre:368670|K11163 dehydrogenase/reductase SDR family member 1 [EC:1.1.-.-] | (RefSeq) dhrs1, si:zc14a17.8, wu:fa91c02, zgc:91825; dehydrogenase/reductase (SDR family) member 1	--	Lipid transport and metabolism;; Secondary metabolites biosynthesis, transport and catabolism;; General function prediction only	[IQR]
Ery06931	0	0	0	0	0	0	0	0	0	0	0	0	Mam01321	8	14	21	7	7	4	40	13	48	16	16	22	PREDICTED: vegetative cell wall protein gp1-like [Sinocyclocheilus anshuiensis]	--	--	--	--	--	--	--	--
Ery07446	0	0	3	0	0	0	7	0	4	0	0	0	Mam01323	4	10	5	3	0	0	6	10	7	2	2	2	PREDICTED: regulator of G-protein signaling 9-binding protein-like [Sinocyclocheilus rhinocerous]	Regulator of G-protein signaling 9-binding protein OS=Gallus gallus OX=9031 GN=RGS9BP PE=2 SV=1	--	--	--	--	Cellular Component: integral component of membrane (GO:0016021);;	--	--
Ery13737	45	20	26	22	32	52	64	73	90	49	67	59	Mam01325	0	0	0	0	0	0	0	0	0	0	0	2	PREDICTED: adenylate cyclase type 2-like isoform X1 [Sinocyclocheilus anshuiensis]	Adenylate cyclase type 9 OS=Gallus gallus OX=9031 GN=ADCY9 PE=1 SV=1	Adenylate and Guanylate cyclase catalytic domain;; Domain of Unknown Function (DUF1053);; Adenylyl cyclase N-terminal extracellular and transmembrane region	Energy production and conversion	[C]	K08042|0|dre:557902|K08042 adenylate cyclase 2 [EC:4.6.1.1] | (RefSeq) adcy2b, si:dkey-266i6.1; adenylate cyclase 2b (brain)	Molecular Function: nucleotide binding (GO:0000166);; Molecular Function: adenylate cyclase activity (GO:0004016);; Cellular Component: intracellular (GO:0005622);; Cellular Component: plasma membrane (GO:0005886);; Biological Process: cAMP biosynthetic process (GO:0006171);; Biological Process: adenylate cyclase-activating G-protein coupled receptor signaling pathway (GO:0007189);; Biological Pr…	Signal transduction mechanisms	[T]
Ery29392	19	13	27	17	7	2	21	37	14	10	12	9	Mam01328	0	0	0	0	0	0	0	0	0	0	0	0	GPR81-like protein 3 [Danio rerio]	G-protein coupled receptor 183-A OS=Danio rerio OX=7955 GN=gpr183a PE=2 SV=1	7 transmembrane receptor (rhodopsin family)	--	--	--	Molecular Function: G-protein coupled receptor activity (GO:0004930);; Biological Process: G-protein coupled receptor signaling pathway (GO:0007186);; Cellular Component: integral component of membrane (GO:0016021);;	--	--
Ery01879	36	31	27	12	18	11	24	32	50	9	15	9	Mam01329	0	0	0	0	0	0	0	0	0	0	0	0	PREDICTED: trafficking protein particle complex subunit 10, partial [Sinocyclocheilus anshuiensis]	--	Trafficking protein particle complex subunit 10, TRAPPC10	General function prediction only	[R]	K20307|1.9599e-51|mze:101472897|K20307 trafficking protein particle complex subunit 10 | (RefSeq) trappc10; trafficking protein particle complex 10	--	--	--
Ery23125	0	0	0	281	306	158	5	2	0	266	268	245	Mam01338	51	93	249	0	7	0	163	81	93	0	7	16	PREDICTED: hemicentin-1-like [Sinocyclocheilus anshuiensis]	Fibrinogen C domain-containing protein 1-B OS=Xenopus laevis OX=8355 GN=fibcd1-b PE=2 SV=1	Fibrinogen beta and gamma chains, C-terminal globular domain	General function prediction only	[R]	--	--	--	--
Ery24200	94	76	115	51	89	60	55	92	61	40	80	30	Mam01340	0	0	0	0	0	0	0	0	0	0	0	0	PREDICTED: protein FAM160B1-like [Cyprinus carpio]	Protein FAM160B1 OS=Xenopus laevis OX=8355 GN=fam160b1 PE=2 SV=1	Retinoic acid induced 16-like protein	Function unknown	[S]	--	--	--	--
Ery00083	0	0	3	0	0	0	0	9	0	0	0	0	Mam01345	3	5	2	0	0	0	11	8	10	5	3	0	PREDICTED: FERM domain-containing protein 3 isoform X1 [Sinocyclocheilus grahami]	FERM domain-containing protein 3 OS=Xenopus tropicalis OX=8364 GN=frmd3 PE=2 SV=2	FERM central domain;; FERM C-terminal PH-like domain;; FERM N-terminal domain;; FERM adjacent (FA)	General function prediction only	[R]	--	Molecular Function: structural constituent of cytoskeleton (GO:0005200);; Cellular Component: cytoplasm (GO:0005737);; Cellular Component: cytoskeleton (GO:0005856);; Molecular Function: cytoskeletal protein binding (GO:0008092);; Cellular Component: integral component of membrane (GO:0016021);; Cellular Component: extrinsic component of membrane (GO:0019898);; Biological Process: actomyosin stru…	--	--
Ery06139	0	0	0	0	0	0	0	0	0	0	0	0	Mam01347	0	0	0	0	2	0	0	0	0	0	0	0	--	--	--	--	--	--	--	--	--
Ery23689	2071	1669	3262	3955	10656	8399	9979	9989	6876	5407	12347	6280	Mam01348	0	0	0	1846	3146	2172	0	12	2	3284	3927	2193	elongation factor 2 [Danio rerio]	Elongation factor 2 OS=Gallus gallus OX=9031 GN=EEF2 PE=1 SV=3	Elongation factor Tu GTP binding domain;; Elongation factor G, domain IV;; Elongation factor G C-terminus;; Elongation factor Tu domain 2;; Elongation Factor G, domain II;; 50S ribosome-binding GTPase	Translation, ribosomal structure and biogenesis	[J]	K03234|0|dre:336168|K03234 elongation factor 2 | (RefSeq) eef2l2, fj53d02, si:ch211-113n10.4, wu:fj53d02; eukaryotic translation elongation factor 2, like 2	Biological Process: hematopoietic progenitor cell differentiation (GO:0002244);; Molecular Function: translation elongation factor activity (GO:0003746);; Molecular Function: GTPase activity (GO:0003924);; Molecular Function: GTP binding (GO:0005525);; Cellular Component: nucleus (GO:0005634);; Cellular Component: cytoplasm (GO:0005737);; Cellular Component: polysome (GO:0005844);; Cellular Compo…	Translation, ribosomal structure and biogenesis	[J]
Ery29518	0	0	0	0	0	0	0	0	2	0	0	0	Mam01350	2	1	3	0	0	1	3	7	5	2	0	4	PREDICTED: basic proline-rich protein-like [Nipponia nippon]	--	--	--	--	--	--	Transcription	[K]
Ery02704	0	0	0	0	0	0	0	0	0	0	0	0	Mam01351	40	67	164	0	0	0	39	50	29	0	0	0	PREDICTED: stanniocalcin-like [Sinocyclocheilus anshuiensis]	Stanniocalcin OS=Oncorhynchus kisutch OX=8019 GN=stc PE=1 SV=1	Stanniocalcin family	--	--	--	Molecular Function: hormone activity (GO:0005179);; Cellular Component: extracellular space (GO:0005615);; Cellular Component: nucleus (GO:0005634);; Cellular Component: multivesicular body (GO:0005771);; Biological Process: cellular calcium ion homeostasis (GO:0006874);; Biological Process: response to peptide hormone (GO:0043434);; Biological Process: negative regulation of transcription, DNA-t…	--	--
Ery11451	6	0	0	0	0	0	2	0	0	6	0	0	Mam01353	69	42	49	3	7	0	87	65	77	12	4	15	hypothetical protein cypCar_00021541 [Cyprinus carpio]	--	--	Signal transduction mechanisms	[T]	K20051|3.0122e-23|mze:101467264|K20051 low-density lipoprotein receptor-related protein 4 | (RefSeq) lrp4; LDL receptor related protein 4	Biological Process: establishment of synaptic specificity at neuromuscular junction (GO:0007529);;	--	--
Ery22494	1147	940	732	38	83	51	523	745	489	192	331	158	Mam01356	0	0	0	0	0	0	0	0	0	0	0	0	PREDICTED: signal-induced proliferation-associated 1-like protein 3 [Sinocyclocheilus grahami]	Rap1 GTPase-activating protein 2 OS=Gallus gallus OX=9031 GN=RAP1GAP2 PE=2 SV=2	C-terminal domain of SPAR protein;; Rap/ran-GAP	Signal transduction mechanisms	[T]	K17703|0|dre:561005|K17703 signal-induced proliferation-associated 1 like protein 3 | (RefSeq) sipa1l3, si:dkey-149j18.1; signal-induced proliferation-associated 1 like 3	Biological Process: lens development in camera-type eye (GO:0002088);; Molecular Function: GTPase activator activity (GO:0005096);; Biological Process: regulation of small GTPase mediated signal transduction (GO:0051056);;	--	--
Ery01543	43	37	45	23	11	7	179	106	145	10	22	27	Mam01359	0	0	0	0	0	0	0	1	0	0	0	0	PREDICTED: helicase-like transcription factor isoform X2 [Sinocyclocheilus grahami]	DNA excision repair protein ERCC-6-like OS=Danio rerio OX=7955 GN=ercc6l PE=1 SV=1	SNF2 family N-terminal domain;; HIRAN domain;; Helicase conserved C-terminal domain;; Zinc finger, C3HC4 type (RING finger);; Zinc finger, C3HC4 type (RING finger);; Zinc finger, C3HC4 type (RING finger);; Ring finger domain;; RING-type zinc-finger	Transcription;; Replication, recombination and repair	[KL]	K15711|0|dre:564651|K15711 SWI/SNF-related matrix-associated actin-dependent regulator of chromatin subfamily A3 [EC:3.6.4.- 2.3.2.27] | (RefSeq) hltf, smarca3, wu:fc33f07; helicase-like transcription factor	Biological Process: protein polyubiquitination (GO:0000209);; Molecular Function: nucleic acid binding (GO:0003676);; Molecular Function: ATP binding (GO:0005524);; Biological Process: postreplication repair (GO:0006301);; Biological Process: regulation of transcription from RNA polymerase II promoter (GO:0006357);; Molecular Function: zinc ion binding (GO:0008270);; Molecular Function: ATPase ac…	Function unknown	[S]
Ery23993	28	24	7	0	0	0	31	67	30	0	0	0	Mam01361	3	5	0	0	0	2	0	5	0	0	0	0	hypothetical protein cypCar_00014136 [Cyprinus carpio]	Nuclear receptor subfamily 6 group A member 1-B OS=Danio rerio OX=7955 GN=nr6a1b PE=2 SV=1	Zinc finger, C4 type (two domains);; Ligand-binding domain of nuclear hormone receptor	Signal transduction mechanisms	[T]	--	Cellular Component: proteasome complex (GO:0000502);; Molecular Function: RNA polymerase II core promoter proximal region sequence-specific DNA binding (GO:0000978);; Molecular Function: chromatin binding (GO:0003682);; Molecular Function: steroid hormone receptor activity (GO:0003707);; Molecular Function: RNA polymerase II transcription factor activity, ligand-activated sequence-specific DNA bi…	--	--
Ery16277	80	73	73	67	83	70	13	67	70	97	121	86	Mam01363	0	0	0	0	0	0	0	0	0	0	0	0	lysosomal-associated transmembrane protein 4B [Danio rerio]	Lysosomal-associated transmembrane protein 4A OS=Gallus gallus OX=9031 GN=LAPTM4A PE=2 SV=1	Golgi 4-transmembrane spanning transporter	--	--	K12387|1.07832e-153|dre:368911|K12387 lysosomal-associated transmembrane protein | (RefSeq) laptm4b, fd60g10, si:zc215i13.7, wu:fd60g10, zgc:73120; lysosomal protein transmembrane 4 beta	Cellular Component: integral component of membrane (GO:0016021);;	--	--
Ery09593	0	0	0	0	0	0	0	0	0	0	0	0	Mam01368	0	0	0	0	0	0	0	0	0	0	0	0	PREDICTED: dihydroxyacetone phosphate acyltransferase-like [Sinocyclocheilus anshuiensis]	--	--	--	--	--	--	--	--
Ery00939	0	0	0	0	0	0	0	0	0	0	0	0	Mam01369	0	0	0	0	0	0	0	0	0	0	0	0	--	--	--	--	--	--	--	--	--
Ery13472	0	3	0	0	0	0	0	4	4	0	0	0	Mam01372	99	75	85	94	77	69	222	210	184	91	116	91	hypothetical protein cypCar_00045253 [Cyprinus carpio]	--	Galactose oxidase, central domain;; Kelch motif;; Kelch motif;; Kelch motif	General function prediction only	[R]	--	--	--	--
Ery27910	76	79	65	21	26	24	88	110	105	38	106	56	Mam01375	0	0	0	0	0	0	0	0	0	0	0	0	PREDICTED: sprouty-related, EVH1 domain-containing protein 1-like [Sinocyclocheilus rhinocerous]	Sprouty-related, EVH1 domain-containing protein 1 OS=Xenopus tropicalis OX=8364 GN=spred1 PE=1 SV=1	Sprouty protein (Spry);; WH1 domain	Signal transduction mechanisms	[T]	K04703|0|dre:406513|K04703 sprouty-related, EVH1 domain-containing protein | (RefSeq) spred1, fb14c08, fj51c03, wu:fb14c08, wu:fj51c03, zgc:85707; sprouty-related, EVH1 domain containing 1	Cellular Component: membrane (GO:0016020);; Biological Process: regulation of vascular endothelial growth factor receptor signaling pathway (GO:0030947);; Biological Process: blood vessel morphogenesis (GO:0048514);;	--	--
Ery12839	3	2	4	0	0	0	4	6	5	0	1	0	Mam01378	0	0	0	0	0	0	0	0	0	0	0	0	--	--	--	--	--	--	--	--	--
Ery07356	0	0	0	0	0	0	0	0	0	0	0	0	Mam01379	12	12	17	8	4	3	44	28	25	15	16	7	--	--	--	--	--	--	--	--	--
Ery19986	23	0	0	0	0	0	4	0	0	0	0	0	Mam01380	0	0	0	0	0	0	0	0	0	0	0	0	PREDICTED: myosin regulatory light chain 2, ventricular/cardiac muscle isoform [Cyprinus carpio]	Myosin regulatory light chain 2A, cardiac muscle isoform OS=Gallus gallus OX=9031 PE=1 SV=2	EF hand;; EF-hand domain pair;; EF-hand domain;; EF-hand domain pair	Cytoskeleton	[Z]	K10351|8.55138e-113|dre:100537244|K10351 myosin regulatory light chain 2 | (RefSeq) myl2a; myosin, light chain 2a, regulatory, cardiac, slow	--	--	--
Ery13329	35	49	41	14	8	7	31	38	19	0	15	2	Mam01381	0	0	0	16	0	5	2	0	0	19	13	24	PREDICTED: RING finger protein 215-like [Sinocyclocheilus rhinocerous]	RING finger protein 150 OS=Danio rerio OX=7955 GN=rnf150 PE=2 SV=1	Ring finger domain;; RING-like zinc finger;; Zinc finger, C3HC4 type (RING finger);; Zinc finger, C3HC4 type (RING finger);; RING-type zinc-finger	Posttranslational modification, protein turnover, chaperones	[O]	--	Molecular Function: zinc ion binding (GO:0008270);;	--	--
Ery29404	0	0	0	0	0	0	0	0	0	0	0	0	Mam01383	0	0	0	0	0	0	1	0	0	0	0	0	PREDICTED: prolyl 4-hydroxylase subunit alpha-1-like isoform X1 [Cyprinus carpio]	--	--	--	--	--	Molecular Function: procollagen-proline 4-dioxygenase activity (GO:0004656);; Molecular Function: iron ion binding (GO:0005506);; Cellular Component: endoplasmic reticulum (GO:0005783);; Molecular Function: oxidoreductase activity, acting on single donors with incorporation of molecular oxygen, incorporation of two atoms of oxygen (GO:0016702);; Molecular Function: L-ascorbic acid binding (GO:003…	--	--
Ery20900	576	779	651	70	7	25	162	487	635	333	156	368	Mam01384	0	0	0	0	0	0	0	0	0	0	0	0	PREDICTED: cell growth regulator with EF hand domain protein 1-like isoform X2 [Sinocyclocheilus rhinocerous]	--	EF-hand domain pair	--	--	--	Molecular Function: calcium ion binding (GO:0005509);;	--	--
Ery28955	133	209	145	20	121	28	457	274	142	189	486	261	Mam01385	0	0	0	0	0	0	0	0	0	1	0	0	PREDICTED: forkhead box protein A1-A-like [Sinocyclocheilus anshuiensis]	Forkhead box protein A1 OS=Xenopus tropicalis OX=8364 GN=foxa1 PE=2 SV=1	Forkhead domain;; Forkhead N-terminal region;; HNF3 C-terminal domain	Transcription	[K]	K09387|0|dre:30541|K09387 forkhead box protein A1, hepatocyte nuclear factor 3-alpha | (RefSeq) foxa1, fkd7, forkhead-7; forkhead box A1	Molecular Function: RNA polymerase II transcription factor activity, sequence-specific DNA binding (GO:0000981);; Cellular Component: nucleus (GO:0005634);; Biological Process: regulation of transcription, DNA-templated (GO:0006355);; Molecular Function: transcription factor binding (GO:0008134);; Molecular Function: protein domain specific binding (GO:0019904);; Molecular Function: sequence-spec…	--	--
Ery15155	0	0	0	0	0	0	0	0	2	0	0	0	Mam01388	0	0	0	0	0	0	0	0	0	0	0	0	hypothetical protein cypCar_00005458 [Cyprinus carpio]	--	Immunoglobulin V-set domain;; Immunoglobulin I-set domain	--	--	--	--	--	--
Ery27060	0	0	0	0	0	0	0	0	0	0	0	0	Mam01391	0	0	0	0	0	0	0	0	0	0	0	0	PREDICTED: pro-MCH 1-like [Sinocyclocheilus anshuiensis]	Pro-MCH 2 OS=Oncorhynchus tshawytscha OX=74940 GN=mch2 PE=2 SV=1	Pro-melanin-concentrating hormone (Pro-MCH)	--	--	--	Biological Process: chemical synaptic transmission (GO:0007268);; Molecular Function: melanin-concentrating hormone activity (GO:0030354);;	--	--
Ery24342	689	413	314	0	15	0	708	1062	1377	2	22	20	Mam01392	0	0	0	0	0	0	0	0	0	0	0	0	PREDICTED: phospholipid transfer protein-like [Sinocyclocheilus anshuiensis]	--	LBP / BPI / CETP family, C-terminal domain;; LBP / BPI / CETP family, N-terminal domain	Defense mechanisms	[V]	K08761|0|dre:445125|K08761 phospholipid transfer protein | (RefSeq) pltp, zgc:100903; phospholipid transfer protein	Cellular Component: extracellular space (GO:0005615);; Biological Process: lipid metabolic process (GO:0006629);; Molecular Function: lipid binding (GO:0008289);;	--	--
Ery30561	2	10	19	0	0	0	0	8	3	0	0	0	Mam01397	150	116	112	2	8	10	217	156	137	0	10	3	hypothetical protein cypCar_00048674, partial [Cyprinus carpio]	--	--	Signal transduction mechanisms	[T]	K21067|1.9108e-74|dre:100333556|K21067 Rho GTPase-activating protein 44 | (RefSeq) arhgap44; Rho GTPase activating protein 44	--	--	--
Ery06168	7	0	0	0	0	0	66	36	59	0	0	0	Mam01399	0	0	0	0	0	0	0	0	0	0	0	0	PREDICTED: chordin-like protein 2 [Sinocyclocheilus grahami]	Chordin-like protein 1 OS=Gallus gallus OX=9031 GN=CHRDL1 PE=2 SV=1	von Willebrand factor type C domain	--	--	K17280|0|dre:563085|K17280 chordin-like protein 2 | (RefSeq) chrdl2, chl, si:dkey-11j5.7, si:dkey-11j5.7-like; chordin-like 2	Biological Process: eye development (GO:0001654);; Biological Process: dorsal/ventral pattern formation (GO:0009953);; Cellular Component: integral component of membrane (GO:0016021);; Biological Process: neuron differentiation (GO:0030182);; Biological Process: negative regulation of BMP signaling pathway (GO:0030514);;	--	--
Ery23277	99	109	285	23	44	79	115	217	53	11	73	12	Mam01401	0	0	0	0	0	0	0	0	0	0	0	0	PREDICTED: inhibitor of growth protein 5 [Sinocyclocheilus rhinocerous]	Inhibitor of growth protein 4 OS=Gallus gallus OX=9031 GN=ING4 PE=2 SV=1	Inhibitor of growth proteins N-terminal histone-binding	Chromatin structure and dynamics	[B]	K11345|1.15622e-153|dre:792168|K11345 inhibitor of growth protein 5 | (RefSeq) ing5a, ing5; inhibitor of growth family, member 5a	Molecular Function: zinc ion binding (GO:0008270);; Biological Process: negative regulation of cell proliferation (GO:0008285);; Biological Process: histone acetylation (GO:0016573);; Cellular Component: MOZ/MORF histone acetyltransferase complex (GO:0070776);;	--	--
Ery00321	0	0	0	0	0	0	0	0	0	0	0	0	Mam01402	0	0	0	0	0	0	0	0	0	0	0	0	--	--	--	--	--	--	--	--	--
Ery04461	0	0	0	0	0	0	0	0	0	0	0	0	Mam01404	0	0	0	0	0	0	0	0	0	0	0	0	PREDICTED: paired box protein Pax-1-like [Sinocyclocheilus rhinocerous]	Paired box protein Pax-9 (Fragment) OS=Gallus gallus OX=9031 GN=PAX9 PE=2 SV=1	'Paired box' domain;; Homeodomain-like domain	Transcription	[K]	K09382|0|dre:564359|K09382 paired box protein 1/9 | (RefSeq) pax1a, zgc:158781; paired box 1a	Molecular Function: DNA binding (GO:0003677);; Molecular Function: transcription factor activity, sequence-specific DNA binding (GO:0003700);; Cellular Component: nucleus (GO:0005634);; Biological Process: regulation of transcription, DNA-templated (GO:0006355);; Biological Process: multicellular organism development (GO:0007275);;	--	--
Ery04836	0	0	0	0	0	0	0	0	5	0	0	0	Mam01405	0	0	0	0	0	0	0	0	0	0	0	0	PREDICTED: sialic acid-binding Ig-like lectin 15 [Sinocyclocheilus anshuiensis]	CD166 antigen homolog OS=Carassius auratus OX=7957 GN=alcam PE=1 SV=2	Immunoglobulin I-set domain;; Immunoglobulin V-set domain;; Immunoglobulin domain;; Immunoglobulin domain;; Immunoglobulin domain	--	--	K16352|8.90613e-151|dre:100006927|K16352 sialic acid binding Ig-like lectin 15 | (RefSeq) si:dkey-11p23.7	Cellular Component: integral component of membrane (GO:0016021);;	--	--
Ery22387	0	0	0	0	0	0	0	0	0	0	0	0	Mam01406	46	29	36	15	6	15	45	47	61	18	11	18	PREDICTED: uncharacterized protein LOC107750954 [Sinocyclocheilus rhinocerous]	--	--	--	--	--	--	--	--
Ery01537	0	0	3	0	0	0	0	0	0	0	0	0	Mam01410	64	54	39	29	24	15	58	97	97	8	10	12	PREDICTED: uncharacterized protein LOC107750954 [Sinocyclocheilus rhinocerous]	--	--	--	--	--	--	--	--
Ery26584	0	0	0	0	0	0	3	0	0	0	0	0	Mam01411	249	107	74	1919	1341	1284	162	112	132	692	528	627	--	--	--	--	--	--	--	--	--
Ery04165	350	256	262	53	102	114	240	266	222	203	150	130	Mam01412	2	2	0	0	0	0	0	0	0	0	0	0	hypothetical protein cypCar_00010524 [Cyprinus carpio]	Bromodomain testis-specific protein OS=Danio rerio OX=7955 GN=brdt PE=3 SV=2	Bromodomain;; Bromodomain extra-terminal - transcription regulation	Transcription	[K]	--	Biological Process: thrombocyte differentiation (GO:0002574);;	--	--
Ery10072	670	518	410	73	88	57	115	415	438	136	105	112	Mam01413	0	0	0	0	0	0	0	0	0	0	0	0	PREDICTED: Krueppel-like factor 3 isoform X1 [Cyprinus carpio]	Transcription factor Sp3 OS=Gallus gallus OX=9031 GN=SP3 PE=1 SV=1	Zinc finger, C2H2 type;; Zinc-finger double domain;; C2H2-type zinc finger	General function prediction only	[R]	K15605|2.92362e-123|dre:117603|K15605 krueppel-like factor 3 | (RefSeq) klf3, klf12; Kruppel-like factor 3 (basic)	Molecular Function: transcriptional repressor activity, RNA polymerase II transcription regulatory region sequence-specific binding (GO:0001227);; Molecular Function: chromatin binding (GO:0003682);; Biological Process: erythrocyte maturation (GO:0043249);;	--	--
Ery21126	3	3	0	0	2	0	34	23	49	9	17	14	Mam01415	0	0	0	0	0	0	0	0	0	0	0	0	PREDICTED: chromosome-associated kinesin KIF4-like [Sinocyclocheilus grahami]	Chromosome-associated kinesin KIF4 OS=Xenopus laevis OX=8355 GN=kif4 PE=2 SV=1	Kinesin motor domain;; Microtubule binding	Cytoskeleton	[Z]	K10395|0|dre:393796|K10395 kinesin family member 4/21/27 | (RefSeq) kif4, zgc:66125; kinesin family member 4	Molecular Function: ATP binding (GO:0005524);; Cellular Component: kinesin complex (GO:0005871);; Cellular Component: microtubule (GO:0005874);; Biological Process: microtubule-based movement (GO:0007018);; Molecular Function: microtubule binding (GO:0008017);; Molecular Function: ATP-dependent microtubule motor activity, plus-end-directed (GO:0008574);;	--	--
Ery07347	3	0	0	22	25	12	0	0	0	33	14	27	Mam01416	0	4	0	0	0	0	8	7	3	0	0	0	PREDICTED: uncharacterized protein LOC109084860 isoform X1 [Cyprinus carpio]	--	Reverse transcriptase (RNA-dependent DNA polymerase);; Integrase core domain	General function prediction only	[R]	--	--	--	--
Ery10109	4	0	0	0	0	0	0	7	0	0	0	0	Mam01417	0	0	0	0	0	0	0	0	0	0	0	0	hypothetical protein cypCar_00021090 [Cyprinus carpio]	Matrilin-3 OS=Gallus gallus OX=9031 GN=MATN3 PE=2 SV=1	von Willebrand factor type A domain;; Coagulation Factor Xa inhibitory site;; Complement Clr-like EGF-like;; von Willebrand factor type A domain;; Calcium-binding EGF domain;; EGF-like domain;; 7 transmembrane receptor (rhodopsin family);; Olfactory receptor	Signal transduction mechanisms	[T]	--	Molecular Function: magnesium ion binding (GO:0000287);; Molecular Function: calcium ion binding (GO:0005509);;	General function prediction only	[R]
Ery16724	2	0	0	0	0	0	0	0	0	0	0	0	Mam01418	0	0	0	0	0	0	0	0	0	0	0	0	hypothetical protein cypCar_00036013 [Cyprinus carpio]	Heparanase OS=Gallus gallus OX=9031 GN=HPSE PE=1 SV=1	--	--	--	K07965|9.78047e-76|dre:562573|K07965 heparanase 2 [EC:3.2.1.-] | (RefSeq) hpse2, si:dkeyp-22h2.2; heparanase 2	Molecular Function: beta-glucuronidase activity (GO:0004566);; Cellular Component: proteinaceous extracellular matrix (GO:0005578);; Cellular Component: intracellular (GO:0005622);; Cellular Component: membrane (GO:0016020);; Biological Process: extracellular matrix organization (GO:0030198);; Biological Process: heparan sulfate proteoglycan catabolic process (GO:0030200);; Molecular Function: he…	--	--
Ery01702	170	253	183	33	91	61	120	153	125	83	190	123	Mam01421	0	0	0	0	1	0	11	21	5	7	3	0	PREDICTED: NEDD4-binding protein 2-like 2 [Sinocyclocheilus rhinocerous]	--	AAA domain	Replication, recombination and repair	[L]	--	--	General function prediction only	[R]
Ery11741	61	102	114	38	28	35	228	128	127	58	114	94	Mam01422	0	0	0	0	0	0	0	0	0	0	0	0	PREDICTED: ADP-ribosylation factor-like protein 2 isoform X1 [Sinocyclocheilus grahami]	ADP-ribosylation factor-like protein 3 OS=Xenopus laevis OX=8355 GN=arl3 PE=2 SV=1	ADP-ribosylation factor family;; Ras of Complex, Roc, domain of DAPkinase;; Ras family;; Signal recognition particle receptor beta subunit;; Gtr1/RagA G protein conserved region;; 50S ribosome-binding GTPase	Intracellular trafficking, secretion, and vesicular transport;; Cytoskeleton	[UZ]	K07943|4.57398e-124|dre:449774|K07943 ADP-ribosylation factor-like protein 2 | (RefSeq) arl2, zgc:103658; ADP-ribosylation factor-like 2	Molecular Function: GTP binding (GO:0005525);; Cellular Component: intracellular (GO:0005622);; Biological Process: small GTPase mediated signal transduction (GO:0007264);;	General function prediction only	[R]
Ery06837	0	0	0	0	0	0	0	0	0	0	0	0	Mam01424	51	51	58	63	34	52	270	172	184	174	136	142	PREDICTED: fibroblast growth factor 23-like [Sinocyclocheilus anshuiensis]	Fibroblast growth factor 23 OS=Tetraodon nigroviridis OX=99883 GN=fgf23 PE=2 SV=1	Fibroblast growth factor	Signal transduction mechanisms	[T]	K04358|0|dre:494456|K04358 fibroblast growth factor | (RefSeq) fgf23; fibroblast growth factor 23	Molecular Function: fibroblast growth factor receptor binding (GO:0005104);; Cellular Component: extracellular region (GO:0005576);; Molecular Function: growth factor activity (GO:0008083);; Biological Process: fibroblast growth factor receptor signaling pathway (GO:0008543);; Biological Process: regulation of bone mineralization (GO:0030500);; Biological Process: cellular phosphate ion homeostas…	--	--
Ery18444	86	92	176	0	0	3	702	382	466	3	7	6	Mam01428	2	0	0	0	0	0	0	0	0	0	0	0	PREDICTED: voltage-dependent L-type calcium channel subunit beta-2-like isoform X4 [Sinocyclocheilus anshuiensis]	55 kDa erythrocyte membrane protein OS=Takifugu rubripes OX=31033 GN=mpp1 PE=3 SV=1	Guanylate kinase;; Voltage gated calcium channel subunit beta domain 4Aa N terminal	Inorganic ion transport and metabolism;; Signal transduction mechanisms	[PT]	K04863|0|tru:101072175|K04863 voltage-dependent calcium channel beta-2 | (RefSeq) cacnb2, CACNB2_tv1, CACNB2_tv2, CACNB2_tv3, CACNB2_tv4; calcium voltage-gated channel auxiliary subunit beta 2	Biological Process: embryonic heart tube morphogenesis (GO:0003143);; Cellular Component: voltage-gated calcium channel complex (GO:0005891);; Biological Process: chemical synaptic transmission (GO:0007268);; Biological Process: neuromuscular junction development (GO:0007528);; Molecular Function: high voltage-gated calcium channel activity (GO:0008331);; Biological Process: regulation of voltage…	--	--
Ery26073	1258	718	725	486	355	404	904	1699	1623	421	412	383	Mam01431	0	0	0	0	0	0	0	0	0	0	0	0	PREDICTED: zinc finger CCCH domain-containing protein 13-like [Sinocyclocheilus anshuiensis]	--	C2 domain;; FIP domain	--	--	K12484|5.76398e-180|dre:402861|K12484 Rab11 family-interacting protein 1/2/5 | (RefSeq) rab11fip1b, si:ch211-187d7.3; RAB11 family interacting protein 1 (class I) b	Cellular Component: cytoplasm (GO:0005737);; Molecular Function: Rab GTPase binding (GO:0017137);; Cellular Component: intracellular membrane-bounded organelle (GO:0043231);; Biological Process: regulated exocytosis (GO:0045055);;	--	--
Ery22674	71	58	40	11	15	4	61	79	61	10	4	11	Mam01434	0	0	0	0	0	0	0	0	0	2	0	0	PREDICTED: DNA-directed DNA/RNA polymerase mu-like [Sinocyclocheilus rhinocerous]	DNA nucleotidylexotransferase OS=Oncorhynchus mykiss OX=8022 GN=dntt PE=2 SV=1	Homeobox domain;; Helix-hairpin-helix domain;; DNA polymerase beta palm;; DNA polymerase beta thumb;; Homeobox KN domain	Replication, recombination and repair	[L]	K03513|0|dre:393218|K03513 DNA polymerase mu [EC:2.7.7.7] | (RefSeq) polm, polmu, zgc:56122; polymerase (DNA directed), mu	Molecular Function: binding (GO:0005488);; Biological Process: DNA metabolic process (GO:0006259);; Molecular Function: DNA polymerase activity (GO:0034061);;	--	--
Ery19974	7	6	4	0	0	0	5	12	13	0	1	0	Mam01435	8	7	0	0	0	0	16	25	11	0	0	0	PREDICTED: meiosis-specific with OB domain-containing protein-like [Sinocyclocheilus grahami]	--	Replication protein A OB domain	Replication, recombination and repair	[L]	--	Biological Process: resolution of meiotic recombination intermediates (GO:0000712);; Molecular Function: single-stranded DNA binding (GO:0003697);; Molecular Function: single-stranded DNA 3'-5' exodeoxyribonuclease activity (GO:0008310);;	--	--
Ery06365	0	0	0	0	0	0	2	0	0	0	0	0	Mam01438	9	5	16	0	0	6	16	13	4	0	0	5	hypothetical protein cypCar_00015875, partial [Cyprinus carpio]	Zinc finger protein ZIC 2-B OS=Xenopus laevis OX=8355 GN=zic2-b PE=2 SV=1	Zinc finger, C2H2 type;; Zinc-finger double domain;; C2H2-type zinc finger;; Zinc-finger double-stranded RNA-binding	General function prediction only	[R]	K06235|0|dre:58077|K06235 zinc finger protein ZIC 2 | (RefSeq) zic2a, cb851, fb26a03, wu:fb26a03, zic2, zic2.1; zic family member 2 (odd-paired homolog, Drosophila), a	Biological Process: neural tube formation (GO:0001841);; Molecular Function: nucleic acid binding (GO:0003676);; Biological Process: regulation of smoothened signaling pathway (GO:0008589);; Biological Process: dorsal/ventral pattern formation (GO:0009953);; Biological Process: neural crest cell development (GO:0014032);; Biological Process: diencephalon development (GO:0021536);; Biological Proc…	General function prediction only	[R]
Ery00175	387	373	330	277	223	238	387	266	437	338	383	431	Mam01443	9	7	6	0	2	0	0	0	0	0	0	0	PREDICTED: HEAT repeat-containing protein 3-like isoform X1 [Sinocyclocheilus rhinocerous]	--	Armadillo/beta-catenin-like repeat	--	--	--	Biological Process: protein import into nucleus (GO:0006606);; Biological Process: ribosomal large subunit biogenesis (GO:0042273);; Molecular Function: unfolded protein binding (GO:0051082);;	--	--
Ery01163	4	0	4	0	0	0	12	9	0	0	0	0	Mam01446	0	0	0	0	0	0	0	0	0	0	0	0	PREDICTED: noelin isoform X4 [Cyprinus carpio]	Noelin OS=Gallus gallus OX=9031 GN=OLFM1 PE=1 SV=1	Olfactomedin-like domain;; Neurogenesis glycoprotein	Extracellular structures	[W]	--	Biological Process: axonogenesis (GO:0007409);; Biological Process: positive regulation of neural retina development (GO:0061075);;	--	--
Ery23530	0	0	0	0	0	0	0	0	0	0	0	0	Mam01447	0	0	0	0	0	0	0	0	0	0	0	0	TC1-like transposase [Cyprinus carpio]	--	Transposase;; DDE superfamily endonuclease	--	--	--	Molecular Function: DNA binding (GO:0003677);; Molecular Function: motor activity (GO:0003774);; Molecular Function: ATP binding (GO:0005524);; Biological Process: transposition, DNA-mediated (GO:0006313);; Biological Process: DNA integration (GO:0015074);; Cellular Component: myosin complex (GO:0016459);;	Mobilome: prophages, transposons	[X]
Ery26651	0	0	0	0	0	0	0	6	0	0	0	0	Mam01448	0	0	0	0	0	0	2	4	4	0	0	0	reverse transcriptase [Danio rerio]	--	Reverse transcriptase (RNA-dependent DNA polymerase)	General function prediction only	[R]	--	Molecular Function: RNA-directed DNA polymerase activity (GO:0003964);; Biological Process: RNA-dependent DNA biosynthetic process (GO:0006278);;	Mobilome: prophages, transposons	[X]
Ery28271	565	891	817	0	0	0	333	685	1002	0	4	0	Mam01455	0	0	0	0	0	0	0	0	0	0	0	0	PREDICTED: tetraspanin-13-like [Sinocyclocheilus rhinocerous]	Tetraspanin-31 OS=Danio rerio OX=7955 GN=tspan31 PE=2 SV=2	Tetraspanin family	General function prediction only	[R]	K17356|1.76552e-117|dre:798836|K17356 tetraspanin-13/31 | (RefSeq) tspan13a, zgc:91858; tetraspanin 13a	Molecular Function: calcium channel regulator activity (GO:0005246);; Cellular Component: integral component of plasma membrane (GO:0005887);; Biological Process: cell surface receptor signaling pathway (GO:0007166);; Biological Process: regulation of calcium ion transmembrane transport (GO:1903169);;	--	--
Ery04279	164	79	0	0	0	0	1437	171	673	0	0	13	Mam01460	52	34	43	34	38	26	28	46	34	17	31	27	hypothetical protein cypCar_00029027 [Cyprinus carpio]	Calpain-1 catalytic subunit OS=Gallus gallus OX=9031 PE=1 SV=2	Calpain family cysteine protease;; Calpain large subunit, domain III	Posttranslational modification, protein turnover, chaperones;; Signal transduction mechanisms	[OT]	--	Molecular Function: calcium-dependent cysteine-type endopeptidase activity (GO:0004198);; Cellular Component: cytoplasm (GO:0005737);; Biological Process: proteolysis (GO:0006508);;	Posttranslational modification, protein turnover, chaperones	[O]
Ery20281	2	0	0	0	0	0	0	0	0	0	0	0	Mam01465	16	15	49	4	0	2	44	39	48	0	0	2	PREDICTED: adhesion G protein-coupled receptor E1-like [Sinocyclocheilus rhinocerous]	Adhesion G protein-coupled receptor L4 OS=Danio rerio OX=7955 GN=adgrl4 PE=2 SV=2	7 transmembrane receptor (Secretin family);; GPCR proteolysis site, GPS, motif	Signal transduction mechanisms	[T]	--	Molecular Function: transmembrane signaling receptor activity (GO:0004888);; Biological Process: signal transduction (GO:0007165);; Cellular Component: membrane (GO:0016020);;	--	--
Ery20702	1081	1378	1492	40	46	9	1192	2909	2709	40	19	65	Mam01466	0	0	0	0	0	0	0	0	0	0	0	0	PREDICTED: C-C chemokine receptor type 9-like [Cyprinus carpio]	C-X-C chemokine receptor type 4-B OS=Xenopus laevis OX=8355 GN=cxcr4-b PE=2 SV=1	7 transmembrane receptor (rhodopsin family)	General function prediction only	[R]	K04184|0|dre:553366|K04184 C-C chemokine receptor type 9 | (RefSeq) ccr9a, sb:eu630; chemokine (C-C motif) receptor 9a	Molecular Function: chemokine receptor activity (GO:0004950);; Molecular Function: scavenger receptor activity (GO:0005044);; Biological Process: receptor-mediated endocytosis (GO:0006898);; Biological Process: chemotaxis (GO:0006935);; Biological Process: G-protein coupled receptor signaling pathway (GO:0007186);; Cellular Component: integral component of membrane (GO:0016021);; Molecular Functi…	--	--
Ery09337	5	0	0	0	0	0	3	47	7	0	2	0	Mam01471	0	2	0	0	0	0	0	0	0	0	0	0	PREDICTED: zinc finger protein Gfi-1 [Sinocyclocheilus rhinocerous]	Zinc finger protein Gfi-1b OS=Gallus gallus OX=9031 GN=GFI1B PE=2 SV=1	Zinc-finger double domain;; Zinc finger, C2H2 type;; C2H2-type zinc finger;; C2H2-type zinc finger;; Zinc-finger double-stranded RNA-binding;; Zinc-finger of C2H2 type	General function prediction only	[R]	K09223|0|dre:798697|K09223 growth factor independent 1 | (RefSeq) gfi1ab, gfi1, gfi1.2, gfi1b; growth factor independent 1A transcription repressor b	Biological Process: negative regulation of transcription from RNA polymerase II promoter (GO:0000122);; Molecular Function: nucleic acid binding (GO:0003676);; Biological Process: peripheral nervous system development (GO:0007422);; Biological Process: myeloid cell differentiation (GO:0030099);; Molecular Function: metal ion binding (GO:0046872);; Biological Process: regulation of neurogenesis (G…	--	--
Ery17476	16	9	65	0	0	9	30	55	4	0	0	0	Mam01474	0	0	0	0	0	0	0	0	0	0	0	0	PREDICTED: NACHT, LRR and PYD domains-containing protein 3-like [Sinocyclocheilus grahami]	Stonustoxin subunit alpha OS=Synanceia horrida OX=13279 PE=1 SV=3	NACHT domain;; Fish-specific NACHT associated domain;; Leucine Rich repeat;; SPRY-associated domain;; SPRY domain	--	--	--	Molecular Function: nucleotide binding (GO:0000166);;	--	--
Ery29180	654	872	821	1537	1731	1655	188	524	325	1054	1713	913	Mam01477	0	0	0	0	0	0	0	0	6	0	0	0	PREDICTED: acyl-CoA-binding domain-containing protein 5A-like isoform X4 [Sinocyclocheilus rhinocerous]	Acyl-CoA-binding domain-containing protein 5A OS=Danio rerio OX=7955 GN=acbd5a PE=2 SV=1	Acyl CoA binding protein	Lipid transport and metabolism	[I]	--	--	Lipid transport and metabolism	[I]
Ery20929	127	123	124	49	54	61	129	172	154	76	134	109	Mam01478	0	0	0	0	0	0	9	0	0	0	0	0	PREDICTED: serine/threonine-protein kinase PRP4 homolog [Cyprinus carpio]	Mitogen-activated protein kinase 8B OS=Cyprinus carpio OX=7962 GN=mapk8b PE=2 SV=1	Protein kinase domain;; Protein tyrosine kinase;; Poxvirus serine/threonine protein kinase	RNA processing and modification	[A]	K08827|1.33193e-160|ssc:100157287|K08827 serine/threonine-protein kinase PRP4 [EC:2.7.11.1] | (RefSeq) PRPF4B; pre-mRNA processing factor 4B	Molecular Function: protein kinase activity (GO:0004672);; Molecular Function: ATP binding (GO:0005524);; Biological Process: protein phosphorylation (GO:0006468);;	Cell wall/membrane/envelope biogenesis	[M]
Ery11199	264	155	216	15	34	23	504	600	518	53	64	28	Mam01480	0	1	0	0	0	0	0	0	0	0	0	0	PREDICTED: polycystin-2-like isoform X1 [Sinocyclocheilus grahami]	Polycystin-2 OS=Danio rerio OX=7955 GN=pkd2 PE=1 SV=1	Polycystin cation channel;; Ion transport protein	Inorganic ion transport and metabolism;; Signal transduction mechanisms	[PT]	K04986|0|dre:432387|K04986 polycystin 2 | (RefSeq) pkd2; polycystic kidney disease 2	Biological Process: lymphangiogenesis (GO:0001946);; Biological Process: heart looping (GO:0001947);; Biological Process: heart jogging (GO:0003146);; Molecular Function: calcium channel activity (GO:0005262);; Molecular Function: calcium ion binding (GO:0005509);; Cellular Component: endoplasmic reticulum (GO:0005783);; Cellular Component: cilium (GO:0005929);; Biological Process: dorsal/ventral…	--	--
Ery27319	0	0	0	0	0	0	0	0	0	0	0	0	Mam01482	2	0	0	0	0	0	16	0	9	0	0	0	--	--	--	--	--	--	--	--	--
Ery21379	0	0	0	0	0	0	0	0	0	0	0	0	Mam01483	2	2	4	0	0	0	0	0	0	0	0	0	von Willebrand factor C domain-containing protein 2-like precursor [Danio rerio]	von Willebrand factor C domain-containing protein 2-like OS=Danio rerio OX=7955 GN=vwc2l PE=2 SV=1	von Willebrand factor type C domain	--	--	--	Cellular Component: extracellular region (GO:0005576);; Biological Process: nervous system development (GO:0007399);; Cellular Component: cell junction (GO:0030054);; Cellular Component: synapse (GO:0045202);;	--	--
Ery25097	38	56	35	123	25	16	177	186	145	1044	971	919	Mam01488	0	0	0	0	0	0	4	3	0	0	0	0	hypothetical protein cypCar_00019221 [Cyprinus carpio]	Protein phosphatase 1 regulatory subunit 3B OS=Danio rerio OX=7955 GN=ppp1r3b PE=2 SV=1	Carbohydrate/starch-binding module (family 21);; Starch/carbohydrate-binding module (family 53)	Posttranslational modification, protein turnover, chaperones;; Signal transduction mechanisms	[OT]	K07189|8.28122e-176|dre:327285|K07189 protein phosphatase 1 regulatory subunit 3A/B/C/D/E | (RefSeq) ppp1r3b, wu:fd20c10, wu:fi66d07, zgc:55542; protein phosphatase 1, regulatory subunit 3B	Cellular Component: protein phosphatase type 1 complex (GO:0000164);; Biological Process: regulation of glycogen catabolic process (GO:0005981);; Molecular Function: protein phosphatase regulator activity (GO:0019888);;	--	--
Ery21476	4	6	8	0	0	0	3	8	12	0	0	0	Mam01491	0	0	0	0	0	0	0	0	0	0	0	0	PREDICTED: stanniocalcin-2-like [Sinocyclocheilus anshuiensis]	Stanniocalcin OS=Anguilla australis OX=7940 GN=stc PE=1 SV=2	Stanniocalcin family	--	--	--	Molecular Function: hormone activity (GO:0005179);; Cellular Component: extracellular region (GO:0005576);;	--	--
Ery13559	0	0	0	0	0	0	0	0	0	0	0	0	Mam01492	0	0	0	0	0	0	0	0	0	0	0	0	hypothetical protein cypCar_00046346 [Cyprinus carpio]	Homeobox protein otx5 OS=Xenopus tropicalis OX=8364 GN=otx5 PE=2 SV=1	Otx1 transcription factor;; Homeobox domain	Transcription	[K]	--	Molecular Function: transcription factor activity, sequence-specific DNA binding (GO:0003700);; Cellular Component: nucleus (GO:0005634);; Biological Process: regulation of transcription, DNA-templated (GO:0006355);; Biological Process: visual perception (GO:0007601);; Biological Process: eye photoreceptor cell development (GO:0042462);; Molecular Function: sequence-specific DNA binding (GO:00435…	--	--
Ery14731	18	12	8	2	0	0	32	15	21	0	6	9	Mam01495	0	0	0	0	0	0	0	0	0	0	0	0	PREDICTED: zinc finger protein 501-like isoform X4 [Sinocyclocheilus anshuiensis]	Oocyte zinc finger protein XlCOF6 (Fragment) OS=Xenopus laevis OX=8355 PE=3 SV=1	Zinc-finger double domain;; Zinc finger, C2H2 type;; C2H2-type zinc finger;; C2H2-type zinc finger;; Zinc-finger of C2H2 type;; Zinc-finger double-stranded RNA-binding	General function prediction only	[R]	--	--	General function prediction only	[R]
Ery10362	16	22	23	0	2	0	28	20	15	3	0	3	Mam01497	0	0	0	0	0	0	4	0	0	0	0	0	PREDICTED: beta-2 adrenergic receptor-like [Sinocyclocheilus anshuiensis]	Beta-2 adrenergic receptor OS=Oncorhynchus mykiss OX=8022 GN=adrb2 PE=2 SV=1	7 transmembrane receptor (rhodopsin family);; Serpentine type 7TM GPCR chemoreceptor Srsx;; Olfactory receptor;; Serpentine type 7TM GPCR chemoreceptor Srx	General function prediction only	[R]	K04142|0|dre:565838|K04142 adrenergic receptor beta-2 | (RefSeq) adrb2a; adrenoceptor beta 2, surface a	Biological Process: norepinephrine-epinephrine-mediated vasodilation involved in regulation of systemic arterial blood pressure (GO:0002025);; Biological Process: regulation of heart rate (GO:0002027);; Molecular Function: beta2-adrenergic receptor activity (GO:0004941);; Cellular Component: integral component of plasma membrane (GO:0005887);; Biological Process: cell-cell signaling (GO:0007267);…	--	--
Ery11120	626	399	353	159	104	109	677	827	780	96	147	95	Mam01499	0	0	2	0	0	0	0	0	0	0	0	0	hypothetical protein cypCar_00011048 [Cyprinus carpio]	Formin-binding protein 1-like OS=Xenopus tropicalis OX=8364 GN=fnbp1l PE=1 SV=1	Fes/CIP4, and EFC/F-BAR homology domain;; Variant SH3 domain;; SH3 domain;; Variant SH3 domain	Cytoskeleton	[Z]	K20121|0|dre:445240|K20121 formin-binding protein 1 | (RefSeq) fnbp1l, zgc:100923; formin binding protein 1-like	Molecular Function: ARF guanyl-nucleotide exchange factor activity (GO:0005086);; Cellular Component: trans-Golgi network (GO:0005802);; Biological Process: endocytosis (GO:0006897);;	--	--
Ery13969	226	254	218	132	91	85	302	389	360	201	259	201	Mam01500	0	0	0	0	0	0	0	0	0	0	0	0	PREDICTED: nuclear prelamin A recognition factor [Sinocyclocheilus rhinocerous]	Nuclear prelamin A recognition factor OS=Danio rerio OX=7955 GN=narf PE=2 SV=1	Iron only hydrogenase large subunit, C-terminal domain;; Iron hydrogenase small subunit	Nuclear structure	[Y]	--	Cellular Component: nucleus (GO:0005634);;	Energy production and conversion	[C]
Ery27166	239	375	312	0	0	0	56	278	115	0	2	0	Mam01501	0	0	0	0	0	0	0	0	0	0	0	0	PREDICTED: major facilitator superfamily domain-containing protein 6-like [Sinocyclocheilus rhinocerous]	Major facilitator superfamily domain-containing protein 6-like OS=Danio rerio OX=7955 GN=mfsd6l PE=2 SV=1	MFS_1 like family;; Major Facilitator Superfamily;; MFS/sugar transport protein	General function prediction only	[R]	--	Cellular Component: integral component of membrane (GO:0016021);;	--	--
Ery09701	0	0	0	0	0	0	0	2	2	0	0	0	Mam01503	0	0	0	0	0	0	0	0	0	0	0	0	PREDICTED: GTPase IMAP family member 8-like [Sinocyclocheilus anshuiensis]	--	AIG1 family;; 50S ribosome-binding GTPase;; RsgA GTPase;; Dynamin family;; Ferrous iron transport protein B;; ABC transporter;; Gtr1/RagA G protein conserved region;; Ethanolamine utilisation - propanediol utilisation;; Ras of Complex, Roc, domain of DAPkinase;; P-loop containing region of AAA domain	--	--	--	--	--	--
Ery26548	20	3	33	0	0	0	43	71	56	7	0	3	Mam01505	0	0	0	0	0	0	0	0	0	0	0	0	PREDICTED: PHD finger protein 21B-like [Cyprinus carpio]	--	PHD-finger	General function prediction only	[R]	--	Molecular Function: zinc ion binding (GO:0008270);;	--	--
Ery30161	0	0	0	161	71	59	2	0	0	23	14	27	Mam01506	23	23	33	14	19	22	80	68	87	14	19	15	PREDICTED: perilipin-1 [Sinocyclocheilus anshuiensis]	--	Perilipin family	--	--	K08768|3.75691e-51|umr:103660180|K08768 perilipin-1 | (RefSeq) PLIN1; perilipin 1	--	--	--
Ery05103	0	0	0	0	0	0	0	0	0	0	0	0	Mam01509	45	23	40	6	33	8	205	218	231	19	9	15	PREDICTED: uncharacterized protein LOC109048234 [Cyprinus carpio]	--	--	--	--	--	--	--	--
Ery20670	0	6	18	0	0	4	0	12	0	0	0	0	Mam01511	0	0	0	0	0	0	0	2	0	0	0	0	PREDICTED: uncharacterized protein LOC107572011 [Sinocyclocheilus grahami]	--	Immunoglobulin I-set domain;; Immunoglobulin V-set domain;; Immunoglobulin domain;; Natural killer cell receptor 2B4;; Alphaherpesvirus glycoprotein E	--	--	--	--	--	--
Ery26513	21	21	33	0	2	0	4	35	24	9	0	0	Mam01514	0	0	0	1	3	0	0	0	0	0	0	0	PREDICTED: protein lin-7 homolog A isoform X2 [Oreochromis niloticus]	Protein lin-7 homolog C OS=Gallus gallus OX=9031 GN=LIN7C PE=1 SV=1	PDZ domain (Also known as DHR or GLGF);; L27 domain	Extracellular structures	[W]	K19931|6.85545e-111|mze:101471456|K19931 protein lin-7 | (RefSeq) lin7a; lin-7 homolog A, crumbs cell polarity complex component	--	--	--
Ery03604	190	196	161	34	87	94	513	412	253	67	72	47	Mam01515	0	0	0	676	673	304	3	2	0	61	93	48	PREDICTED: serine/threonine-protein kinase 26-like [Sinocyclocheilus rhinocerous]	Serine/threonine-protein kinase 3 OS=Danio rerio OX=7955 GN=stk3 PE=2 SV=1	Protein kinase domain;; Protein tyrosine kinase	Signal transduction mechanisms	[T]	K08838|0|dre:100151762|K08838 serine/threonine-protein kinase 24/25/MST4 [EC:2.7.11.1] | (RefSeq) stk26, mst4, zgc:175288; serine/threonine protein kinase 26	Biological Process: mitotic cell cycle (GO:0000278);; Molecular Function: signal transducer, downstream of receptor, with serine/threonine kinase activity (GO:0004702);; Molecular Function: ATP binding (GO:0005524);; Cellular Component: cytoplasm (GO:0005737);; Biological Process: protein phosphorylation (GO:0006468);; Biological Process: apoptotic process (GO:0006915);; Biological Process: regul…	Signal transduction mechanisms	[T]
Ery26521	0	0	0	0	0	0	2	0	0	0	0	0	Mam01518	27	22	55	10	13	9	76	58	68	19	14	20	PREDICTED: cadherin-like protein 26 isoform X1 [Sinocyclocheilus anshuiensis]	Cadherin-2 OS=Gallus gallus OX=9031 GN=CDH2 PE=1 SV=1	Cadherin domain;; Cadherin-like	Function unknown	[S]	--	--	Intracellular trafficking, secretion, and vesicular transport	[U]
Ery25248	0	0	0	0	0	0	3	2	5	0	3	0	Mam01521	0	0	0	0	0	0	0	0	0	0	0	0	hypothetical protein cypCar_00040222 [Cyprinus carpio]	--	Immunoglobulin V-set domain;; Immunoglobulin domain;; Immunoglobulin I-set domain;; Immunoglobulin domain;; Immunoglobulin domain;; Immunoglobulin V-set domain	--	--	--	--	--	--
Ery20968	84	29	45	17	11	9	61	93	41	16	33	29	Mam01522	0	0	0	0	0	0	0	0	0	0	0	0	PREDICTED: mRNA-decapping enzyme 1A-like [Cyprinus carpio]	--	mRNA-decapping enzyme C-terminus	Transcription;; RNA processing and modification	[KA]	K12610|1.08671e-139|dre:360153|K12610 mRNA-decapping enzyme 1A [EC:3.-.-.-] | (RefSeq) dcp1a, SMIF, mitc1; decapping mRNA 1A	Biological Process: deadenylation-dependent decapping of nuclear-transcribed mRNA (GO:0000290);; Cellular Component: P-body (GO:0000932);; Molecular Function: mRNA binding (GO:0003729);; Molecular Function: enzyme regulator activity (GO:0030234);; Biological Process: deadenylation-independent decapping of nuclear-transcribed mRNA (GO:0031087);;	--	--
Ery00798	0	0	0	0	0	0	0	0	0	0	0	0	Mam01524	134	252	178	347	245	249	227	258	257	278	294	298	--	--	--	--	--	--	--	--	--
Ery25398	0	0	0	0	0	0	0	0	0	0	0	0	Mam01525	0	0	0	0	0	0	0	0	0	0	0	0	PREDICTED: uncharacterized protein LOC109082833 [Cyprinus carpio]	--	--	--	--	--	--	--	--
Ery15017	191	116	108	72	73	55	88	110	120	55	99	76	Mam01526	0	0	0	0	0	0	0	0	0	0	0	0	PREDICTED: transmembrane protein 168-A [Sinocyclocheilus anshuiensis]	Transmembrane protein 168-A OS=Danio rerio OX=7955 GN=tmem168a PE=3 SV=1	--	--	--	--	Cellular Component: integral component of membrane (GO:0016021);;	--	--
Ery22282	0	0	0	0	0	0	0	0	0	0	0	0	Mam01527	0	0	0	0	0	0	2	0	0	0	0	0	hypothetical protein cypCar_00047870 [Cyprinus carpio]	Class I histocompatibility antigen, F10 alpha chain OS=Gallus gallus OX=9031 PE=2 SV=1	Class I Histocompatibility antigen, domains alpha 1 and 2;; Immunoglobulin C1-set domain	--	--	--	Molecular Function: antigen binding (GO:0003823);; Cellular Component: plasma membrane (GO:0005886);; Biological Process: antigen processing and presentation (GO:0019882);; Cellular Component: membrane part (GO:0044425);;	--	--
Ery00176	2	0	0	0	0	0	0	0	0	0	0	0	Mam01528	0	0	0	0	0	0	0	0	0	0	0	0	PREDICTED: protein FAM26F-like [Sinocyclocheilus anshuiensis]	--	Calcium homeostasis modulator	--	--	--	--	--	--
Ery16849	0	0	0	0	0	0	0	0	0	0	0	0	Mam01530	93	72	86	50	29	43	125	117	159	64	75	65	hypothetical protein cypCar_00037952, partial [Cyprinus carpio]	--	--	General function prediction only	[R]	K10279|4.6362e-20|dre:101883454|K10279 F-box and leucine-rich repeat protein 13 | (RefSeq) fbxl13; F-box and leucine-rich repeat protein 13	--	--	--
Ery09789	0	0	0	0	0	0	0	0	0	0	0	0	Mam01532	4	4	0	0	0	0	4	6	4	6	4	5	hypothetical protein cypCar_00042910 [Cyprinus carpio]	--	AIG1 family	--	--	--	--	--	--
Ery21069	0	0	0	0	4	0	0	0	0	4	0	0	Mam01534	9	8	13	8	9	13	16	23	21	6	19	10	--	--	--	--	--	--	--	--	--
Ery05432	0	0	0	0	0	0	0	0	0	0	0	0	Mam01536	10	0	0	0	0	0	4	4	5	0	16	0	PREDICTED: large proline-rich protein BAG6-like [Cyprinus carpio]	--	--	--	--	K18412|1.03402e-13|dre:101882473|K18412 trinucleotide repeat-containing gene 6 protein | (RefSeq) si:dkey-217f16.6	--	--	--
Ery08054	0	0	0	0	0	0	18	11	3	0	3	16	Mam01539	0	0	0	0	0	0	0	0	0	0	0	0	Defbl1 protein [Danio rerio]	--	Beta defensin	--	--	--	Cellular Component: extracellular region (GO:0005576);; Cellular Component: integral component of membrane (GO:0016021);; Biological Process: defense response to bacterium (GO:0042742);; Biological Process: innate immune response (GO:0045087);;	--	--
Ery02802	3	0	0	0	0	0	0	4	4	0	0	0	Mam01540	0	0	0	0	0	0	2	0	0	0	0	0	PREDICTED: paired box protein Pax-5 isoform X1 [Cyprinus carpio]	Paired box protein Pax-5 OS=Xenopus laevis OX=8355 GN=pax5 PE=2 SV=1	'Paired box' domain;; Paired-box protein 2 C terminal	Transcription	[K]	K09383|0|dre:60636|K09383 paired box protein 5 | (RefSeq) pax5, Pax[Zf-b], noi, pax2.1, pax2a, paxzf-b; paired box 5	Molecular Function: DNA binding (GO:0003677);; Cellular Component: nucleus (GO:0005634);; Biological Process: regulation of transcription, DNA-templated (GO:0006355);; Biological Process: vestibular reflex (GO:0060005);; Biological Process: vestibular receptor cell development (GO:0060118);;	--	--
Ery26933	294	225	188	32	59	12	230	295	146	58	161	48	Mam01541	0	0	0	0	0	0	0	0	0	0	0	0	PREDICTED: serine/threonine-protein kinase ULK1-like isoform X1 [Sinocyclocheilus grahami]	Serine/threonine-protein kinase ULK3 OS=Xenopus laevis OX=8355 GN=ulk3 PE=2 SV=1	Protein kinase domain;; Protein tyrosine kinase;; Domain of unknown function (DUF3543);; Lipopolysaccharide kinase (Kdo/WaaP) family;; RIO1 family	Posttranslational modification, protein turnover, chaperones;; Intracellular trafficking, secretion, and vesicular transport;; Signal transduction mechanisms	[OUT]	K08269|0|dre:558848|K08269 serine/threonine-protein kinase ULK/ATG1 [EC:2.7.11.1] | (RefSeq) ulk1b, si:dkey-11o18.7, ulk1; unc-51 like autophagy activating kinase 1	Molecular Function: protein serine/threonine kinase activity (GO:0004674);; Molecular Function: ATP binding (GO:0005524);; Biological Process: protein phosphorylation (GO:0006468);; Biological Process: axon extension (GO:0048675);; Cellular Component: ATG1/ULK1 kinase complex (GO:1990316);;	Signal transduction mechanisms	[T]
Ery07519	14	41	64	0	0	0	9	27	91	0	0	2	Mam01542	0	0	0	0	0	0	0	0	0	0	0	0	PREDICTED: uncharacterized protein LOC107691994 [Sinocyclocheilus anshuiensis]	--	Function to find;; NACHT domain;; Leucine Rich repeat	Function unknown	[S]	--	--	Signal transduction mechanisms	[T]
Ery14463	29	15	9	0	0	0	177	55	53	0	0	0	Mam01543	86	83	81	72	86	51	68	71	51	46	118	73	PREDICTED: mu-type opioid receptor-like isoform X1 [Sinocyclocheilus rhinocerous]	C3a anaphylatoxin chemotactic receptor OS=Danio rerio OX=7955 GN=c3ar1 PE=3 SV=1	7 transmembrane receptor (rhodopsin family);; Serpentine type 7TM GPCR chemoreceptor Srsx;; Serpentine type 7TM GPCR chemoreceptor Srx	General function prediction only	[R]	K04215|0|dre:65088|K04215 mu-type opioid receptor | (RefSeq) oprm1, ZFOR2, or2; opioid receptor, mu 1	Molecular Function: G-protein alpha-subunit binding (GO:0001965);; Molecular Function: beta-endorphin receptor activity (GO:0004979);; Cellular Component: integral component of plasma membrane (GO:0005887);; Biological Process: G-protein coupled receptor signaling pathway, coupled to cyclic nucleotide second messenger (GO:0007187);; Biological Process: neuropeptide signaling pathway (GO:0007218);…	--	--
Ery05382	0	0	0	0	0	0	0	0	0	0	0	0	Mam01545	0	0	0	0	0	0	0	0	0	0	0	0	--	--	--	--	--	--	--	--	--
Ery23699	2256	2935	2168	242	351	330	1298	2467	1176	535	743	378	Mam01547	0	3	1	0	0	0	0	0	0	0	0	0	PREDICTED: desmoglein-2-like [Sinocyclocheilus rhinocerous]	Cadherin-4 OS=Gallus gallus OX=9031 GN=CDH4 PE=2 SV=1	Cadherin domain;; Cadherin cytoplasmic region;; Cadherin-like	Function unknown	[S]	K07597|0|dre:100884140|K07597 desmoglein 2 | (RefSeq) dsg2l; desmoglein 2 like	--	Intracellular trafficking, secretion, and vesicular transport	[U]
Ery16758	59	2	7	0	0	0	2	2	8	0	0	0	Mam01549	15	18	18	14	11	11	10	15	30	17	33	25	PREDICTED: LOW QUALITY PROTEIN: synaptopodin 2-like protein [Cyprinus carpio]	PDZ and LIM domain protein 7 OS=Danio rerio OX=7955 GN=pdlim7 PE=2 SV=1	PDZ domain (Also known as DHR or GLGF);; Calcineurin-binding protein (Calsarcin)	--	--	--	Molecular Function: actin binding (GO:0003779);; Cellular Component: nucleus (GO:0005634);; Biological Process: skeletal muscle tissue development (GO:0007519);; Cellular Component: actin cytoskeleton (GO:0015629);; Cellular Component: Z disc (GO:0030018);; Biological Process: positive regulation of actin filament bundle assembly (GO:0032233);; Biological Process: cardiac muscle tissue developmen…	--	--
Ery30407	0	0	0	0	0	0	0	0	0	0	0	0	Mam01555	915	1710	2452	348	182	192	620	1156	1067	118	265	179	PREDICTED: uncharacterized protein LOC109078467 [Cyprinus carpio]	Transposon TX1 uncharacterized 82 kDa protein OS=Xenopus laevis OX=8355 PE=4 SV=1	DDE superfamily endonuclease;; Zinc knuckle	--	--	--	Molecular Function: binding (GO:0005488);;	--	--
Ery06354	8	0	4	0	0	0	0	0	3	2	0	1	Mam01556	95	75	58	86	156	51	48	46	42	75	103	93	--	--	--	--	--	--	--	--	--
Ery04591	0	0	0	0	0	0	0	0	0	0	0	0	Mam01559	29	38	31	2	28	2	26	51	16	12	6	14	MHC TLAI alpha-1 gene, partial [Cyprinus carpio]	Beta-2-microglobulin OS=Gallus gallus OX=9031 GN=B2M PE=1 SV=3	Immunoglobulin C1-set domain	--	--	--	Biological Process: immune response (GO:0006955);;	--	--
Ery19512	0	0	0	0	0	0	0	0	0	0	0	0	Mam01564	0	0	0	0	0	0	0	0	0	0	0	0	PREDICTED: paraneoplastic antigen Ma1 homolog [Sinocyclocheilus grahami]	--	PNMA	--	--	--	--	--	--
Ery27666	85	77	62	35	50	42	52	42	46	46	112	45	Mam01571	0	2	0	0	0	0	0	0	0	0	0	0	hypothetical protein cypCar_00019800, partial [Cyprinus carpio]	--	Glycosyl hydrolases family 31;; Galactose mutarotase-like	Carbohydrate transport and metabolism;; Cell wall/membrane/envelope biogenesis;; Posttranslational modification, protein turnover, chaperones	[GMO]	--	Molecular Function: hydrolase activity, hydrolyzing O-glycosyl compounds (GO:0004553);; Biological Process: carbohydrate metabolic process (GO:0005975);; Molecular Function: carbohydrate binding (GO:0030246);;	Carbohydrate transport and metabolism	[G]
Ery14413	1025	1270	1330	1613	1621	1224	1256	1004	1239	951	1493	1226	Mam01576	0	0	0	0	0	0	0	2	0	0	0	0	ATP synthase, H+ transporting, mitochondrial F1 complex, delta subunit [Hypophthalmichthys molitrix]	--	ATP synthase, Delta/Epsilon chain, beta-sandwich domain	Energy production and conversion	[C]	K02134|2.55824e-85|dre:335709|K02134 F-type H+-transporting ATPase subunit delta | (RefSeq) atp5d, fk58f09, wu:fk58f09, zgc:73303; ATP synthase, H+ transporting, mitochondrial F1 complex, delta subunit	Biological Process: ATP synthesis coupled proton transport (GO:0015986);; Cellular Component: proton-transporting ATP synthase complex, catalytic core F(1) (GO:0045261);; Molecular Function: proton-transporting ATP synthase activity, rotational mechanism (GO:0046933);; Molecular Function: proton-transporting ATPase activity, rotational mechanism (GO:0046961);;	Energy production and conversion	[C]
Ery24602	22	22	28	0	0	0	73	71	111	27	67	39	Mam01577	0	0	0	0	0	0	0	0	0	0	0	0	PREDICTED: chromatin assembly factor 1 subunit A-like [Sinocyclocheilus grahami]	Chromatin assembly factor 1 subunit A OS=Danio rerio OX=7955 GN=chaf1a PE=1 SV=1	CAF1 complex subunit p150, region binding to CAF1-p60 at C-term;; Chromatin assembly factor 1 complex p150 subunit, N-terminal;; Chromatin assembly factor 1 subunit A;; CAF1 complex subunit p150, region binding to PCNA	Chromatin structure and dynamics	[B]	K10750|0|dre:563212|K10750 chromatin assembly factor 1 subunit A | (RefSeq) chaf1a, CAF-Ip150, caip150, wu:fd14g10, zgc:153930; chromatin assembly factor 1, subunit A (p150)	Cellular Component: nucleus (GO:0005634);; Biological Process: DNA replication (GO:0006260);; Biological Process: DNA repair (GO:0006281);; Biological Process: nucleosome assembly (GO:0006334);; Biological Process: cell cycle (GO:0007049);; Cellular Component: CAF-1 complex (GO:0033186);;	--	--
Ery14864	0	0	0	0	0	0	0	0	0	0	0	0	Mam01584	0	25	18	24	12	45	17	25	21	44	56	45	PREDICTED: cilia- and flagella-associated protein 54 [Cyprinus carpio]	--	Domain of unknown function (DUF4486)	--	--	--	--	--	--
Ery11457	0	0	0	0	0	0	11	7	16	0	0	0	Mam01587	0	0	0	0	0	0	0	3	0	0	0	0	PREDICTED: LOW QUALITY PROTEIN: cadherin EGF LAG seven-pass G-type receptor 2-like [Sinocyclocheilus anshuiensis]	Adhesion G protein-coupled receptor L4 OS=Danio rerio OX=7955 GN=adgrl4 PE=2 SV=2	7 transmembrane receptor (Secretin family)	Signal transduction mechanisms	[T]	K04601|0|dre:560426|K04601 cadherin EGF LAG seven-pass G-type receptor 2 | (RefSeq) celsr2, celsr2l, fmi2, off-road, ord, si:rp71-11b17.1, si:rp71-11b17.9; cadherin, EGF LAG seven-pass G-type receptor 2	Molecular Function: G-protein coupled receptor activity (GO:0004930);; Molecular Function: calcium ion binding (GO:0005509);; Cellular Component: plasma membrane (GO:0005886);; Biological Process: homophilic cell adhesion via plasma membrane adhesion molecules (GO:0007156);; Biological Process: cell surface receptor signaling pathway (GO:0007166);; Biological Process: G-protein coupled receptor s…	--	--
Ery09002	0	0	0	0	0	0	0	0	0	0	0	0	Mam01588	3	2	0	1	0	0	0	4	0	0	0	0	rho-related BTB domain-containing protein 1 [Danio rerio]	--	BTB/POZ domain	General function prediction only	[R]	K07868|9.66424e-116|dre:100537290|K07868 Rho-related BTB domain-containing protein 1/2 | (RefSeq) rhobtb1; Rho-related BTB domain containing 1	Molecular Function: GTP binding (GO:0005525);; Cellular Component: intracellular (GO:0005622);; Biological Process: small GTPase mediated signal transduction (GO:0007264);;	--	--
Ery29547	12	8	6	66494	64243	50727	2	0	0	54070	80565	63638	Mam01589	0	0	0	0	0	0	0	0	0	0	0	0	PREDICTED: prothrombin-like [Sinocyclocheilus rhinocerous]	Coagulation factor X OS=Gallus gallus OX=9031 GN=F10 PE=1 SV=1	Trypsin;; Kringle domain;; Thrombin light chain;; Vitamin K-dependent carboxylation/gamma-carboxyglutamic (GLA) domain	--	--	K01313|0|xma:102217884|K01313 coagulation factor II (thrombin) [EC:3.4.21.5] | (RefSeq) f2; coagulation factor II, thrombin	Molecular Function: serine-type endopeptidase activity (GO:0004252);; Molecular Function: calcium ion binding (GO:0005509);; Cellular Component: extracellular region (GO:0005576);; Biological Process: proteolysis (GO:0006508);; Biological Process: acute-phase response (GO:0006953);; Biological Process: blood coagulation (GO:0007596);;	Posttranslational modification, protein turnover, chaperones	[O]
Ery24723	2	0	2	0	0	0	0	2	0	0	0	0	Mam01590	14	11	7	2	0	1	24	33	25	3	4	2	PREDICTED: kyphoscoliosis peptidase-like [Sinocyclocheilus rhinocerous]	--	Transglutaminase-like superfamily	Cell cycle control, cell division, chromosome partitioning	[D]	--	--	Cell cycle control, cell division, chromosome partitioning	[D]
Ery06806	0	0	0	0	0	0	0	0	0	0	0	0	Mam01592	16	12	11	0	0	0	21	30	22	8	7	9	--	--	--	--	--	--	--	--	--
Ery20044	0	0	0	0	0	0	0	0	0	0	0	0	Mam01594	0	0	0	0	0	0	0	0	0	0	0	0	PREDICTED: sodium- and chloride-dependent GABA transporter 3-like [Sinocyclocheilus grahami]	--	--	--	--	--	--	--	--
Ery18493	108	161	144	73	45	62	148	168	129	113	102	88	Mam01601	0	0	0	0	0	0	0	0	1	0	0	0	hypothetical protein cypCar_00030027 [Cyprinus carpio]	Probable cysteine--tRNA ligase, mitochondrial OS=Xenopus tropicalis OX=8364 GN=cars2 PE=2 SV=1	tRNA synthetases class I (C) catalytic domain;; tRNA synthetases class I (M)	Translation, ribosomal structure and biogenesis	[J]	K01883|0|dre:555187|K01883 cysteinyl-tRNA synthetase [EC:6.1.1.16] | (RefSeq) cars2, fi04c12, si:ch211-198k9.5, wu:fi04c12; cysteinyl-tRNA synthetase 2, mitochondrial	Molecular Function: cysteine-tRNA ligase activity (GO:0004817);; Molecular Function: ATP binding (GO:0005524);; Biological Process: cysteinyl-tRNA aminoacylation (GO:0006423);;	Translation, ribosomal structure and biogenesis	[J]
Ery09050	0	0	0	0	0	0	0	0	0	0	0	0	Mam01603	5	7	6	1	5	0	18	14	22	2	3	0	hypothetical protein cypCar_00010354 [Cyprinus carpio]	--	--	--	--	--	--	--	--
Ery17358	421	504	1645	208	275	146	538	602	872	81	203	174	Mam01604	0	0	0	0	0	0	0	0	0	0	0	0	PREDICTED: synembryn-B isoform X1 [Sinocyclocheilus grahami]	Synembryn-B OS=Danio rerio OX=7955 GN=ric8b PE=2 SV=1	Guanine nucleotide exchange factor synembryn	Signal transduction mechanisms	[T]	--	Molecular Function: G-protein alpha-subunit binding (GO:0001965);; Molecular Function: guanyl-nucleotide exchange factor activity (GO:0005085);; Molecular Function: GTPase activator activity (GO:0005096);; Cellular Component: cytoplasm (GO:0005737);; Cellular Component: plasma membrane (GO:0005886);; Biological Process: G-protein coupled receptor signaling pathway (GO:0007186);; Biological Proces…	--	--
Ery18918	3	0	2	0	0	0	14	0	9	0	0	0	Mam01605	106	140	109	89	48	78	139	183	212	78	106	69	PREDICTED: adenylate kinase 9 [Sinocyclocheilus anshuiensis]	Adenylate kinase 2, mitochondrial OS=Xenopus laevis OX=8355 GN=ak2 PE=2 SV=1	Adenylate kinase;; AAA domain;; AAA domain;; AAA domain;; Domain of unknown function;; YHS domain;; AAA domain;; ABC transporter;; ATPase family associated with various cellular activities (AAA);; Shikimate kinase;; Cytidylate kinase;; AAA domain;; AAA domain	Nucleotide transport and metabolism	[F]	K18533|0|dre:557708|K18533 adenylate/nucleoside-diphosphate kinase [EC:2.7.4.3 2.7.4.6] | (RefSeq) si:ch211-199m3.4	--	Nucleotide transport and metabolism	[F]
Ery13825	1367	635	1200	659	595	536	130	409	372	99	57	65	Mam01607	0	0	0	0	0	0	0	0	0	0	0	0	PREDICTED: kalirin-like isoform X1 [Scleropages formosus]	Triple functional domain protein OS=Danio rerio OX=7955 GN=trio PE=3 SV=1	RhoGEF domain;; SH3-RhoGEF linking unstructured region;; Spectrin repeat;; Protein kinase domain;; Fibronectin type III domain;; Immunoglobulin I-set domain;; PH domain;; SH3 domain;; Variant SH3 domain;; Immunoglobulin domain;; Protein tyrosine kinase;; Pleckstrin homology domain;; Immunoglobulin domain;; Divergent CRAL/TRIO domain;; CRAL/TRIO domain	Signal transduction mechanisms	[T]	K15048|0|pon:100450193|K15048 kalirin [EC:2.7.11.1] | (RefSeq) KALRN; kalirin	Molecular Function: protein kinase activity (GO:0004672);; Molecular Function: Rho guanyl-nucleotide exchange factor activity (GO:0005089);; Molecular Function: ATP binding (GO:0005524);; Biological Process: protein phosphorylation (GO:0006468);; Biological Process: hemopoiesis (GO:0030097);; Biological Process: regulation of Rho protein signal transduction (GO:0035023);; Biological Process: posi…	--	--
Ery11473	0	0	0	0	0	0	0	0	0	0	0	0	Mam01609	0	2	0	0	3	0	0	0	4	2	0	0	Pol polyprotein [Dicentrarchus labrax]	--	--	--	--	--	--	--	--
Ery26880	307	316	269	7	21	10	108	202	177	7	10	15	Mam01611	0	0	0	0	0	0	0	0	0	0	0	0	PREDICTED: alpha-1,3-mannosyl-glycoprotein 4-beta-N-acetylglucosaminyltransferase C-like [Sinocyclocheilus anshuiensis]	Alpha-1,3-mannosyl-glycoprotein 4-beta-N-acetylglucosaminyltransferase C OS=Danio rerio OX=7955 GN=mgat4c PE=2 SV=1	N-Acetylglucosaminyltransferase-IV (GnT-IV) conserved region	--	--	K13748|0|dre:492796|K13748 alpha-1,3-mannosylglycoprotein beta-1,4-N-acetylglucosaminyltransferase C [EC:2.4.1.201 2.4.1.145] | (RefSeq) fb74e05, mgat4c, wu:fb74e05, wu:fi11f07; zgc:101663	Cellular Component: Golgi membrane (GO:0000139);; Biological Process: N-glycan processing (GO:0006491);; Molecular Function: alpha-1,3-mannosylglycoprotein 4-beta-N-acetylglucosaminyltransferase activity (GO:0008454);; Cellular Component: integral component of membrane (GO:0016021);; Molecular Function: metal ion binding (GO:0046872);;	--	--
Ery15860	0	0	0	0	0	0	0	4	0	0	0	0	Mam01612	6	0	0	1	2	3	2	9	23	50	36	26	PREDICTED: estrogen-related receptor gamma-like [Sinocyclocheilus grahami]	Estrogen receptor OS=Taeniopygia guttata OX=59729 GN=ESR1 PE=2 SV=1	Zinc finger, C4 type (two domains);; Ligand-binding domain of nuclear hormone receptor	Signal transduction mechanisms	[T]	--	Molecular Function: transcription factor activity, sequence-specific DNA binding (GO:0003700);; Molecular Function: steroid hormone receptor activity (GO:0003707);; Molecular Function: steroid binding (GO:0005496);; Cellular Component: nucleus (GO:0005634);; Biological Process: regulation of transcription, DNA-templated (GO:0006355);; Molecular Function: zinc ion binding (GO:0008270);; Biological…	--	--
Ery28286	10	2	0	0	0	0	8	0	0	2	0	4	Mam01614	11	4	6	1	3	1	30	50	37	9	5	4	hypothetical protein cypCar_00010113 [Cyprinus carpio]	Nuclear factor 7, ovary OS=Xenopus laevis OX=8355 PE=2 SV=1	SPRY-associated domain;; SPRY domain;; RING-type zinc-finger;; B-box zinc finger;; Zinc finger, C3HC4 type (RING finger);; Zinc finger, C3HC4 type (RING finger);; U-box domain;; Zinc finger, C3HC4 type (RING finger);; zinc finger of C3HC4-type, RING	Posttranslational modification, protein turnover, chaperones	[O]	--	--	--	--
Ery02886	73	51	53	269	308	344	46	113	37	216	332	195	Mam01615	0	0	0	0	0	0	0	0	0	0	0	0	PREDICTED: sodium-dependent serotonin transporter-like isoform X1 [Sinocyclocheilus rhinocerous]	Creatine transporter OS=Torpedo marmorata OX=7788 PE=2 SV=1	Sodium:neurotransmitter symporter family	Signal transduction mechanisms	[T]	K05037|0|dre:664719|K05037 solute carrier family 6 (neurotransmitter transporter, serotonin) member 4 | (RefSeq) slc6a4a; solute carrier family 6 (neurotransmitter transporter), member 4a	Molecular Function: neurotransmitter:sodium symporter activity (GO:0005328);; Cellular Component: integral component of plasma membrane (GO:0005887);; Biological Process: chemical synaptic transmission (GO:0007268);; Molecular Function: drug binding (GO:0008144);; Molecular Function: serotonin transmembrane transporter activity (GO:0015222);; Cellular Component: neuron projection (GO:0043005);; B…	General function prediction only	[R]
Ery23634	0	0	0	0	0	0	2	3	1	0	0	3	Mam01618	28	17	10	0	0	0	10	20	24	0	0	0	PREDICTED: lysosome-associated membrane glycoprotein 5 [Sinocyclocheilus grahami]	Lysosome-associated membrane glycoprotein 5 OS=Danio rerio OX=7955 GN=lamp5 PE=2 SV=1	--	--	--	--	Cellular Component: integral component of membrane (GO:0016021);; Cellular Component: dendrite (GO:0030425);; Cellular Component: cytoplasmic vesicle membrane (GO:0030659);; Cellular Component: early endosome membrane (GO:0031901);; Cellular Component: growth cone membrane (GO:0032584);; Cellular Component: dendrite membrane (GO:0032590);; Cellular Component: endoplasmic reticulum-Golgi intermedi…	--	--
Ery11850	8	8	11	135	74	86	50	38	38	76	73	118	Mam01623	0	0	0	0	0	0	0	0	0	2	0	0	PREDICTED: C3a anaphylatoxin chemotactic receptor-like [Sinocyclocheilus anshuiensis]	C3a anaphylatoxin chemotactic receptor OS=Danio rerio OX=7955 GN=c3ar1 PE=3 SV=1	7 transmembrane receptor (rhodopsin family)	--	--	--	Molecular Function: G-protein coupled receptor activity (GO:0004930);; Cellular Component: integral component of plasma membrane (GO:0005887);; Biological Process: G-protein coupled receptor signaling pathway, coupled to cyclic nucleotide second messenger (GO:0007187);; Biological Process: neuropeptide signaling pathway (GO:0007218);; Biological Process: chemical synaptic transmission (GO:0007268…	--	--
Ery30579	0	0	0	0	0	0	0	0	1	0	0	0	Mam01632	0	0	0	0	0	0	0	0	0	0	0	0	PREDICTED: uncharacterized protein LOC109063393 [Cyprinus carpio]	--	Immunoglobulin V-set domain;; Immunoglobulin I-set domain;; Immunoglobulin domain;; Immunoglobulin domain	--	--	--	--	--	--
Ery06305	0	0	0	0	0	0	0	0	0	0	0	0	Mam01633	0	0	0	0	0	0	0	0	0	0	0	0	hypothetical protein cypCar_00033800 [Cyprinus carpio]	--	--	--	--	--	--	--	--
Ery16858	0	0	0	0	0	0	0	0	0	0	0	0	Mam01634	20	33	43	21	9	13	203	135	177	29	35	40	PREDICTED: protein LDOC1L-like [Sinocyclocheilus rhinocerous]	--	--	--	--	--	--	--	--
Ery20974	6	25	9	5	0	0	47	48	50	0	0	0	Mam01635	0	0	0	0	0	0	0	0	0	0	0	0	PREDICTED: protein polyglycylase TTLL10-like isoform X1 [Sinocyclocheilus anshuiensis]	Tubulin monoglycylase TTLL3 OS=Danio rerio OX=7955 GN=ttll3 PE=2 SV=1	Tubulin-tyrosine ligase family	Posttranslational modification, protein turnover, chaperones	[O]	--	--	--	--
Ery05439	5	0	4	0	0	0	8	0	3	0	0	0	Mam01637	0	0	0	0	0	0	0	0	0	0	0	0	PREDICTED: protein FAM78B-like [Sinocyclocheilus rhinocerous]	--	--	--	--	--	--	--	--
Ery10263	0	0	0	0	0	0	0	0	0	0	0	0	Mam01638	1	0	0	0	0	0	0	1	0	0	0	0	--	--	--	--	--	--	--	--	--
Ery22776	51	83	41	23	28	7	104	102	82	15	59	24	Mam01639	0	0	0	0	0	0	0	0	0	0	0	0	PREDICTED: transmembrane protein 53 [Sinocyclocheilus anshuiensis]	Transmembrane protein 53 OS=Danio rerio OX=7955 GN=tmem53 PE=2 SV=1	Eukaryotic protein of unknown function (DUF829)	Function unknown	[S]	--	Cellular Component: integral component of membrane (GO:0016021);;	--	--
Ery22419	28	8	20	0	0	0	65	89	54	0	8	0	Mam01642	0	0	0	0	0	0	0	0	0	0	0	0	PREDICTED: dual specificity protein phosphatase 4-like [Sinocyclocheilus anshuiensis]	Dual specificity protein phosphatase 4 OS=Gallus gallus OX=9031 GN=DUSP4 PE=2 SV=1	Dual specificity phosphatase, catalytic domain;; Rhodanese-like domain;; Protein-tyrosine phosphatase	Defense mechanisms	[V]	K04459|0|dre:394146|K04459 dual specificity MAP kinase phosphatase [EC:3.1.3.16 3.1.3.48] | (RefSeq) dusp4, zgc:55423; dual specificity phosphatase 4	Biological Process: inactivation of MAPK activity (GO:0000188);; Biological Process: endodermal cell fate specification (GO:0001714);; Molecular Function: protein tyrosine phosphatase activity (GO:0004725);; Molecular Function: MAP kinase tyrosine/serine/threonine phosphatase activity (GO:0017017);; Biological Process: peptidyl-tyrosine dephosphorylation (GO:0035335);;	Signal transduction mechanisms	[T]
Ery03183	0	0	0	0	0	0	8	0	4	0	0	0	Mam01643	2	0	3	0	0	0	0	0	0	0	0	0	hypothetical protein cypCar_00041064 [Cyprinus carpio]	Zinc-binding protein A33 OS=Pleurodeles waltl OX=8319 PE=1 SV=2	--	Posttranslational modification, protein turnover, chaperones	[O]	--	--	--	--
Ery05744	16	11	10	0	0	0	39	17	11	0	3	0	Mam01644	0	3	5	0	0	0	3	0	0	0	5	0	PREDICTED: synaptotagmin-9-like [Cyprinus carpio]	Synaptotagmin-C OS=Diplobatis ommata OX=1870830 GN=P65-C PE=2 SV=1	C2 domain	Signal transduction mechanisms;; Intracellular trafficking, secretion, and vesicular transport	[TU]	K19909|0|dre:445476|K19909 synaptotagmin-9 | (RefSeq) syt9b, zgc:91875; synaptotagmin IXb	Molecular Function: calcium ion binding (GO:0005509);; Molecular Function: calcium-dependent phospholipid binding (GO:0005544);; Cellular Component: plasma membrane (GO:0005886);; Biological Process: vesicle fusion (GO:0006906);; Cellular Component: integral component of membrane (GO:0016021);; Biological Process: regulation of calcium ion-dependent exocytosis (GO:0017158);; Molecular Function: s…	--	--
Ery16108	25	19	30	0	7	0	44	54	41	0	7	0	Mam01647	0	0	0	0	0	0	0	0	0	0	0	0	hypothetical protein cypCar_00028939 [Cyprinus carpio]	Leucine-rich repeat transmembrane protein FLRT3 OS=Gallus gallus OX=9031 GN=FLRT3 PE=1 SV=2	Leucine rich repeat;; Leucine Rich repeats (2 copies);; Leucine rich repeats (6 copies);; Fibronectin type III domain;; Leucine-rich repeat;; Leucine Rich repeat;; Leucine Rich Repeat	--	--	--	Molecular Function: protein kinase inhibitor activity (GO:0004860);; Cellular Component: cytoplasm (GO:0005737);; Biological Process: negative regulation of protein kinase activity (GO:0006469);; Cellular Component: integral component of membrane (GO:0016021);; Biological Process: cytokine-mediated signaling pathway (GO:0019221);; Biological Process: negative regulation of JAK-STAT cascade (GO:00…	Transcription	[K]
Ery20696	0	0	0	0	0	0	0	0	0	0	0	0	Mam01648	5	8	0	35	40	19	2	12	14	23	25	22	--	--	--	--	--	--	--	--	--
Ery11287	0	0	0	0	0	0	0	0	0	0	0	0	Mam01650	61	43	57	42	55	23	68	118	56	93	121	81	PREDICTED: uncharacterized protein LOC109081593 isoform X1 [Cyprinus carpio]	--	--	--	--	--	Biological Process: DNA metabolic process (GO:0006259);;	--	--
Ery15838	0	0	0	0	0	0	0	0	0	0	0	0	Mam01655	0	0	0	0	0	0	0	0	0	0	0	0	hypothetical protein AV530_004068 [Patagioenas fasciata monilis]	--	--	--	--	--	--	--	--
Ery13199	50	22	66	5	7	0	33	61	36	3	7	9	Mam01656	0	0	0	2	0	0	0	2	0	1	2	0	PREDICTED: putative methyltransferase NSUN6 isoform X1 [Sinocyclocheilus anshuiensis]	tRNA (cytosine(34)-C(5))-methyltransferase OS=Gallus gallus OX=9031 GN=NSUN2 PE=2 SV=1	16S rRNA methyltransferase RsmB/F;; FtsJ-like methyltransferase	RNA processing and modification	[A]	--	Molecular Function: RNA binding (GO:0003723);; Molecular Function: methyltransferase activity (GO:0008168);; Biological Process: methylation (GO:0032259);;	Translation, ribosomal structure and biogenesis	[J]
Ery20488	0	7	2	0	0	0	17	14	6	0	0	0	Mam01661	38	57	48	91	104	84	27	41	47	42	98	63	hypothetical protein cypCar_00001021 [Cyprinus carpio]	Synaptotagmin-17 OS=Xenopus tropicalis OX=8364 GN=syt17 PE=2 SV=1	C2 domain	Signal transduction mechanisms;; Intracellular trafficking, secretion, and vesicular transport	[TU]	K19915|0|dre:100000374|K19915 synaptotagmin-17 | (RefSeq) syt17; synaptotagmin XVII	--	--	--
Ery13940	0	0	0	0	0	0	5	0	0	0	0	0	Mam01664	4	3	3	0	0	0	0	3	0	0	0	0	PREDICTED: leukotriene B4 receptor 1-like isoform X1 [Cyprinus carpio]	C3a anaphylatoxin chemotactic receptor OS=Oncorhynchus mykiss OX=8022 GN=c3ar1 PE=2 SV=1	7 transmembrane receptor (rhodopsin family)	General function prediction only	[R]	K04296|2.06212e-74|dre:100535037|K04296 leukotriene B4 receptor 1 | (RefSeq) si:dkey-148a17.5	--	--	--
Ery05414	0	0	0	0	0	0	0	0	0	0	0	0	Mam01671	531	487	552	35	32	14	2987	2003	2032	49	36	40	hypothetical protein cypCar_00049144, partial [Cyprinus carpio]	Protein fem-1 homolog C OS=Danio rerio OX=7955 GN=fem1c PE=2 SV=2	Ankyrin repeats (3 copies);; Ankyrin repeats (many copies);; Ankyrin repeats (many copies);; Ankyrin repeat;; Ankyrin repeat	General function prediction only	[R]	--	--	Signal transduction mechanisms	[T]
Ery03065	0	0	0	0	0	0	0	0	0	0	0	0	Mam01673	31	25	12	12	4	12	47	39	92	28	19	26	PREDICTED: cathepsin L1-like [Cyprinus carpio]	Cathepsin L1 (Fragments) OS=Gallus gallus OX=9031 GN=CTSL PE=1 SV=1	Papain family cysteine protease	Posttranslational modification, protein turnover, chaperones	[O]	K01365|4.13889e-29|xma:102237609|K01365 cathepsin L [EC:3.4.22.15] | (RefSeq) cathepsin L1-like	Molecular Function: cysteine-type endopeptidase activity (GO:0004197);; Cellular Component: extracellular space (GO:0005615);; Cellular Component: lysosome (GO:0005764);; Biological Process: proteolysis involved in cellular protein catabolic process (GO:0051603);;	--	--
Ery17334	0	0	3	0	0	0	4	6	0	9	8	3	Mam01674	0	0	0	0	0	0	3	1	0	0	0	0	3 beta-hydroxysteroid dehydrogenase [Chanodichthys ilishaeformis]	Short-chain dehydrogenase/reductase family 42E member 1 OS=Xenopus laevis OX=8355 GN=sdr42e1 PE=2 SV=1	3-beta hydroxysteroid dehydrogenase/isomerase family;; NAD dependent epimerase/dehydratase family;; Male sterility protein;; GDP-mannose 4,6 dehydratase;; Polysaccharide biosynthesis protein;; NAD(P)H-binding;; NmrA-like family;; KR domain	Lipid transport and metabolism;; Amino acid transport and metabolism	[IE]	K00070|0|dre:553532|K00070 3beta-hydroxy-Delta5-steroid dehydrogenase / steroid Delta-isomerase [EC:1.1.1.145 5.3.3.1] | (RefSeq) hsd3b1, si:rp71-68n21.10; hydroxy-delta-5-steroid dehydrogenase, 3 beta- and steroid delta-isomerase 1	Molecular Function: 3-beta-hydroxy-delta5-steroid dehydrogenase activity (GO:0003854);; Cellular Component: cell (GO:0005623);; Biological Process: androgen biosynthetic process (GO:0006702);; Biological Process: estrogen biosynthetic process (GO:0006703);; Molecular Function: oxidoreductase activity, acting on NAD(P)H (GO:0016651);; Molecular Function: isomerase activity (GO:0016853);; Biologica…	Cell wall/membrane/envelope biogenesis	[M]
Ery18032	0	0	0	0	0	0	0	0	0	0	0	0	Mam01675	1	7	4	0	0	0	2	0	0	0	0	0	PREDICTED: transcriptional regulator DEF1-like [Sinocyclocheilus rhinocerous]	--	--	--	--	--	--	--	--
Ery05881	0	0	0	0	0	0	0	0	0	0	0	0	Mam01676	14	5	2	0	3	4	91	65	17	0	3	4	PREDICTED: sodium channel protein type 4 subunit alpha-like [Sinocyclocheilus rhinocerous]	--	--	--	--	--	--	--	--
Ery28677	829	699	478	113	88	63	578	779	441	104	280	164	Mam01679	0	0	0	0	0	0	0	0	0	0	0	0	PREDICTED: DNA-dependent protein kinase catalytic subunit-like [Sinocyclocheilus rhinocerous]	DNA-dependent protein kinase catalytic subunit OS=Gallus gallus OX=9031 GN=PRKDC PE=2 SV=1	NUC194 domain;; Phosphatidylinositol 3- and 4-kinase;; FAT domain;; FATC domain	Replication, recombination and repair	[L]	K06642|0|dre:562283|K06642 DNA-dependent protein kinase catalytic subunit [EC:2.7.11.1] | (RefSeq) prkdc, fa96e12, wu:fa96e12; protein kinase, DNA-activated, catalytic polypeptide	Molecular Function: DNA binding (GO:0003677);; Molecular Function: DNA-dependent protein kinase activity (GO:0004677);; Molecular Function: ATP binding (GO:0005524);; Cellular Component: nucleus (GO:0005634);; Biological Process: double-strand break repair via nonhomologous end joining (GO:0006303);; Biological Process: protein phosphorylation (GO:0006468);;	--	--
Ery12040	0	2	0	0	0	0	3	8	0	0	0	0	Mam01680	0	0	0	0	0	0	0	0	0	0	0	0	hypothetical protein cypCar_00047559 [Cyprinus carpio]	--	Exocyst complex component Sec6	--	--	--	--	--	--
Ery11002	0	0	0	0	0	0	0	0	0	0	0	0	Mam01683	298	143	114	46	24	30	232	276	173	77	61	45	PREDICTED: leucine-rich repeat-containing protein 30-like [Sinocyclocheilus anshuiensis]	Leucine-rich repeat-containing protein 39 OS=Danio rerio OX=7955 GN=lrrc39 PE=2 SV=2	Leucine rich repeat;; Leucine Rich repeats (2 copies)	General function prediction only	[R]	--	--	Transcription	[K]
Ery19499	0	0	0	0	0	0	0	11	0	0	0	0	Mam01686	0	0	0	0	0	0	0	0	0	0	0	0	hypothetical protein cypCar_00027509 [Cyprinus carpio]	--	--	Transcription	[K]	--	--	--	--
Ery12443	0	0	0	0	0	0	0	0	0	0	0	0	Mam01689	15515	22620	20740	15251	12988	14182	19716	15988	14928	8264	13601	10128	hypothetical protein cypCar_00047964 [Cyprinus carpio]	--	Immunoglobulin V-set domain;; Immunoglobulin domain	--	--	--	--	--	--
Ery12399	0	0	0	0	0	0	0	0	0	0	0	0	Mam01690	0	9	0	0	0	0	8	0	24	0	0	0	PREDICTED: LOW QUALITY PROTEIN: lipoxygenase homology domain-containing protein 1-like [Pundamilia nyererei]	--	Reverse transcriptase (RNA-dependent DNA polymerase)	General function prediction only	[R]	--	Molecular Function: catalytic activity (GO:0003824);; Biological Process: metabolic process (GO:0008152);;	--	--
Ery10145	4	0	5	0	0	0	0	11	3	3	0	0	Mam01692	0	0	0	0	0	0	0	0	0	0	0	0	hypothetical protein cypCar_00013665 [Cyprinus carpio]	Nuclear factor 7, ovary OS=Xenopus laevis OX=8355 PE=2 SV=1	B-box zinc finger;; Zinc finger, C3HC4 type (RING finger);; Zinc finger, C3HC4 type (RING finger);; RING-type zinc-finger;; Zinc finger, C3HC4 type (RING finger);; zinc finger of C3HC4-type, RING;; U-box domain;; Ring finger domain	Posttranslational modification, protein turnover, chaperones	[O]	--	--	--	--
Ery07814	315	420	487	0	4	0	123	155	197	9	3	4	Mam01693	0	0	0	0	0	0	0	0	0	0	1	0	PREDICTED: transmembrane protein 98-like [Sinocyclocheilus anshuiensis]	Transmembrane protein 98 OS=Xenopus laevis OX=8355 GN=tmem98 PE=2 SV=1	Grap2 and cyclin-D-interacting	--	--	--	Cellular Component: integral component of membrane (GO:0016021);;	--	--
Ery17236	2241	2523	1696	1959	1119	2500	1069	704	586	377	463	354	Mam01695	0	0	0	0	0	0	0	0	0	0	1	0	PREDICTED: protein Tob1-like [Sinocyclocheilus anshuiensis]	Protein BTG1 OS=Gallus gallus OX=9031 GN=BTG1 PE=2 SV=1	BTG family;; Ataxin-2 C-terminal region	Signal transduction mechanisms;; General function prediction only	[TR]	K14443|0|dre:406245|K14443 protein Tob/BTG | (RefSeq) tob1b, tob1l, wu:fb54d02, wu:fb98h12, wu:fd15f10, zgc:65837; transducer of ERBB2, 1b	Molecular Function: transcription corepressor activity (GO:0003714);; Cellular Component: nucleus (GO:0005634);; Cellular Component: cytoplasm (GO:0005737);; Biological Process: negative regulation of cell proliferation (GO:0008285);; Biological Process: BMP signaling pathway (GO:0030509);;	--	--
Ery17484	78	152	125	5716	7498	5746	52	291	426	5818	8973	6178	Mam01697	0	0	0	0	0	0	0	0	0	0	0	0	PREDICTED: ectonucleotide pyrophosphatase/phosphodiesterase family member 2-like [Sinocyclocheilus anshuiensis]	Venom phosphodiesterase 1 OS=Crotalus adamanteus OX=8729 PE=1 SV=2	Type I phosphodiesterase / nucleotide pyrophosphatase;; Somatomedin B domain;; DNA/RNA non-specific endonuclease	General function prediction only	[R]	--	--	General function prediction only	[R]
Ery27063	9	4	9	0	0	0	4	6	8	0	4	0	Mam01700	309	328	446	81	97	118	74	102	92	28	52	41	PREDICTED: LOW QUALITY PROTEIN: protein FAM124B-like [Cyprinus carpio]	Protein FAM124A OS=Xenopus laevis OX=8355 GN=fam124a PE=2 SV=1	FAM124 family	--	--	--	--	--	--
Ery28449	0	0	0	0	0	0	0	0	0	0	0	0	Mam01701	1	0	0	0	0	0	1	0	0	0	0	0	--	--	--	--	--	--	--	--	--
Ery19413	0	0	0	0	0	0	0	0	0	0	0	0	Mam01702	133	48	0	0	0	0	252	250	156	0	0	0	vitellogenin 2 [Ctenopharyngodon idella]	Vitellogenin OS=Oncorhynchus mykiss OX=8022 GN=vtg1 PE=1 SV=1	Domain of unknown function (DUF1943);; Lipoprotein amino terminal region	--	--	--	Molecular Function: lipopolysaccharide binding (GO:0001530);; Molecular Function: lipid transporter activity (GO:0005319);; Biological Process: lipid transport (GO:0006869);; Biological Process: response to estradiol (GO:0032355);; Biological Process: positive regulation of phagocytosis, engulfment (GO:0060100);; Molecular Function: lipoteichoic acid binding (GO:0070891);;	--	--
Ery15181	117	84	157	26	42	44	133	155	124	23	79	45	Mam01703	10	14	0	3	0	0	0	0	0	2	0	0	hypothetical protein cypCar_00028078 [Cyprinus carpio]	DIS3-like exonuclease 1 OS=Danio rerio OX=7955 GN=dis3l PE=2 SV=1	RNB domain;; Rrp44-like cold shock domain;; S1 domain	Translation, ribosomal structure and biogenesis	[J]	K18681|0|dre:560362|K18681 DIS3-like exonuclease 1 [EC:3.1.13.-] | (RefSeq) dis3l, zgc:158615; DIS3 like exosome 3'-5' exoribonuclease	Molecular Function: 3'-5'-exoribonuclease activity (GO:0000175);; Cellular Component: nuclear exosome (RNase complex) (GO:0000176);; Cellular Component: cytoplasmic exosome (RNase complex) (GO:0000177);; Molecular Function: RNA binding (GO:0003723);; Molecular Function: 5'-3' exoribonuclease activity (GO:0004534);; Biological Process: rRNA processing (GO:0006364);; Biological Process: mRNA catabo…	Transcription	[K]
Ery17802	380	276	194	575	469	360	266	249	357	570	367	618	Mam01705	5	0	0	0	0	0	0	0	0	0	0	0	PREDICTED: 3-mercaptopyruvate sulfurtransferase [Sinocyclocheilus anshuiensis]	Thiosulfate sulfurtransferase OS=Gallus gallus OX=9031 GN=TST PE=1 SV=1	Rhodanese-like domain	Defense mechanisms	[V]	K01011|0|dre:796025|K01011 thiosulfate/3-mercaptopyruvate sulfurtransferase [EC:2.8.1.1 2.8.1.2] | (RefSeq) fa96h11, mpst, wu:fa96h11; zgc:162544	Molecular Function: thiosulfate sulfurtransferase activity (GO:0004792);;	Inorganic ion transport and metabolism	[P]
Ery24930	0	0	0	0	0	0	0	0	2	0	0	0	Mam01706	27	27	33	31	19	13	117	74	67	27	52	34	putative RNA-directed DNA polymerase from transposon BS, partial [Larimichthys crocea]	--	--	--	--	--	--	--	--
Ery22936	0	0	0	0	0	0	0	0	0	0	0	0	Mam01717	48	12	17	10	20	2	103	119	69	31	68	41	hypothetical protein cypCar_00047158 [Cyprinus carpio]	--	Immunoglobulin V-set domain;; Immunoglobulin domain;; Immunoglobulin domain;; Immunoglobulin domain	--	--	--	--	--	--
Ery01429	289	207	178	100	97	80	431	778	633	135	159	146	Mam01719	0	0	0	0	0	0	0	0	0	0	0	0	PREDICTED: autism susceptibility gene 2 protein-like isoform X7 [Sinocyclocheilus anshuiensis]	--	Autism susceptibility gene 2 protein	--	--	--	--	--	--
Ery27036	0	0	0	0	0	0	0	0	0	0	0	0	Mam01721	0	0	0	0	0	0	0	2	0	0	0	0	hypothetical protein cypCar_00032376, partial [Cyprinus carpio]	--	--	--	--	--	--	--	--
Ery21736	3	13	2	69	54	27	2	4	7	57	56	67	Mam01722	0	0	0	0	0	0	0	0	0	0	0	0	PREDICTED: rabphilin-3A-like isoform X1 [Sinocyclocheilus rhinocerous]	Synaptotagmin-C OS=Diplobatis ommata OX=1870830 GN=P65-C PE=2 SV=1	C2 domain;; FYVE-type zinc finger	Intracellular trafficking, secretion, and vesicular transport	[U]	--	--	--	--
Ery18668	33	40	23	41	37	28	121	50	49	21	101	64	Mam01725	0	0	0	0	0	0	0	0	0	0	0	0	PREDICTED: translational activator of cytochrome c oxidase 1 [Cyprinus carpio]	--	Transcriptional regulator	Function unknown	[S]	K18189|4.11514e-164|dre:570857|K18189 translational activator of cytochrome c oxidase 1 | (RefSeq) taco1, zgc:162204; translational activator of mitochondrially encoded cytochrome c oxidase I	Cellular Component: mitochondrion (GO:0005739);;	Transcription;; Translation, ribosomal structure and biogenesis	[KJ]
Ery12787	0	0	5	0	0	0	0	0	2	0	0	0	Mam01726	0	0	0	0	6	5	0	0	0	6	0	3	hypothetical protein cypCar_00039729 [Cyprinus carpio]	--	--	--	--	--	--	--	--
Ery01639	0	0	0	0	0	0	0	0	0	0	0	0	Mam01728	1	0	0	0	0	0	0	1	1	0	0	0	--	--	--	--	--	--	--	--	--
Ery07363	35	26	29	10	5	5	187	67	194	17	28	27	Mam01730	0	0	0	0	0	0	0	1	0	0	0	0	hairy/enhancer-of-split related with YRPW motif protein 1 [Danio rerio]	Hairy/enhancer-of-split related with YRPW motif protein 1 OS=Danio rerio OX=7955 GN=hey1 PE=2 SV=1	Helix-loop-helix DNA-binding domain;; Hairy Orange	Transcription	[K]	K09091|4.09033e-118|dre:58008|K09091 hairy and enhancer of split related with YRPW motif | (RefSeq) hey1, id:ibd1292, zgc:110572; hes-related family bHLH transcription factor with YRPW motif 1	Molecular Function: DNA binding (GO:0003677);; Cellular Component: nucleus (GO:0005634);; Biological Process: regulation of transcription, DNA-templated (GO:0006355);; Biological Process: Notch signaling pathway (GO:0007219);; Biological Process: multicellular organism development (GO:0007275);; Molecular Function: protein dimerization activity (GO:0046983);;	--	--
Ery24903	0	0	0	0	0	0	46	10	0	0	0	3	Mam01731	58	68	59	9	0	4	17	57	10	0	3	0	PREDICTED: lymphocyte antigen 6B-like [Sinocyclocheilus rhinocerous]	--	u-PAR/Ly-6 domain	--	--	--	--	--	--
Ery21189	14	28	54	0	0	0	5	0	5	0	0	0	Mam01732	0	0	0	0	0	0	8	2	0	0	0	0	PREDICTED: adhesion G protein-coupled receptor E3-like isoform X2 [Sinocyclocheilus anshuiensis]	Adhesion G protein-coupled receptor L4 OS=Danio rerio OX=7955 GN=adgrl4 PE=2 SV=2	7 transmembrane receptor (Secretin family);; GPCR proteolysis site, GPS, motif	Signal transduction mechanisms	[T]	--	Molecular Function: G-protein coupled receptor activity (GO:0004930);; Biological Process: cell surface receptor signaling pathway (GO:0007166);; Biological Process: G-protein coupled receptor signaling pathway (GO:0007186);; Cellular Component: integral component of membrane (GO:0016021);;	--	--
Ery04453	0	0	0	0	0	0	0	0	2	0	0	0	Mam01737	11	24	22	0	0	0	0	1	0	0	0	0	PREDICTED: GTPase IMAP family member 6-like [Sinocyclocheilus anshuiensis]	--	AIG1 family	--	--	--	Cellular Component: membrane (GO:0016020);; Molecular Function: metal ion binding (GO:0046872);;	--	--
Ery29115	6	2	0	0	0	0	0	18	6	0	0	0	Mam01738	0	0	0	0	0	0	0	2	0	0	0	0	PREDICTED: macrophage mannose receptor 1-like [Sinocyclocheilus rhinocerous]	Collectin-12 OS=Gallus gallus OX=9031 GN=COLEC12 PE=2 SV=1	Lectin C-type domain	Signal transduction mechanisms;; Defense mechanisms	[TV]	--	--	General function prediction only	[R]
Ery15692	0	0	0	0	0	0	1	4	0	0	0	0	Mam01740	0	0	0	0	0	0	0	0	0	0	0	0	hypothetical protein cypCar_00050477 [Cyprinus carpio]	--	Vacuolar ATP synthase subunit S1 (ATP6S1)	Energy production and conversion	[C]	--	Biological Process: ATP hydrolysis coupled proton transport (GO:0015991);; Cellular Component: integral component of membrane (GO:0016021);; Cellular Component: proton-transporting V-type ATPase, V1 domain (GO:0033180);; Molecular Function: proton-transporting ATP synthase activity, rotational mechanism (GO:0046933);; Molecular Function: proton-transporting ATPase activity, rotational mechanism (…	--	--
Ery30773	2	5	0	0	0	0	0	0	4	0	0	0	Mam01742	42	56	32	32	22	26	53	41	53	15	22	16	PREDICTED: uncharacterized protein LOC106605670 [Salmo salar]	--	--	--	--	--	--	--	--
Ery07432	664	490	630	44	76	61	1515	1950	1529	97	69	122	Mam01745	0	0	0	0	0	0	0	0	0	0	0	0	PREDICTED: canalicular multispecific organic anion transporter 2 isoform X1 [Sinocyclocheilus rhinocerous]	Multidrug resistance-associated protein 1 OS=Gallus gallus OX=9031 GN=ABCC1 PE=2 SV=1	ABC transporter transmembrane region;; ABC transporter	Secondary metabolites biosynthesis, transport and catabolism	[Q]	K05667|0|dre:323301|K05667 ATP-binding cassette, subfamily C (CFTR/MRP), member 3 | (RefSeq) abcc3, wu:fb94e12; ATP-binding cassette, sub-family C (CFTR/MRP), member 3	Molecular Function: ATP binding (GO:0005524);; Cellular Component: integral component of membrane (GO:0016021);; Molecular Function: ATPase activity, coupled to transmembrane movement of substances (GO:0042626);; Biological Process: transmembrane transport (GO:0055085);;	Defense mechanisms	[V]
Ery04928	0	0	0	0	0	0	0	0	0	0	0	0	Mam01748	0	0	0	0	0	0	0	0	0	0	0	0	PREDICTED: uncharacterized protein LOC109093869, partial [Cyprinus carpio]	--	--	--	--	--	--	--	--
Ery17670	0	0	0	0	0	0	0	0	0	0	0	0	Mam01750	0	3	0	0	0	0	0	0	0	0	5	0	--	--	--	--	--	--	--	--	--
Ery16101	27	13	5	0	0	0	64	45	52	0	0	0	Mam01752	89	49	84	81	113	68	170	186	170	152	236	125	hypothetical protein cypCar_00014856 [Cyprinus carpio]	--	--	Cell wall/membrane/envelope biogenesis	[M]	K10380|0|dre:103909035|K10380 ankyrin | (RefSeq) ank3a; ankyrin 3a	Cellular Component: cytoplasm (GO:0005737);; Biological Process: signal transduction (GO:0007165);; Molecular Function: cytoskeletal adaptor activity (GO:0008093);; Molecular Function: spectrin binding (GO:0030507);; Biological Process: membrane assembly (GO:0071709);; Biological Process: protein localization to plasma membrane (GO:0072661);;	--	--
Ery03893	148	169	183	173	216	183	379	290	302	346	588	376	Mam01756	0	0	0	0	0	0	0	0	0	0	0	0	PREDICTED: eukaryotic peptide chain release factor GTP-binding subunit ERF3A-like [Sinocyclocheilus anshuiensis]	Elongation factor 1-alpha OS=Oryzias latipes OX=8090 GN=eef1a PE=2 SV=1	Elongation factor Tu GTP binding domain;; Elongation factor Tu C-terminal domain;; Ataxin-2 C-terminal region	Translation, ribosomal structure and biogenesis	[J]	K03267|0|dre:445485|K03267 peptide chain release factor subunit 3 | (RefSeq) gspt1, zgc:91975; G1 to S phase transition 1	Biological Process: cytoplasmic translational termination (GO:0002184);; Molecular Function: translation release factor activity (GO:0003747);; Molecular Function: GTPase activity (GO:0003924);; Molecular Function: GTP binding (GO:0005525);; Cellular Component: translation release factor complex (GO:0018444);;	Translation, ribosomal structure and biogenesis	[J]
Ery10522	0	13	19	0	0	0	19	19	9	0	0	0	Mam01757	0	0	0	0	0	0	0	0	3	0	0	0	PREDICTED: homeobox protein HMX2-like [Sinocyclocheilus anshuiensis]	Homeobox protein HMX3 OS=Danio rerio OX=7955 GN=hmx3 PE=2 SV=1	Homeobox domain	Transcription	[K]	K09349|2.16487e-180|dre:555632|K09349 homeobox protein Nkx-5 | (RefSeq) hmx2; H6 family homeobox 2	Cellular Component: nucleus (GO:0005634);; Biological Process: regulation of transcription, DNA-templated (GO:0006355);; Biological Process: inner ear morphogenesis (GO:0042472);; Molecular Function: sequence-specific DNA binding (GO:0043565);; Biological Process: posterior lateral line development (GO:0048916);;	--	--
Ery02497	25	35	32	0	0	0	28	24	20	0	0	0	Mam01758	19	18	16	13	17	14	9	10	9	6	12	6	PREDICTED: leucine zipper putative tumor suppressor 1-like [Sinocyclocheilus rhinocerous]	Leucine zipper putative tumor suppressor 2 homolog OS=Xenopus tropicalis OX=8364 GN=lzts2 PE=2 SV=1	Fez1	--	--	--	Molecular Function: microtubule binding (GO:0008017);; Biological Process: mitotic cell cycle phase transition (GO:0044772);;	--	--
Ery25736	0	0	0	0	0	0	0	0	0	0	0	0	Mam01759	0	0	0	0	0	0	0	0	0	0	0	0	uncharacterized protein LOC108183335 [Danio rerio]	--	--	--	--	--	--	--	--
Ery29640	14	0	52	3	0	0	171	36	14	3	3	2	Mam01760	0	0	0	0	0	0	0	0	0	0	0	0	LOW QUALITY PROTEIN: mucin-5AC-like [Astyanax mexicanus]	--	Retrotransposon gag protein	--	--	--	--	--	--
Ery18917	323	207	255	107	89	46	415	428	441	102	118	99	Mam01761	0	0	0	0	0	0	0	0	0	0	0	0	PREDICTED: integrator complex subunit 8 [Cyprinus carpio]	Integrator complex subunit 8 OS=Xenopus laevis OX=8355 GN=ints8 PE=2 SV=1	--	--	--	K13145|0|dre:553794|K13145 integrator complex subunit 8 | (RefSeq) ints8, zgc:111823; integrator complex subunit 8	--	--	--
Ery24137	499	397	604	505	333	246	1102	1096	839	446	563	490	Mam01762	0	0	0	0	0	0	2	0	2	0	0	0	PREDICTED: CD302 antigen-like [Sinocyclocheilus grahami]	C-type lectin 1 OS=Hydrophis hardwickii OX=8781 PE=2 SV=1	Lectin C-type domain	Signal transduction mechanisms;; Defense mechanisms	[TV]	K06722|3.59462e-126|dre:100333685|K06722 CD302 antigen | (RefSeq) cd302; CD302 molecule	Cellular Component: membrane (GO:0016020);;	--	--
Ery04446	0	0	0	0	0	0	0	0	0	0	0	0	Mam01767	167	137	122	19	30	15	422	433	277	52	78	59	--	--	--	--	--	--	--	--	--
Ery00814	12	25	827	60	39	28	838	28	38	21	36	16	Mam01768	0	0	0	0	0	0	1	1	1	1	0	0	ubquitin-like protein 1 [Carassius auratus]	Polyubiquitin (Fragment) OS=Xenopus laevis OX=8355 PE=1 SV=2	Ubiquitin family;; Ubiquitin-2 like Rad60 SUMO-like;; Ubiquitin-like domain;; Nuclear pore localisation protein NPL4	Posttranslational modification, protein turnover, chaperones;; General function prediction only	[OR]	--	--	Posttranslational modification, protein turnover, chaperones	[O]
Ery10960	0	0	0	0	0	0	0	0	0	0	0	0	Mam01770	0	0	0	0	0	0	0	0	0	0	0	0	uncharacterized protein LOC108183335 [Danio rerio]	--	Reverse transcriptase (RNA-dependent DNA polymerase)	General function prediction only	[R]	--	Biological Process: metabolic process (GO:0008152);; Molecular Function: transferase activity (GO:0016740);;	--	--
Ery08030	0	0	0	0	0	0	0	0	0	0	0	0	Mam01771	6	0	0	0	0	0	0	0	6	0	0	0	hypothetical protein cypCar_00046481 [Cyprinus carpio]	Protogenin OS=Gallus gallus OX=9031 GN=PRTG PE=2 SV=1	Immunoglobulin I-set domain;; Immunoglobulin domain;; Immunoglobulin domain;; Immunoglobulin domain;; Immunoglobulin V-set domain;; CD80-like C2-set immunoglobulin domain;; Fibronectin type III domain	Signal transduction mechanisms	[T]	--	--	General function prediction only	[R]
Ery07847	0	0	0	0	0	0	20	3	8	0	0	0	Mam01772	0	0	0	4	0	0	4	0	0	0	4	0	PREDICTED: uncharacterized protein LOC109105257 [Cyprinus carpio]	--	Immunoglobulin V-set domain;; Immunoglobulin I-set domain;; Immunoglobulin domain;; Alphaherpesvirus glycoprotein E;; Natural killer cell receptor 2B4;; Immunoglobulin domain	--	--	--	--	--	--
Ery15634	0	0	0	0	0	0	7	3	12	0	0	0	Mam01776	0	0	0	0	0	0	0	0	0	0	0	0	leucine-rich repeat and fibronectin type-III domain-containing protein 2 [Danio rerio]	Leucine-rich repeat and fibronectin type III domain-containing protein 1-like protein OS=Danio rerio OX=7955 GN=lrfn1l PE=2 SV=1	Leucine rich repeat;; Immunoglobulin I-set domain;; Leucine Rich repeats (2 copies);; Immunoglobulin domain;; Immunoglobulin domain;; Leucine rich repeats (6 copies);; Leucine-rich repeat;; Leucine Rich Repeat	General function prediction only	[R]	K16355|0|dre:797812|K16355 leucine-rich repeat and fibronectin type-III domain-containing protein 2 | (RefSeq) lrfn2; leucine rich repeat and fibronectin type III domain containing 2	Cellular Component: integral component of membrane (GO:0016021);;	--	--
Ery13808	11	11	26	0	6	0	16	22	8	7	19	0	Mam01779	0	0	0	0	0	0	0	0	0	0	0	0	PREDICTED: gastrula zinc finger protein XlCGF49.1-like isoform X2 [Cyprinus carpio]	Gastrula zinc finger protein XlCGF57.1 (Fragment) OS=Xenopus laevis OX=8355 PE=3 SV=1	Zinc-finger double domain;; Zinc finger, C2H2 type;; C2H2-type zinc finger;; Zinc-finger double-stranded RNA-binding;; C2H2-type zinc finger;; zinc-finger C2H2-type;; LYAR-type C2HC zinc finger;; Zinc-finger of C2H2 type	General function prediction only	[R]	--	--	General function prediction only	[R]
Ery10859	3	13	4	280	226	239	2	2	1	608	487	389	Mam01781	0	0	0	0	0	0	0	0	0	0	0	0	PREDICTED: claudin-14-like [Sinocyclocheilus anshuiensis]	Claudin-7-A OS=Danio rerio OX=7955 GN=cldn7a PE=2 SV=1	PMP-22/EMP/MP20/Claudin family	--	--	K06087|2.35751e-123|dre:562525|K06087 claudin | (RefSeq) cldn2, zgc:92260; claudin 2	Molecular Function: structural molecule activity (GO:0005198);; Cellular Component: plasma membrane (GO:0005886);; Cellular Component: bicellular tight junction (GO:0005923);; Cellular Component: integral component of membrane (GO:0016021);;	--	--
Ery17658	17	5	0	0	0	0	19	0	14	0	0	0	Mam01789	0	3	2	0	3	0	11	11	21	2	0	0	--	--	--	--	--	--	--	--	--
Ery21626	798	613	567	142	126	138	1153	951	1367	177	111	179	Mam01792	0	0	0	0	0	0	0	0	0	0	0	0	PREDICTED: latent-transforming growth factor beta-binding protein 4-like, partial [Sinocyclocheilus rhinocerous]	Signal peptide, CUB and EGF-like domain-containing protein 2 OS=Danio rerio OX=7955 GN=scube2 PE=2 SV=1	Calcium-binding EGF domain;; EGF-like domain;; TB domain;; Complement Clr-like EGF-like	Signal transduction mechanisms	[T]	K08023|0|dre:100333499|K08023 latent transforming growth factor beta binding protein 2/3/4 | (RefSeq) ltbp4; latent-transforming growth factor beta-binding protein 4	--	--	--
Ery10912	8	7	0	0	0	0	48	38	27	0	0	0	Mam01795	7	4	13	0	0	0	17	17	20	0	0	0	PREDICTED: kinesin-like protein KIF26A [Sinocyclocheilus rhinocerous]	Kinesin-like protein KIF15-B OS=Xenopus laevis OX=8355 GN=kif15-b PE=1 SV=1	Kinesin motor domain;; Microtubule binding	Cytoskeleton	[Z]	K10404|0|dre:567643|K10404 kinesin family member 26 | (RefSeq) kif26aa, si:dkey-31d8.1; kinesin family member 26Aa	Molecular Function: ATP binding (GO:0005524);; Cellular Component: kinesin complex (GO:0005871);; Biological Process: microtubule-based movement (GO:0007018);; Biological Process: axon guidance (GO:0007411);; Molecular Function: microtubule binding (GO:0008017);; Biological Process: protein localization (GO:0008104);; Molecular Function: ATP-dependent microtubule motor activity, plus-end-directed…	--	--
Ery03218	2	25	0	1	6	1	57	31	1	0	1	0	Mam01796	0	0	0	0	0	0	0	0	0	0	0	0	PREDICTED: 40S ribosomal protein S18-like, partial [Sinocyclocheilus grahami]	40S ribosomal protein S18 OS=Ictalurus punctatus OX=7998 GN=rps18 PE=2 SV=1	Ribosomal protein S13/S18	Translation, ribosomal structure and biogenesis	[J]	K02964|4.00113e-15|gfr:102042667|K02964 small subunit ribosomal protein S18e | (RefSeq) RPS18; ribosomal protein S18	Biological Process: nuclear-transcribed mRNA catabolic process, nonsense-mediated decay (GO:0000184);; Molecular Function: structural constituent of ribosome (GO:0003735);; Molecular Function: protein binding (GO:0005515);; Cellular Component: collagen trimer (GO:0005581);; Cellular Component: nucleoplasm (GO:0005654);; Cellular Component: focal adhesion (GO:0005925);; Biological Process: rRNA pr…	--	--
Ery19097	42	46	31	75	71	68	126	125	121	83	87	65	Mam01798	0	0	0	0	0	0	0	0	0	0	0	0	PREDICTED: branched-chain-amino-acid aminotransferase, cytosolic-like isoform X1 [Sinocyclocheilus anshuiensis]	--	Amino-transferase class IV	Amino acid transport and metabolism	[E]	K00826|0|dre:436949|K00826 branched-chain amino acid aminotransferase [EC:2.6.1.42] | (RefSeq) bcat2, wu:fb37h12, zgc:91919; branched chain amino-acid transaminase 2, mitochondrial	Cellular Component: mitochondrion (GO:0005739);; Biological Process: aspartate biosynthetic process (GO:0006532);; Biological Process: leucine biosynthetic process (GO:0009098);; Biological Process: valine biosynthetic process (GO:0009099);; Molecular Function: oxidoreductase activity (GO:0016491);; Molecular Function: pyridoxal phosphate binding (GO:0030170);; Molecular Function: L-leucine trans…	Amino acid transport and metabolism;; Coenzyme transport and metabolism	[EH]
Ery02025	198	174	40	4	0	0	1200	886	249	0	7	0	Mam01800	0	0	0	0	0	0	0	0	0	0	0	0	PREDICTED: RAD51-associated protein 1-like isoform X2 [Cyprinus carpio]	--	RAD51 interacting motif	--	--	K20778|6.56321e-111|dre:555714|K20778 RAD51-associated protein 1 | (RefSeq) rad51ap1, si:ch211-240j22.5; RAD51 associated protein 1	--	--	--
Ery28125	8	8	7	0	0	0	11	23	28	6	2	0	Mam01804	0	0	0	0	0	0	0	0	0	0	0	0	PREDICTED: disks large-associated protein 4-like isoform X2 [Sinocyclocheilus grahami]	Disks large-associated protein 1 OS=Danio rerio OX=7955 GN=dlgap1 PE=3 SV=2	Guanylate-kinase-associated protein (GKAP) protein	Signal transduction mechanisms	[T]	--	--	--	--
Ery30709	1478	2333	1915	635	292	430	766	1036	1032	423	401	456	Mam01806	0	0	0	0	0	0	0	0	0	0	0	0	mitochondrial 2-oxoglutarate/malate carrier protein [Danio rerio]	Kidney mitochondrial carrier protein 1 OS=Xenopus tropicalis OX=8364 GN=slc25a30 PE=2 SV=1	Mitochondrial carrier protein	Energy production and conversion	[C]	K15104|0|dre:415189|K15104 solute carrier family 25 (mitochondrial oxoglutarate transporter), member 11 | (RefSeq) slc25a11, fa07h09, wu:fa07h09, zgc:86898; solute carrier family 25 (mitochondrial carrier; oxoglutarate carrier), member 11	Cellular Component: nucleus (GO:0005634);; Cellular Component: mitochondrial inner membrane (GO:0005743);; Biological Process: mitochondrial transport (GO:0006839);; Cellular Component: integral component of membrane (GO:0016021);; Molecular Function: RNA binding (GO:0044822);;	--	--
Ery07272	15	25	11	0	0	0	167	65	71	0	0	0	Mam01807	0	0	0	0	0	0	1	1	1	0	0	0	PREDICTED: R-spondin-1-like [Sinocyclocheilus grahami]	R-spondin-1 OS=Danio rerio OX=7955 GN=rspo1 PE=2 SV=1	Furin-like repeat, cysteine-rich	Posttranslational modification, protein turnover, chaperones	[O]	K19471|8.22079e-152|dre:436625|K19471 R-spondin-1 | (RefSeq) rspo1, wu:fj81e05, zgc:92153; R-spondin 1	Biological Process: angiogenesis (GO:0001525);; Cellular Component: extracellular region (GO:0005576);; Cellular Component: Golgi apparatus (GO:0005794);; Cellular Component: cytosol (GO:0005829);; Molecular Function: heparin binding (GO:0008201);; Biological Process: vascular endothelial growth factor receptor signaling pathway (GO:0048010);; Biological Process: positive regulation of canonical …	--	--
Ery12087	55	48	55	20	5	2	199	192	131	57	53	34	Mam01813	0	0	0	0	0	0	0	1	0	0	0	0	PREDICTED: male-specific lethal 1-like 1 isoform X1 [Cyprinus carpio]	Male-specific lethal 1-like 1 OS=Danio rerio OX=7955 GN=msl1l1 PE=2 SV=1	PEHE domain;; Dimerisation domain of Male-specific-Lethal 1	--	--	--	Molecular Function: chromatin binding (GO:0003682);; Biological Process: histone H4-K16 acetylation (GO:0043984);; Cellular Component: MSL complex (GO:0072487);;	--	--
Ery21156	0	0	0	292	396	394	0	5	15	712	1046	577	Mam01814	234	173	142	37	38	32	216	289	247	188	148	104	complement C3-H1 [Cyprinus carpio]	Complement C3 (Fragment) OS=Oncorhynchus mykiss OX=8022 GN=c3 PE=1 SV=1	Alpha-2-macroglobulin family N-terminal region	Posttranslational modification, protein turnover, chaperones	[O]	K03990|2.94956e-170|dre:321046|K03990 complement component 3 | (RefSeq) c3a.1, C3, C3-1, c3a, sb:cb26, si:dkey-76b14.4, wu:fi34b03, wu:fj86e11; complement component c3a, duplicate 1	Molecular Function: endopeptidase inhibitor activity (GO:0004866);; Cellular Component: extracellular space (GO:0005615);; Biological Process: negative regulation of endopeptidase activity (GO:0010951);; Biological Process: chordate embryonic development (GO:0043009);;	--	--
Ery12695	0	0	0	0	0	0	0	0	0	0	0	0	Mam01815	1	0	0	0	0	0	0	2	0	0	0	0	homeobox protein orthopedia B [Danio rerio]	Homeobox protein orthopedia B OS=Danio rerio OX=7955 GN=otpb PE=1 SV=1	Homeobox domain;; OAR domain	General function prediction only	[R]	--	Cellular Component: nucleus (GO:0005634);; Biological Process: regulation of transcription, DNA-templated (GO:0006355);; Biological Process: visual behavior (GO:0007632);; Biological Process: spinal cord motor neuron differentiation (GO:0021522);; Biological Process: mammillary body development (GO:0021767);; Biological Process: hypothalamus development (GO:0021854);; Biological Process: forebrai…	--	--
Ery29020	283	348	230	90	140	195	364	432	383	112	193	104	Mam01819	3	0	0	0	0	0	0	0	0	0	0	0	PREDICTED: GA-binding protein alpha chain-like [Sinocyclocheilus rhinocerous]	Retroviral integration site protein Fli-1 homolog OS=Xenopus laevis OX=8355 GN=fli1 PE=2 SV=1	Ets-domain;; GA-binding protein alpha chain;; Sterile alpha motif (SAM)/Pointed domain	Transcription	[K]	K09441|0|dre:58110|K09441 GA-binding protein transcription factor, alpha | (RefSeq) gabpa, e4tf, wu:fc12d11; GA binding protein transcription factor, alpha subunit	Molecular Function: RNA polymerase II transcription factor activity, sequence-specific DNA binding (GO:0000981);; Cellular Component: nucleus (GO:0005634);; Biological Process: regulation of transcription, DNA-templated (GO:0006355);; Biological Process: cell differentiation (GO:0030154);; Molecular Function: sequence-specific DNA binding (GO:0043565);;	--	--
Ery26770	0	0	0	0	0	0	0	4	0	0	0	0	Mam01820	30	26	30	0	0	0	90	85	66	4	2	2	PREDICTED: mucin-like protein [Sinocyclocheilus rhinocerous]	Protein NEL OS=Gallus gallus OX=9031 GN=NEL PE=2 SV=1	Calcium-binding EGF domain;; von Willebrand factor type D domain;; Nidogen-like;; EGF domain;; Complement Clr-like EGF-like;; EGF-like domain	--	--	--	Molecular Function: calcium ion binding (GO:0005509);; Cellular Component: integral component of membrane (GO:0016021);;	--	--
Ery21349	0	0	2	0	0	0	0	0	2	0	0	0	Mam01825	0	0	0	0	0	0	0	0	0	0	0	0	unnamed protein product [Oncorhynchus mykiss]	--	--	--	--	--	Cellular Component: integral component of membrane (GO:0016021);;	--	--
Ery20428	304	229	269	636	322	266	300	280	381	485	707	554	Mam01828	0	0	0	0	0	0	0	0	0	0	0	0	PREDICTED: nitrilase homolog 1 isoform X1 [Sinocyclocheilus anshuiensis]	Omega-amidase NIT2 OS=Xenopus tropicalis OX=8364 GN=nit2 PE=2 SV=1	Carbon-nitrogen hydrolase	Amino acid transport and metabolism	[E]	--	Biological Process: nitrogen compound metabolic process (GO:0006807);; Molecular Function: hydrolase activity, acting on carbon-nitrogen (but not peptide) bonds (GO:0016810);;	General function prediction only	[R]
Ery10983	30	18	10	8	2	6	229	71	60	9	10	4	Mam01829	0	0	0	0	0	0	0	0	0	0	0	0	PREDICTED: MICOS complex subunit MIC26-like isoform X1 [Sinocyclocheilus grahami]	MICOS complex subunit MIC27 OS=Gallus gallus OX=9031 GN=APOOL PE=2 SV=1	Apolipoprotein O	Function unknown	[S]	--	Biological Process: cristae formation (GO:0042407);; Cellular Component: MICOS complex (GO:0061617);;	--	--
Ery03389	2	0	0	0	0	0	4	0	0	0	0	0	Mam01830	0	0	5	0	0	0	7	0	0	0	0	0	PREDICTED: troponin I, slow skeletal muscle-like [Sinocyclocheilus grahami]	Troponin I, cardiac muscle OS=Xenopus laevis OX=8355 GN=tnni3 PE=2 SV=2	Troponin	Cytoskeleton	[Z]	K10371|1.51906e-101|xma:102230737|K10371 troponin I, slow skeletal muscle | (RefSeq) troponin I, slow skeletal muscle-like	Biological Process: skeletal muscle contraction (GO:0003009);; Cellular Component: troponin complex (GO:0005861);; Biological Process: cardiac muscle contraction (GO:0060048);;	--	--
Ery16892	0	0	0	0	0	0	0	0	0	0	0	0	Mam01833	2	0	0	2	4	2	1	0	7	4	0	0	--	--	--	--	--	--	--	--	--
Ery00092	0	3	0	7	0	0	6	12	12	13	8	13	Mam01837	0	0	0	0	0	0	0	0	0	1	0	3	PREDICTED: protein FAM111A-like [Sinocyclocheilus rhinocerous]	--	Trypsin-like peptidase domain;; Trypsin	--	--	--	--	--	--
Ery14778	24	27	11	30	10	3	79	46	44	13	29	28	Mam01838	0	2	0	0	0	0	0	0	0	0	0	0	PREDICTED: cytochrome c oxidase assembly factor 7 isoform X2 [Cyprinus carpio]	Cytochrome c oxidase assembly factor 7 OS=Danio rerio OX=7955 GN=coa7 PE=2 SV=1	Sel1 repeat	Function unknown	[S]	K18180|1.82422e-144|dre:555268|K18180 cytochrome c oxidase assembly factor 7 | (RefSeq) coa7, selrc1, si:ch211-11m18.2, zgc:136252; cytochrome c oxidase assembly factor 7	Cellular Component: mitochondrial intermembrane space (GO:0005758);;	Signal transduction mechanisms	[T]
Ery25220	109	85	110	62	38	55	98	114	55	82	111	84	Mam01839	0	0	0	0	0	0	0	0	3	0	0	0	PREDICTED: N-alpha-acetyltransferase 30-like isoform X1 [Sinocyclocheilus anshuiensis]	N-alpha-acetyltransferase 30 OS=Xenopus laevis OX=8355 GN=naa30 PE=2 SV=1	Acetyltransferase (GNAT) family	General function prediction only	[R]	K00670|0|dre:100192212|K00670 N-alpha-acetyltransferase 30 [EC:2.3.1.256] | (RefSeq) naa30, zgc:194204; N(alpha)-acetyltransferase 30, NatC catalytic subunit	Molecular Function: peptide alpha-N-acetyltransferase activity (GO:0004596);; Biological Process: N-terminal protein amino acid acetylation (GO:0006474);; Cellular Component: NatC complex (GO:0031417);;	Translation, ribosomal structure and biogenesis	[J]
Ery29320	0	0	0	0	0	0	0	0	0	0	0	0	Mam01841	0	0	0	0	0	0	0	0	0	0	0	0	PREDICTED: extracellular calcium-sensing receptor-like [Sinocyclocheilus rhinocerous]	G-protein coupled receptor family C group 6 member A OS=Danio rerio OX=7955 GN=gprc6a PE=1 SV=1	Receptor family ligand binding region;; 7 transmembrane sweet-taste receptor of 3 GCPR;; Nine Cysteines Domain of family 3 GPCR;; Periplasmic binding protein	Inorganic ion transport and metabolism;; Signal transduction mechanisms	[PT]	--	--	--	--
Ery28495	17	15	20	0	0	0	0	6	10	0	0	0	Mam01844	0	0	0	0	0	0	0	0	0	2	0	0	PREDICTED: LOW QUALITY PROTEIN: cGMP-dependent 3&apos;,5&apos;-cyclic phosphodiesterase-like [Cyprinus carpio]	Dual 3&apos;,5&apos;-cyclic-AMP and -GMP phosphodiesterase 11A OS=Takifugu rubripes OX=31033 GN=pde11a PE=3 SV=1	--	Signal transduction mechanisms	[T]	K18283|5.67715e-70|dre:100332468|K18283 cGMP-dependent 3',5'-cyclic phosphodiesterase [EC:3.1.4.17] | (RefSeq) pde2a; phosphodiesterase 2A	Molecular Function: 3',5'-cyclic-nucleotide phosphodiesterase activity (GO:0004114);; Biological Process: signal transduction (GO:0007165);; Molecular Function: metal ion binding (GO:0046872);;	--	--
Ery07493	6	30	0	5707	6285	10546	0	2	0	4605	7658	4117	Mam01845	0	0	0	0	0	0	2	0	0	0	2	0	PREDICTED: proteoglycan 4-like isoform X6 [Sinocyclocheilus rhinocerous]	Poly(U)-specific endoribonuclease OS=Paralichthys olivaceus OX=8255 GN=endou PE=2 SV=1	Somatomedin B domain;; Hemopexin	Posttranslational modification, protein turnover, chaperones;; Extracellular structures	[OW]	--	--	--	--
Ery16648	0	0	0	0	0	0	0	0	0	0	0	0	Mam01846	3	3	4	0	1	0	0	2	0	0	0	0	PREDICTED: slit homolog 2 protein-like [Sinocyclocheilus rhinocerous]	Leucine-rich repeat and immunoglobulin-like domain-containing nogo receptor-interacting protein 1 OS=Xenopus tropicalis OX=8364 GN=lingo1 PE=2 SV=1	Leucine rich repeat;; Leucine Rich repeats (2 copies);; Leucine Rich Repeat;; Leucine Rich repeat	General function prediction only	[R]	--	Molecular Function: protein kinase inhibitor activity (GO:0004860);; Cellular Component: cytoplasm (GO:0005737);; Cellular Component: membrane (GO:0016020);; Biological Process: cytokine-mediated signaling pathway (GO:0019221);; Biological Process: negative regulation of JAK-STAT cascade (GO:0046426);;	Transcription	[K]
Ery18539	0	0	0	0	0	0	0	0	0	0	0	0	Mam01855	0	0	0	0	0	15	0	26	2	0	0	0	PREDICTED: adhesion G-protein coupled receptor G2-like [Sinocyclocheilus anshuiensis]	Adhesion G-protein coupled receptor G6 OS=Danio rerio OX=7955 GN=adgrg6 PE=1 SV=1	7 transmembrane receptor (Secretin family)	Signal transduction mechanisms	[T]	--	--	--	--
Ery04445	826	1108	762	108	124	127	2848	2452	1627	379	403	306	Mam01858	0	0	0	0	0	0	0	0	0	0	0	0	PREDICTED: EMILIN-1-like [Sinocyclocheilus grahami]	--	C1q domain;; EMI domain;; Collagen triple helix repeat (20 copies);; Fibrinogen alpha/beta chain family;; Lipoprotein leucine-zipper	--	--	--	Cellular Component: collagen trimer (GO:0005581);; Biological Process: cell adhesion (GO:0007155);; Molecular Function: extracellular matrix constituent conferring elasticity (GO:0030023);; Biological Process: hemopoiesis (GO:0030097);; Cellular Component: extracellular matrix (GO:0031012);;	--	--
Ery06689	0	0	0	0	0	0	0	0	3	0	0	0	Mam01860	2	0	0	0	0	0	4	4	0	0	1	0	PREDICTED: uncharacterized protein LOC107750954 [Sinocyclocheilus rhinocerous]	--	--	--	--	--	--	--	--
Ery12729	716	660	787	319	510	366	654	682	628	380	525	334	Mam01862	0	0	0	0	0	0	7	24	18	0	0	0	PREDICTED: cullin-4A [Sinocyclocheilus grahami]	Cullin-3-A OS=Xenopus laevis OX=8355 GN=cul3a PE=1 SV=1	Cullin family;; Cullin protein neddylation domain	Cell cycle control, cell division, chromosome partitioning	[D]	K10609|0|ola:101154851|K10609 cullin 4 | (RefSeq) cul4a; cullin 4A	Biological Process: ubiquitin-dependent protein catabolic process (GO:0006511);; Biological Process: heart development (GO:0007507);; Cellular Component: cullin-RING ubiquitin ligase complex (GO:0031461);; Molecular Function: ubiquitin protein ligase binding (GO:0031625);; Biological Process: embryonic pectoral fin morphogenesis (GO:0035118);; Biological Process: otic vesicle morphogenesis (GO:00…	--	--
Ery15254	0	0	0	0	0	0	0	0	0	0	0	0	Mam01864	5	2	4	0	0	1	3	2	10	2	2	0	PREDICTED: retinal cone rhodopsin-sensitive cGMP 3&apos;,5&apos;-cyclic phosphodiesterase subunit gamma-like [Sinocyclocheilus rhinocerous]	--	Retinal cGMP phosphodiesterase, gamma subunit	--	--	--	Molecular Function: 3',5'-cyclic-nucleotide phosphodiesterase activity (GO:0004114);; Biological Process: visual perception (GO:0007601);; Molecular Function: cGMP binding (GO:0030553);;	--	--
Ery12571	23828	29933	26877	26747	23815	23078	34803	28284	26434	14815	21836	17926	Mam01866	0	0	0	0	0	0	0	0	0	0	0	0	laminin receptor 1 [Ctenopharyngodon idella]	40S ribosomal protein SA OS=Danio rerio OX=7955 GN=rpsa PE=2 SV=1	40S ribosomal protein SA C-terminus;; Ribosomal protein S2	Translation, ribosomal structure and biogenesis	[J]	K02998|1.8138e-177|dre:394027|K02998 small subunit ribosomal protein SAe | (RefSeq) rpsa, lamr1, zgc:55831, zgc:77824; ribosomal protein SA	Biological Process: ribosomal small subunit assembly (GO:0000028);; Biological Process: endonucleolytic cleavage in ITS1 to separate SSU-rRNA from 5.8S rRNA and LSU-rRNA from tricistronic rRNA transcript (SSU-rRNA, 5.8S rRNA, LSU-rRNA) (GO:0000447);; Biological Process: endonucleolytic cleavage to generate mature 3'-end of SSU-rRNA from (SSU-rRNA, 5.8S rRNA, LSU-rRNA) (GO:0000461);; Molecular Fun…	Translation, ribosomal structure and biogenesis	[J]
Ery25158	31	8	10	0	0	0	20	83	54	0	5	0	Mam01867	0	0	0	0	0	0	0	0	3	2	0	0	actin-binding LIM protein 1 [Danio rerio]	Paxillin OS=Gallus gallus OX=9031 GN=PXN PE=1 SV=1	Putative adherens-junction anchoring region of AbLIM;; LIM domain	Signal transduction mechanisms;; Cytoskeleton	[TZ]	K07520|0|dre:100003558|K07520 actin-binding LIM protein | (RefSeq) ablim1a, ablim1, zgc:172321; actin binding LIM protein 1a	Molecular Function: actin binding (GO:0003779);; Biological Process: cytoskeleton organization (GO:0007010);; Molecular Function: zinc ion binding (GO:0008270);;	--	--
Ery14313	1160	1602	1256	0	0	0	314	268	348	0	0	0	Mam01869	0	0	0	0	0	0	0	0	0	0	0	0	adhesion G-protein coupled receptor G4 isoform X1 [Danio rerio]	Adhesion G-protein coupled receptor G6 OS=Danio rerio OX=7955 GN=adgrg6 PE=1 SV=1	7 transmembrane receptor (Secretin family);; GPCR proteolysis site, GPS, motif;; Pentaxin family	Signal transduction mechanisms	[T]	K08455|0|dre:793963|K08455 G protein-coupled receptor 112 | (RefSeq) adgrg4a, gpr112; adhesion G protein-coupled receptor G4a	Molecular Function: G-protein coupled receptor activity (GO:0004930);; Biological Process: cell surface receptor signaling pathway (GO:0007166);; Biological Process: G-protein coupled receptor signaling pathway (GO:0007186);; Cellular Component: integral component of membrane (GO:0016021);;	--	--
Ery03516	131	116	114	109	94	83	168	136	177	78	130	68	Mam01870	0	0	0	0	0	0	0	0	0	0	0	0	PREDICTED: acyl-CoA-binding domain-containing protein 6 isoform X2 [Sinocyclocheilus rhinocerous]	Acyl-CoA-binding domain-containing protein 6 OS=Danio rerio OX=7955 GN=acbd6 PE=2 SV=1	Acyl CoA binding protein;; Ankyrin repeats (many copies);; Ankyrin repeats (3 copies);; Ankyrin repeat;; Ankyrin repeats (many copies);; Ankyrin repeat	Lipid transport and metabolism	[I]	--	Molecular Function: fatty-acyl-CoA binding (GO:0000062);; Cellular Component: cytoplasm (GO:0005737);; Molecular Function: lipid binding (GO:0008289);;	Signal transduction mechanisms	[T]
Ery02839	0	0	0	0	0	0	0	0	0	0	0	0	Mam01875	45	72	41	155	69	113	12	30	51	152	120	140	PREDICTED: protein lifeguard 3-like [Sinocyclocheilus grahami]	--	Inhibitor of apoptosis-promoting Bax1	Signal transduction mechanisms	[T]	K06890|5.02394e-107|xma:102236663|K06890 uncharacterized protein | (RefSeq) tmbim1; transmembrane BAX inhibitor motif containing 1	Cellular Component: membrane (GO:0016020);;	--	--
Ery25004	0	0	0	0	0	0	0	0	0	0	0	0	Mam01876	2	0	3	0	0	0	0	0	3	0	0	0	hypothetical protein cypCar_00038276 [Cyprinus carpio]	Collagen alpha-1(VIII) chain OS=Gallus gallus OX=9031 GN=COL8A1 PE=3 SV=1	C1q domain;; Collagen triple helix repeat (20 copies)	--	--	K07296|1.79886e-51|dre:751715|K07296 adiponectin | (RefSeq) adipoqb, acrpl, adipo-b, adipoql, zgc:153584; adiponectin, C1Q and collagen domain containing, b	Cellular Component: extracellular region (GO:0005576);; Cellular Component: collagen trimer (GO:0005581);;	--	--
Ery25906	33	19	54	0	0	0	92	109	123	0	7	6	Mam01882	0	0	0	0	0	0	0	0	0	0	0	0	hypothetical protein cypCar_00035544, partial [Cyprinus carpio]	--	--	Extracellular structures	[W]	K06823|1.67823e-85|mze:101478962|K06823 collagen, type XVIII, alpha | (RefSeq) collagen alpha-1(XVIII) chain-like	--	--	--
Ery12401	4376	4812	4687	2287	3834	2247	2074	2187	2347	1518	1871	1601	Mam01883	0	0	0	0	0	0	0	0	0	0	0	0	dihydrolipoyllysine-residue succinyltransferase component of 2-oxoglutarate dehydrogenase complex, mitochondrial [Danio rerio]	Dihydrolipoyllysine-residue succinyltransferase component of 2-oxoglutarate dehydrogenase complex, mitochondrial (Fragment) OS=Takifugu rubripes OX=31033 GN=dlst PE=3 SV=1	2-oxoacid dehydrogenases acyltransferase (catalytic domain);; Biotin-requiring enzyme	Energy production and conversion	[C]	K00658|0|dre:368262|K00658 2-oxoglutarate dehydrogenase E2 component (dihydrolipoamide succinyltransferase) [EC:2.3.1.61] | (RefSeq) dlst, cb60, wu:fc39d01; dihydrolipoamide S-succinyltransferase	Molecular Function: dihydrolipoyllysine-residue succinyltransferase activity (GO:0004149);; Biological Process: tricarboxylic acid cycle (GO:0006099);; Biological Process: ATP biosynthetic process (GO:0006754);; Biological Process: hemopoiesis (GO:0030097);; Cellular Component: oxoglutarate dehydrogenase complex (GO:0045252);; Biological Process: heart contraction (GO:0060047);; Biological Proces…	Energy production and conversion	[C]
Ery20649	750	686	616	476	527	385	1376	1269	1505	708	893	708	Mam01885	0	0	0	0	0	2	0	0	0	0	0	0	PREDICTED: U4/U6.U5 tri-snRNP-associated protein 1-like [Sinocyclocheilus anshuiensis]	--	SART-1 family	RNA processing and modification	[A]	K11984|0|dre:436946|K11984 U4/U6.U5 tri-snRNP-associated protein 1 | (RefSeq) sart1, zgc:91927; squamous cell carcinoma antigen recognised by T cells	Biological Process: spliceosomal snRNP assembly (GO:0000387);; Biological Process: maturation of 5S rRNA (GO:0000481);; Biological Process: mRNA cis splicing, via spliceosome (GO:0045292);; Cellular Component: U4/U6 x U5 tri-snRNP complex (GO:0046540);;	--	--
Ery03827	4	39	90	26	14	63	0	0	0	48	9	19	Mam01886	39	60	102	0	0	0	5	18	12	0	0	0	uncharacterized protein lrfn4b isoform X2 [Danio rerio]	--	--	General function prediction only	[R]	--	--	--	--
Ery30265	591	354	244	779	600	804	244	453	198	166	207	133	Mam01888	0	0	0	0	0	0	0	0	0	0	0	0	WD repeat-containing protein 26-like [Danio rerio]	WD repeat-containing protein 26 OS=Xenopus tropicalis OX=8364 GN=wdr26 PE=2 SV=2	WD domain, G-beta repeat;; Anaphase-promoting complex subunit 4 WD40 domain;; Eukaryotic translation initiation factor eIF2A	Function unknown	[S]	--	--	General function prediction only	[R]
Ery28119	264	116	156	9	4	0	348	381	326	6	0	6	Mam01889	0	0	1	0	0	0	0	0	0	0	0	0	PREDICTED: signal peptide, CUB and EGF-like domain-containing protein 1 isoform X2 [Cyprinus carpio]	Signal peptide, CUB and EGF-like domain-containing protein 2 OS=Danio rerio OX=7955 GN=scube2 PE=2 SV=1	Coagulation Factor Xa inhibitory site;; Putative ephrin-receptor like;; Complement Clr-like EGF-like;; EGF domain;; Calcium-binding EGF domain;; CUB domain;; EGF-like domain	Signal transduction mechanisms	[T]	--	Molecular Function: calcium ion binding (GO:0005509);; Cellular Component: plasma membrane (GO:0005886);; Biological Process: smoothened signaling pathway (GO:0007224);; Cellular Component: integral component of membrane (GO:0016021);; Biological Process: BMP signaling pathway (GO:0030509);; Biological Process: muscle fiber development (GO:0048747);; Biological Process: primitive hemopoiesis (GO:…	--	--
Ery18040	0	0	0	0	0	0	0	0	0	0	0	0	Mam01890	0	2	2	0	0	1	5	6	0	0	1	0	PREDICTED: uncharacterized protein LOC107660489 [Sinocyclocheilus anshuiensis]	--	--	--	--	--	--	--	--
Ery28201	381	186	209	140	172	97	507	495	497	210	347	242	Mam01895	0	0	0	0	0	0	0	0	0	0	0	0	cyclin-dependent kinase 9 [Danio rerio]	Cyclin-dependent kinase 9 OS=Gallus gallus OX=9031 GN=CDK9 PE=2 SV=1	Protein kinase domain;; Protein tyrosine kinase;; Haspin like kinase domain	Cell cycle control, cell division, chromosome partitioning	[D]	K02211|0|dre:321602|K02211 cyclin-dependent kinase 9 [EC:2.7.11.22 2.7.11.23] | (RefSeq) cdk9, wu:fb22e09, wu:fc06c02; cyclin-dependent kinase 9 (CDC2-related kinase)	Molecular Function: protein serine/threonine kinase activity (GO:0004674);; Molecular Function: ATP binding (GO:0005524);; Biological Process: protein phosphorylation (GO:0006468);; Biological Process: cell division (GO:0051301);; Biological Process: regulation of cardiac muscle cell proliferation (GO:0060043);; Biological Process: cardiac muscle tissue regeneration (GO:0061026);;	Signal transduction mechanisms	[T]
Ery04010	1511	2042	1226	5	2	0	508	740	534	2	2	0	Mam01896	0	0	0	0	0	0	0	0	0	0	0	0	PREDICTED: uncharacterized protein LOC107743576 [Sinocyclocheilus rhinocerous]	GRIN2-like protein OS=Gallus gallus OX=9031 PE=1 SV=1	G protein-regulated inducer of neurite outgrowth C-terminus	--	--	--	--	--	--
Ery26405	0	0	0	0	0	0	0	0	0	0	0	0	Mam01898	0	0	0	0	0	0	0	0	0	0	0	0	Cry4 protein [Danio rerio]	Cryptochrome-1 OS=Sylvia borin OX=73324 GN=CRY1 PE=2 SV=1	DNA photolyase	Replication, recombination and repair;; Signal transduction mechanisms	[LT]	K02295|3.55826e-88|dre:83775|K02295 cryptochrome | (RefSeq) cry4, fi23e01, wu:fi23e01, zcry4; cryptochrome circadian clock 4	Cellular Component: cytoplasm (GO:0005737);; Molecular Function: photoreceptor activity (GO:0009881);; Biological Process: negative regulation of transcription, DNA-templated (GO:0045892);;	Replication, recombination and repair	[L]
Ery05794	118	91	128	62	99	58	359	314	385	53	135	64	Mam01899	0	0	0	0	0	0	0	0	0	0	0	0	PREDICTED: glutenin, high molecular weight subunit DX5-like isoform X2 [Sinocyclocheilus rhinocerous]	--	--	--	--	--	Cellular Component: plasma membrane (GO:0005886);; Biological Process: homophilic cell adhesion via plasma membrane adhesion molecules (GO:0007156);; Cellular Component: integral component of membrane (GO:0016021);; Biological Process: trigeminal motor nucleus development (GO:0021731);; Biological Process: regulation of apoptotic process (GO:0042981);; Biological Process: brain morphogenesis (GO:…	--	--
Ery24878	0	0	2	0	0	0	8	3	2	0	0	0	Mam01900	0	0	0	0	0	0	0	0	0	0	0	0	hypothetical protein cypCar_00031352 [Cyprinus carpio]	Adenomatous polyposis coli homolog OS=Xenopus laevis OX=8355 GN=apc PE=1 SV=2	Armadillo-associated region on APC;; Armadillo/beta-catenin-like repeat;; Adenomatous polyposis coli tumour suppressor protein;; Coiled-coil N-terminus of APC, dimerisation domain;; APC repeat;; SAMP Motif;; APC basic domain	Signal transduction mechanisms;; Cytoskeleton	[TZ]	K02085|0|dre:565771|K02085 adenomatosis polyposis coli protein | (RefSeq) apc2; adenomatosis polyposis coli 2	Biological Process: cell fate specification (GO:0001708);; Cellular Component: cytoplasmic microtubule (GO:0005881);; Biological Process: negative regulation of microtubule depolymerization (GO:0007026);; Biological Process: pattern specification process (GO:0007389);; Molecular Function: beta-catenin binding (GO:0008013);; Molecular Function: microtubule binding (GO:0008017);; Biological Process…	--	--
Ery09773	290	261	289	9	4	2	225	520	414	0	2	11	Mam01902	0	0	0	5	0	0	0	0	0	2	4	0	PREDICTED: protein NLRC3 [Sinocyclocheilus anshuiensis]	Protein NLRC5 OS=Ictalurus punctatus OX=7998 GN=nlrc5 PE=2 SV=1	Leucine Rich repeat;; NACHT domain;; Leucine Rich Repeat	Function unknown	[S]	--	Molecular Function: ATP binding (GO:0005524);;	Transcription	[K]
Ery21360	0	0	0	0	0	0	0	0	0	0	0	0	Mam01904	0	3	0	0	0	0	20	16	2	0	0	0	PREDICTED: opsin-5-like [Sinocyclocheilus anshuiensis]	Melanopsin OS=Rutilus rutilus OX=48668 GN=opn4 PE=2 SV=1	7 transmembrane receptor (rhodopsin family)	General function prediction only	[R]	--	Molecular Function: G-protein coupled receptor activity (GO:0004930);; Biological Process: G-protein coupled receptor signaling pathway (GO:0007186);; Biological Process: visual perception (GO:0007601);; Biological Process: phototransduction (GO:0007602);; Molecular Function: photoreceptor activity (GO:0009881);; Cellular Component: integral component of membrane (GO:0016021);; Biological Process…	--	--
Ery05217	0	0	0	0	0	0	0	0	0	0	0	0	Mam01909	1	0	2	0	0	0	4	4	2	2	0	2	hypothetical protein cypCar_00039746 [Cyprinus carpio]	F-box/LRR-repeat protein 7 OS=Danio rerio OX=7955 GN=fbxl7 PE=2 SV=1	F-box-like;; F-box domain	General function prediction only	[R]	K10279|1.29113e-150|dre:101883454|K10279 F-box and leucine-rich repeat protein 13 | (RefSeq) fbxl13; F-box and leucine-rich repeat protein 13	--	--	--
Ery18821	992	727	679	177	250	232	619	870	784	433	480	329	Mam01910	0	0	0	0	0	0	0	0	0	0	0	0	PREDICTED: centrosome-associated protein 350 isoform X2 [Sinocyclocheilus rhinocerous]	CAP-Gly domain-containing linker protein 3 OS=Xenopus laevis OX=8355 GN=clip3 PE=2 SV=1	CAP-Gly domain	Cytoskeleton;; General function prediction only	[ZR]	K16768|0|dre:100004437|K16768 centrosomal protein CEP350 | (RefSeq) cep350, fa12b05, si:dkey-39n1.3, wu:fa12b05; centrosomal protein 350	Cellular Component: centrosome (GO:0005813);; Molecular Function: microtubule binding (GO:0008017);; Biological Process: microtubule anchoring (GO:0034453);;	--	--
Ery18533	0	0	0	0	0	0	0	0	0	0	0	0	Mam01913	4	12	11	0	0	0	1	2	1	0	0	0	PREDICTED: uncharacterized protein LOC107671579, partial [Sinocyclocheilus anshuiensis]	--	--	--	--	--	--	--	--
Ery20959	0	0	26	0	0	0	122	0	1	0	0	0	Mam01914	6	0	0	0	0	0	0	0	2	0	0	0	interferon-inducible protein Gig1 [Carassius auratus]	--	--	--	--	--	--	--	--
Ery23259	2	0	0	0	0	0	0	5	3	0	0	0	Mam01915	0	0	0	0	0	0	0	0	0	0	0	0	hypothetical protein cypCar_00045035 [Cyprinus carpio]	--	4Fe-4S binding domain;; 4Fe-4S dicluster domain;; 4Fe-4S double cluster binding domain;; 4Fe-4S dicluster domain;; 4Fe-4S dicluster domain;; 4Fe-4S dicluster domain;; 4Fe-4S binding domain;; 4Fe-4S dicluster domain;; 4Fe-4S binding domain;; 4Fe-4S dicluster domain	Energy production and conversion	[C]	K03941|2.87505e-132|dre:554100|K03941 NADH dehydrogenase (ubiquinone) Fe-S protein 8 [EC:1.6.5.3 1.6.99.3] | (RefSeq) ndufs8b, zgc:109991; NADH dehydrogenase (ubiquinone) Fe-S protein 8b	Cellular Component: membrane (GO:0016020);; Molecular Function: oxidoreductase activity, acting on NAD(P)H (GO:0016651);; Molecular Function: 4 iron, 4 sulfur cluster binding (GO:0051539);; Biological Process: oxidation-reduction process (GO:0055114);;	Energy production and conversion	[C]
Ery01526	0	2	3	0	0	0	0	5	0	0	2	0	Mam01916	9	6	6	0	0	0	9	14	5	2	3	0	hypothetical protein cypCar_00027583 [Cyprinus carpio]	--	--	--	--	--	--	--	--
Ery05975	0	0	0	0	0	0	1	0	0	0	0	0	Mam01917	2	0	1	0	0	0	0	0	1	0	0	0	--	--	--	--	--	--	--	--	--
Ery13747	0	0	0	0	0	0	0	0	0	0	0	0	Mam01918	36	43	27	34	11	27	7	33	56	13	22	18	uncharacterized protein LOC111948011 [Oryzias latipes]	--	Pao retrotransposon peptidase;; Protein of unknown function (DUF1759)	--	--	--	--	--	--
Ery20727	17	21	7	0	0	0	73	23	49	3	2	11	Mam01921	0	0	0	0	0	0	3	0	0	0	0	0	hypothetical protein cypCar_00036859 [Cyprinus carpio]	Disks large homolog 2 OS=Danio rerio OX=7955 GN=dlg2 PE=2 SV=1	PDZ domain (Also known as DHR or GLGF)	Function unknown	[S]	K06095|1.95276e-91|dre:101885491|K06095 multiple PDZ domain protein | (RefSeq) mpdz; multiple PDZ domain crumbs cell polarity complex component	--	--	--
Ery30614	487	413	552	79	90	48	1294	846	1023	53	124	71	Mam01922	0	0	0	0	0	0	0	0	0	0	0	0	PREDICTED: platelet endothelial cell adhesion molecule-like isoform X3 [Sinocyclocheilus anshuiensis]	--	Immunoglobulin domain;; Immunoglobulin domain;; Immunoglobulin domain;; Immunoglobulin I-set domain	--	--	K06471|0|dre:569386|K06471 platelet/endothelial cell adhesion molecule | (RefSeq) pecam1, zmp:0000000686; platelet/endothelial cell adhesion molecule 1	Cellular Component: membrane (GO:0016020);;	--	--
Ery06234	0	0	1	0	0	0	0	5	2	0	0	0	Mam01925	0	0	2	0	0	0	0	2	0	0	0	0	PREDICTED: transcription factor Sox-19b [Cyprinus carpio]	Transcription factor Sox-19b OS=Danio rerio OX=7955 GN=sox19b PE=1 SV=1	HMG (high mobility group) box;; HMG-box domain;; SOX transcription factor	Transcription	[K]	--	Molecular Function: DNA binding (GO:0003677);; Molecular Function: transcription factor activity, sequence-specific DNA binding (GO:0003700);; Cellular Component: nucleus (GO:0005634);; Cellular Component: transcription factor complex (GO:0005667);; Biological Process: dorsal/ventral axis specification (GO:0009950);; Biological Process: positive regulation of sequence-specific DNA binding transcr…	--	--
Ery29872	483	206	316	159	184	128	669	652	535	226	250	221	Mam01927	0	0	0	0	0	0	0	0	0	0	0	0	PREDICTED: rap guanine nucleotide exchange factor 2-like isoform X2 [Sinocyclocheilus rhinocerous]	Ras-GEF domain-containing family member 1B OS=Xenopus tropicalis OX=8364 GN=rasgef1b PE=2 SV=1	RasGEF domain;; RasGEF N-terminal motif;; PDZ domain (Also known as DHR or GLGF);; Ras association (RalGDS/AF-6) domain;; Cyclic nucleotide-binding domain	Signal transduction mechanisms	[T]	K08018|0|dre:793952|K08018 Rap guanine nucleotide exchange factor 2 | (RefSeq) si:dkey-253i9.4	Molecular Function: guanyl-nucleotide exchange factor activity (GO:0005085);; Biological Process: small GTPase mediated signal transduction (GO:0007264);;	--	--
Ery20588	819	1052	1042	345	582	444	672	775	734	418	653	600	Mam01929	0	0	0	0	0	0	0	0	0	0	0	0	PREDICTED: vesicle-associated membrane protein-associated protein A-like [Sinocyclocheilus rhinocerous]	--	MSP (Major sperm protein) domain	Intracellular trafficking, secretion, and vesicular transport	[U]	K06096|4.94186e-132|dre:436819|K06096 vesicle-associated membrane protein-associated protein A | (RefSeq) vapal, zgc:92788; VAMP (vesicle-associated membrane protein)-associated protein A, like	Cellular Component: endoplasmic reticulum membrane (GO:0005789);; Cellular Component: integral component of membrane (GO:0016021);; Molecular Function: FFAT motif binding (GO:0033149);; Biological Process: protein localization to endoplasmic reticulum (GO:0070972);;	--	--
Ery02846	584	465	578	561	710	540	365	387	288	448	559	323	Mam01930	0	0	0	0	0	0	0	0	0	0	0	0	PREDICTED: microtubule-associated tumor suppressor 1-like [Sinocyclocheilus anshuiensis]	Microtubule-associated tumor suppressor 1 homolog A OS=Danio rerio OX=7955 GN=mtus1a PE=2 SV=1	--	--	--	--	--	--	--
Ery09162	16	3	5	15	6	14	24	23	7	37	126	40	Mam01932	0	0	0	0	0	0	0	2	6	0	0	0	PREDICTED: glycoprotein-N-acetylgalactosamine 3-beta-galactosyltransferase 1 isoform X1 [Sinocyclocheilus anshuiensis]	Glycoprotein-N-acetylgalactosamine 3-beta-galactosyltransferase 1 OS=Gallus gallus OX=9031 GN=C1GALT1 PE=2 SV=1	Fringe-like;; Galactosyltransferase	Carbohydrate transport and metabolism	[G]	K00731|3.32658e-143|dre:555344|K00731 glycoprotein-N-acetylgalactosamine 3-beta-galactosyltransferase [EC:2.4.1.122] | (RefSeq) si:dkey-202e17.1	Cellular Component: membrane (GO:0016020);; Molecular Function: glycoprotein-N-acetylgalactosamine 3-beta-galactosyltransferase activity (GO:0016263);; Biological Process: O-glycan processing, core 1 (GO:0016267);;	--	--
Ery00449	0	0	6	0	0	0	6	0	4	0	0	2	Mam01933	3	0	1	0	4	0	9	8	2	3	2	2	TC1-like transposase [Cyprinus carpio]	--	DDE superfamily endonuclease	--	--	--	Molecular Function: DNA binding (GO:0003677);; Biological Process: transposition, DNA-mediated (GO:0006313);; Biological Process: DNA integration (GO:0015074);;	Mobilome: prophages, transposons	[X]
Ery07877	0	0	0	0	0	0	0	0	0	0	0	0	Mam01936	16	12	21	28	18	22	30	30	23	33	43	22	PREDICTED: neuromedin-U receptor 2-like [Sinocyclocheilus anshuiensis]	Thyrotropin-releasing hormone receptor OS=Gallus gallus OX=9031 GN=TRHR PE=2 SV=1	7 transmembrane receptor (rhodopsin family);; Serpentine type 7TM GPCR chemoreceptor Srsx;; Olfactory receptor;; Serpentine type 7TM GPCR chemoreceptor Srw	General function prediction only	[R]	--	Molecular Function: neuromedin U receptor activity (GO:0001607);; Biological Process: neuropeptide signaling pathway (GO:0007218);; Cellular Component: integral component of membrane (GO:0016021);; Biological Process: circadian behavior (GO:0048512);;	--	--
Ery00894	0	0	0	0	0	0	0	0	0	0	0	0	Mam01940	0	0	0	0	0	0	0	0	0	0	0	0	--	--	--	--	--	--	--	--	--
Ery21204	0	0	0	0	0	0	0	0	0	0	0	0	Mam01942	17	14	3	0	0	0	56	49	25	0	0	0	--	--	--	--	--	--	--	--	--
[truncated: 13,180 more rows]
