# Supplementary material for: Asymmetric expression of homoeologous genes contributes to dietary adaption of an allodiploid hybrid fish derived from Megalobrama amblycephala (♀) × Culter alburnus (♂)
Source: BMC Genomics. 2021 May 19;22:362. doi: 10.1186/s12864-021-07639-6 (PMC8132401; doi:10.1186/s12864-021-07639-6)
Supplement: Supplementary file 5 — Additional file 5. [file 12864_2021_7639_MOESM5_ESM.xlsx]

## Sheet: COG
COG function analysis the shared homoeolog genes in liver and intestine tissue
		BSB subgenome dominance in liver	TC subgenome dominance in intestine
A	RNA processing and modification	0	12
B	Chromatin structure and dynamics	0	12
C	Energy production and conversion	8	129
D	Cell cycle control,cell division,chomosome partitioning	9	71
E	Amino acid transport and metabolism	18	177
F	Nucleotide transport and metabolism	18	118
G	Carbohydrate transport and metabolism	18	227
H	Coenzyme transport and metabolism	6	94
I	Lipid transport and metabolism	10	226
J	Translation ribosomal structure and biogenesis	20	382
K	Transcription	12	163
L	Replication, recomnination and repair	13	19
M	Cell well/membrane/envelope biolognesis	21	208
N	Cell motility	3	20
O	Posttranslational modification,protein turnover,chaperones	26	394
P	Inorganic ion transport and metabolism	7	137
Q	Secondonary metabolites biosynthesis,tarnsport and catabolism	14	145
T	Signal transduction mechanisms	55	475
U	Intracellular trafficking,secretion,and vesicular transpor	6	57
V	Defense mechanisms	6	82
W	Extracellular structure	2	19
Z	Cytoskeleton	1	28

## Sheet: KEGG-TC subgenome dominance
KEGG_A_class	KEGG_B_class	Pathway	out (2562)	All (12025)	Pvalue	Qvalue	Pathway ID	Genes	K_IDs
Genetic Information Processing	Translation	Ribosome	79	167	4.99e-14	1.84e-11	ko03010	Ery00058;Ery00437;Ery00980;Ery01932;Ery01967;Ery02170;Ery02261;Ery02826;Ery03247;Ery03338;Ery03861;Ery03914;Ery04120;Ery04553;Ery05598;Ery05865;Ery06086;Ery06163;Ery06178;Ery06207;Ery06762;Ery08498;Ery08726;Ery09274;Ery09308;Ery10519;Ery10585;Ery10645;Ery10913;Ery11196;Ery11593;Ery11810;Ery12249;Ery12571;Ery12961;Ery13166;Ery13669;Ery13912;Ery14148;Ery14182;Ery14470;Ery14714;Ery14839;Ery14849;Ery…	K02912+K02922+K02879+K02984+K02959+K02951+K02883+K02885+K02979+K02877+K02956+K02867+K02871+K02894+K02916+K02936+K02863+K02911+K02988+K02957+K02923+K02865+K02914+K02971+K02987+K02989+K02990+K02947+K02918+K02993+K02886+K02929+K02932+K02998+K02962+K02937+K02903+K02878+K02961+K02953+K02954+K02924+K02966+K02948+K02940+K02949+K02921+K02915+K02997+K02980+K02941+K02964+K02898+K02891+K02975+K02873+K02925+…
Genetic Information Processing	Transcription	Spliceosome	82	209	2.2e-09	4.05e-07	ko03040	Ery00292;Ery01228;Ery02438;Ery03257;Ery03580;Ery04418;Ery04608;Ery04997;Ery05232;Ery05325;Ery05470;Ery05719;Ery06072;Ery06310;Ery06835;Ery06854;Ery06918;Ery07080;Ery07385;Ery07549;Ery09130;Ery09289;Ery09904;Ery11305;Ery11571;Ery11650;Ery11987;Ery12889;Ery13109;Ery13535;Ery14047;Ery14400;Ery14497;Ery14535;Ery14943;Ery15182;Ery15477;Ery15594;Ery15636;Ery15711;Ery15938;Ery16519;Ery17551;Ery18351;Ery…	K12624+K12859+K12876+K12875+K12892+K12812+K12857+K12842+K11096+K11088+K12625+K12843+K12858+K12848+K12896+K12881+K12869+K11092+K12662+K12822+K12886+K12852+K12873+K12877+K12874+K12820+K11095+K12849+K19604+K12821+K12733+K12839+K12836+K12865+K12824+K21123+K12893+K12880+K12830+K12862+K11098+K12835+K12882+K12872+K12864+K11094+K12845+K12828+K12841+K12823+K12833+K12871+K12860+K12861+K11984+K12837+K12854+…
Genetic Information Processing	Translation	Ribosome biogenesis in eukaryotes	54	119	3.29e-09	4.05e-07	ko03008	Ery00863;Ery02706;Ery03123;Ery03447;Ery04278;Ery04748;Ery04753;Ery04943;Ery05697;Ery07225;Ery07611;Ery08357;Ery08480;Ery08489;Ery08601;Ery08823;Ery08888;Ery09382;Ery10624;Ery11220;Ery11471;Ery11764;Ery12415;Ery12528;Ery13502;Ery14099;Ery14421;Ery14596;Ery14807;Ery15262;Ery16113;Ery16506;Ery17874;Ery19229;Ery19329;Ery20270;Ery20993;Ery21367;Ery22176;Ery23673;Ery23888;Ery23891;Ery24558;Ery24688;Ery…	K14544+K12618+K03537+K14560+K14554+K14546+K14285+K14574+K11128+K11129+K14536+K18532+K14538+K11130+K03685+K14530+K03539+K03264+K07562+K11131+K14521+K14567+K14284+K11108+K14549+K14570+K13288+K14572+K14564+K14568+K14559+K07178+K03115+K14565+K12845+K14537+K03538+K14548+K14556+K14569+K14525+K12619+K14573+K07179+K06943+K14523+K14539+K11883+K03097+K14563+K14571+K14557+K14561+K14553
Cellular Processes	Transport and catabolism	Peroxisome	49	128	8.14e-06	0.000751	ko04146	Ery00285;Ery01109;Ery01446;Ery02084;Ery02598;Ery05006;Ery05260;Ery05446;Ery05954;Ery06102;Ery06268;Ery06666;Ery07307;Ery07543;Ery09110;Ery09218;Ery10941;Ery12567;Ery13084;Ery13103;Ery13585;Ery14295;Ery15334;Ery15356;Ery15604;Ery18395;Ery18559;Ery19918;Ery20429;Ery20791;Ery21241;Ery21446;Ery21574;Ery22016;Ery22855;Ery24608;Ery24768;Ery25086;Ery25111;Ery25334;Ery25738;Ery25896;Ery25997;Ery26668;Ery…	K13337+K13339+K13344+K04565+K05676+K13237+K07513+K08764+K13239+K11187+K13353+K13349+K13345+K05940+K00031+K05677+K01897+K06664+K13338+K12663+K13350+K13341+K13347+K13346+K03781+K07753+K05678+K00649+K17879+K08726+K04564+K13336+K11992+K13343+K13335+K00624+K13352+K11517+K08746+K11147+K13273+K00869+K00830+K13348+K13351+K00308+K05675+K13342+K12261
Metabolism	Energy metabolism	Oxidative phosphorylation	56	155	1.45e-05	0.00107	ko00190	Ery00203;Ery00663;Ery01804;Ery03075;Ery03279;Ery03758;Ery04527;Ery05043;Ery05595;Ery05799;Ery06708;Ery07153;Ery08139;Ery08740;Ery09195;Ery10184;Ery10739;Ery11340;Ery11586;Ery11840;Ery13855;Ery14076;Ery14413;Ery15152;Ery15459;Ery17964;Ery18484;Ery18587;Ery18649;Ery19705;Ery20492;Ery20701;Ery20712;Ery21098;Ery21494;Ery22215;Ery22842;Ery23452;Ery23578;Ery23721;Ery23751;Ery24904;Ery24958;Ery25358;Ery…	K03958+K03943+K11351+K02149+K02155+K02153+K02148+K02147+K03945+K03661+K02268+K02267+K02257+K03936+K02271+K11352+K00419+K11725+K03955+K02130+K02265+K03951+K02134+K03963+K03968+K02151+K03938+K02136+K03953+K02259+K02140+K00413+K03939+K02264+K03948+K00417+K03952+K00415+K02266+K03962+K02146+K02152+K03966+K02144+K03662+K02138+K02272+K03965+K00235+K02258+K03942+K02273+K03961+K03935+K02263+K02137
Metabolism	Glycan biosynthesis and metabolism	Glycosylphosphatidylinositol(GPI)-anchor biosynthesis	17	30	2.45e-05	0.00151	ko00563	Ery01027;Ery02271;Ery05045;Ery07646;Ery08366;Ery11312;Ery12869;Ery14247;Ery15503;Ery15666;Ery16017;Ery17419;Ery21800;Ery24937;Ery28676;Ery28901;Ery28989	K05292+K03434+K05290+K07541+K05289+K05287+K05291+K05294+K05285+K05286+K03860+K05293+K03858+K09658+K05284+K05288+K03859
Genetic Information Processing	Translation	RNA transport	86	290	0.000446208	0.0235	ko03013	Ery00462;Ery00506;Ery02117;Ery02169;Ery02298;Ery02438;Ery02988;Ery03123;Ery03188;Ery03238;Ery03257;Ery03711;Ery04007;Ery04090;Ery04157;Ery04418;Ery04753;Ery05008;Ery05977;Ery06634;Ery06854;Ery06930;Ery07787;Ery08062;Ery08711;Ery08823;Ery08847;Ery08888;Ery10332;Ery10333;Ery10564;Ery10605;Ery10624;Ery10713;Ery11284;Ery11305;Ery11784;Ery11968;Ery12415;Ery12515;Ery12738;Ery12754;Ery13523;Ery13526;Ery…	K14323+K14297+K13114+K14289+K14296+K12876+K12172+K03537+K03245+K18645+K12875+K14291+K14312+K03240+K14326+K12812+K14285+K03257+K07205+K13171+K12881+K14311+K03238+K18644+K03248+K14530+K14299+K03539+K13133+K03540+K03249+K03251+K07562+K00974+K10577+K12877+K14320+K14318+K14284+K03236+K13134+K03253+K02516+K13176+K03241+K03262+K13175+K03113+K03254+K12880+K03246+K03250+K14292+K12882+K14529+K03252+K14295+…
Cellular Processes	Transport and catabolism	Lysosome	65	210	0.000624864	0.0288	ko04142	Ery00615;Ery00887;Ery03052;Ery03279;Ery03442;Ery03537;Ery03538;Ery03556;Ery03870;Ery04219;Ery04740;Ery04929;Ery05737;Ery05799;Ery07878;Ery08347;Ery08353;Ery09016;Ery09183;Ery09375;Ery10023;Ery10036;Ery11536;Ery13102;Ery13727;Ery14021;Ery14176;Ery14636;Ery14774;Ery15166;Ery16277;Ery16438;Ery16482;Ery16835;Ery17847;Ery17996;Ery18155;Ery18297;Ery19014;Ery19168;Ery20023;Ery20437;Ery21192;Ery21358;Ery…	K19363+K12403+K12394+K02155+K12398+K12397+K06528+K12385+K01201+K12348+K12393+K12382+K12350+K03661+K12391+K13289+K12311+K08568+K12373+K04992+K14410+K10532+K06564+K01135+K01374+K04644+K12396+K10089+K12392+K01052+K12387+K01369+K01363+K13444+K01565+K01279+K06546+K01371+K14379+K12402+K12389+K04645+K13443+K12399+K01366+K01205+K12316+K02146+K12388+K01197+K02144+K12395+K12401+K12400+K03662+K10087+K12404+…
Organismal Systems	Immune system	RIG-I-like receptor signaling pathway	30	87	0.00304917	0.125	ko04622	Ery01068;Ery01502;Ery02813;Ery02937;Ery03047;Ery04191;Ery04878;Ery05575;Ery06603;Ery07622;Ery08233;Ery09001;Ery10697;Ery10990;Ery12778;Ery13083;Ery13139;Ery13230;Ery14641;Ery18538;Ery18799;Ery21033;Ery21438;Ery24790;Ery25259;Ery25770;Ery25773;Ery26589;Ery27989;Ery30977	K12646+K12647+K04398+K05411+K12653+K02373+K11594+K04416+K00863+K12654+K12656+K04440+K07211+K03173+K12649+K04735+K05414+K09447+K04441+K04734+K02861+K10030+K07209+K03175+K04427+K04467+K03174+K08339+K08601+K03171
Genetic Information Processing	Transcription	Basal transcription factors	24	66	0.00352217	0.13	ko03022	Ery00021;Ery01906;Ery03526;Ery03532;Ery03729;Ery04766;Ery05525;Ery06169;Ery10680;Ery11132;Ery15580;Ery17312;Ery18748;Ery19440;Ery22357;Ery22640;Ery24891;Ery25290;Ery25623;Ery26218;Ery28127;Ery29374;Ery29537;Ery30862	K03144+K02202+K03132+K03130+K03135+K03139+K14535+K03124+K03125+K03126+K03121+K03127+K03137+K03128+K03120+K06634+K03134+K03131+K03122+K10843+K03138+K14649+K03136+K14650
Organismal Systems	Environmental adaptation	Thermogenesis	97	358	0.00482706	0.162	ko04714	Ery00203;Ery00399;Ery00663;Ery01438;Ery01804;Ery03681;Ery04192;Ery05595;Ery05911;Ery06576;Ery06708;Ery07153;Ery08139;Ery08222;Ery08713;Ery08740;Ery09195;Ery09222;Ery09441;Ery09938;Ery10184;Ery10364;Ery10443;Ery10628;Ery10739;Ery10941;Ery11380;Ery11506;Ery11586;Ery11840;Ery12324;Ery12609;Ery12857;Ery13068;Ery13372;Ery13855;Ery14076;Ery14413;Ery14589;Ery14641;Ery15152;Ery15459;Ery15686;Ery16276;Ery…	K03958+K19477+K03943+K11651+K11351+K05692+K16184+K03945+K04632+K07207+K02268+K02267+K02257+K07827+K15601+K03936+K02271+K07199+K08765+K18182+K11352+K04688+K07208+K07202+K00419+K01897+K08043+K04373+K03955+K02130+K18175+K08266+K18164+K11416+K08048+K02265+K03951+K02134+K05870+K04441+K03963+K03968+K12461+K04345+K11450+K08045+K04426+K18161+K18163+K16816+K03938+K02136+K03953+K07198+K18173+K02259+K02140+…
Human Diseases	Endocrine and metabolic diseases	Non-alcoholic fatty liver disease (NAFLD)	72	258	0.00666954	0.205	ko04932	Ery00203;Ery00656;Ery00663;Ery01804;Ery02197;Ery02464;Ery02813;Ery03134;Ery03928;Ery04672;Ery05595;Ery06708;Ery07074;Ery07153;Ery07667;Ery08395;Ery08740;Ery08879;Ery09001;Ery09195;Ery09222;Ery09997;Ery10184;Ery10739;Ery10990;Ery11413;Ery11427;Ery11586;Ery13083;Ery13544;Ery13855;Ery14076;Ery14870;Ery15152;Ery15459;Ery17174;Ery17256;Ery17669;Ery18205;Ery18484;Ery18649;Ery18810;Ery19218;Ery20701;Ery…	K03958+K07187+K03943+K11351+K08860+K07197+K04398+K08536+K05632+K04390+K03945+K02268+K08524+K02267+K04374+K04419+K03936+K02159+K04440+K02271+K07199+K04448+K11352+K00419+K03173+K04696+K08852+K03955+K04735+K16341+K02265+K03951+K04726+K03963+K03968+K04426+K04389+K16172+K13375+K03938+K03953+K07198+K05424+K00413+K03939+K10030+K02264+K05062+K07209+K03948+K08738+K04392+K00417+K03952+K04527+K07297+K03158+…
Metabolism	Carbohydrate metabolism	Glyoxylate and dicarboxylate metabolism	20	56	0.00921944	0.262	ko00630	Ery01880;Ery02217;Ery03547;Ery05831;Ery09424;Ery11310;Ery15604;Ery18650;Ery21772;Ery21874;Ery22223;Ery24014;Ery24085;Ery24162;Ery24664;Ery24735;Ery25086;Ery25997;Ery27925;Ery30436	K00605+K00026+K01816+K02437+K00049+K01915+K03781+K00025+K01681+K18123+K19269+K00382+K00626+K00281+K01965+K05606+K11517+K00830+K11529+K00600
Genetic Information Processing	Folding, sorting and degradation	Ubiquitin mediated proteolysis	66	240	0.0127453	0.336	ko04120	Ery00080;Ery00378;Ery00818;Ery02083;Ery02403;Ery02831;Ery02873;Ery02892;Ery03275;Ery03928;Ery05082;Ery05401;Ery05575;Ery05721;Ery07334;Ery07634;Ery08920;Ery09132;Ery10091;Ery10340;Ery10877;Ery11284;Ery11413;Ery12304;Ery12505;Ery12627;Ery13491;Ery14965;Ery15168;Ery16077;Ery16282;Ery17780;Ery17840;Ery17863;Ery17888;Ery18844;Ery18864;Ery19179;Ery19560;Ery20708;Ery21557;Ery21998;Ery22688;Ery23031;Ery…	K04506+K03349+K04706+K03352+K03362+K20217+K10591+K10586+K10598+K05632+K05630+K03355+K04416+K09561+K03869+K04552+K10582+K10592+K10685+K10587+K10144+K10577+K04696+K10583+K10595+K10447+K04694+K03350+K06689+K10143+K10291+K03178+K10699+K10585+K03359+K04707+K03353+K10615+K10589+K10594+K03868+K06643+K07868+K10614+K03354+K10571+K10596+K10579+K03175+K16065+K03358+K03347+K04725+K04678+K03873+K03348+K03351+…
Human Diseases	Neurodegenerative diseases	Parkinson disease	54	193	0.0161699	0.398	ko05012	Ery00203;Ery00663;Ery01804;Ery05595;Ery06708;Ery07153;Ery07634;Ery08740;Ery09195;Ery10184;Ery10370;Ery10739;Ery10831;Ery11586;Ery13457;Ery13855;Ery14076;Ery14413;Ery15152;Ery15459;Ery16276;Ery16694;Ery17780;Ery18240;Ery18484;Ery18587;Ery18649;Ery20701;Ery20712;Ery21098;Ery21494;Ery21690;Ery22215;Ery22842;Ery22853;Ery23212;Ery23452;Ery23578;Ery23721;Ery24958;Ery26992;Ery27306;Ery27720;Ery27752;Ery…	K03958+K03943+K11351+K03945+K02268+K02267+K04552+K03936+K02271+K11352+K08155+K00419+K04266+K03955+K09565+K02265+K03951+K02134+K03963+K03968+K04345+K08045+K03178+K05688+K03938+K02136+K03953+K00413+K03939+K02264+K03948+K08738+K00417+K03952+K05687+K05611+K00415+K02266+K03962+K03966+K02138+K04399+K02272+K03965+K00235+K03942+K02273+K10578+K04557+K03961+K03935+K02263+K02137+K05863
Cellular Processes	Cell growth and death	Cell cycle	61	224	0.0197494	0.455	ko04110	Ery00378;Ery01019;Ery01906;Ery02083;Ery02095;Ery02333;Ery02624;Ery03196;Ery03601;Ery03698;Ery04112;Ery05401;Ery05514;Ery05950;Ery07246;Ery07941;Ery08529;Ery09435;Ery09570;Ery09616;Ery09784;Ery11112;Ery11355;Ery11479;Ery14168;Ery14238;Ery14500;Ery14934;Ery14965;Ery15274;Ery15583;Ery17806;Ery17888;Ery18068;Ery18205;Ery18864;Ery20515;Ery20589;Ery20963;Ery21557;Ery21879;Ery21998;Ery22640;Ery23205;Ery…	K03349+K09993+K02202+K03352+K06669+K16197+K10151+K02541+K04377+K16332+K06622+K03355+K04681+K02212+K02210+K13377+K06629+K02206+K13728+K08866+K09392+K04501+K06637+K06635+K04500+K06627+K06633+K05866+K03350+K04728+K13376+K04402+K03359+K06638+K13375+K03353+K05868+K02214+K04451+K03868+K02606+K06643+K06634+K03354+K06620+K04682+K06632+K06624+K02605+K03358+K16198+K03347+K06640+K06671+K03348+K03351+K06642+…
Metabolism	Glycan biosynthesis and metabolism	N-Glycan biosynthesis	25	80	0.0240528	0.522	ko00510	Ery00022;Ery01518;Ery01737;Ery02605;Ery03478;Ery03744;Ery04802;Ery06363;Ery08616;Ery08765;Ery10236;Ery10754;Ery13651;Ery14034;Ery14140;Ery14752;Ery14942;Ery19238;Ery19927;Ery20033;Ery20512;Ery21066;Ery24937;Ery26880;Ery30238	K07432+K03847+K01231+K03849+K12667+K00779+K03844+K03845+K12666+K00717+K07968+K03842+K03848+K03850+K12668+K03843+K00726+K07966+K07151+K07441+K00736+K05546+K09658+K13748+K09659
Cellular Processes	Transport and catabolism	Mitophagy - animal	34	117	0.0290248	0.595	ko04137	Ery00411;Ery00732;Ery01088;Ery01299;Ery02197;Ery02951;Ery06912;Ery07667;Ery08222;Ery09001;Ery09997;Ery10335;Ery10919;Ery11689;Ery12693;Ery13083;Ery14657;Ery17874;Ery18240;Ery18473;Ery18478;Ery18717;Ery18883;Ery20963;Ery22207;Ery26401;Ery26589;Ery26809;Ery28341;Ery28968;Ery29774;Ery30152;Ery30285;Ery30899	K15464+K07831+K07870+K07897+K08860+K09408+K08341+K04374+K07827+K04440+K04448+K08268+K15590+K17986+K17969+K04735+K17987+K03115+K05688+K15485+K07830+K09455+K14381+K04451+K11851+K19945+K08339+K03097+K06030+K02833+K15465+K17985+K17907+K20168
Genetic Information Processing	Folding, sorting and degradation	SNARE interactions in vesicular transport	16	48	0.0360311	0.677	ko04130	Ery00336;Ery05457;Ery07060;Ery07998;Ery09487;Ery15134;Ery15489;Ery16107;Ery16859;Ery17081;Ery21597;Ery22861;Ery23101;Ery24473;Ery24562;Ery24601	K08487+K08488+K08489+K08515+K13504+K08512+K08517+K08501+K08513+K13502+K08495+K08504+K08493+K08498+K08514+K08509
Metabolism	Glycan biosynthesis and metabolism	Glycosaminoglycan biosynthesis - keratan sulfate	7	16	0.0366834	0.677	ko00533	Ery08765;Ery10236;Ery13718;Ery15917;Ery19238;Ery28133;Ery29556	K00717+K07968+K00741+K04745+K07966+K07969+K09664
Environmental Information Processing	Signaling molecules and interaction	Cytokine-cytokine receptor interaction	66	254	0.0412398	0.713	ko04060	Ery02065;Ery02946;Ery03421;Ery04672;Ery05353;Ery06092;Ery06795;Ery07941;Ery09366;Ery09408;Ery09903;Ery10061;Ery10131;Ery10196;Ery10808;Ery10814;Ery11138;Ery11327;Ery11371;Ery11701;Ery12049;Ery12527;Ery12895;Ery13139;Ery13407;Ery13445;Ery14853;Ery15305;Ery15583;Ery15730;Ery16195;Ery16523;Ery17215;Ery17256;Ery17512;Ery17516;Ery18205;Ery19218;Ery19369;Ery20866;Ery21033;Ery21169;Ery21229;Ery21320;Ery…	K05433+K05082+K04721+K04390+K02583+K04388+K04738+K13377+K05512+K04675+K05050+K05496+K05064+K05079+K05141+K04670+K05157+K04723+K13578+K05135+K04188+K05147+K05503+K05414+K21283+K05477+K03161+K04189+K13376+K04722+K05060+K05131+K04674+K04389+K05057+K04673+K13375+K05424+K05136+K16596+K10030+K05494+K05476+K05062+K02582+K05058+K05059+K04662+K03158+K04663+K05070+K05437+K04671+K04667+K05156+K04186+K13072+…
Human Diseases	Infectious diseases	Vibrio cholerae infection	28	96	0.0425245	0.713	ko05110	Ery02534;Ery03074;Ery03075;Ery03279;Ery03681;Ery03758;Ery04527;Ery05043;Ery05799;Ery05911;Ery06376;Ery06428;Ery08272;Ery09122;Ery10113;Ery11380;Ery12339;Ery13633;Ery16276;Ery17964;Ery23751;Ery24505;Ery24904;Ery25358;Ery25916;Ery26143;Ery26665;Ery30882	K09582+K01116+K02149+K02155+K05692+K02153+K02148+K02147+K03661+K04632+K05031+K06098+K07342+K10956+K10949+K08043+K05701+K10950+K04345+K02151+K02146+K09481+K02152+K02144+K05859+K03662+K07937+K08049
Cellular Processes	Cell growth and death	p53 signaling pathway	31	109	0.0470464	0.725	ko04115	Ery00080;Ery02624;Ery02813;Ery03375;Ery04672;Ery05749;Ery06576;Ery08879;Ery09435;Ery10877;Ery13167;Ery14586;Ery14850;Ery14870;Ery15274;Ery15730;Ery16077;Ery16738;Ery17806;Ery19526;Ery20515;Ery20598;Ery20963;Ery21690;Ery21998;Ery26792;Ery27306;Ery29412;Ery29826;Ery30767;Ery31003	K04506+K10151+K04398+K10141+K04390+K10127+K07207+K02159+K02206+K10144+K06509+K10146+K10136+K04726+K04728+K04722+K10143+K10138+K04402+K10142+K05868+K20394+K04451+K08738+K06643+K06640+K04399+K02216+K06625+K10140+K02161
Organismal Systems	Development	Osteoclast differentiation	54	206	0.0520415	0.725	ko04380	Ery00914;Ery01735;Ery02526;Ery05339;Ery06092;Ery08804;Ery09001;Ery09555;Ery09997;Ery10413;Ery10717;Ery10990;Ery11413;Ery12527;Ery13083;Ery13186;Ery13491;Ery14212;Ery14589;Ery14641;Ery15177;Ery15583;Ery16403;Ery16523;Ery17215;Ery18074;Ery18205;Ery18297;Ery18538;Ery18665;Ery18717;Ery18883;Ery19014;Ery19327;Ery21092;Ery21438;Ery22109;Ery23323;Ery23616;Ery24273;Ery24384;Ery24742;Ery24790;Ery25259;Ery…	K04469+K08011+K07370+K08091+K04388+K06268+K04440+K11219+K04448+K04431+K09030+K03173+K04696+K05147+K04735+K07371+K04694+K07361+K05870+K04441+K04693+K13376+K14380+K05131+K04674+K04433+K13375+K01371+K04734+K04403+K09455+K14381+K14379+K04446+K04348+K07209+K04392+K03158+K04371+K06493+K09253+K04364+K03175+K04427+K11217+K04467+K05859+K04449+K08601+K04379+K05090+K04466+K09438+K08012
Genetic Information Processing	Folding, sorting and degradation	RNA degradation	39	143	0.0524141	0.725	ko03018	Ery00078;Ery00292;Ery00678;Ery01907;Ery02706;Ery02842;Ery02844;Ery03295;Ery03398;Ery03894;Ery04341;Ery05470;Ery05960;Ery06395;Ery07808;Ery07834;Ery08158;Ery08311;Ery09239;Ery11736;Ery13595;Ery14249;Ery14592;Ery15181;Ery15534;Ery15717;Ery15863;Ery17972;Ery20574;Ery20624;Ery22099;Ery23504;Ery23891;Ery24210;Ery24362;Ery25201;Ery26701;Ery29100;Ery30923	K12593+K12624+K14443+K12598+K12618+K03678+K12599+K12584+K12580+K12604+K12571+K12625+K12611+K14442+K01689+K12614+K12597+K12603+K12581+K03514+K12592+K00850+K10643+K18681+K12591+K16855+K03681+K12586+K12602+K12606+K12607+K12621+K12619+K12585+K12613+K12616+K12572+K12587+K12626
Human Diseases	Cancers	Thyroid cancer	20	66	0.0547472	0.725	ko05216	Ery00671;Ery03601;Ery04438;Ery04756;Ery06422;Ery07074;Ery08222;Ery08879;Ery13922;Ery16643;Ery16918;Ery17806;Ery18293;Ery20963;Ery23616;Ery27072;Ery27475;Ery28968;Ery29826;Ery30767	K08525+K04377+K03176+K04492+K09292+K08524+K07827+K02159+K03511+K09288+K05126+K04402+K09289+K04451+K04371+K08526+K09291+K02833+K06625+K10140
Cellular Processes	Transport and catabolism	Endocytosis	119	489	0.0548556	0.725	ko04144	Ery00103;Ery00451;Ery00692;Ery00974;Ery01156;Ery01296;Ery01299;Ery01479;Ery01711;Ery01857;Ery02080;Ery02476;Ery02586;Ery02639;Ery02873;Ery02887;Ery03185;Ery03796;Ery03928;Ery03986;Ery04322;Ery04350;Ery04400;Ery04625;Ery04679;Ery05014;Ery05626;Ery05869;Ery06092;Ery06348;Ery06817;Ery07089;Ery07254;Ery07528;Ery07858;Ery08183;Ery08319;Ery08455;Ery08567;Ery08761;Ery08779;Ery08963;Ery09151;Ery09398;Ery…	K11827+K07941+K11247+K05747+K12183+K19366+K07897+K08291+K12195+K07891+K18464+K04705+K18466+K19368+K10591+K12480+K12193+K12191+K05632+K12485+K12493+K12495+K10364+K12477+K12197+K12484+K18441+K12482+K04388+K12182+K12492+K19475+K12481+K05757+K19367+K18440+K12494+K07905+K11981+K10365+K12471+K11824+K12478+K18467+K17918+K18439+K05050+K12475+K11866+K12192+K06069+K12199+K09526+K12196+K11826+K06564+K12483+…
Cellular Processes	Cell growth and death	Apoptosis	66	258	0.0549868	0.725	ko04210	Ery01618;Ery02197;Ery02813;Ery03421;Ery03681;Ery03851;Ery04191;Ery04438;Ery04672;Ery06026;Ery06795;Ery07667;Ery08222;Ery08879;Ery09001;Ery09016;Ery09158;Ery09440;Ery09997;Ery10990;Ery11427;Ery13083;Ery13408;Ery13544;Ery13601;Ery13688;Ery13727;Ery14240;Ery14870;Ery15274;Ery15526;Ery15730;Ery16439;Ery16482;Ery16685;Ery17174;Ery17237;Ery17256;Ery17806;Ery18297;Ery18538;Ery18799;Ery19076;Ery20460;Ery…	K04396+K08860+K04398+K04721+K05692+K04958+K02373+K03176+K04390+K04724+K04738+K04374+K07827+K02159+K04440+K08568+K02186+K10798+K04448+K03173+K08852+K04735+K02311+K16341+K06276+K01173+K01374+K04960+K04726+K04728+K03853+K04722+K01367+K01363+K06114+K04426+K04727+K04389+K04402+K01371+K04734+K02861+K07611+K19901+K04451+K07209+K08738+K01366+K02582+K12641+K03158+K04371+K04467+K02158+K04725+K01379+K04399+…
Environmental Information Processing	Signal transduction	TGF-beta signaling pathway	42	157	0.0598949	0.762	ko04350	Ery00282;Ery01237;Ery01409;Ery03601;Ery05514;Ery06092;Ery06983;Ery07941;Ery09408;Ery10364;Ery10465;Ery10814;Ery11112;Ery11371;Ery11389;Ery12721;Ery13407;Ery14168;Ery15583;Ery16071;Ery17215;Ery17516;Ery18205;Ery18275;Ery19516;Ery19830;Ery20556;Ery20594;Ery21557;Ery22497;Ery23284;Ery23494;Ery23616;Ery24484;Ery24518;Ery24955;Ery25006;Ery25888;Ery26346;Ery26692;Ery28938;Ery30864	K04661+K04514+K16791+K04377+K04681+K04388+K19559+K13377+K04675+K04688+K03456+K04670+K04501+K13578+K17693+K10162+K21283+K04500+K13376+K04677+K04674+K04673+K13375+K04513+K04679+K17694+K04382+K04658+K03868+K19631+K04662+K04663+K04371+K04671+K04667+K04682+K17695+K19383+K03347+K04678+K20012+K19558
Organismal Systems	Immune system	Cytosolic DNA-sensing pathway	20	67	0.0629765	0.765	ko04623	Ery01068;Ery01617;Ery02937;Ery03660;Ery07013;Ery07622;Ery08198;Ery10578;Ery10697;Ery13083;Ery13139;Ery13230;Ery16218;Ery18538;Ery18799;Ery20470;Ery20951;Ery21438;Ery21795;Ery25770	K12646+K03014+K05411+K03009+K12968+K12654+K03021+K03022+K07211+K04735+K05414+K09447+K03007+K04734+K02861+K03020+K03018+K07209+K03019+K04467
Metabolism	Metabolism of terpenoids and polyketides	Terpenoid backbone biosynthesis	13	40	0.0667952	0.765	ko00900	Ery06289;Ery07855;Ery09380;Ery15311;Ery15602;Ery18015;Ery20584;Ery23617;Ery23943;Ery24085;Ery24780;Ery25738;Ery25896	K05906+K00021+K19177+K11778+K08658+K06013+K01823+K12504+K01641+K00626+K12505+K13273+K00869
Human Diseases	Infectious diseases	Shigellosis	35	129	0.0675695	0.765	ko05131	Ery00318;Ery00895;Ery00974;Ery01237;Ery02403;Ery03681;Ery04775;Ery05098;Ery07528;Ery08068;Ery08250;Ery09001;Ery09570;Ery09727;Ery13083;Ery14071;Ery14497;Ery14641;Ery15168;Ery15218;Ery15523;Ery17564;Ery18538;Ery20268;Ery21033;Ery21438;Ery22109;Ery22245;Ery23616;Ery25770;Ery26283;Ery26589;Ery27958;Ery29794;Ery30585	K05759+K05740+K05747+K04514+K03362+K05692+K12366+K08727+K05757+K06484+K10165+K04440+K13728+K08846+K04735+K19241+K12836+K04441+K06689+K05748+K05758+K05756+K04734+K05755+K10030+K07209+K04392+K05719+K04371+K04467+K04393+K08339+K04438+K05754+K07863
Metabolism	Metabolism of cofactors and vitamins	Lipoic acid metabolism	3	5	0.0683984	0.765	ko00785	Ery03520;Ery15290;Ery16603	K03644+K01896+K03801
Organismal Systems	Digestive system	Cholesterol metabolism	26	93	0.0772653	0.839	ko04979	Ery00474;Ery02859;Ery03260;Ery03556;Ery03949;Ery04890;Ery06412;Ery08024;Ery12731;Ery13572;Ery15166;Ery16281;Ery16347;Ery17716;Ery21192;Ery21900;Ery22516;Ery24078;Ery24342;Ery24894;Ery24974;Ery25251;Ery26357;Ery29564;Ery29845;Ery29883	K05683+K05770+K05684+K12385+K16835+K06259+K20464+K17305+K13885+K14349+K01052+K04524+K04550+K14462+K13443+K08757+K05664+K12388+K08761+K00637+K12473+K08767+K06096+K10637+K00488+K12474
Organismal Systems	Endocrine system	PPAR signaling pathway	30	110	0.0808052	0.852	ko03320	Ery00608;Ery00671;Ery03134;Ery04890;Ery05260;Ery05446;Ery07074;Ery07180;Ery09441;Ery10941;Ery12859;Ery13601;Ery14978;Ery15791;Ery21160;Ery21787;Ery21900;Ery22064;Ery22567;Ery23475;Ery23943;Ery24342;Ery25111;Ery25251;Ery25586;Ery25747;Ery25849;Ery27072;Ery29845;Ery30161	K08756+K08525+K08536+K06259+K07513+K08764+K08524+K04504+K08765+K01897+K17284+K06276+K08745+K08752+K06086+K06272+K08757+K08762+K08749+K08751+K01641+K08761+K08746+K08767+K00249+K08755+K08771+K08526+K00488+K08768
Metabolism	Energy metabolism	Sulfur metabolism	5	12	0.0910784	0.932	ko00920	Ery03834;Ery07753;Ery14332;Ery14490;Ery17802	K17725+K17218+K13811+K15759+K01011
Organismal Systems	Immune system	IL-17 signaling pathway	32	120	0.0941282	0.932	ko04657	Ery02083;Ery02813;Ery04191;Ery06702;Ery09001;Ery09997;Ery10083;Ery10697;Ery10826;Ery10990;Ery13083;Ery13562;Ery14641;Ery15454;Ery15511;Ery18158;Ery18538;Ery21033;Ery21169;Ery21438;Ery21498;Ery23616;Ery24790;Ery25259;Ery25770;Ery25773;Ery27050;Ery27617;Ery27820;Ery28002;Ery30967;Ery30977	K03352+K04398+K02373+K11859+K04440+K04448+K13088+K07211+K12793+K03173+K04735+K11987+K04441+K09848+K04079+K21124+K04734+K10030+K05494+K07209+K11849+K04371+K03175+K04427+K04467+K03174+K04449+K05168+K12890+K04379+K14625+K03171
Cellular Processes	Cell growth and death	Apoptosis - fly	31	116	0.0959582	0.932	ko04214	Ery01088;Ery01508;Ery02197;Ery02813;Ery02859;Ery02892;Ery05517;Ery07667;Ery08222;Ery08609;Ery09001;Ery09440;Ery09997;Ery10413;Ery14019;Ery15274;Ery15454;Ery16414;Ery16703;Ery17174;Ery17237;Ery19076;Ery20910;Ery21690;Ery23616;Ery24790;Ery25259;Ery26536;Ery26792;Ery28341;Ery30574	K07870+K03386+K08860+K04398+K05770+K10586+K08791+K04374+K07827+K02561+K04440+K10798+K04448+K04431+K03262+K04728+K09848+K16686+K04412+K04426+K04727+K07611+K09428+K08738+K04371+K03175+K04427+K04725+K06640+K06030+K04397
Cellular Processes	Cell growth and death	Apoptosis - multiple species	16	55	0.108445	0.981	ko04215	Ery02813;Ery02892;Ery04191;Ery05353;Ery08609;Ery08879;Ery09001;Ery13544;Ery14870;Ery21690;Ery23323;Ery26536;Ery27306;Ery29647;Ery30574;Ery31003	K04398+K10586+K02373+K02583+K02561+K02159+K04440+K16341+K04726+K08738+K03158+K04725+K04399+K10522+K04397+K02161
Metabolism	Glycan biosynthesis and metabolism	Various types of N-glycan biosynthesis	12	39	0.108506	0.981	ko00513	Ery00022;Ery01518;Ery03478;Ery04802;Ery06363;Ery08616;Ery09183;Ery10754;Ery14140;Ery14752;Ery19927;Ery20033	K07432+K03847+K12667+K03844+K03845+K12666+K12373+K03842+K12668+K03843+K07151+K07441
Metabolism	Carbohydrate metabolism	Propanoate metabolism	15	51	0.10901	0.981	ko00640	Ery02674;Ery06444;Ery07767;Ery16719;Ery17150;Ery19142;Ery21994;Ery23459;Ery24014;Ery24085;Ery24664;Ery24735;Ery25586;Ery26455;Ery27977	K01899+K05605+K18426+K00166+K07515+K00016+K09699+K11262+K00382+K00626+K01965+K05606+K00249+K13524+K00167
Metabolism	Amino acid metabolism	Cysteine and methionine metabolism	21	76	0.114904	1	ko00270	Ery01828;Ery02130;Ery02217;Ery02856;Ery03469;Ery03677;Ery03957;Ery06094;Ery13630;Ery15093;Ery15143;Ery17792;Ery17802;Ery18650;Ery18820;Ery18881;Ery19142;Ery22616;Ery27117;Ery29057;Ery29165	K17399+K01697+K00026+K01611+K00544+K08964+K14455+K00772+K17398+K08963+K11204+K17989+K01011+K00025+K08967+K00548+K00016+K09880+K00547+K11205+K14454
Metabolism	Metabolism of cofactors and vitamins	Riboflavin metabolism	5	13	0.123028	1	ko00740	Ery02585;Ery10023;Ery16834;Ery19014;Ery29822	K05901+K14410+K01513+K14379+K14394
Human Diseases	Cancers	Chronic myeloid leukemia	39	154	0.130748	1	ko05220	Ery00084;Ery03601;Ery03694;Ery05339;Ery06092;Ery06963;Ery07126;Ery07941;Ery08222;Ery08879;Ery11112;Ery13083;Ery13922;Ery14168;Ery14830;Ery15583;Ery17215;Ery17783;Ery17806;Ery18205;Ery18538;Ery18844;Ery19980;Ery20963;Ery21003;Ery21438;Ery21998;Ery23553;Ery23616;Ery24742;Ery25491;Ery25770;Ery26148;Ery27958;Ery28965;Ery28968;Ery29594;Ery29826;Ery30767	K08878+K04377+K04496+K08091+K04388+K07293+K08845+K13377+K07827+K02159+K04501+K04735+K03511+K04500+K17447+K13376+K04674+K08367+K04402+K13375+K04734+K04707+K06279+K04451+K04462+K07209+K06643+K06620+K04371+K04364+K06624+K04467+K02158+K04438+K06618+K02833+K11223+K06625+K10140
Genetic Information Processing	Folding, sorting and degradation	Sulfur relay system	4	10	0.144893	1	ko04122	Ery05760;Ery09855;Ery15533;Ery17802	K11996+K03635+K04487+K01011
Metabolism	Metabolism of cofactors and vitamins	Porphyrin and chlorophyll metabolism	12	41	0.145793	1	ko00860	Ery00555;Ery02585;Ery08139;Ery11307;Ery13868;Ery17844;Ery19705;Ery21901;Ery23506;Ery25013;Ery28062;Ery29526	K00798+K05901+K02257+K00231+K01764+K01749+K02259+K19054+K00510+K01698+K01772+K14163
Human Diseases	Infectious diseases	Epithelial cell signaling in Helicobacter pylori infection	33	130	0.150649	1	ko05120	Ery00172;Ery03074;Ery03075;Ery03279;Ery03758;Ery04527;Ery05043;Ery05098;Ery05799;Ery06963;Ery09001;Ery09278;Ery09903;Ery09997;Ery12339;Ery13083;Ery14641;Ery17964;Ery18538;Ery21033;Ery21438;Ery22109;Ery23751;Ery24904;Ery25358;Ery25470;Ery25770;Ery25916;Ery26143;Ery26283;Ery28376;Ery29736;Ery30198	K06735+K01116+K02149+K02155+K02153+K02148+K02147+K08727+K03661+K07293+K04440+K06785+K05050+K04448+K05701+K04735+K04441+K02151+K04734+K10030+K07209+K04392+K02146+K02152+K02144+K05854+K04467+K05859+K03662+K04393+K05728+K04466+K06786
Environmental Information Processing	Signal transduction	NF-kappa B signaling pathway	52	214	0.159775	1	ko04064	Ery00914;Ery01068;Ery02526;Ery03074;Ery04415;Ery06026;Ery06702;Ery08368;Ery09366;Ery09440;Ery09979;Ery10536;Ery10826;Ery10990;Ery11284;Ery12283;Ery12527;Ery13083;Ery13186;Ery13445;Ery13562;Ery14668;Ery14853;Ery15274;Ery16213;Ery17806;Ery17874;Ery18480;Ery18538;Ery18665;Ery18799;Ery21033;Ery21229;Ery21438;Ery23323;Ery23987;Ery24384;Ery24790;Ery25259;Ery25470;Ery25646;Ery25770;Ery25773;Ery25916;Ery…	K04469+K12646+K07370+K01116+K06527+K04724+K11859+K06856+K05512+K10798+K07369+K07362+K12793+K03173+K10577+K07367+K05147+K04735+K07371+K05477+K11987+K04729+K03161+K04728+K18052+K04402+K03115+K19662+K04734+K04403+K02861+K10030+K05476+K07209+K03158+K05842+K09253+K03175+K04427+K05854+K16065+K04467+K03174+K05859+K20913+K04725+K03097+K10031+K03172+K04466+K03171+K02161
Organismal Systems	Immune system	Th17 cell differentiation	43	175	0.165706	1	ko04659	Ery00671;Ery02848;Ery03074;Ery03235;Ery06092;Ery07074;Ery07871;Ery08804;Ery09001;Ery09555;Ery09997;Ery10335;Ery10536;Ery11112;Ery11327;Ery12944;Ery13083;Ery14168;Ery14641;Ery15511;Ery16195;Ery16213;Ery17215;Ery17783;Ery18205;Ery18538;Ery18629;Ery19327;Ery20141;Ery21092;Ery21169;Ery21438;Ery22270;Ery22896;Ery23616;Ery24082;Ery25499;Ery25770;Ery26055;Ery27072;Ery28002;Ery28788;Ery29594	K08525+K08532+K01116+K11225+K04388+K08524+K17333+K06268+K04440+K11219+K04448+K08268+K07362+K04501+K04723+K08527+K04735+K04500+K04441+K04079+K05060+K18052+K04674+K08367+K13375+K04734+K04692+K04446+K05872+K04348+K05494+K07209+K06450+K04447+K04371+K05070+K11217+K04467+K09445+K08526+K04379+K06451+K11223
Metabolism	Glycan biosynthesis and metabolism	Glycosphingolipid biosynthesis - ganglio series	6	18	0.166779	1	ko00604	Ery06520;Ery08775;Ery09183;Ery24679;Ery25875;Ery30596	K03375+K00715+K12373+K03372+K03374+K03371
Organismal Systems	Excretory system	Collecting duct acid secretion	10	34	0.170507	1	ko04966	Ery03075;Ery03279;Ery03758;Ery04527;Ery05043;Ery06100;Ery10729;Ery17964;Ery23751;Ery24904	K02149+K02155+K02153+K02148+K02147+K18245+K13627+K02151+K02146+K02152

## Sheet: KEEE_BSB subegenome dominance
KEGG_A_class	KEGG_B_class	Pathway	out (259)	All (12025)	Pvalue	Qvalue	Pathway ID	Genes	K_IDs
Metabolism	Nucleotide metabolism	Pyrimidine metabolism	10	176	0.00480306	0.99815	ko00240	Ery02421;Ery03369;Ery03868;Ery09628;Ery12130;Ery15944;Ery21939;Ery23384;Ery23867;Ery25304	K00940+K02325+K00940+K01081+K00857+K00254+K00943+K00757+K03004+K02320
Metabolism	Glycan biosynthesis and metabolism	Glycosphingolipid biosynthesis - lacto and neolacto series	4	36	0.00720744	0.99815	ko00601	Ery02143;Ery05155;Ery15394;Ery16166	K03766+K07820+K07820+K00709
Organismal Systems	Immune system	Toll and Imd signaling pathway	6	89	0.0123591	0.99815	ko04624	Ery04924;Ery06360;Ery11646;Ery20330;Ery25423;Ery26391	K10380+K04733+K10704+K10380+K04450+K02580
Metabolism	Xenobiotics biodegradation and metabolism	Drug metabolism - other enzymes	6	95	0.0166305	0.99815	ko00983	Ery02421;Ery03868;Ery12130;Ery12605;Ery23384;Ery28155	K00940+K00940+K00857+K00799+K00757+K00799
Organismal Systems	Nervous system	Synaptic vesicle cycle	7	129	0.0215059	0.99815	ko04721	Ery00602;Ery06585;Ery24579;Ery25789;Ery27646;Ery28914;Ery29265	K02154+K08486+K15293+K12302+K12302+K15293+K02145
Organismal Systems	Sensory system	Phototransduction	4	52	0.0253851	0.99815	ko04744	Ery03084;Ery03118;Ery05323;Ery28219	K00909+K13765+K04631+K08718
Metabolism	Global and overview maps	Metabolic pathways	58	2122	0.0285763	0.99815	ko01100	Ery00602;Ery00676;Ery00707;Ery02124;Ery02143;Ery02421;Ery03205;Ery03369;Ery03868;Ery03970;Ery04589;Ery04635;Ery04964;Ery04987;Ery05155;Ery05363;Ery06195;Ery06296;Ery07167;Ery08349;Ery08362;Ery09425;Ery09628;Ery10343;Ery10414;Ery10527;Ery11688;Ery12130;Ery12700;Ery13239;Ery14189;Ery14649;Ery14874;Ery15024;Ery15394;Ery15502;Ery15596;Ery15944;Ery16166;Ery17789;Ery18384;Ery18445;Ery18504;Ery20012;Ery…	K02154+K00287+K00503+K00923+K03766+K00940+K00157+K02325+K00940+K11150+K14459+K00411+K00889+K00315+K07820+K01948+K12405+K01597+K01885+K00611+K05857+K00011+K01081+K00500+K00681+K00019+K00463+K00857+K00968+K07748+K02370+K10158+K01097+K00778+K07820+K00826+K16860+K00254+K00709+K01074+K00710+K07542+K03846+K14621+K00894+K00943+K00757+K01580+K03004+K01106+K01047+K02320+K00771+K03426+K00710+K02145+K00976+…
Metabolism	Glycan biosynthesis and metabolism	Glycosaminoglycan biosynthesis - heparan sulfate / heparin	4	58	0.0360362	0.99815	ko00534	Ery10573;Ery14189;Ery14649;Ery27324	K07809+K02370+K10158+K00771
Metabolism	Metabolism of cofactors and vitamins	Retinol metabolism	4	68	0.0587253	0.99815	ko00830	Ery02210;Ery03205;Ery03970;Ery19806	K11158+K00157+K11150+K09516
Metabolism	Xenobiotics biodegradation and metabolism	Drug metabolism - cytochrome P450	4	69	0.0613317	0.99815	ko00982	Ery03205;Ery04977;Ery12605;Ery28155	K00157+K00485+K00799+K00799
Human Diseases	Infectious diseases	Epithelial cell signaling in Helicobacter pylori infection	6	130	0.0619857	0.99815	ko05120	Ery00602;Ery11665;Ery13476;Ery26391;Ery29265;Ery29371	K02154+K08114+K02187+K02580+K02145+K06704
Metabolism	Biosynthesis of other secondary metabolites	Glucosinolate biosynthesis	1	3	0.0632388	0.99815	ko00966	Ery15502	K00826
Metabolism	Metabolism of cofactors and vitamins	Folate biosynthesis	3	43	0.0649016	0.99815	ko00790	Ery00676;Ery09425;Ery10343	K00287+K00011+K00500
Human Diseases	Substance dependence	Cocaine addiction	5	105	0.076296	0.99815	ko05030	Ery03118;Ery23797;Ery24436;Ery25423;Ery26391	K13765+K09029+K11716+K04450+K02580
Metabolism	Lipid metabolism	Primary bile acid biosynthesis	2	24	0.0935714	0.99815	ko00120	Ery03033;Ery06195	K10223+K12405
Environmental Information Processing	Signal transduction	MAPK signaling pathway - plant	2	25	0.100316	0.99815	ko04016	Ery02421;Ery03868	K00940+K00940
Metabolism	Amino acid metabolism	Valine, leucine and isoleucine biosynthesis	1	5	0.103168	0.99815	ko00290	Ery15502	K00826
Human Diseases	Immune diseases	Inflammatiory bowel disease (IBD)	4	86	0.114469	0.99815	ko05321	Ery19864;Ery26391;Ery27733;Ery28465	K06752+K02580+K17895+K05075
Human Diseases	Drug resistance	Antifolate resistance	3	56	0.119532	0.99815	ko01523	Ery00676;Ery04045;Ery26391	K00287+K05681+K02580
Metabolism	Metabolism of other amino acids	Taurine and hypotaurine metabolism	2	28	0.121299	0.99815	ko00430	Ery10414;Ery23816	K00681+K01580
Metabolism	Energy metabolism	Nitrogen metabolism	2	29	0.128515	0.99815	ko00910	Ery05363;Ery24504	K01948+K01672
Metabolism	Metabolism of cofactors and vitamins	Nicotinate and nicotinamide metabolism	3	61	0.143914	0.99815	ko00760	Ery03205;Ery09628;Ery28352	K00157+K01081+K03426
Metabolism	Nucleotide metabolism	Purine metabolism	11	356	0.147026	0.99815	ko00230	Ery02421;Ery03369;Ery03868;Ery04143;Ery09506;Ery09628;Ery20311;Ery23867;Ery25304;Ery28219;Ery30759	K00940+K02325+K00940+K01509+K00364+K01081+K13298+K03004+K02320+K08718+K00759
Metabolism	Lipid metabolism	Glycerophospholipid metabolism	6	169	0.157973	0.99815	ko00564	Ery12700;Ery15596;Ery20012;Ery20571;Ery20691;Ery25021	K00968+K16860+K14621+K00894+K06128+K01047
Organismal Systems	Excretory system	Collecting duct acid secretion	2	34	0.165913	0.99815	ko04966	Ery00602;Ery29265	K02154+K02145
Environmental Information Processing	Signaling molecules and interaction	Neuroactive ligand-receptor interaction	15	529	0.169032	0.99815	ko04080	Ery00972;Ery01408;Ery02986;Ery06434;Ery07408;Ery07612;Ery09404;Ery10395;Ery15899;Ery21496;Ery25557;Ery27057;Ery28379;Ery28883;Ery30625	K04810+K04306+K04151+K04153+K04813+K04818+K04160+K04204+K04608+K04133+K04200+K04314+K05251+K05201+K04141
Metabolism	Lipid metabolism	Linoleic acid metabolism	2	35	0.173608	0.99815	ko00591	Ery20012;Ery25021	K14621+K01047
Human Diseases	Infectious diseases	Pathogenic Escherichia coli infection	6	175	0.176593	0.99815	ko05130	Ery00546;Ery11630;Ery14144;Ery16116;Ery19528;Ery22681	K06106+K07374+K07604+K06088+K07374+K07375
Metabolism	Glycan biosynthesis and metabolism	Glycosaminoglycan biosynthesis - chondroitin sulfate / dermatan sulfate	2	36	0.181359	0.99815	ko00532	Ery14649;Ery27324	K10158+K00771
Metabolism	Lipid metabolism	alpha-Linolenic acid metabolism	2	36	0.181359	0.99815	ko00592	Ery20012;Ery25021	K14621+K01047
Metabolism	Carbohydrate metabolism	Fructose and mannose metabolism	3	69	0.185879	0.99815	ko00051	Ery09425;Ery11560;Ery29598	K00011+K14634+K00976
Metabolism	Carbohydrate metabolism	Butanoate metabolism	2	38	0.197006	0.99815	ko00650	Ery10527;Ery23816	K00019+K01580
Organismal Systems	Environmental adaptation	Circadian rhythm	3	73	0.207942	0.99815	ko04710	Ery02362;Ery03684;Ery15960	K10269+K07200+K08960
Metabolism	Amino acid metabolism	Phenylalanine, tyrosine and tryptophan biosynthesis	1	11	0.213067	0.99815	ko00400	Ery10343	K00500
Metabolism	Lipid metabolism	Ether lipid metabolism	3	74	0.213548	0.99815	ko00565	Ery15596;Ery20012;Ery25021	K16860+K14621+K01047
Metabolism	Glycan biosynthesis and metabolism	Other glycan degradation	2	41	0.22076	0.99815	ko00511	Ery04589;Ery30714	K14459+K12357
Genetic Information Processing	Replication and repair	Fanconi anemia pathway	3	76	0.224856	0.99815	ko03460	Ery03663;Ery22781;Ery29981	K10858+K10894+K03165
Cellular Processes	Cell growth and death	Cell cycle - yeast	5	151	0.226391	0.99815	ko04111	Ery04571;Ery08007;Ery08161;Ery11278;Ery25992	K06670+K02603+K06636+K18669+K02213
Metabolism	Lipid metabolism	Synthesis and degradation of ketone bodies	1	12	0.230032	0.99815	ko00072	Ery10527	K00019
Cellular Processes	Transport and catabolism	Phagosome	9	312	0.231291	0.99815	ko04145	Ery00602;Ery03571;Ery10274;Ery11630;Ery19528;Ery19864;Ery22681;Ery22759;Ery29265	K02154+K06560+K10415+K07374+K07374+K06752+K07375+K10413+K02145
Metabolism	Amino acid metabolism	Arginine biosynthesis	2	43	0.236724	0.99815	ko00220	Ery05363;Ery08349	K01948+K00611
Metabolism	Metabolism of other amino acids	Phosphonate and phosphinate metabolism	1	13	0.246633	0.99815	ko00440	Ery12700	K00968
Human Diseases	Infectious diseases	Herpes simplex infection	9	318	0.247831	0.99815	ko05168	Ery02310;Ery03405;Ery13476;Ery17988;Ery18643;Ery19864;Ery22275;Ery26391;Ery28988	K16196+K14966+K02187+K04498+K09364+K06752+K05152+K02580+K03129
Environmental Information Processing	Signal transduction	HIF-1 signaling pathway	7	238	0.253687	0.99815	ko04066	Ery00632;Ery15319;Ery16698;Ery17212;Ery17988;Ery25487;Ery26391	K04357+K07299+K03982+K04372+K04498+K04456+K02580
Genetic Information Processing	Translation	Ribosome biogenesis in eukaryotes	4	119	0.254444	0.99815	ko03008	Ery03433;Ery09776;Ery14132;Ery28574	K14552+K14555+K14575+K14558
Organismal Systems	Immune system	IL-17 signaling pathway	4	120	0.259176	0.99815	ko04657	Ery13476;Ery20824;Ery23797;Ery26391	K02187+K06855+K09029+K02580
Human Diseases	Infectious diseases	Influenza A	8	281	0.260188	0.99815	ko05164	Ery02310;Ery06360;Ery14114;Ery17988;Ery19864;Ery25423;Ery25487;Ery26391	K16196+K04733+K09643+K04498+K06752+K04450+K04456+K02580
Human Diseases	Cancers	Central carbon metabolism in cancer	5	160	0.262552	0.99815	ko05230	Ery11309;Ery11560;Ery15319;Ery19301;Ery25487	K13780+K14634+K07299+K11413+K04456
Metabolism	Glycan biosynthesis and metabolism	Mucin type O-glycan biosynthesis	2	48	0.276821	0.99815	ko00512	Ery18384;Ery29105	K00710+K00710
Human Diseases	Infectious diseases	Toxoplasmosis	6	207	0.288129	0.99815	ko05145	Ery06360;Ery06455;Ery13476;Ery19864;Ery25487;Ery26391	K04733+K04180+K02187+K06752+K04456+K02580
Metabolism	Carbohydrate metabolism	Amino sugar and nucleotide sugar metabolism	3	87	0.288693	0.99815	ko00520	Ery14874;Ery19266;Ery29598	K01097+K00326+K00976
